# Supplementary material for: A pre-averaged pseudo nearest neighbor classifier
Source: PeerJ Comput Sci. 2024 Aug 13;10:e2247. doi: 10.7717/peerj-cs.2247 (PMC11419614; doi:10.7717/peerj-cs.2247)
Supplement: Supplemental Information 1 — The code mainly consists of the following parts: (1) Initialize and read the dataset into memory; (2) Normalize the data; (3) Implement the PAPNN algorithm program; (4) Implement the classification result statistics function. [file peerj-cs-10-2247-s001.py]

# -*- coding: utf-8 -*-
"""
Created on Sun Sep  3 20:56:15 2023

@author: 86139
"""

 
from sklearn.preprocessing import MinMaxScaler 
from sklearn.preprocessing import StandardScaler
from sklearn.model_selection import KFold
from collections import Counter
import numpy as np  # 导入numpy库
import pandas as pd
import operator
import matplotlib.pyplot as plt
import csv
from sklearn.metrics import classification_report
from sklearn.metrics import confusion_matrix
from sklearn.metrics import cohen_kappa_score
from sklearn import metrics
 
file_path = 'd:/data/dataset_fle_path.txt';

file_name = [];
file_flag = [];
def file_info_read(file_path1):
    fp = open(file_path1, 'r');
    lines = fp.readlines();
    fp.close();

    for line in lines:
        line = line[:-1]; 
        x = line.split(",", 1)
        file_name.append(x[0]);
        file_flag.append(int(x[1]));
 

def calc_one_class_syn_disc(data,dataSet,labels,k): #PNN  计算每类的加权距离
    dataSetC=np.shape(dataSet)[0]   #训练集的行数

    dis=np.tile(data,(dataSetC,1))-dataSet  #tile 构造数组  data 为单位，构造datasetc 行，1列
    #print(dis)
    dis=dis**2
    #print(dis)
    dis=np.sum(dis,axis=1) #axis=1 一行所有值相加  axis=0一列所有值相加
    distanceData=dis**0.5
    #print(distanceData)
    sortDistance=np.argsort(distanceData)  #argsort 从小到大排序，并返回相应元素素组下标
   #print("ssss",sortDistance[2])
    #print("rrr",distanceData[0],distanceData[1],distanceData[2],distanceData[3],distanceData[4])
    sortedIndex = [0]*k;
    disc = 0.0;
    for i in range(0,k):
        sortedIndex[i] = sortDistance[i];
        disc = disc + distanceData[sortDistance[i]]/(i+1);  
    #print(sortedIndex);
    return disc;


file_info_read(file_path);
final_result_1 = [[0.0]*4]*(len(file_name));
final_result_1 = np.array(final_result_1) ;

for file_ix in range (0,len(file_name)):   
 
        print(file_ix)
        data = np.loadtxt(file_name[file_ix],dtype=str)  # get data
        
        
        data = np.array(data)
        rows = data.shape[0]
        cols = data.shape[1]
        print(rows)
        print(cols)
        data1 = np.zeros((rows,cols-1))
        data_c = np.zeros((rows,cols-1))
        
        #data_c = data;
        
        label1 = ['']*rows
        #label1 ={}
        if file_flag[file_ix] == 0:  
            for t in range(0,rows):
                label1[t] = float(data[t][0])  
            
            print(label1[1])
            for r in range(1,cols):  #letter labels in the first column
                for d in range(rows):
                 #data[d][r] = data[d][r].astype(np.float)
                 data1[d][r-1]=float(data[d][r])   #seperate the label
        else:
            for t in range(0,rows):
                label1[t] = float(data[t][cols-1])  #tha last column
            
            print(label1[1])
            for r in range(0,cols-1):  #lable in the first column
                for d in range(rows):
                 #data[d][r] = data[d][r].astype(np.float)
                 data1[d][r]=float(data[d][r])   #Stripping label, data in data1  
                 
        data1 = np.array(data1)
        data_new = data1

        transfer=MinMaxScaler(feature_range=[0,1])

        new_data1 = transfer.fit_transform(data1)
        df_data1 = pd.DataFrame(new_data1)

        rows = data_c.shape[0]
        cols = data_c.shape[1]

        data_c = np.array(data_c)
        for r in range(0,cols):  #The data set label is in the first column
            for d in range(rows):
                  data_c[d][r]=new_data1[d][r]
  
        w = 0;
        yy = 0;
        tt=0;
        k_max = 21  ;
        step = 1;
        kkk = int(k_max/step);

        score = 0;
        splits_num = 10;
        avg_score=[0]*(kkk-1);
        Accuracy_k = [0]*(kkk-1);
        
        avg_score111=[[0]*splits_num]*(k_max-1);
        avg_score111 = np.array(avg_score111) ;
        Accuracy_k111 = [[0.0]*splits_num]*(k_max-1);
        avg_score111 = np.array(avg_score111) ;
        error_rate = [[0.0]*(k_max-1)]*len(file_name);
        error_rate = np.array(error_rate) ;
        best_error_rate = [0.0]*len(file_name);
        best_error_rate = np.array(best_error_rate) ;
        best_error_std = [0.0]*len(file_name);
        best_error_std = np.array(best_error_std) ;
        stderror = [[0.0]*(k_max-1)]*len(file_name);
        stderror = np.array(stderror) ;
        print("start classify");

        best_k = 0;
        best_score = 0;
        xx =   [0]*(kkk-1);
        splits_num_tmp = 0;
        accuracy = [[0.0]*10]*20;
        accuracy = np.array(accuracy);
        precision = [[0.0]*10]*20;
        precision = np.array(precision);
        recall = [[0.0]*10]*20;
        recall = np.array(recall);
        f1_score = [[0.0]*10]*20;
        f1_score = np.array(f1_score);
        macro_f1 = [[0.0]*10]*20;
        macro_f1 = np.array(macro_f1);
        micro_f1 = [[0.0]*10]*20;
        micro_f1 = np.array(micro_f1);
        for kk in range(1,k_max,step): #k取值
            score = 0
            print("kk=",kk)

            splits_num_tmp = splits_num;
            my_test_rows = 0;
            kf = KFold(n_splits = splits_num, shuffle=True, random_state=0)  # K-fold verification
            split_ix = 0;
            train_ix = 0;
            for train_index, test_index in kf.split(data_c):     # Divide the data into K-folds
                train_data = data_c[train_index]   
                test_data = data_c[test_index]         

                test_data = np.array(test_data) 
                train_data = np.array(train_data)
                test_rows = test_data.shape[0]
                train_rows = train_data.shape[0]    
                train_label1 = ['']*train_rows
                test_label1 = ['']*test_rows
                for t in range(0,train_rows):
                   train_label1[t] = label1[train_index[t]]  #Labels of points in the training set
                for t in range(0,test_rows):
                   test_label1[t] = label1[test_index[t]] 
 
                c = Counter(train_label1)    #c is the dictionary, how many classes, how many data per class

                sortClassCount1=sorted(c.items(),key=operator.itemgetter(1),reverse=True) #Sort the size of each type of data in dictionary C from large to small, and sortClassCount1[i][0] is the label

                label_tmp = [None]*len(c);
                train_data_tmp =[None]*len(c);
                train_data_tmp1 =[None]*len(c);

                if kk >1:
                    ppp = (int)((kk*(kk-1))/2);
                else:
                   ppp = 1; 
                
#
                w =0;
                for i in range(0,len(label_tmp)):  #  Label_tmp dimension for many categories
                   #print(sortClassCount1[i][1],sortClassCount1[i][0]);
                   label_tmp[i] = [0]*sortClassCount1[0][1] 
                   
                   train_data_tmp[i] = [[0.0]*len(train_data[0])]*sortClassCount1[i][1];
                   train_data_tmp[i] = np.array(train_data_tmp[i]);
                   
                   train_data_tmp1[i] = [[0.0]*len(train_data[0])]*int(((sortClassCount1[i][1]*sortClassCount1[i][1]-sortClassCount1[i][1])/2));
                   train_data_tmp1[i] = np.array(train_data_tmp1[i]);
                     # get the pre-averaged pseudo vectors for each class
                for i in range(0,len(c)):  #How many classes
                    #for t in range(sortClassCount1[i][1]):
                        #if i >= 1:
                        #    continue;
                        w = 0;
                        for m in range(0,len(train_label1)):   
                            if train_label1[m] == sortClassCount1[i][0]:   
                                #if w == 1:
                                    #print("rr=",train_label1[m],i,m,len(train_data[m]),len(train_data_tmp[i]));
                               #if w == 0 or w==1:
                                    #print(m,w,i,sortClassCount1[i][0],train_label1[m],len(train_data[m]),len(train_data_tmp),len(train_data_tmp[i]),len(train_data_tmp[i][0]),type(train_data_tmp[i][0][0]),type(train_data[m][0]));
                               label_tmp[i][w] = m;   
                               #if w == 1:
                               for t in range(0,len(train_data[m])):  
                                        train_data_tmp[i][w][t] = 0.0;
                                        train_data_tmp[i][w][t] = (float)(train_data[m][t]); 
                               w = w+1; 
                
               
                if w < kk:
                    print("error ",w,kk);
                    splits_num_tmp -= 1;
                    continue;
                    
                for i in range(0,len(c)):  #多少个类 
            
                      
                        for yy in range(0,len(train_data[0])): 
                             www = 0;
                             for m in range(0,sortClassCount1[i][1]):  #Number of labels for points in all training sets
                                   for uu in range(m+1, sortClassCount1[i][1]):
                                            train_data_tmp1[i][www][yy] = (train_data_tmp[i][m][yy]+train_data_tmp[i][uu][yy])/2; 
                                            www = www+1; 
                              
                my_test_rows = my_test_rows + test_rows;
                my_predict_result = [0.0]*test_rows;
                my_predict_result = np.array(my_predict_result);
                for r in range(0,test_rows):     #How many test data
                 
                    syn_disc = [0.0]*len(c);    
                    syn_disc = np.array(syn_disc);  
                    for i in range(0,len(c)):  #How many classes
                        if kk <=2:
                            ww = 1;
                        else:
                            ww = kk;
                        syn_disc[i] = calc_one_class_syn_disc(test_data[r], train_data_tmp1[i],label_tmp[i],ww);
                    sortDistanceIndex = np.argsort(syn_disc); 
                    result11 = sortClassCount1[sortDistanceIndex[0]][0];    
                    
                    my_predict_result[r] = result11;
                    if result11 == test_label1[r]:
                        score = score+1;
                        avg_score111[kk-1][split_ix] += 1;
                Accuracy_k111[kk-1][split_ix] = 1-(avg_score111[kk-1][split_ix]/test_rows);
                split_ix += 1;
                accuracy[kk-1][train_ix]=classification_report(test_label1, my_predict_result,output_dict=True)['accuracy']
                #print('acc',kk-1,train_ix,accuracy[kk-1][train_ix]);
                s=classification_report(test_label1, my_predict_result,output_dict=True)['weighted avg']
                precision[kk-1][train_ix]=s['precision']
                recall[kk-1][train_ix]=s['recall']
                f1_score[kk-1][train_ix]=s['f1-score']
                macro_f1[kk-1][train_ix] = metrics.recall_score(test_label1, my_predict_result,average='macro');
                micro_f1[kk-1][train_ix] = metrics.recall_score(test_label1, my_predict_result,average='micro');
                train_ix = (train_ix+1)%10;
                
     
            for gg in range(0,splits_num):
                error_rate[file_ix][kk-1] += Accuracy_k111[kk-1][gg];
            error_rate[file_ix][kk-1] =  error_rate[file_ix][kk-1]/splits_num;
            stderror[file_ix][kk-1] = np.std(Accuracy_k111[kk-1]);
            print(error_rate[file_ix][kk-1],stderror[file_ix][kk-1]);     

     
            if splits_num_tmp > 0:
               avg_score[tt] = score/(my_test_rows);
            else:
                avg_score[tt] = 0;
            print("score=",score, avg_score[tt]);
    
            Accuracy_k[tt] = avg_score[tt];
            if avg_score[tt]  >= best_score:
                best_k = tt;
                best_score = avg_score[tt]; 
            xx[tt] = kk;
            tt=tt+1;
        print("current best score is :%.2f" % best_score,"best k:%d" %best_k, "average_score: %f" %avg_score[best_k])   
        min_index=np.argmin(error_rate[file_ix]);
        best_error_rate[file_ix] = error_rate[file_ix][min_index];
        best_error_std[file_ix] = stderror[file_ix][min_index];
        final_result_1[file_ix][3] = np.std(error_rate[file_ix]);
        print(best_error_rate[file_ix],best_error_std[file_ix]);                
     
 
        with open('d:/data/simu_result_my_idea .csv','a',newline='') as f:
            writer = csv.writer(f);
            writer.writerow(avg_score);
            

        final_result_1[file_ix][0] = best_error_rate[file_ix];
        final_result_1[file_ix][1] = best_error_std[file_ix];
        final_result_1[file_ix][2] = min_index+1;
 
        with open('d:/data/simu_result_my_idea_detail.csv','a',newline='') as ff:    
            writer = csv.writer(ff);
            writer.writerow(final_result_1[file_ix]);
        #  accuary precision recall F1-score module
        accuracy_mean = [0.0]*20;
        accuracy_var = [0.0]*20;
        precision_mean = [0.0]*20;
        precision_var = [0.0]*20;
        recall_mean = [0.0]*20;
        recall_var = [0.0]*20;
        f1_score_mean = [0.0]*20;
        f1_score_var = [0.0]*20;
        macro_f1_mean = [0.0]*20;
        macro_f1_var = [0.0]*20;
        micro_f1_mean = [0.0]*20;
        micro_f1_var = [0.0]*20;

        accuracy_mean_total = 0;
        accuracy_var_total = 0;
        precision_mean_total = 0;
        precision_var_total = 0;
        recall_mean_total = 0;
        recall_var_total = 0;
        f1_score_mean_total = 0;
        f1_score_var_total = 0;
        macro_f1_mean_total = 0;
        macro_f1_var_total = 0;
        micro_f1_mean_total = 0;
        micro_f1_var_total = 0;
        for i in range(0,20):
            
            accuracy_mean[i] = np.mean(accuracy[i]);
            #print('dd',accuracy[i][1])
            accuracy_var[i] = np.var(accuracy[i]);
            precision_mean[i] = np.mean(precision[i]);
            precision_var[i] = np.var(precision[i]);
            recall_mean[i] = np.mean(recall[i]);
            recall_var[i] = np.var(recall[i]);
            f1_score_mean[i] = np.mean(f1_score[i]);
            f1_score_var[i] = np.var(f1_score[i]);
            macro_f1_mean[i] = np.mean(macro_f1[i]);
            macro_f1_var[i] = np.var(macro_f1[i]);
            micro_f1_mean[i] = np.mean(micro_f1[i]);
            micro_f1_var[i] = np.var(micro_f1[i]);
        

        
        for i in range(0,20): 
           accuracy_mean_total +=  accuracy_mean[i];
           accuracy_var_total +=  accuracy_var[i];
           precision_mean_total += precision_mean[i];
           precision_var_total += precision_var[i];
           recall_mean_total += recall_mean[i];
           recall_var_total += recall_var[i];
           f1_score_mean_total += f1_score_mean[i];
           f1_score_var_total += f1_score_var[i];
           macro_f1_mean_total += macro_f1_mean[i];
           macro_f1_var_total += macro_f1_var[i];
           micro_f1_mean_total += micro_f1_mean[i];
           micro_f1_var_total += micro_f1_var[i];
        accuracy_mean_total /= 20;
        accuracy_var_total /= 20;
        precision_mean_total /=20;
        precision_var_total /=20;
        recall_mean_total /= 20;
        recall_var_total /=20;
        f1_score_mean_total /=20;
        f1_score_var_total /=20;
        macro_f1_mean_total /=20;
        macro_f1_var_total /=20;
        micro_f1_mean_total /=20;
        micro_f1_var_total /=20;
        
        with open('d:/data/simu_result_acc_myidea-high2.csv','a',newline='') as f3:  
                writer = csv.writer(f3);
                my_val1 = [0.0]*12;
                for i in range(0,20): 
                     my_val1 = [
                       accuracy_mean[i] ,accuracy_var[i] ,
                       precision_mean[i] ,precision_var[i],
                       recall_mean[i], recall_var[i],
                       f1_score_mean[i] ,f1_score_var[i],
                       macro_f1_mean[i] ,macro_f1_var[i],
                       micro_f1_mean[i] ,micro_f1_var[i] 
                       ]
                     writer.writerow(my_val1);
                  
                  
        with open('d:/data/simu_result_acctotal_myidea-high2.csv','a',newline='') as f4:  
           writer = csv.writer(f4);
           my_val2 = [0.0]*12;
           my_val2 = [
                  accuracy_mean_total ,accuracy_var_total,
                  precision_mean_total,precision_var_total,
                  recall_mean_total ,recall_var_total,
                  f1_score_mean_total ,macro_f1_var[kk-1] ,
                  macro_f1_mean_total ,macro_f1_var_total,
                  micro_f1_mean_total ,micro_f1_var_total
                   ]
           writer.writerow(my_val2);
f.close();
ff.close(); 

f3.close();
f4.close();  
          
