# Supplementary material for: A pre-averaged pseudo nearest neighbor classifier
Source: PeerJ Comput Sci. 2024 Aug 13;10:e2247. doi: 10.7717/peerj-cs.2247 (PMC11419614; doi:10.7717/peerj-cs.2247)
Supplement: Supplemental Information 2 [file peerj-cs-10-2247-s002.zip]

Archive with 23 entries (22 files):
- dataset/
- dataset/Balancescale.data
- dataset/Blood.data
- dataset/Bupa.data
- dataset/CNAE-9.data
- dataset/Ionosphere.data
- dataset/QSAR.data
- dataset/Sonar.data
- dataset/Vehicle.data
- dataset/androgen_receptor.data
- dataset/band.dat
- dataset/cardiotocography-10clases.data
- dataset/haberman-survival.data
- dataset/hill.data
- dataset/mammographic.dat
- dataset/musk-1.data
- dataset/parkinsons.data
- dataset/pima-indians-diabetes.data
- dataset/pima.dat
- dataset/semeion.data
- dataset/steel-plates.data
- dataset/wine.dat
- dataset/wine.data
