# Supplementary material for: A pre-averaged pseudo nearest neighbor classifier
Source: PeerJ Comput Sci. 2024 Aug 13;10:e2247. doi: 10.7717/peerj-cs.2247 (PMC11419614; doi:10.7717/peerj-cs.2247)
Supplement: Supplemental Information 2 [file peerj-cs-10-2247-s002.zip › dataset/Balancescale.data]

   1.0000000e+00   1.0000000e+00   1.0000000e+00   1.0000000e+00   1.0000000e+00
   1.0000000e+00   1.0000000e+00   2.0000000e+00   1.0000000e+00   2.0000000e+00
   1.0000000e+00   1.0000000e+00   2.0000000e+00   2.0000000e+00   1.0000000e+00
   1.0000000e+00   1.0000000e+00   3.0000000e+00   1.0000000e+00   3.0000000e+00
   1.0000000e+00   1.0000000e+00   3.0000000e+00   3.0000000e+00   1.0000000e+00
   1.0000000e+00   1.0000000e+00   4.0000000e+00   1.0000000e+00   4.0000000e+00
   1.0000000e+00   1.0000000e+00   4.0000000e+00   2.0000000e+00   2.0000000e+00
   1.0000000e+00   1.0000000e+00   4.0000000e+00   4.0000000e+00   1.0000000e+00
   1.0000000e+00   1.0000000e+00   5.0000000e+00   1.0000000e+00   5.0000000e+00
   1.0000000e+00   1.0000000e+00   5.0000000e+00   5.0000000e+00   1.0000000e+00
   1.0000000e+00   2.0000000e+00   1.0000000e+00   1.0000000e+00   2.0000000e+00
   1.0000000e+00   2.0000000e+00   1.0000000e+00   2.0000000e+00   1.0000000e+00
   1.0000000e+00   2.0000000e+00   2.0000000e+00   1.0000000e+00   4.0000000e+00
   1.0000000e+00   2.0000000e+00   2.0000000e+00   2.0000000e+00   2.0000000e+00
   1.0000000e+00   2.0000000e+00   2.0000000e+00   4.0000000e+00   1.0000000e+00
   1.0000000e+00   2.0000000e+00   3.0000000e+00   2.0000000e+00   3.0000000e+00
   1.0000000e+00   2.0000000e+00   3.0000000e+00   3.0000000e+00   2.0000000e+00
   1.0000000e+00   2.0000000e+00   4.0000000e+00   2.0000000e+00   4.0000000e+00
   1.0000000e+00   2.0000000e+00   4.0000000e+00   4.0000000e+00   2.0000000e+00
   1.0000000e+00   2.0000000e+00   5.0000000e+00   2.0000000e+00   5.0000000e+00
   1.0000000e+00   2.0000000e+00   5.0000000e+00   5.0000000e+00   2.0000000e+00
   1.0000000e+00   3.0000000e+00   1.0000000e+00   1.0000000e+00   3.0000000e+00
   1.0000000e+00   3.0000000e+00   1.0000000e+00   3.0000000e+00   1.0000000e+00
   1.0000000e+00   3.0000000e+00   2.0000000e+00   2.0000000e+00   3.0000000e+00
   1.0000000e+00   3.0000000e+00   2.0000000e+00   3.0000000e+00   2.0000000e+00
   1.0000000e+00   3.0000000e+00   3.0000000e+00   3.0000000e+00   3.0000000e+00
   1.0000000e+00   3.0000000e+00   4.0000000e+00   3.0000000e+00   4.0000000e+00
   1.0000000e+00   3.0000000e+00   4.0000000e+00   4.0000000e+00   3.0000000e+00
   1.0000000e+00   3.0000000e+00   5.0000000e+00   3.0000000e+00   5.0000000e+00
   1.0000000e+00   3.0000000e+00   5.0000000e+00   5.0000000e+00   3.0000000e+00
   1.0000000e+00   4.0000000e+00   1.0000000e+00   1.0000000e+00   4.0000000e+00
   1.0000000e+00   4.0000000e+00   1.0000000e+00   2.0000000e+00   2.0000000e+00
   1.0000000e+00   4.0000000e+00   1.0000000e+00   4.0000000e+00   1.0000000e+00
   1.0000000e+00   4.0000000e+00   2.0000000e+00   2.0000000e+00   4.0000000e+00
   1.0000000e+00   4.0000000e+00   2.0000000e+00   4.0000000e+00   2.0000000e+00
   1.0000000e+00   4.0000000e+00   3.0000000e+00   3.0000000e+00   4.0000000e+00
   1.0000000e+00   4.0000000e+00   3.0000000e+00   4.0000000e+00   3.0000000e+00
   1.0000000e+00   4.0000000e+00   4.0000000e+00   4.0000000e+00   4.0000000e+00
   1.0000000e+00   4.0000000e+00   5.0000000e+00   4.0000000e+00   5.0000000e+00
   1.0000000e+00   4.0000000e+00   5.0000000e+00   5.0000000e+00   4.0000000e+00
   1.0000000e+00   5.0000000e+00   1.0000000e+00   1.0000000e+00   5.0000000e+00
   1.0000000e+00   5.0000000e+00   1.0000000e+00   5.0000000e+00   1.0000000e+00
   1.0000000e+00   5.0000000e+00   2.0000000e+00   2.0000000e+00   5.0000000e+00
   1.0000000e+00   5.0000000e+00   2.0000000e+00   5.0000000e+00   2.0000000e+00
   1.0000000e+00   5.0000000e+00   3.0000000e+00   3.0000000e+00   5.0000000e+00
   1.0000000e+00   5.0000000e+00   3.0000000e+00   5.0000000e+00   3.0000000e+00
   1.0000000e+00   5.0000000e+00   4.0000000e+00   4.0000000e+00   5.0000000e+00
   1.0000000e+00   5.0000000e+00   4.0000000e+00   5.0000000e+00   4.0000000e+00
   1.0000000e+00   5.0000000e+00   5.0000000e+00   5.0000000e+00   5.0000000e+00
   2.0000000e+00   1.0000000e+00   1.0000000e+00   1.0000000e+00   2.0000000e+00
   2.0000000e+00   1.0000000e+00   1.0000000e+00   1.0000000e+00   3.0000000e+00
   2.0000000e+00   1.0000000e+00   1.0000000e+00   1.0000000e+00   4.0000000e+00
   2.0000000e+00   1.0000000e+00   1.0000000e+00   1.0000000e+00   5.0000000e+00
   2.0000000e+00   1.0000000e+00   1.0000000e+00   2.0000000e+00   1.0000000e+00
   2.0000000e+00   1.0000000e+00   1.0000000e+00   2.0000000e+00   2.0000000e+00
   2.0000000e+00   1.0000000e+00   1.0000000e+00   2.0000000e+00   3.0000000e+00
   2.0000000e+00   1.0000000e+00   1.0000000e+00   2.0000000e+00   4.0000000e+00
   2.0000000e+00   1.0000000e+00   1.0000000e+00   2.0000000e+00   5.0000000e+00
   2.0000000e+00   1.0000000e+00   1.0000000e+00   3.0000000e+00   1.0000000e+00
   2.0000000e+00   1.0000000e+00   1.0000000e+00   3.0000000e+00   2.0000000e+00
   2.0000000e+00   1.0000000e+00   1.0000000e+00   3.0000000e+00   3.0000000e+00
   2.0000000e+00   1.0000000e+00   1.0000000e+00   3.0000000e+00   4.0000000e+00
   2.0000000e+00   1.0000000e+00   1.0000000e+00   3.0000000e+00   5.0000000e+00
   2.0000000e+00   1.0000000e+00   1.0000000e+00   4.0000000e+00   1.0000000e+00
   2.0000000e+00   1.0000000e+00   1.0000000e+00   4.0000000e+00   2.0000000e+00
   2.0000000e+00   1.0000000e+00   1.0000000e+00   4.0000000e+00   3.0000000e+00
   2.0000000e+00   1.0000000e+00   1.0000000e+00   4.0000000e+00   4.0000000e+00
   2.0000000e+00   1.0000000e+00   1.0000000e+00   4.0000000e+00   5.0000000e+00
   2.0000000e+00   1.0000000e+00   1.0000000e+00   5.0000000e+00   1.0000000e+00
   2.0000000e+00   1.0000000e+00   1.0000000e+00   5.0000000e+00   2.0000000e+00
   2.0000000e+00   1.0000000e+00   1.0000000e+00   5.0000000e+00   3.0000000e+00
   2.0000000e+00   1.0000000e+00   1.0000000e+00   5.0000000e+00   4.0000000e+00
   2.0000000e+00   1.0000000e+00   1.0000000e+00   5.0000000e+00   5.0000000e+00
   2.0000000e+00   1.0000000e+00   2.0000000e+00   1.0000000e+00   3.0000000e+00
   2.0000000e+00   1.0000000e+00   2.0000000e+00   1.0000000e+00   4.0000000e+00
   2.0000000e+00   1.0000000e+00   2.0000000e+00   1.0000000e+00   5.0000000e+00
   2.0000000e+00   1.0000000e+00   2.0000000e+00   2.0000000e+00   2.0000000e+00
   2.0000000e+00   1.0000000e+00   2.0000000e+00   2.0000000e+00   3.0000000e+00
   2.0000000e+00   1.0000000e+00   2.0000000e+00   2.0000000e+00   4.0000000e+00
   2.0000000e+00   1.0000000e+00   2.0000000e+00   2.0000000e+00   5.0000000e+00
   2.0000000e+00   1.0000000e+00   2.0000000e+00   3.0000000e+00   1.0000000e+00
   2.0000000e+00   1.0000000e+00   2.0000000e+00   3.0000000e+00   2.0000000e+00
   2.0000000e+00   1.0000000e+00   2.0000000e+00   3.0000000e+00   3.0000000e+00
   2.0000000e+00   1.0000000e+00   2.0000000e+00   3.0000000e+00   4.0000000e+00
   2.0000000e+00   1.0000000e+00   2.0000000e+00   3.0000000e+00   5.0000000e+00
   2.0000000e+00   1.0000000e+00   2.0000000e+00   4.0000000e+00   1.0000000e+00
   2.0000000e+00   1.0000000e+00   2.0000000e+00   4.0000000e+00   2.0000000e+00
   2.0000000e+00   1.0000000e+00   2.0000000e+00   4.0000000e+00   3.0000000e+00
   2.0000000e+00   1.0000000e+00   2.0000000e+00   4.0000000e+00   4.0000000e+00
   2.0000000e+00   1.0000000e+00   2.0000000e+00   4.0000000e+00   5.0000000e+00
   2.0000000e+00   1.0000000e+00   2.0000000e+00   5.0000000e+00   1.0000000e+00
   2.0000000e+00   1.0000000e+00   2.0000000e+00   5.0000000e+00   2.0000000e+00
   2.0000000e+00   1.0000000e+00   2.0000000e+00   5.0000000e+00   3.0000000e+00
   2.0000000e+00   1.0000000e+00   2.0000000e+00   5.0000000e+00   4.0000000e+00
   2.0000000e+00   1.0000000e+00   2.0000000e+00   5.0000000e+00   5.0000000e+00
   2.0000000e+00   1.0000000e+00   3.0000000e+00   1.0000000e+00   4.0000000e+00
   2.0000000e+00   1.0000000e+00   3.0000000e+00   1.0000000e+00   5.0000000e+00
   2.0000000e+00   1.0000000e+00   3.0000000e+00   2.0000000e+00   2.0000000e+00
   2.0000000e+00   1.0000000e+00   3.0000000e+00   2.0000000e+00   3.0000000e+00
   2.0000000e+00   1.0000000e+00   3.0000000e+00   2.0000000e+00   4.0000000e+00
   2.0000000e+00   1.0000000e+00   3.0000000e+00   2.0000000e+00   5.0000000e+00
   2.0000000e+00   1.0000000e+00   3.0000000e+00   3.0000000e+00   2.0000000e+00
   2.0000000e+00   1.0000000e+00   3.0000000e+00   3.0000000e+00   3.0000000e+00
   2.0000000e+00   1.0000000e+00   3.0000000e+00   3.0000000e+00   4.0000000e+00
   2.0000000e+00   1.0000000e+00   3.0000000e+00   3.0000000e+00   5.0000000e+00
   2.0000000e+00   1.0000000e+00   3.0000000e+00   4.0000000e+00   1.0000000e+00
   2.0000000e+00   1.0000000e+00   3.0000000e+00   4.0000000e+00   2.0000000e+00
   2.0000000e+00   1.0000000e+00   3.0000000e+00   4.0000000e+00   3.0000000e+00
   2.0000000e+00   1.0000000e+00   3.0000000e+00   4.0000000e+00   4.0000000e+00
   2.0000000e+00   1.0000000e+00   3.0000000e+00   4.0000000e+00   5.0000000e+00
   2.0000000e+00   1.0000000e+00   3.0000000e+00   5.0000000e+00   1.0000000e+00
   2.0000000e+00   1.0000000e+00   3.0000000e+00   5.0000000e+00   2.0000000e+00
   2.0000000e+00   1.0000000e+00   3.0000000e+00   5.0000000e+00   3.0000000e+00
   2.0000000e+00   1.0000000e+00   3.0000000e+00   5.0000000e+00   4.0000000e+00
   2.0000000e+00   1.0000000e+00   3.0000000e+00   5.0000000e+00   5.0000000e+00
   2.0000000e+00   1.0000000e+00   4.0000000e+00   1.0000000e+00   5.0000000e+00
   2.0000000e+00   1.0000000e+00   4.0000000e+00   2.0000000e+00   3.0000000e+00
   2.0000000e+00   1.0000000e+00   4.0000000e+00   2.0000000e+00   4.0000000e+00
   2.0000000e+00   1.0000000e+00   4.0000000e+00   2.0000000e+00   5.0000000e+00
   2.0000000e+00   1.0000000e+00   4.0000000e+00   3.0000000e+00   2.0000000e+00
   2.0000000e+00   1.0000000e+00   4.0000000e+00   3.0000000e+00   3.0000000e+00
   2.0000000e+00   1.0000000e+00   4.0000000e+00   3.0000000e+00   4.0000000e+00
   2.0000000e+00   1.0000000e+00   4.0000000e+00   3.0000000e+00   5.0000000e+00
   2.0000000e+00   1.0000000e+00   4.0000000e+00   4.0000000e+00   2.0000000e+00
   2.0000000e+00   1.0000000e+00   4.0000000e+00   4.0000000e+00   3.0000000e+00
   2.0000000e+00   1.0000000e+00   4.0000000e+00   4.0000000e+00   4.0000000e+00
   2.0000000e+00   1.0000000e+00   4.0000000e+00   4.0000000e+00   5.0000000e+00
   2.0000000e+00   1.0000000e+00   4.0000000e+00   5.0000000e+00   1.0000000e+00
   2.0000000e+00   1.0000000e+00   4.0000000e+00   5.0000000e+00   2.0000000e+00
   2.0000000e+00   1.0000000e+00   4.0000000e+00   5.0000000e+00   3.0000000e+00
   2.0000000e+00   1.0000000e+00   4.0000000e+00   5.0000000e+00   4.0000000e+00
   2.0000000e+00   1.0000000e+00   4.0000000e+00   5.0000000e+00   5.0000000e+00
   2.0000000e+00   1.0000000e+00   5.0000000e+00   2.0000000e+00   3.0000000e+00
   2.0000000e+00   1.0000000e+00   5.0000000e+00   2.0000000e+00   4.0000000e+00
   2.0000000e+00   1.0000000e+00   5.0000000e+00   2.0000000e+00   5.0000000e+00
   2.0000000e+00   1.0000000e+00   5.0000000e+00   3.0000000e+00   2.0000000e+00
   2.0000000e+00   1.0000000e+00   5.0000000e+00   3.0000000e+00   3.0000000e+00
   2.0000000e+00   1.0000000e+00   5.0000000e+00   3.0000000e+00   4.0000000e+00
   2.0000000e+00   1.0000000e+00   5.0000000e+00   3.0000000e+00   5.0000000e+00
   2.0000000e+00   1.0000000e+00   5.0000000e+00   4.0000000e+00   2.0000000e+00
   2.0000000e+00   1.0000000e+00   5.0000000e+00   4.0000000e+00   3.0000000e+00
   2.0000000e+00   1.0000000e+00   5.0000000e+00   4.0000000e+00   4.0000000e+00
   2.0000000e+00   1.0000000e+00   5.0000000e+00   4.0000000e+00   5.0000000e+00
   2.0000000e+00   1.0000000e+00   5.0000000e+00   5.0000000e+00   2.0000000e+00
   2.0000000e+00   1.0000000e+00   5.0000000e+00   5.0000000e+00   3.0000000e+00
   2.0000000e+00   1.0000000e+00   5.0000000e+00   5.0000000e+00   4.0000000e+00
   2.0000000e+00   1.0000000e+00   5.0000000e+00   5.0000000e+00   5.0000000e+00
   2.0000000e+00   2.0000000e+00   1.0000000e+00   1.0000000e+00   3.0000000e+00
   2.0000000e+00   2.0000000e+00   1.0000000e+00   1.0000000e+00   4.0000000e+00
   2.0000000e+00   2.0000000e+00   1.0000000e+00   1.0000000e+00   5.0000000e+00
   2.0000000e+00   2.0000000e+00   1.0000000e+00   2.0000000e+00   2.0000000e+00
   2.0000000e+00   2.0000000e+00   1.0000000e+00   2.0000000e+00   3.0000000e+00
   2.0000000e+00   2.0000000e+00   1.0000000e+00   2.0000000e+00   4.0000000e+00
   2.0000000e+00   2.0000000e+00   1.0000000e+00   2.0000000e+00   5.0000000e+00
   2.0000000e+00   2.0000000e+00   1.0000000e+00   3.0000000e+00   1.0000000e+00
   2.0000000e+00   2.0000000e+00   1.0000000e+00   3.0000000e+00   2.0000000e+00
   2.0000000e+00   2.0000000e+00   1.0000000e+00   3.0000000e+00   3.0000000e+00
   2.0000000e+00   2.0000000e+00   1.0000000e+00   3.0000000e+00   4.0000000e+00
   2.0000000e+00   2.0000000e+00   1.0000000e+00   3.0000000e+00   5.0000000e+00
   2.0000000e+00   2.0000000e+00   1.0000000e+00   4.0000000e+00   1.0000000e+00
   2.0000000e+00   2.0000000e+00   1.0000000e+00   4.0000000e+00   2.0000000e+00
   2.0000000e+00   2.0000000e+00   1.0000000e+00   4.0000000e+00   3.0000000e+00
   2.0000000e+00   2.0000000e+00   1.0000000e+00   4.0000000e+00   4.0000000e+00
   2.0000000e+00   2.0000000e+00   1.0000000e+00   4.0000000e+00   5.0000000e+00
   2.0000000e+00   2.0000000e+00   1.0000000e+00   5.0000000e+00   1.0000000e+00
   2.0000000e+00   2.0000000e+00   1.0000000e+00   5.0000000e+00   2.0000000e+00
   2.0000000e+00   2.0000000e+00   1.0000000e+00   5.0000000e+00   3.0000000e+00
   2.0000000e+00   2.0000000e+00   1.0000000e+00   5.0000000e+00   4.0000000e+00
   2.0000000e+00   2.0000000e+00   1.0000000e+00   5.0000000e+00   5.0000000e+00
   2.0000000e+00   2.0000000e+00   2.0000000e+00   1.0000000e+00   5.0000000e+00
   2.0000000e+00   2.0000000e+00   2.0000000e+00   2.0000000e+00   3.0000000e+00
   2.0000000e+00   2.0000000e+00   2.0000000e+00   2.0000000e+00   4.0000000e+00
   2.0000000e+00   2.0000000e+00   2.0000000e+00   2.0000000e+00   5.0000000e+00
   2.0000000e+00   2.0000000e+00   2.0000000e+00   3.0000000e+00   2.0000000e+00
   2.0000000e+00   2.0000000e+00   2.0000000e+00   3.0000000e+00   3.0000000e+00
   2.0000000e+00   2.0000000e+00   2.0000000e+00   3.0000000e+00   4.0000000e+00
   2.0000000e+00   2.0000000e+00   2.0000000e+00   3.0000000e+00   5.0000000e+00
   2.0000000e+00   2.0000000e+00   2.0000000e+00   4.0000000e+00   2.0000000e+00
   2.0000000e+00   2.0000000e+00   2.0000000e+00   4.0000000e+00   3.0000000e+00
   2.0000000e+00   2.0000000e+00   2.0000000e+00   4.0000000e+00   4.0000000e+00
   2.0000000e+00   2.0000000e+00   2.0000000e+00   4.0000000e+00   5.0000000e+00
   2.0000000e+00   2.0000000e+00   2.0000000e+00   5.0000000e+00   1.0000000e+00
   2.0000000e+00   2.0000000e+00   2.0000000e+00   5.0000000e+00   2.0000000e+00
   2.0000000e+00   2.0000000e+00   2.0000000e+00   5.0000000e+00   3.0000000e+00
   2.0000000e+00   2.0000000e+00   2.0000000e+00   5.0000000e+00   4.0000000e+00
   2.0000000e+00   2.0000000e+00   2.0000000e+00   5.0000000e+00   5.0000000e+00
   2.0000000e+00   2.0000000e+00   3.0000000e+00   2.0000000e+00   4.0000000e+00
   2.0000000e+00   2.0000000e+00   3.0000000e+00   2.0000000e+00   5.0000000e+00
   2.0000000e+00   2.0000000e+00   3.0000000e+00   3.0000000e+00   3.0000000e+00
   2.0000000e+00   2.0000000e+00   3.0000000e+00   3.0000000e+00   4.0000000e+00
   2.0000000e+00   2.0000000e+00   3.0000000e+00   3.0000000e+00   5.0000000e+00
   2.0000000e+00   2.0000000e+00   3.0000000e+00   4.0000000e+00   2.0000000e+00
   2.0000000e+00   2.0000000e+00   3.0000000e+00   4.0000000e+00   3.0000000e+00
   2.0000000e+00   2.0000000e+00   3.0000000e+00   4.0000000e+00   4.0000000e+00
   2.0000000e+00   2.0000000e+00   3.0000000e+00   4.0000000e+00   5.0000000e+00
   2.0000000e+00   2.0000000e+00   3.0000000e+00   5.0000000e+00   2.0000000e+00
   2.0000000e+00   2.0000000e+00   3.0000000e+00   5.0000000e+00   3.0000000e+00
   2.0000000e+00   2.0000000e+00   3.0000000e+00   5.0000000e+00   4.0000000e+00
   2.0000000e+00   2.0000000e+00   3.0000000e+00   5.0000000e+00   5.0000000e+00
   2.0000000e+00   2.0000000e+00   4.0000000e+00   2.0000000e+00   5.0000000e+00
   2.0000000e+00   2.0000000e+00   4.0000000e+00   3.0000000e+00   3.0000000e+00
   2.0000000e+00   2.0000000e+00   4.0000000e+00   3.0000000e+00   4.0000000e+00
   2.0000000e+00   2.0000000e+00   4.0000000e+00   3.0000000e+00   5.0000000e+00
   2.0000000e+00   2.0000000e+00   4.0000000e+00   4.0000000e+00   3.0000000e+00
   2.0000000e+00   2.0000000e+00   4.0000000e+00   4.0000000e+00   4.0000000e+00
   2.0000000e+00   2.0000000e+00   4.0000000e+00   4.0000000e+00   5.0000000e+00
   2.0000000e+00   2.0000000e+00   4.0000000e+00   5.0000000e+00   2.0000000e+00
   2.0000000e+00   2.0000000e+00   4.0000000e+00   5.0000000e+00   3.0000000e+00
   2.0000000e+00   2.0000000e+00   4.0000000e+00   5.0000000e+00   4.0000000e+00
   2.0000000e+00   2.0000000e+00   4.0000000e+00   5.0000000e+00   5.0000000e+00
   2.0000000e+00   2.0000000e+00   5.0000000e+00   3.0000000e+00   4.0000000e+00
   2.0000000e+00   2.0000000e+00   5.0000000e+00   3.0000000e+00   5.0000000e+00
   2.0000000e+00   2.0000000e+00   5.0000000e+00   4.0000000e+00   3.0000000e+00
   2.0000000e+00   2.0000000e+00   5.0000000e+00   4.0000000e+00   4.0000000e+00
   2.0000000e+00   2.0000000e+00   5.0000000e+00   4.0000000e+00   5.0000000e+00
   2.0000000e+00   2.0000000e+00   5.0000000e+00   5.0000000e+00   3.0000000e+00
   2.0000000e+00   2.0000000e+00   5.0000000e+00   5.0000000e+00   4.0000000e+00
   2.0000000e+00   2.0000000e+00   5.0000000e+00   5.0000000e+00   5.0000000e+00
   2.0000000e+00   3.0000000e+00   1.0000000e+00   1.0000000e+00   4.0000000e+00
   2.0000000e+00   3.0000000e+00   1.0000000e+00   1.0000000e+00   5.0000000e+00
   2.0000000e+00   3.0000000e+00   1.0000000e+00   2.0000000e+00   2.0000000e+00
   2.0000000e+00   3.0000000e+00   1.0000000e+00   2.0000000e+00   3.0000000e+00
   2.0000000e+00   3.0000000e+00   1.0000000e+00   2.0000000e+00   4.0000000e+00
   2.0000000e+00   3.0000000e+00   1.0000000e+00   2.0000000e+00   5.0000000e+00
   2.0000000e+00   3.0000000e+00   1.0000000e+00   3.0000000e+00   2.0000000e+00
   2.0000000e+00   3.0000000e+00   1.0000000e+00   3.0000000e+00   3.0000000e+00
   2.0000000e+00   3.0000000e+00   1.0000000e+00   3.0000000e+00   4.0000000e+00
   2.0000000e+00   3.0000000e+00   1.0000000e+00   3.0000000e+00   5.0000000e+00
   2.0000000e+00   3.0000000e+00   1.0000000e+00   4.0000000e+00   1.0000000e+00
   2.0000000e+00   3.0000000e+00   1.0000000e+00   4.0000000e+00   2.0000000e+00
   2.0000000e+00   3.0000000e+00   1.0000000e+00   4.0000000e+00   3.0000000e+00
   2.0000000e+00   3.0000000e+00   1.0000000e+00   4.0000000e+00   4.0000000e+00
   2.0000000e+00   3.0000000e+00   1.0000000e+00   4.0000000e+00   5.0000000e+00
   2.0000000e+00   3.0000000e+00   1.0000000e+00   5.0000000e+00   1.0000000e+00
   2.0000000e+00   3.0000000e+00   1.0000000e+00   5.0000000e+00   2.0000000e+00
   2.0000000e+00   3.0000000e+00   1.0000000e+00   5.0000000e+00   3.0000000e+00
   2.0000000e+00   3.0000000e+00   1.0000000e+00   5.0000000e+00   4.0000000e+00
   2.0000000e+00   3.0000000e+00   1.0000000e+00   5.0000000e+00   5.0000000e+00
   2.0000000e+00   3.0000000e+00   2.0000000e+00   2.0000000e+00   4.0000000e+00
   2.0000000e+00   3.0000000e+00   2.0000000e+00   2.0000000e+00   5.0000000e+00
   2.0000000e+00   3.0000000e+00   2.0000000e+00   3.0000000e+00   3.0000000e+00
   2.0000000e+00   3.0000000e+00   2.0000000e+00   3.0000000e+00   4.0000000e+00
   2.0000000e+00   3.0000000e+00   2.0000000e+00   3.0000000e+00   5.0000000e+00
   2.0000000e+00   3.0000000e+00   2.0000000e+00   4.0000000e+00   2.0000000e+00
   2.0000000e+00   3.0000000e+00   2.0000000e+00   4.0000000e+00   3.0000000e+00
   2.0000000e+00   3.0000000e+00   2.0000000e+00   4.0000000e+00   4.0000000e+00
   2.0000000e+00   3.0000000e+00   2.0000000e+00   4.0000000e+00   5.0000000e+00
   2.0000000e+00   3.0000000e+00   2.0000000e+00   5.0000000e+00   2.0000000e+00
   2.0000000e+00   3.0000000e+00   2.0000000e+00   5.0000000e+00   3.0000000e+00
   2.0000000e+00   3.0000000e+00   2.0000000e+00   5.0000000e+00   4.0000000e+00
   2.0000000e+00   3.0000000e+00   2.0000000e+00   5.0000000e+00   5.0000000e+00
   2.0000000e+00   3.0000000e+00   3.0000000e+00   2.0000000e+00   5.0000000e+00
   2.0000000e+00   3.0000000e+00   3.0000000e+00   3.0000000e+00   4.0000000e+00
   2.0000000e+00   3.0000000e+00   3.0000000e+00   3.0000000e+00   5.0000000e+00
   2.0000000e+00   3.0000000e+00   3.0000000e+00   4.0000000e+00   3.0000000e+00
   2.0000000e+00   3.0000000e+00   3.0000000e+00   4.0000000e+00   4.0000000e+00
   2.0000000e+00   3.0000000e+00   3.0000000e+00   4.0000000e+00   5.0000000e+00
   2.0000000e+00   3.0000000e+00   3.0000000e+00   5.0000000e+00   2.0000000e+00
   2.0000000e+00   3.0000000e+00   3.0000000e+00   5.0000000e+00   3.0000000e+00
   2.0000000e+00   3.0000000e+00   3.0000000e+00   5.0000000e+00   4.0000000e+00
   2.0000000e+00   3.0000000e+00   3.0000000e+00   5.0000000e+00   5.0000000e+00
   2.0000000e+00   3.0000000e+00   4.0000000e+00   3.0000000e+00   5.0000000e+00
   2.0000000e+00   3.0000000e+00   4.0000000e+00   4.0000000e+00   4.0000000e+00
   2.0000000e+00   3.0000000e+00   4.0000000e+00   4.0000000e+00   5.0000000e+00
   2.0000000e+00   3.0000000e+00   4.0000000e+00   5.0000000e+00   3.0000000e+00
   2.0000000e+00   3.0000000e+00   4.0000000e+00   5.0000000e+00   4.0000000e+00
   2.0000000e+00   3.0000000e+00   4.0000000e+00   5.0000000e+00   5.0000000e+00
   2.0000000e+00   3.0000000e+00   5.0000000e+00   4.0000000e+00   4.0000000e+00
   2.0000000e+00   3.0000000e+00   5.0000000e+00   4.0000000e+00   5.0000000e+00
   2.0000000e+00   3.0000000e+00   5.0000000e+00   5.0000000e+00   4.0000000e+00
   2.0000000e+00   3.0000000e+00   5.0000000e+00   5.0000000e+00   5.0000000e+00
   2.0000000e+00   4.0000000e+00   1.0000000e+00   1.0000000e+00   5.0000000e+00
   2.0000000e+00   4.0000000e+00   1.0000000e+00   2.0000000e+00   3.0000000e+00
   2.0000000e+00   4.0000000e+00   1.0000000e+00   2.0000000e+00   4.0000000e+00
   2.0000000e+00   4.0000000e+00   1.0000000e+00   2.0000000e+00   5.0000000e+00
   2.0000000e+00   4.0000000e+00   1.0000000e+00   3.0000000e+00   2.0000000e+00
   2.0000000e+00   4.0000000e+00   1.0000000e+00   3.0000000e+00   3.0000000e+00
   2.0000000e+00   4.0000000e+00   1.0000000e+00   3.0000000e+00   4.0000000e+00
   2.0000000e+00   4.0000000e+00   1.0000000e+00   3.0000000e+00   5.0000000e+00
   2.0000000e+00   4.0000000e+00   1.0000000e+00   4.0000000e+00   2.0000000e+00
   2.0000000e+00   4.0000000e+00   1.0000000e+00   4.0000000e+00   3.0000000e+00
   2.0000000e+00   4.0000000e+00   1.0000000e+00   4.0000000e+00   4.0000000e+00
   2.0000000e+00   4.0000000e+00   1.0000000e+00   4.0000000e+00   5.0000000e+00
   2.0000000e+00   4.0000000e+00   1.0000000e+00   5.0000000e+00   1.0000000e+00
   2.0000000e+00   4.0000000e+00   1.0000000e+00   5.0000000e+00   2.0000000e+00
   2.0000000e+00   4.0000000e+00   1.0000000e+00   5.0000000e+00   3.0000000e+00
   2.0000000e+00   4.0000000e+00   1.0000000e+00   5.0000000e+00   4.0000000e+00
   2.0000000e+00   4.0000000e+00   1.0000000e+00   5.0000000e+00   5.0000000e+00
   2.0000000e+00   4.0000000e+00   2.0000000e+00   2.0000000e+00   5.0000000e+00
   2.0000000e+00   4.0000000e+00   2.0000000e+00   3.0000000e+00   3.0000000e+00
   2.0000000e+00   4.0000000e+00   2.0000000e+00   3.0000000e+00   4.0000000e+00
   2.0000000e+00   4.0000000e+00   2.0000000e+00   3.0000000e+00   5.0000000e+00
   2.0000000e+00   4.0000000e+00   2.0000000e+00   4.0000000e+00   3.0000000e+00
   2.0000000e+00   4.0000000e+00   2.0000000e+00   4.0000000e+00   4.0000000e+00
   2.0000000e+00   4.0000000e+00   2.0000000e+00   4.0000000e+00   5.0000000e+00
   2.0000000e+00   4.0000000e+00   2.0000000e+00   5.0000000e+00   2.0000000e+00
   2.0000000e+00   4.0000000e+00   2.0000000e+00   5.0000000e+00   3.0000000e+00
   2.0000000e+00   4.0000000e+00   2.0000000e+00   5.0000000e+00   4.0000000e+00
   2.0000000e+00   4.0000000e+00   2.0000000e+00   5.0000000e+00   5.0000000e+00
   2.0000000e+00   4.0000000e+00   3.0000000e+00   3.0000000e+00   5.0000000e+00
   2.0000000e+00   4.0000000e+00   3.0000000e+00   4.0000000e+00   4.0000000e+00
   2.0000000e+00   4.0000000e+00   3.0000000e+00   4.0000000e+00   5.0000000e+00
   2.0000000e+00   4.0000000e+00   3.0000000e+00   5.0000000e+00   3.0000000e+00
   2.0000000e+00   4.0000000e+00   3.0000000e+00   5.0000000e+00   4.0000000e+00
   2.0000000e+00   4.0000000e+00   3.0000000e+00   5.0000000e+00   5.0000000e+00
   2.0000000e+00   4.0000000e+00   4.0000000e+00   4.0000000e+00   5.0000000e+00
   2.0000000e+00   4.0000000e+00   4.0000000e+00   5.0000000e+00   4.0000000e+00
   2.0000000e+00   4.0000000e+00   4.0000000e+00   5.0000000e+00   5.0000000e+00
   2.0000000e+00   4.0000000e+00   5.0000000e+00   5.0000000e+00   5.0000000e+00
   2.0000000e+00   5.0000000e+00   1.0000000e+00   2.0000000e+00   3.0000000e+00
   2.0000000e+00   5.0000000e+00   1.0000000e+00   2.0000000e+00   4.0000000e+00
   2.0000000e+00   5.0000000e+00   1.0000000e+00   2.0000000e+00   5.0000000e+00
   2.0000000e+00   5.0000000e+00   1.0000000e+00   3.0000000e+00   2.0000000e+00
   2.0000000e+00   5.0000000e+00   1.0000000e+00   3.0000000e+00   3.0000000e+00
   2.0000000e+00   5.0000000e+00   1.0000000e+00   3.0000000e+00   4.0000000e+00
   2.0000000e+00   5.0000000e+00   1.0000000e+00   3.0000000e+00   5.0000000e+00
   2.0000000e+00   5.0000000e+00   1.0000000e+00   4.0000000e+00   2.0000000e+00
   2.0000000e+00   5.0000000e+00   1.0000000e+00   4.0000000e+00   3.0000000e+00
   2.0000000e+00   5.0000000e+00   1.0000000e+00   4.0000000e+00   4.0000000e+00
   2.0000000e+00   5.0000000e+00   1.0000000e+00   4.0000000e+00   5.0000000e+00
   2.0000000e+00   5.0000000e+00   1.0000000e+00   5.0000000e+00   2.0000000e+00
   2.0000000e+00   5.0000000e+00   1.0000000e+00   5.0000000e+00   3.0000000e+00
   2.0000000e+00   5.0000000e+00   1.0000000e+00   5.0000000e+00   4.0000000e+00
   2.0000000e+00   5.0000000e+00   1.0000000e+00   5.0000000e+00   5.0000000e+00
   2.0000000e+00   5.0000000e+00   2.0000000e+00   3.0000000e+00   4.0000000e+00
   2.0000000e+00   5.0000000e+00   2.0000000e+00   3.0000000e+00   5.0000000e+00
   2.0000000e+00   5.0000000e+00   2.0000000e+00   4.0000000e+00   3.0000000e+00
   2.0000000e+00   5.0000000e+00   2.0000000e+00   4.0000000e+00   4.0000000e+00
   2.0000000e+00   5.0000000e+00   2.0000000e+00   4.0000000e+00   5.0000000e+00
   2.0000000e+00   5.0000000e+00   2.0000000e+00   5.0000000e+00   3.0000000e+00
   2.0000000e+00   5.0000000e+00   2.0000000e+00   5.0000000e+00   4.0000000e+00
   2.0000000e+00   5.0000000e+00   2.0000000e+00   5.0000000e+00   5.0000000e+00
   2.0000000e+00   5.0000000e+00   3.0000000e+00   4.0000000e+00   4.0000000e+00
   2.0000000e+00   5.0000000e+00   3.0000000e+00   4.0000000e+00   5.0000000e+00
   2.0000000e+00   5.0000000e+00   3.0000000e+00   5.0000000e+00   4.0000000e+00
   2.0000000e+00   5.0000000e+00   3.0000000e+00   5.0000000e+00   5.0000000e+00
   2.0000000e+00   5.0000000e+00   4.0000000e+00   5.0000000e+00   5.0000000e+00
   3.0000000e+00   1.0000000e+00   2.0000000e+00   1.0000000e+00   1.0000000e+00
   3.0000000e+00   1.0000000e+00   3.0000000e+00   1.0000000e+00   1.0000000e+00
   3.0000000e+00   1.0000000e+00   3.0000000e+00   1.0000000e+00   2.0000000e+00
   3.0000000e+00   1.0000000e+00   3.0000000e+00   2.0000000e+00   1.0000000e+00
   3.0000000e+00   1.0000000e+00   4.0000000e+00   1.0000000e+00   1.0000000e+00
   3.0000000e+00   1.0000000e+00   4.0000000e+00   1.0000000e+00   2.0000000e+00
   3.0000000e+00   1.0000000e+00   4.0000000e+00   1.0000000e+00   3.0000000e+00
   3.0000000e+00   1.0000000e+00   4.0000000e+00   2.0000000e+00   1.0000000e+00
   3.0000000e+00   1.0000000e+00   4.0000000e+00   3.0000000e+00   1.0000000e+00
   3.0000000e+00   1.0000000e+00   5.0000000e+00   1.0000000e+00   1.0000000e+00
   3.0000000e+00   1.0000000e+00   5.0000000e+00   1.0000000e+00   2.0000000e+00
   3.0000000e+00   1.0000000e+00   5.0000000e+00   1.0000000e+00   3.0000000e+00
   3.0000000e+00   1.0000000e+00   5.0000000e+00   1.0000000e+00   4.0000000e+00
   3.0000000e+00   1.0000000e+00   5.0000000e+00   2.0000000e+00   1.0000000e+00
   3.0000000e+00   1.0000000e+00   5.0000000e+00   2.0000000e+00   2.0000000e+00
   3.0000000e+00   1.0000000e+00   5.0000000e+00   3.0000000e+00   1.0000000e+00
   3.0000000e+00   1.0000000e+00   5.0000000e+00   4.0000000e+00   1.0000000e+00
   3.0000000e+00   2.0000000e+00   1.0000000e+00   1.0000000e+00   1.0000000e+00
   3.0000000e+00   2.0000000e+00   2.0000000e+00   1.0000000e+00   1.0000000e+00
   3.0000000e+00   2.0000000e+00   2.0000000e+00   1.0000000e+00   2.0000000e+00
   3.0000000e+00   2.0000000e+00   2.0000000e+00   1.0000000e+00   3.0000000e+00
   3.0000000e+00   2.0000000e+00   2.0000000e+00   2.0000000e+00   1.0000000e+00
   3.0000000e+00   2.0000000e+00   2.0000000e+00   3.0000000e+00   1.0000000e+00
   3.0000000e+00   2.0000000e+00   3.0000000e+00   1.0000000e+00   1.0000000e+00
   3.0000000e+00   2.0000000e+00   3.0000000e+00   1.0000000e+00   2.0000000e+00
   3.0000000e+00   2.0000000e+00   3.0000000e+00   1.0000000e+00   3.0000000e+00
   3.0000000e+00   2.0000000e+00   3.0000000e+00   1.0000000e+00   4.0000000e+00
   3.0000000e+00   2.0000000e+00   3.0000000e+00   1.0000000e+00   5.0000000e+00
   3.0000000e+00   2.0000000e+00   3.0000000e+00   2.0000000e+00   1.0000000e+00
   3.0000000e+00   2.0000000e+00   3.0000000e+00   2.0000000e+00   2.0000000e+00
   3.0000000e+00   2.0000000e+00   3.0000000e+00   3.0000000e+00   1.0000000e+00
   3.0000000e+00   2.0000000e+00   3.0000000e+00   4.0000000e+00   1.0000000e+00
   3.0000000e+00   2.0000000e+00   3.0000000e+00   5.0000000e+00   1.0000000e+00
   3.0000000e+00   2.0000000e+00   4.0000000e+00   1.0000000e+00   1.0000000e+00
   3.0000000e+00   2.0000000e+00   4.0000000e+00   1.0000000e+00   2.0000000e+00
   3.0000000e+00   2.0000000e+00   4.0000000e+00   1.0000000e+00   3.0000000e+00
   3.0000000e+00   2.0000000e+00   4.0000000e+00   1.0000000e+00   4.0000000e+00
   3.0000000e+00   2.0000000e+00   4.0000000e+00   1.0000000e+00   5.0000000e+00
   3.0000000e+00   2.0000000e+00   4.0000000e+00   2.0000000e+00   1.0000000e+00
   3.0000000e+00   2.0000000e+00   4.0000000e+00   2.0000000e+00   2.0000000e+00
   3.0000000e+00   2.0000000e+00   4.0000000e+00   2.0000000e+00   3.0000000e+00
   3.0000000e+00   2.0000000e+00   4.0000000e+00   3.0000000e+00   1.0000000e+00
   3.0000000e+00   2.0000000e+00   4.0000000e+00   3.0000000e+00   2.0000000e+00
   3.0000000e+00   2.0000000e+00   4.0000000e+00   4.0000000e+00   1.0000000e+00
   3.0000000e+00   2.0000000e+00   4.0000000e+00   5.0000000e+00   1.0000000e+00
   3.0000000e+00   2.0000000e+00   5.0000000e+00   1.0000000e+00   1.0000000e+00
   3.0000000e+00   2.0000000e+00   5.0000000e+00   1.0000000e+00   2.0000000e+00
   3.0000000e+00   2.0000000e+00   5.0000000e+00   1.0000000e+00   3.0000000e+00
   3.0000000e+00   2.0000000e+00   5.0000000e+00   1.0000000e+00   4.0000000e+00
   3.0000000e+00   2.0000000e+00   5.0000000e+00   1.0000000e+00   5.0000000e+00
   3.0000000e+00   2.0000000e+00   5.0000000e+00   2.0000000e+00   1.0000000e+00
   3.0000000e+00   2.0000000e+00   5.0000000e+00   2.0000000e+00   2.0000000e+00
   3.0000000e+00   2.0000000e+00   5.0000000e+00   2.0000000e+00   3.0000000e+00
   3.0000000e+00   2.0000000e+00   5.0000000e+00   2.0000000e+00   4.0000000e+00
   3.0000000e+00   2.0000000e+00   5.0000000e+00   3.0000000e+00   1.0000000e+00
   3.0000000e+00   2.0000000e+00   5.0000000e+00   3.0000000e+00   2.0000000e+00
   3.0000000e+00   2.0000000e+00   5.0000000e+00   3.0000000e+00   3.0000000e+00
   3.0000000e+00   2.0000000e+00   5.0000000e+00   4.0000000e+00   1.0000000e+00
   3.0000000e+00   2.0000000e+00   5.0000000e+00   4.0000000e+00   2.0000000e+00
   3.0000000e+00   2.0000000e+00   5.0000000e+00   5.0000000e+00   1.0000000e+00
   3.0000000e+00   3.0000000e+00   1.0000000e+00   1.0000000e+00   1.0000000e+00
   3.0000000e+00   3.0000000e+00   1.0000000e+00   1.0000000e+00   2.0000000e+00
   3.0000000e+00   3.0000000e+00   1.0000000e+00   2.0000000e+00   1.0000000e+00
   3.0000000e+00   3.0000000e+00   2.0000000e+00   1.0000000e+00   1.0000000e+00
   3.0000000e+00   3.0000000e+00   2.0000000e+00   1.0000000e+00   2.0000000e+00
   3.0000000e+00   3.0000000e+00   2.0000000e+00   1.0000000e+00   3.0000000e+00
   3.0000000e+00   3.0000000e+00   2.0000000e+00   1.0000000e+00   4.0000000e+00
   3.0000000e+00   3.0000000e+00   2.0000000e+00   1.0000000e+00   5.0000000e+00
   3.0000000e+00   3.0000000e+00   2.0000000e+00   2.0000000e+00   1.0000000e+00
   3.0000000e+00   3.0000000e+00   2.0000000e+00   2.0000000e+00   2.0000000e+00
   3.0000000e+00   3.0000000e+00   2.0000000e+00   3.0000000e+00   1.0000000e+00
   3.0000000e+00   3.0000000e+00   2.0000000e+00   4.0000000e+00   1.0000000e+00
   3.0000000e+00   3.0000000e+00   2.0000000e+00   5.0000000e+00   1.0000000e+00
   3.0000000e+00   3.0000000e+00   3.0000000e+00   1.0000000e+00   1.0000000e+00
   3.0000000e+00   3.0000000e+00   3.0000000e+00   1.0000000e+00   2.0000000e+00
   3.0000000e+00   3.0000000e+00   3.0000000e+00   1.0000000e+00   3.0000000e+00
   3.0000000e+00   3.0000000e+00   3.0000000e+00   1.0000000e+00   4.0000000e+00
   3.0000000e+00   3.0000000e+00   3.0000000e+00   1.0000000e+00   5.0000000e+00
   3.0000000e+00   3.0000000e+00   3.0000000e+00   2.0000000e+00   1.0000000e+00
   3.0000000e+00   3.0000000e+00   3.0000000e+00   2.0000000e+00   2.0000000e+00
   3.0000000e+00   3.0000000e+00   3.0000000e+00   2.0000000e+00   3.0000000e+00
   3.0000000e+00   3.0000000e+00   3.0000000e+00   2.0000000e+00   4.0000000e+00
   3.0000000e+00   3.0000000e+00   3.0000000e+00   3.0000000e+00   1.0000000e+00
   3.0000000e+00   3.0000000e+00   3.0000000e+00   3.0000000e+00   2.0000000e+00
   3.0000000e+00   3.0000000e+00   3.0000000e+00   4.0000000e+00   1.0000000e+00
   3.0000000e+00   3.0000000e+00   3.0000000e+00   4.0000000e+00   2.0000000e+00
   3.0000000e+00   3.0000000e+00   3.0000000e+00   5.0000000e+00   1.0000000e+00
   3.0000000e+00   3.0000000e+00   4.0000000e+00   1.0000000e+00   1.0000000e+00
   3.0000000e+00   3.0000000e+00   4.0000000e+00   1.0000000e+00   2.0000000e+00
   3.0000000e+00   3.0000000e+00   4.0000000e+00   1.0000000e+00   3.0000000e+00
   3.0000000e+00   3.0000000e+00   4.0000000e+00   1.0000000e+00   4.0000000e+00
   3.0000000e+00   3.0000000e+00   4.0000000e+00   1.0000000e+00   5.0000000e+00
   3.0000000e+00   3.0000000e+00   4.0000000e+00   2.0000000e+00   1.0000000e+00
   3.0000000e+00   3.0000000e+00   4.0000000e+00   2.0000000e+00   2.0000000e+00
   3.0000000e+00   3.0000000e+00   4.0000000e+00   2.0000000e+00   3.0000000e+00
   3.0000000e+00   3.0000000e+00   4.0000000e+00   2.0000000e+00   4.0000000e+00
   3.0000000e+00   3.0000000e+00   4.0000000e+00   2.0000000e+00   5.0000000e+00
   3.0000000e+00   3.0000000e+00   4.0000000e+00   3.0000000e+00   1.0000000e+00
   3.0000000e+00   3.0000000e+00   4.0000000e+00   3.0000000e+00   2.0000000e+00
   3.0000000e+00   3.0000000e+00   4.0000000e+00   3.0000000e+00   3.0000000e+00
   3.0000000e+00   3.0000000e+00   4.0000000e+00   4.0000000e+00   1.0000000e+00
   3.0000000e+00   3.0000000e+00   4.0000000e+00   4.0000000e+00   2.0000000e+00
   3.0000000e+00   3.0000000e+00   4.0000000e+00   5.0000000e+00   1.0000000e+00
   3.0000000e+00   3.0000000e+00   4.0000000e+00   5.0000000e+00   2.0000000e+00
   3.0000000e+00   3.0000000e+00   5.0000000e+00   1.0000000e+00   1.0000000e+00
   3.0000000e+00   3.0000000e+00   5.0000000e+00   1.0000000e+00   2.0000000e+00
   3.0000000e+00   3.0000000e+00   5.0000000e+00   1.0000000e+00   3.0000000e+00
   3.0000000e+00   3.0000000e+00   5.0000000e+00   1.0000000e+00   4.0000000e+00
   3.0000000e+00   3.0000000e+00   5.0000000e+00   1.0000000e+00   5.0000000e+00
   3.0000000e+00   3.0000000e+00   5.0000000e+00   2.0000000e+00   1.0000000e+00
   3.0000000e+00   3.0000000e+00   5.0000000e+00   2.0000000e+00   2.0000000e+00
   3.0000000e+00   3.0000000e+00   5.0000000e+00   2.0000000e+00   3.0000000e+00
   3.0000000e+00   3.0000000e+00   5.0000000e+00   2.0000000e+00   4.0000000e+00
   3.0000000e+00   3.0000000e+00   5.0000000e+00   2.0000000e+00   5.0000000e+00
   3.0000000e+00   3.0000000e+00   5.0000000e+00   3.0000000e+00   1.0000000e+00
   3.0000000e+00   3.0000000e+00   5.0000000e+00   3.0000000e+00   2.0000000e+00
   3.0000000e+00   3.0000000e+00   5.0000000e+00   3.0000000e+00   3.0000000e+00
   3.0000000e+00   3.0000000e+00   5.0000000e+00   3.0000000e+00   4.0000000e+00
   3.0000000e+00   3.0000000e+00   5.0000000e+00   4.0000000e+00   1.0000000e+00
   3.0000000e+00   3.0000000e+00   5.0000000e+00   4.0000000e+00   2.0000000e+00
   3.0000000e+00   3.0000000e+00   5.0000000e+00   4.0000000e+00   3.0000000e+00
   3.0000000e+00   3.0000000e+00   5.0000000e+00   5.0000000e+00   1.0000000e+00
   3.0000000e+00   3.0000000e+00   5.0000000e+00   5.0000000e+00   2.0000000e+00
   3.0000000e+00   4.0000000e+00   1.0000000e+00   1.0000000e+00   1.0000000e+00
   3.0000000e+00   4.0000000e+00   1.0000000e+00   1.0000000e+00   2.0000000e+00
   3.0000000e+00   4.0000000e+00   1.0000000e+00   1.0000000e+00   3.0000000e+00
   3.0000000e+00   4.0000000e+00   1.0000000e+00   2.0000000e+00   1.0000000e+00
   3.0000000e+00   4.0000000e+00   1.0000000e+00   3.0000000e+00   1.0000000e+00
   3.0000000e+00   4.0000000e+00   2.0000000e+00   1.0000000e+00   1.0000000e+00
   3.0000000e+00   4.0000000e+00   2.0000000e+00   1.0000000e+00   2.0000000e+00
   3.0000000e+00   4.0000000e+00   2.0000000e+00   1.0000000e+00   3.0000000e+00
   3.0000000e+00   4.0000000e+00   2.0000000e+00   1.0000000e+00   4.0000000e+00
   3.0000000e+00   4.0000000e+00   2.0000000e+00   1.0000000e+00   5.0000000e+00
   3.0000000e+00   4.0000000e+00   2.0000000e+00   2.0000000e+00   1.0000000e+00
   3.0000000e+00   4.0000000e+00   2.0000000e+00   2.0000000e+00   2.0000000e+00
   3.0000000e+00   4.0000000e+00   2.0000000e+00   2.0000000e+00   3.0000000e+00
   3.0000000e+00   4.0000000e+00   2.0000000e+00   3.0000000e+00   1.0000000e+00
   3.0000000e+00   4.0000000e+00   2.0000000e+00   3.0000000e+00   2.0000000e+00
   3.0000000e+00   4.0000000e+00   2.0000000e+00   4.0000000e+00   1.0000000e+00
   3.0000000e+00   4.0000000e+00   2.0000000e+00   5.0000000e+00   1.0000000e+00
   3.0000000e+00   4.0000000e+00   3.0000000e+00   1.0000000e+00   1.0000000e+00
   3.0000000e+00   4.0000000e+00   3.0000000e+00   1.0000000e+00   2.0000000e+00
   3.0000000e+00   4.0000000e+00   3.0000000e+00   1.0000000e+00   3.0000000e+00
   3.0000000e+00   4.0000000e+00   3.0000000e+00   1.0000000e+00   4.0000000e+00
   3.0000000e+00   4.0000000e+00   3.0000000e+00   1.0000000e+00   5.0000000e+00
   3.0000000e+00   4.0000000e+00   3.0000000e+00   2.0000000e+00   1.0000000e+00
   3.0000000e+00   4.0000000e+00   3.0000000e+00   2.0000000e+00   2.0000000e+00
   3.0000000e+00   4.0000000e+00   3.0000000e+00   2.0000000e+00   3.0000000e+00
   3.0000000e+00   4.0000000e+00   3.0000000e+00   2.0000000e+00   4.0000000e+00
   3.0000000e+00   4.0000000e+00   3.0000000e+00   2.0000000e+00   5.0000000e+00
   3.0000000e+00   4.0000000e+00   3.0000000e+00   3.0000000e+00   1.0000000e+00
   3.0000000e+00   4.0000000e+00   3.0000000e+00   3.0000000e+00   2.0000000e+00
   3.0000000e+00   4.0000000e+00   3.0000000e+00   3.0000000e+00   3.0000000e+00
   3.0000000e+00   4.0000000e+00   3.0000000e+00   4.0000000e+00   1.0000000e+00
   3.0000000e+00   4.0000000e+00   3.0000000e+00   4.0000000e+00   2.0000000e+00
   3.0000000e+00   4.0000000e+00   3.0000000e+00   5.0000000e+00   1.0000000e+00
   3.0000000e+00   4.0000000e+00   3.0000000e+00   5.0000000e+00   2.0000000e+00
   3.0000000e+00   4.0000000e+00   4.0000000e+00   1.0000000e+00   1.0000000e+00
   3.0000000e+00   4.0000000e+00   4.0000000e+00   1.0000000e+00   2.0000000e+00
   3.0000000e+00   4.0000000e+00   4.0000000e+00   1.0000000e+00   3.0000000e+00
   3.0000000e+00   4.0000000e+00   4.0000000e+00   1.0000000e+00   4.0000000e+00
   3.0000000e+00   4.0000000e+00   4.0000000e+00   1.0000000e+00   5.0000000e+00
   3.0000000e+00   4.0000000e+00   4.0000000e+00   2.0000000e+00   1.0000000e+00
   3.0000000e+00   4.0000000e+00   4.0000000e+00   2.0000000e+00   2.0000000e+00
   3.0000000e+00   4.0000000e+00   4.0000000e+00   2.0000000e+00   3.0000000e+00
   3.0000000e+00   4.0000000e+00   4.0000000e+00   2.0000000e+00   4.0000000e+00
   3.0000000e+00   4.0000000e+00   4.0000000e+00   2.0000000e+00   5.0000000e+00
   3.0000000e+00   4.0000000e+00   4.0000000e+00   3.0000000e+00   1.0000000e+00
   3.0000000e+00   4.0000000e+00   4.0000000e+00   3.0000000e+00   2.0000000e+00
   3.0000000e+00   4.0000000e+00   4.0000000e+00   3.0000000e+00   3.0000000e+00
   3.0000000e+00   4.0000000e+00   4.0000000e+00   3.0000000e+00   4.0000000e+00
   3.0000000e+00   4.0000000e+00   4.0000000e+00   3.0000000e+00   5.0000000e+00
   3.0000000e+00   4.0000000e+00   4.0000000e+00   4.0000000e+00   1.0000000e+00
   3.0000000e+00   4.0000000e+00   4.0000000e+00   4.0000000e+00   2.0000000e+00
   3.0000000e+00   4.0000000e+00   4.0000000e+00   4.0000000e+00   3.0000000e+00
   3.0000000e+00   4.0000000e+00   4.0000000e+00   5.0000000e+00   1.0000000e+00
   3.0000000e+00   4.0000000e+00   4.0000000e+00   5.0000000e+00   2.0000000e+00
   3.0000000e+00   4.0000000e+00   4.0000000e+00   5.0000000e+00   3.0000000e+00
   3.0000000e+00   4.0000000e+00   5.0000000e+00   1.0000000e+00   1.0000000e+00
   3.0000000e+00   4.0000000e+00   5.0000000e+00   1.0000000e+00   2.0000000e+00
   3.0000000e+00   4.0000000e+00   5.0000000e+00   1.0000000e+00   3.0000000e+00
   3.0000000e+00   4.0000000e+00   5.0000000e+00   1.0000000e+00   4.0000000e+00
   3.0000000e+00   4.0000000e+00   5.0000000e+00   1.0000000e+00   5.0000000e+00
   3.0000000e+00   4.0000000e+00   5.0000000e+00   2.0000000e+00   1.0000000e+00
   3.0000000e+00   4.0000000e+00   5.0000000e+00   2.0000000e+00   2.0000000e+00
   3.0000000e+00   4.0000000e+00   5.0000000e+00   2.0000000e+00   3.0000000e+00
   3.0000000e+00   4.0000000e+00   5.0000000e+00   2.0000000e+00   4.0000000e+00
   3.0000000e+00   4.0000000e+00   5.0000000e+00   2.0000000e+00   5.0000000e+00
   3.0000000e+00   4.0000000e+00   5.0000000e+00   3.0000000e+00   1.0000000e+00
   3.0000000e+00   4.0000000e+00   5.0000000e+00   3.0000000e+00   2.0000000e+00
   3.0000000e+00   4.0000000e+00   5.0000000e+00   3.0000000e+00   3.0000000e+00
   3.0000000e+00   4.0000000e+00   5.0000000e+00   3.0000000e+00   4.0000000e+00
   3.0000000e+00   4.0000000e+00   5.0000000e+00   3.0000000e+00   5.0000000e+00
   3.0000000e+00   4.0000000e+00   5.0000000e+00   4.0000000e+00   1.0000000e+00
   3.0000000e+00   4.0000000e+00   5.0000000e+00   4.0000000e+00   2.0000000e+00
   3.0000000e+00   4.0000000e+00   5.0000000e+00   4.0000000e+00   3.0000000e+00
   3.0000000e+00   4.0000000e+00   5.0000000e+00   4.0000000e+00   4.0000000e+00
   3.0000000e+00   4.0000000e+00   5.0000000e+00   5.0000000e+00   1.0000000e+00
   3.0000000e+00   4.0000000e+00   5.0000000e+00   5.0000000e+00   2.0000000e+00
   3.0000000e+00   4.0000000e+00   5.0000000e+00   5.0000000e+00   3.0000000e+00
   3.0000000e+00   5.0000000e+00   1.0000000e+00   1.0000000e+00   1.0000000e+00
   3.0000000e+00   5.0000000e+00   1.0000000e+00   1.0000000e+00   2.0000000e+00
   3.0000000e+00   5.0000000e+00   1.0000000e+00   1.0000000e+00   3.0000000e+00
   3.0000000e+00   5.0000000e+00   1.0000000e+00   1.0000000e+00   4.0000000e+00
   3.0000000e+00   5.0000000e+00   1.0000000e+00   2.0000000e+00   1.0000000e+00
   3.0000000e+00   5.0000000e+00   1.0000000e+00   2.0000000e+00   2.0000000e+00
   3.0000000e+00   5.0000000e+00   1.0000000e+00   3.0000000e+00   1.0000000e+00
   3.0000000e+00   5.0000000e+00   1.0000000e+00   4.0000000e+00   1.0000000e+00
   3.0000000e+00   5.0000000e+00   2.0000000e+00   1.0000000e+00   1.0000000e+00
   3.0000000e+00   5.0000000e+00   2.0000000e+00   1.0000000e+00   2.0000000e+00
   3.0000000e+00   5.0000000e+00   2.0000000e+00   1.0000000e+00   3.0000000e+00
   3.0000000e+00   5.0000000e+00   2.0000000e+00   1.0000000e+00   4.0000000e+00
   3.0000000e+00   5.0000000e+00   2.0000000e+00   1.0000000e+00   5.0000000e+00
   3.0000000e+00   5.0000000e+00   2.0000000e+00   2.0000000e+00   1.0000000e+00
   3.0000000e+00   5.0000000e+00   2.0000000e+00   2.0000000e+00   2.0000000e+00
   3.0000000e+00   5.0000000e+00   2.0000000e+00   2.0000000e+00   3.0000000e+00
   3.0000000e+00   5.0000000e+00   2.0000000e+00   2.0000000e+00   4.0000000e+00
   3.0000000e+00   5.0000000e+00   2.0000000e+00   3.0000000e+00   1.0000000e+00
   3.0000000e+00   5.0000000e+00   2.0000000e+00   3.0000000e+00   2.0000000e+00
   3.0000000e+00   5.0000000e+00   2.0000000e+00   3.0000000e+00   3.0000000e+00
   3.0000000e+00   5.0000000e+00   2.0000000e+00   4.0000000e+00   1.0000000e+00
   3.0000000e+00   5.0000000e+00   2.0000000e+00   4.0000000e+00   2.0000000e+00
   3.0000000e+00   5.0000000e+00   2.0000000e+00   5.0000000e+00   1.0000000e+00
   3.0000000e+00   5.0000000e+00   3.0000000e+00   1.0000000e+00   1.0000000e+00
   3.0000000e+00   5.0000000e+00   3.0000000e+00   1.0000000e+00   2.0000000e+00
   3.0000000e+00   5.0000000e+00   3.0000000e+00   1.0000000e+00   3.0000000e+00
   3.0000000e+00   5.0000000e+00   3.0000000e+00   1.0000000e+00   4.0000000e+00
   3.0000000e+00   5.0000000e+00   3.0000000e+00   1.0000000e+00   5.0000000e+00
   3.0000000e+00   5.0000000e+00   3.0000000e+00   2.0000000e+00   1.0000000e+00
   3.0000000e+00   5.0000000e+00   3.0000000e+00   2.0000000e+00   2.0000000e+00
   3.0000000e+00   5.0000000e+00   3.0000000e+00   2.0000000e+00   3.0000000e+00
   3.0000000e+00   5.0000000e+00   3.0000000e+00   2.0000000e+00   4.0000000e+00
   3.0000000e+00   5.0000000e+00   3.0000000e+00   2.0000000e+00   5.0000000e+00
   3.0000000e+00   5.0000000e+00   3.0000000e+00   3.0000000e+00   1.0000000e+00
   3.0000000e+00   5.0000000e+00   3.0000000e+00   3.0000000e+00   2.0000000e+00
   3.0000000e+00   5.0000000e+00   3.0000000e+00   3.0000000e+00   3.0000000e+00
   3.0000000e+00   5.0000000e+00   3.0000000e+00   3.0000000e+00   4.0000000e+00
   3.0000000e+00   5.0000000e+00   3.0000000e+00   4.0000000e+00   1.0000000e+00
   3.0000000e+00   5.0000000e+00   3.0000000e+00   4.0000000e+00   2.0000000e+00
   3.0000000e+00   5.0000000e+00   3.0000000e+00   4.0000000e+00   3.0000000e+00
   3.0000000e+00   5.0000000e+00   3.0000000e+00   5.0000000e+00   1.0000000e+00
   3.0000000e+00   5.0000000e+00   3.0000000e+00   5.0000000e+00   2.0000000e+00
   3.0000000e+00   5.0000000e+00   4.0000000e+00   1.0000000e+00   1.0000000e+00
   3.0000000e+00   5.0000000e+00   4.0000000e+00   1.0000000e+00   2.0000000e+00
   3.0000000e+00   5.0000000e+00   4.0000000e+00   1.0000000e+00   3.0000000e+00
   3.0000000e+00   5.0000000e+00   4.0000000e+00   1.0000000e+00   4.0000000e+00
   3.0000000e+00   5.0000000e+00   4.0000000e+00   1.0000000e+00   5.0000000e+00
   3.0000000e+00   5.0000000e+00   4.0000000e+00   2.0000000e+00   1.0000000e+00
   3.0000000e+00   5.0000000e+00   4.0000000e+00   2.0000000e+00   2.0000000e+00
   3.0000000e+00   5.0000000e+00   4.0000000e+00   2.0000000e+00   3.0000000e+00
   3.0000000e+00   5.0000000e+00   4.0000000e+00   2.0000000e+00   4.0000000e+00
   3.0000000e+00   5.0000000e+00   4.0000000e+00   2.0000000e+00   5.0000000e+00
   3.0000000e+00   5.0000000e+00   4.0000000e+00   3.0000000e+00   1.0000000e+00
   3.0000000e+00   5.0000000e+00   4.0000000e+00   3.0000000e+00   2.0000000e+00
   3.0000000e+00   5.0000000e+00   4.0000000e+00   3.0000000e+00   3.0000000e+00
   3.0000000e+00   5.0000000e+00   4.0000000e+00   3.0000000e+00   4.0000000e+00
   3.0000000e+00   5.0000000e+00   4.0000000e+00   3.0000000e+00   5.0000000e+00
   3.0000000e+00   5.0000000e+00   4.0000000e+00   4.0000000e+00   1.0000000e+00
   3.0000000e+00   5.0000000e+00   4.0000000e+00   4.0000000e+00   2.0000000e+00
   3.0000000e+00   5.0000000e+00   4.0000000e+00   4.0000000e+00   3.0000000e+00
   3.0000000e+00   5.0000000e+00   4.0000000e+00   4.0000000e+00   4.0000000e+00
   3.0000000e+00   5.0000000e+00   4.0000000e+00   5.0000000e+00   1.0000000e+00
   3.0000000e+00   5.0000000e+00   4.0000000e+00   5.0000000e+00   2.0000000e+00
   3.0000000e+00   5.0000000e+00   4.0000000e+00   5.0000000e+00   3.0000000e+00
   3.0000000e+00   5.0000000e+00   5.0000000e+00   1.0000000e+00   1.0000000e+00
   3.0000000e+00   5.0000000e+00   5.0000000e+00   1.0000000e+00   2.0000000e+00
   3.0000000e+00   5.0000000e+00   5.0000000e+00   1.0000000e+00   3.0000000e+00
   3.0000000e+00   5.0000000e+00   5.0000000e+00   1.0000000e+00   4.0000000e+00
   3.0000000e+00   5.0000000e+00   5.0000000e+00   1.0000000e+00   5.0000000e+00
   3.0000000e+00   5.0000000e+00   5.0000000e+00   2.0000000e+00   1.0000000e+00
   3.0000000e+00   5.0000000e+00   5.0000000e+00   2.0000000e+00   2.0000000e+00
   3.0000000e+00   5.0000000e+00   5.0000000e+00   2.0000000e+00   3.0000000e+00
   3.0000000e+00   5.0000000e+00   5.0000000e+00   2.0000000e+00   4.0000000e+00
   3.0000000e+00   5.0000000e+00   5.0000000e+00   2.0000000e+00   5.0000000e+00
   3.0000000e+00   5.0000000e+00   5.0000000e+00   3.0000000e+00   1.0000000e+00
   3.0000000e+00   5.0000000e+00   5.0000000e+00   3.0000000e+00   2.0000000e+00
   3.0000000e+00   5.0000000e+00   5.0000000e+00   3.0000000e+00   3.0000000e+00
   3.0000000e+00   5.0000000e+00   5.0000000e+00   3.0000000e+00   4.0000000e+00
   3.0000000e+00   5.0000000e+00   5.0000000e+00   3.0000000e+00   5.0000000e+00
   3.0000000e+00   5.0000000e+00   5.0000000e+00   4.0000000e+00   1.0000000e+00
   3.0000000e+00   5.0000000e+00   5.0000000e+00   4.0000000e+00   2.0000000e+00
   3.0000000e+00   5.0000000e+00   5.0000000e+00   4.0000000e+00   3.0000000e+00
   3.0000000e+00   5.0000000e+00   5.0000000e+00   4.0000000e+00   4.0000000e+00
   3.0000000e+00   5.0000000e+00   5.0000000e+00   4.0000000e+00   5.0000000e+00
   3.0000000e+00   5.0000000e+00   5.0000000e+00   5.0000000e+00   1.0000000e+00
   3.0000000e+00   5.0000000e+00   5.0000000e+00   5.0000000e+00   2.0000000e+00
   3.0000000e+00   5.0000000e+00   5.0000000e+00   5.0000000e+00   3.0000000e+00
   3.0000000e+00   5.0000000e+00   5.0000000e+00   5.0000000e+00   4.0000000e+00
