# Supplementary material for: A pre-averaged pseudo nearest neighbor classifier
Source: PeerJ Comput Sci. 2024 Aug 13;10:e2247. doi: 10.7717/peerj-cs.2247 (PMC11419614; doi:10.7717/peerj-cs.2247)
Supplement: Supplemental Information 2 [file peerj-cs-10-2247-s002.zip › dataset/Blood.data]

   1.0000000e+00   1.0000000e+00   2.4000000e+01   6.0000000e+03   7.7000000e+01
   1.0000000e+00   4.0000000e+00   4.0000000e+00   1.0000000e+03   4.0000000e+00
   1.0000000e+00   1.0000000e+00   1.2000000e+01   3.0000000e+03   3.5000000e+01
   1.0000000e+00   4.0000000e+00   2.3000000e+01   5.7500000e+03   5.8000000e+01
   1.0000000e+00   0.0000000e+00   3.0000000e+00   7.5000000e+02   4.0000000e+00
   1.0000000e+00   1.0000000e+00   1.3000000e+01   3.2500000e+03   4.7000000e+01
   1.0000000e+00   4.0000000e+00   1.1000000e+01   2.7500000e+03   2.8000000e+01
   1.0000000e+00   9.0000000e+00   9.0000000e+00   2.2500000e+03   1.6000000e+01
   1.0000000e+00   4.0000000e+00   1.4000000e+01   3.5000000e+03   4.0000000e+01
   1.0000000e+00   4.0000000e+00   6.0000000e+00   1.5000000e+03   1.4000000e+01
   1.0000000e+00   4.0000000e+00   8.0000000e+00   2.0000000e+03   2.1000000e+01
   1.0000000e+00   1.0000000e+00   1.4000000e+01   3.5000000e+03   5.8000000e+01
   1.0000000e+00   2.0000000e+00   1.6000000e+01   4.0000000e+03   6.4000000e+01
   1.0000000e+00   2.0000000e+00   5.0000000e+00   1.2500000e+03   1.6000000e+01
   1.0000000e+00   2.0000000e+00   5.0000000e+00   1.2500000e+03   1.6000000e+01
   1.0000000e+00   2.0000000e+00   9.0000000e+00   2.2500000e+03   3.6000000e+01
   1.0000000e+00   2.0000000e+00   2.0000000e+00   5.0000000e+02   2.0000000e+00
   1.0000000e+00   2.0000000e+00   2.0000000e+00   5.0000000e+02   2.0000000e+00
   1.0000000e+00   2.0000000e+00   2.0000000e+00   5.0000000e+02   2.0000000e+00
   1.0000000e+00   2.0000000e+00   1.1000000e+01   2.7500000e+03   4.6000000e+01
   1.0000000e+00   2.0000000e+00   6.0000000e+00   1.5000000e+03   2.2000000e+01
   1.0000000e+00   2.0000000e+00   1.2000000e+01   3.0000000e+03   5.2000000e+01
   1.0000000e+00   2.0000000e+00   1.6000000e+01   4.0000000e+03   8.1000000e+01
   1.0000000e+00   3.0000000e+00   6.0000000e+00   1.5000000e+03   2.1000000e+01
   1.0000000e+00   2.0000000e+00   7.0000000e+00   1.7500000e+03   2.9000000e+01
   1.0000000e+00   2.0000000e+00   1.0000000e+01   2.5000000e+03   4.9000000e+01
   1.0000000e+00   3.0000000e+00   1.6000000e+01   4.0000000e+03   7.4000000e+01
   1.0000000e+00   0.0000000e+00   2.0000000e+00   5.0000000e+02   4.0000000e+00
   1.0000000e+00   4.0000000e+00   7.0000000e+00   1.7500000e+03   2.5000000e+01
   1.0000000e+00   1.0000000e+00   9.0000000e+00   2.2500000e+03   5.1000000e+01
   1.0000000e+00   2.0000000e+00   4.0000000e+00   1.0000000e+03   1.6000000e+01
   1.0000000e+00   2.0000000e+00   4.0000000e+00   1.0000000e+03   1.6000000e+01
   1.0000000e+00   2.0000000e+00   2.0000000e+00   5.0000000e+02   4.0000000e+00
   1.0000000e+00   2.0000000e+00   2.0000000e+00   5.0000000e+02   4.0000000e+00
   1.0000000e+00   2.0000000e+00   2.0000000e+00   5.0000000e+02   4.0000000e+00
   1.0000000e+00   2.0000000e+00   2.0000000e+00   5.0000000e+02   4.0000000e+00
   1.0000000e+00   2.0000000e+00   4.0000000e+00   1.0000000e+03   1.6000000e+01
   1.0000000e+00   2.0000000e+00   4.0000000e+00   1.0000000e+03   1.6000000e+01
   1.0000000e+00   2.0000000e+00   4.0000000e+00   1.0000000e+03   1.6000000e+01
   1.0000000e+00   2.0000000e+00   6.0000000e+00   1.5000000e+03   2.8000000e+01
   1.0000000e+00   4.0000000e+00   2.0000000e+00   5.0000000e+02   4.0000000e+00
   1.0000000e+00   4.0000000e+00   2.0000000e+00   5.0000000e+02   4.0000000e+00
   1.0000000e+00   4.0000000e+00   2.0000000e+00   5.0000000e+02   4.0000000e+00
   1.0000000e+00   4.0000000e+00   2.0000000e+00   5.0000000e+02   4.0000000e+00
   1.0000000e+00   4.0000000e+00   2.0000000e+00   5.0000000e+02   4.0000000e+00
   1.0000000e+00   4.0000000e+00   2.0000000e+00   5.0000000e+02   4.0000000e+00
   1.0000000e+00   1.2000000e+01   1.1000000e+01   2.7500000e+03   2.3000000e+01
   1.0000000e+00   4.0000000e+00   7.0000000e+00   1.7500000e+03   2.8000000e+01
   1.0000000e+00   3.0000000e+00   1.7000000e+01   4.2500000e+03   8.6000000e+01
   1.0000000e+00   4.0000000e+00   9.0000000e+00   2.2500000e+03   4.0000000e+01
   1.0000000e+00   2.0000000e+00   5.0000000e+00   1.2500000e+03   2.6000000e+01
   1.0000000e+00   2.0000000e+00   5.0000000e+00   1.2500000e+03   2.6000000e+01
   1.0000000e+00   6.0000000e+00   1.7000000e+01   4.2500000e+03   7.0000000e+01
   1.0000000e+00   0.0000000e+00   8.0000000e+00   2.0000000e+03   5.9000000e+01
   1.0000000e+00   3.0000000e+00   5.0000000e+00   1.2500000e+03   2.6000000e+01
   1.0000000e+00   2.0000000e+00   3.0000000e+00   7.5000000e+02   1.4000000e+01
   1.0000000e+00   2.0000000e+00   1.0000000e+01   2.5000000e+03   6.4000000e+01
   1.0000000e+00   4.0000000e+00   9.0000000e+00   2.2500000e+03   4.6000000e+01
   1.0000000e+00   4.0000000e+00   5.0000000e+00   1.2500000e+03   2.3000000e+01
   1.0000000e+00   2.0000000e+00   1.2000000e+01   3.0000000e+03   8.2000000e+01
   1.0000000e+00   1.1000000e+01   2.4000000e+01   6.0000000e+03   6.4000000e+01
   1.0000000e+00   4.0000000e+00   1.1000000e+01   2.7500000e+03   6.1000000e+01
   1.0000000e+00   1.0000000e+00   7.0000000e+00   1.7500000e+03   5.7000000e+01
   1.0000000e+00   2.0000000e+00   4.0000000e+00   1.0000000e+03   2.6000000e+01
   1.0000000e+00   2.0000000e+00   5.0000000e+00   1.2500000e+03   3.4000000e+01
   1.0000000e+00   2.0000000e+00   4.0000000e+00   1.0000000e+03   2.6000000e+01
   1.0000000e+00   4.0000000e+00   5.0000000e+00   1.2500000e+03   2.8000000e+01
   1.0000000e+00   2.0000000e+00   1.2000000e+01   3.0000000e+03   9.5000000e+01
   1.0000000e+00   2.0000000e+00   2.0000000e+00   5.0000000e+02   1.0000000e+01
   1.0000000e+00   4.0000000e+00   6.0000000e+00   1.5000000e+03   3.5000000e+01
   1.0000000e+00   2.0000000e+00   1.1000000e+01   2.7500000e+03   8.8000000e+01
   1.0000000e+00   2.0000000e+00   3.0000000e+00   7.5000000e+02   1.9000000e+01
   1.0000000e+00   2.0000000e+00   5.0000000e+00   1.2500000e+03   3.7000000e+01
   1.0000000e+00   2.0000000e+00   1.2000000e+01   3.0000000e+03   9.8000000e+01
   1.0000000e+00   9.0000000e+00   5.0000000e+00   1.2500000e+03   1.9000000e+01
   1.0000000e+00   2.0000000e+00   2.0000000e+00   5.0000000e+02   1.1000000e+01
   1.0000000e+00   2.0000000e+00   9.0000000e+00   2.2500000e+03   7.4000000e+01
   1.0000000e+00   5.0000000e+00   1.4000000e+01   3.5000000e+03   8.6000000e+01
   1.0000000e+00   4.0000000e+00   3.0000000e+00   7.5000000e+02   1.6000000e+01
   1.0000000e+00   4.0000000e+00   3.0000000e+00   7.5000000e+02   1.6000000e+01
   1.0000000e+00   6.0000000e+00   3.0000000e+00   7.5000000e+02   1.4000000e+01
   1.0000000e+00   2.0000000e+00   2.0000000e+00   5.0000000e+02   1.1000000e+01
   1.0000000e+00   2.0000000e+00   2.0000000e+00   5.0000000e+02   1.1000000e+01
   1.0000000e+00   4.0000000e+00   6.0000000e+00   1.5000000e+03   3.9000000e+01
   1.0000000e+00   4.0000000e+00   1.1000000e+01   2.7500000e+03   7.8000000e+01
   1.0000000e+00   2.0000000e+00   1.0000000e+00   2.5000000e+02   2.0000000e+00
   1.0000000e+00   2.0000000e+00   1.0000000e+00   2.5000000e+02   2.0000000e+00
   1.0000000e+00   2.0000000e+00   1.0000000e+00   2.5000000e+02   2.0000000e+00
   1.0000000e+00   2.0000000e+00   1.0000000e+00   2.5000000e+02   2.0000000e+00
   1.0000000e+00   2.0000000e+00   1.0000000e+00   2.5000000e+02   2.0000000e+00
   1.0000000e+00   2.0000000e+00   1.0000000e+00   2.5000000e+02   2.0000000e+00
   1.0000000e+00   2.0000000e+00   1.0000000e+00   2.5000000e+02   2.0000000e+00
   1.0000000e+00   2.0000000e+00   1.0000000e+00   2.5000000e+02   2.0000000e+00
   1.0000000e+00   2.0000000e+00   1.0000000e+00   2.5000000e+02   2.0000000e+00
   1.0000000e+00   2.0000000e+00   1.0000000e+00   2.5000000e+02   2.0000000e+00
   1.0000000e+00   2.0000000e+00   1.0000000e+00   2.5000000e+02   2.0000000e+00
   1.0000000e+00   2.0000000e+00   1.0000000e+00   2.5000000e+02   2.0000000e+00
   1.0000000e+00   2.0000000e+00   1.0000000e+00   2.5000000e+02   2.0000000e+00
   1.0000000e+00   2.0000000e+00   1.0000000e+00   2.5000000e+02   2.0000000e+00
   1.0000000e+00   2.0000000e+00   1.0000000e+00   2.5000000e+02   2.0000000e+00
   1.0000000e+00   2.0000000e+00   1.0000000e+00   2.5000000e+02   2.0000000e+00
   1.0000000e+00   2.0000000e+00   1.0000000e+00   2.5000000e+02   2.0000000e+00
   1.0000000e+00   2.0000000e+00   1.0000000e+00   2.5000000e+02   2.0000000e+00
   1.0000000e+00   1.1000000e+01   1.0000000e+01   2.5000000e+03   3.5000000e+01
   1.0000000e+00   2.0000000e+00   3.0000000e+00   7.5000000e+02   2.2000000e+01
   1.0000000e+00   1.0000000e+01   4.0000000e+00   1.0000000e+03   1.6000000e+01
   1.0000000e+00   2.0000000e+00   4.0000000e+00   1.0000000e+03   3.5000000e+01
   1.0000000e+00   4.0000000e+00   1.2000000e+01   3.0000000e+03   8.8000000e+01
   1.0000000e+00   1.3000000e+01   8.0000000e+00   2.0000000e+03   2.6000000e+01
   1.0000000e+00   1.1000000e+01   9.0000000e+00   2.2500000e+03   3.3000000e+01
   1.0000000e+00   4.0000000e+00   5.0000000e+00   1.2500000e+03   3.4000000e+01
   1.0000000e+00   4.0000000e+00   4.0000000e+00   1.0000000e+03   2.6000000e+01
   1.0000000e+00   8.0000000e+00   1.5000000e+01   3.7500000e+03   7.7000000e+01
   1.0000000e+00   4.0000000e+00   7.0000000e+00   1.7500000e+03   5.2000000e+01
   1.0000000e+00   4.0000000e+00   7.0000000e+00   1.7500000e+03   5.2000000e+01
   1.0000000e+00   2.0000000e+00   4.0000000e+00   1.0000000e+03   3.5000000e+01
   1.0000000e+00   1.1000000e+01   1.1000000e+01   2.7500000e+03   4.2000000e+01
   1.0000000e+00   2.0000000e+00   2.0000000e+00   5.0000000e+02   1.4000000e+01
   1.0000000e+00   4.0000000e+00   6.0000000e+00   1.5000000e+03   4.7000000e+01
   1.0000000e+00   1.1000000e+01   7.0000000e+00   1.7500000e+03   2.9000000e+01
   1.0000000e+00   9.0000000e+00   9.0000000e+00   2.2500000e+03   4.5000000e+01
   1.0000000e+00   4.0000000e+00   6.0000000e+00   1.5000000e+03   5.2000000e+01
   1.0000000e+00   4.0000000e+00   7.0000000e+00   1.7500000e+03   5.8000000e+01
   1.0000000e+00   4.0000000e+00   7.0000000e+00   1.7500000e+03   5.8000000e+01
   1.0000000e+00   1.1000000e+01   9.0000000e+00   2.2500000e+03   3.8000000e+01
   1.0000000e+00   1.1000000e+01   6.0000000e+00   1.5000000e+03   2.6000000e+01
   1.0000000e+00   2.0000000e+00   2.0000000e+00   5.0000000e+02   1.6000000e+01
   1.0000000e+00   2.0000000e+00   7.0000000e+00   1.7500000e+03   7.6000000e+01
   1.0000000e+00   1.1000000e+01   6.0000000e+00   1.5000000e+03   2.7000000e+01
   1.0000000e+00   1.1000000e+01   3.0000000e+00   7.5000000e+02   1.4000000e+01
   1.0000000e+00   4.0000000e+00   1.0000000e+00   2.5000000e+02   4.0000000e+00
   1.0000000e+00   4.0000000e+00   1.0000000e+00   2.5000000e+02   4.0000000e+00
   1.0000000e+00   4.0000000e+00   1.0000000e+00   2.5000000e+02   4.0000000e+00
   1.0000000e+00   4.0000000e+00   1.0000000e+00   2.5000000e+02   4.0000000e+00
   1.0000000e+00   4.0000000e+00   1.0000000e+00   2.5000000e+02   4.0000000e+00
   1.0000000e+00   4.0000000e+00   1.0000000e+00   2.5000000e+02   4.0000000e+00
   1.0000000e+00   4.0000000e+00   1.0000000e+00   2.5000000e+02   4.0000000e+00
   1.0000000e+00   4.0000000e+00   1.0000000e+00   2.5000000e+02   4.0000000e+00
   1.0000000e+00   4.0000000e+00   1.0000000e+00   2.5000000e+02   4.0000000e+00
   1.0000000e+00   4.0000000e+00   1.0000000e+00   2.5000000e+02   4.0000000e+00
   1.0000000e+00   4.0000000e+00   1.0000000e+00   2.5000000e+02   4.0000000e+00
   1.0000000e+00   4.0000000e+00   1.0000000e+00   2.5000000e+02   4.0000000e+00
   1.0000000e+00   4.0000000e+00   3.0000000e+00   7.5000000e+02   2.4000000e+01
   1.0000000e+00   4.0000000e+00   1.0000000e+00   2.5000000e+02   4.0000000e+00
   1.0000000e+00   4.0000000e+00   1.0000000e+00   2.5000000e+02   4.0000000e+00
   1.0000000e+00   4.0000000e+00   1.0000000e+00   2.5000000e+02   4.0000000e+00
   1.0000000e+00   4.0000000e+00   1.0000000e+00   2.5000000e+02   4.0000000e+00
   1.0000000e+00   1.0000000e+01   8.0000000e+00   2.0000000e+03   3.9000000e+01
   1.0000000e+00   1.4000000e+01   7.0000000e+00   1.7500000e+03   2.6000000e+01
   1.0000000e+00   8.0000000e+00   1.0000000e+01   2.5000000e+03   6.3000000e+01
   1.0000000e+00   1.1000000e+01   3.0000000e+00   7.5000000e+02   1.5000000e+01
   1.0000000e+00   4.0000000e+00   2.0000000e+00   5.0000000e+02   1.4000000e+01
   1.0000000e+00   2.0000000e+00   4.0000000e+00   1.0000000e+03   4.3000000e+01
   1.0000000e+00   8.0000000e+00   9.0000000e+00   2.2500000e+03   5.8000000e+01
   1.0000000e+00   1.1000000e+01   2.2000000e+01   5.5000000e+03   9.8000000e+01
   1.0000000e+00   9.0000000e+00   2.0000000e+00   5.0000000e+02   1.1000000e+01
   1.0000000e+00   4.0000000e+00   5.0000000e+00   1.2500000e+03   4.6000000e+01
   1.0000000e+00   1.1000000e+01   1.2000000e+01   3.0000000e+03   5.8000000e+01
   1.0000000e+00   7.0000000e+00   1.2000000e+01   3.0000000e+03   8.6000000e+01
   1.0000000e+00   1.1000000e+01   2.0000000e+00   5.0000000e+02   1.1000000e+01
   1.0000000e+00   1.1000000e+01   2.0000000e+00   5.0000000e+02   1.1000000e+01
   1.0000000e+00   1.1000000e+01   2.0000000e+00   5.0000000e+02   1.1000000e+01
   1.0000000e+00   2.0000000e+00   6.0000000e+00   1.5000000e+03   7.5000000e+01
   1.0000000e+00   1.2000000e+01   1.3000000e+01   3.2500000e+03   5.9000000e+01
   1.0000000e+00   2.0000000e+00   3.0000000e+00   7.5000000e+02   3.5000000e+01
   1.0000000e+00   1.6000000e+01   8.0000000e+00   2.0000000e+03   2.8000000e+01
   1.0000000e+00   1.1000000e+01   7.0000000e+00   1.7500000e+03   3.7000000e+01
   1.0000000e+00   4.0000000e+00   3.0000000e+00   7.5000000e+02   2.8000000e+01
   1.0000000e+00   1.2000000e+01   1.2000000e+01   3.0000000e+03   5.8000000e+01
   1.0000000e+00   4.0000000e+00   4.0000000e+00   1.0000000e+03   4.1000000e+01
   1.0000000e+00   2.0000000e+00   2.0000000e+00   5.0000000e+02   2.3000000e+01
   1.0000000e+00   4.0000000e+00   5.0000000e+00   1.2500000e+03   5.8000000e+01
   1.0000000e+00   3.0000000e+00   2.0000000e+00   5.0000000e+02   2.3000000e+01
   1.0000000e+00   1.1000000e+01   8.0000000e+00   2.0000000e+03   4.6000000e+01
   1.0000000e+00   4.0000000e+00   7.0000000e+00   1.7500000e+03   8.2000000e+01
   1.0000000e+00   1.3000000e+01   4.0000000e+00   1.0000000e+03   2.1000000e+01
   1.0000000e+00   1.6000000e+01   1.1000000e+01   2.7500000e+03   4.0000000e+01
   1.0000000e+00   1.6000000e+01   7.0000000e+00   1.7500000e+03   2.8000000e+01
   1.0000000e+00   7.0000000e+00   2.0000000e+00   5.0000000e+02   1.6000000e+01
   1.0000000e+00   4.0000000e+00   5.0000000e+00   1.2500000e+03   5.8000000e+01
   1.0000000e+00   4.0000000e+00   5.0000000e+00   1.2500000e+03   5.8000000e+01
   1.0000000e+00   4.0000000e+00   4.0000000e+00   1.0000000e+03   4.6000000e+01
   1.0000000e+00   1.4000000e+01   1.3000000e+01   3.2500000e+03   5.7000000e+01
   1.0000000e+00   4.0000000e+00   3.0000000e+00   7.5000000e+02   3.4000000e+01
   1.0000000e+00   1.4000000e+01   1.8000000e+01   4.5000000e+03   7.8000000e+01
   1.0000000e+00   1.1000000e+01   8.0000000e+00   2.0000000e+03   4.8000000e+01
   1.0000000e+00   1.4000000e+01   1.6000000e+01   4.0000000e+03   7.0000000e+01
   1.0000000e+00   1.4000000e+01   5.0000000e+00   1.2500000e+03   2.6000000e+01
   1.0000000e+00   8.0000000e+00   2.0000000e+00   5.0000000e+02   1.6000000e+01
   1.0000000e+00   1.1000000e+01   5.0000000e+00   1.2500000e+03   3.3000000e+01
   1.0000000e+00   1.1000000e+01   2.0000000e+00   5.0000000e+02   1.4000000e+01
   1.0000000e+00   4.0000000e+00   2.0000000e+00   5.0000000e+02   2.3000000e+01
   1.0000000e+00   1.6000000e+01   1.2000000e+01   3.0000000e+03   5.0000000e+01
   1.0000000e+00   1.1000000e+01   4.0000000e+00   1.0000000e+03   2.8000000e+01
   1.0000000e+00   1.1000000e+01   5.0000000e+00   1.2500000e+03   3.5000000e+01
   1.0000000e+00   1.1000000e+01   5.0000000e+00   1.2500000e+03   3.5000000e+01
   1.0000000e+00   2.0000000e+00   4.0000000e+00   1.0000000e+03   7.0000000e+01
   1.0000000e+00   1.4000000e+01   5.0000000e+00   1.2500000e+03   2.8000000e+01
   1.0000000e+00   1.4000000e+01   2.0000000e+00   5.0000000e+02   1.4000000e+01
   1.0000000e+00   1.4000000e+01   2.0000000e+00   5.0000000e+02   1.4000000e+01
   1.0000000e+00   1.4000000e+01   2.0000000e+00   5.0000000e+02   1.4000000e+01
   1.0000000e+00   1.4000000e+01   2.0000000e+00   5.0000000e+02   1.4000000e+01
   1.0000000e+00   1.4000000e+01   2.0000000e+00   5.0000000e+02   1.4000000e+01
   1.0000000e+00   1.4000000e+01   2.0000000e+00   5.0000000e+02   1.4000000e+01
   1.0000000e+00   2.0000000e+00   3.0000000e+00   7.5000000e+02   5.2000000e+01
   1.0000000e+00   1.4000000e+01   6.0000000e+00   1.5000000e+03   3.4000000e+01
   1.0000000e+00   4.0000000e+00   5.0000000e+00   1.2500000e+03   7.4000000e+01
   1.0000000e+00   1.1000000e+01   3.0000000e+00   7.5000000e+02   2.3000000e+01
   1.0000000e+00   1.6000000e+01   4.0000000e+00   1.0000000e+03   2.3000000e+01
   1.0000000e+00   1.6000000e+01   3.0000000e+00   7.5000000e+02   1.9000000e+01
   1.0000000e+00   1.1000000e+01   5.0000000e+00   1.2500000e+03   3.8000000e+01
   1.0000000e+00   1.1000000e+01   2.0000000e+00   5.0000000e+02   1.6000000e+01
   1.0000000e+00   1.2000000e+01   9.0000000e+00   2.2500000e+03   6.0000000e+01
   1.0000000e+00   9.0000000e+00   1.0000000e+00   2.5000000e+02   9.0000000e+00
   1.0000000e+00   9.0000000e+00   1.0000000e+00   2.5000000e+02   9.0000000e+00
   1.0000000e+00   4.0000000e+00   2.0000000e+00   5.0000000e+02   2.9000000e+01
   1.0000000e+00   1.1000000e+01   2.0000000e+00   5.0000000e+02   1.7000000e+01
   1.0000000e+00   1.4000000e+01   4.0000000e+00   1.0000000e+03   2.6000000e+01
   1.0000000e+00   1.1000000e+01   5.0000000e+00   1.2500000e+03   4.1000000e+01
   1.0000000e+00   1.5000000e+01   1.6000000e+01   4.0000000e+03   8.2000000e+01
   1.0000000e+00   1.1000000e+01   4.0000000e+00   1.0000000e+03   3.4000000e+01
   1.0000000e+00   1.6000000e+01   7.0000000e+00   1.7500000e+03   3.8000000e+01
   1.0000000e+00   1.4000000e+01   2.0000000e+00   5.0000000e+02   1.6000000e+01
   1.0000000e+00   2.0000000e+00   2.0000000e+00   5.0000000e+02   4.1000000e+01
   1.0000000e+00   1.4000000e+01   1.6000000e+01   4.0000000e+03   9.8000000e+01
   1.0000000e+00   1.6000000e+01   7.0000000e+00   1.7500000e+03   3.9000000e+01
   1.0000000e+00   1.4000000e+01   7.0000000e+00   1.7500000e+03   4.7000000e+01
   1.0000000e+00   1.6000000e+01   6.0000000e+00   1.5000000e+03   3.5000000e+01
   1.0000000e+00   1.6000000e+01   2.0000000e+00   5.0000000e+02   1.6000000e+01
   1.0000000e+00   1.1000000e+01   3.0000000e+00   7.5000000e+02   2.8000000e+01
   1.0000000e+00   1.1000000e+01   7.0000000e+00   1.7500000e+03   6.4000000e+01
   1.0000000e+00   9.0000000e+00   3.0000000e+00   7.5000000e+02   3.4000000e+01
   1.0000000e+00   1.4000000e+01   4.0000000e+00   1.0000000e+03   3.0000000e+01
   1.0000000e+00   2.3000000e+01   3.8000000e+01   9.5000000e+03   9.8000000e+01
   1.0000000e+00   1.1000000e+01   6.0000000e+00   1.5000000e+03   5.8000000e+01
   1.0000000e+00   1.1000000e+01   1.0000000e+00   2.5000000e+02   1.1000000e+01
   1.0000000e+00   1.1000000e+01   1.0000000e+00   2.5000000e+02   1.1000000e+01
   1.0000000e+00   1.1000000e+01   1.0000000e+00   2.5000000e+02   1.1000000e+01
   1.0000000e+00   1.1000000e+01   1.0000000e+00   2.5000000e+02   1.1000000e+01
   1.0000000e+00   1.1000000e+01   1.0000000e+00   2.5000000e+02   1.1000000e+01
   1.0000000e+00   1.1000000e+01   1.0000000e+00   2.5000000e+02   1.1000000e+01
   1.0000000e+00   1.1000000e+01   1.0000000e+00   2.5000000e+02   1.1000000e+01
   1.0000000e+00   1.1000000e+01   1.0000000e+00   2.5000000e+02   1.1000000e+01
   1.0000000e+00   1.1000000e+01   2.0000000e+00   5.0000000e+02   2.1000000e+01
   1.0000000e+00   1.1000000e+01   5.0000000e+00   1.2500000e+03   5.0000000e+01
   1.0000000e+00   1.1000000e+01   2.0000000e+00   5.0000000e+02   2.1000000e+01
   1.0000000e+00   1.6000000e+01   4.0000000e+00   1.0000000e+03   2.8000000e+01
   1.0000000e+00   4.0000000e+00   2.0000000e+00   5.0000000e+02   4.1000000e+01
   1.0000000e+00   1.6000000e+01   6.0000000e+00   1.5000000e+03   4.0000000e+01
   1.0000000e+00   1.4000000e+01   3.0000000e+00   7.5000000e+02   2.6000000e+01
   1.0000000e+00   9.0000000e+00   2.0000000e+00   5.0000000e+02   2.6000000e+01
   1.0000000e+00   2.1000000e+01   1.6000000e+01   4.0000000e+03   6.4000000e+01
   1.0000000e+00   1.4000000e+01   6.0000000e+00   1.5000000e+03   5.1000000e+01
   1.0000000e+00   1.1000000e+01   2.0000000e+00   5.0000000e+02   2.4000000e+01
   1.0000000e+00   4.0000000e+00   3.0000000e+00   7.5000000e+02   7.1000000e+01
   1.0000000e+00   2.1000000e+01   1.3000000e+01   3.2500000e+03   5.7000000e+01
   1.0000000e+00   1.1000000e+01   6.0000000e+00   1.5000000e+03   7.1000000e+01
   1.0000000e+00   2.3000000e+01   1.5000000e+01   3.7500000e+03   5.7000000e+01
   1.0000000e+00   1.4000000e+01   4.0000000e+00   1.0000000e+03   3.8000000e+01
   1.0000000e+00   1.1000000e+01   2.0000000e+00   5.0000000e+02   2.6000000e+01
   1.0000000e+00   1.4000000e+01   3.0000000e+00   7.5000000e+02   3.1000000e+01
   1.0000000e+00   4.0000000e+00   2.0000000e+00   5.0000000e+02   5.2000000e+01
   1.0000000e+00   9.0000000e+00   4.0000000e+00   1.0000000e+03   6.5000000e+01
   1.0000000e+00   1.4000000e+01   4.0000000e+00   1.0000000e+03   4.0000000e+01
   1.0000000e+00   1.4000000e+01   5.0000000e+00   1.2500000e+03   5.0000000e+01
   1.0000000e+00   1.4000000e+01   1.0000000e+00   2.5000000e+02   1.4000000e+01
   1.0000000e+00   1.4000000e+01   1.0000000e+00   2.5000000e+02   1.4000000e+01
   1.0000000e+00   1.4000000e+01   1.0000000e+00   2.5000000e+02   1.4000000e+01
   1.0000000e+00   1.4000000e+01   1.0000000e+00   2.5000000e+02   1.4000000e+01
   1.0000000e+00   1.4000000e+01   1.0000000e+00   2.5000000e+02   1.4000000e+01
   1.0000000e+00   1.4000000e+01   1.0000000e+00   2.5000000e+02   1.4000000e+01
   1.0000000e+00   1.4000000e+01   1.0000000e+00   2.5000000e+02   1.4000000e+01
   1.0000000e+00   1.4000000e+01   1.0000000e+00   2.5000000e+02   1.4000000e+01
   1.0000000e+00   1.4000000e+01   7.0000000e+00   1.7500000e+03   7.2000000e+01
   1.0000000e+00   1.4000000e+01   1.0000000e+00   2.5000000e+02   1.4000000e+01
   1.0000000e+00   1.4000000e+01   1.0000000e+00   2.5000000e+02   1.4000000e+01
   1.0000000e+00   9.0000000e+00   3.0000000e+00   7.5000000e+02   5.2000000e+01
   1.0000000e+00   1.4000000e+01   7.0000000e+00   1.7500000e+03   7.3000000e+01
   1.0000000e+00   1.1000000e+01   4.0000000e+00   1.0000000e+03   5.8000000e+01
   1.0000000e+00   1.1000000e+01   4.0000000e+00   1.0000000e+03   5.9000000e+01
   1.0000000e+00   4.0000000e+00   2.0000000e+00   5.0000000e+02   5.9000000e+01
   1.0000000e+00   1.1000000e+01   4.0000000e+00   1.0000000e+03   6.1000000e+01
   1.0000000e+00   1.6000000e+01   4.0000000e+00   1.0000000e+03   4.0000000e+01
   1.0000000e+00   1.6000000e+01   1.0000000e+01   2.5000000e+03   8.9000000e+01
   1.0000000e+00   2.1000000e+01   3.0000000e+00   7.5000000e+02   2.6000000e+01
   1.0000000e+00   1.6000000e+01   8.0000000e+00   2.0000000e+03   7.6000000e+01
   1.0000000e+00   1.8000000e+01   2.0000000e+00   5.0000000e+02   2.3000000e+01
   1.0000000e+00   2.3000000e+01   5.0000000e+00   1.2500000e+03   3.3000000e+01
   1.0000000e+00   2.3000000e+01   8.0000000e+00   2.0000000e+03   4.6000000e+01
   1.0000000e+00   1.6000000e+01   3.0000000e+00   7.5000000e+02   3.4000000e+01
   1.0000000e+00   1.4000000e+01   5.0000000e+00   1.2500000e+03   6.4000000e+01
   1.0000000e+00   1.4000000e+01   3.0000000e+00   7.5000000e+02   4.1000000e+01
   1.0000000e+00   1.6000000e+01   1.0000000e+00   2.5000000e+02   1.6000000e+01
   1.0000000e+00   1.6000000e+01   1.0000000e+00   2.5000000e+02   1.6000000e+01
   1.0000000e+00   1.6000000e+01   1.0000000e+00   2.5000000e+02   1.6000000e+01
   1.0000000e+00   1.6000000e+01   1.0000000e+00   2.5000000e+02   1.6000000e+01
   1.0000000e+00   1.6000000e+01   1.0000000e+00   2.5000000e+02   1.6000000e+01
   1.0000000e+00   1.6000000e+01   1.0000000e+00   2.5000000e+02   1.6000000e+01
   1.0000000e+00   1.6000000e+01   1.0000000e+00   2.5000000e+02   1.6000000e+01
   1.0000000e+00   1.6000000e+01   4.0000000e+00   1.0000000e+03   4.5000000e+01
   1.0000000e+00   1.6000000e+01   1.0000000e+00   2.5000000e+02   1.6000000e+01
   1.0000000e+00   1.6000000e+01   1.0000000e+00   2.5000000e+02   1.6000000e+01
   1.0000000e+00   1.6000000e+01   1.0000000e+00   2.5000000e+02   1.6000000e+01
   1.0000000e+00   1.6000000e+01   1.0000000e+00   2.5000000e+02   1.6000000e+01
   1.0000000e+00   1.6000000e+01   1.0000000e+00   2.5000000e+02   1.6000000e+01
   1.0000000e+00   1.6000000e+01   2.0000000e+00   5.0000000e+02   2.6000000e+01
   1.0000000e+00   2.1000000e+01   2.0000000e+00   5.0000000e+02   2.3000000e+01
   1.0000000e+00   1.6000000e+01   2.0000000e+00   5.0000000e+02   2.7000000e+01
   1.0000000e+00   2.1000000e+01   2.0000000e+00   5.0000000e+02   2.3000000e+01
   1.0000000e+00   2.1000000e+01   2.0000000e+00   5.0000000e+02   2.3000000e+01
   1.0000000e+00   1.4000000e+01   4.0000000e+00   1.0000000e+03   5.7000000e+01
   1.0000000e+00   1.6000000e+01   5.0000000e+00   1.2500000e+03   6.0000000e+01
   1.0000000e+00   2.3000000e+01   2.0000000e+00   5.0000000e+02   2.3000000e+01
   1.0000000e+00   1.4000000e+01   5.0000000e+00   1.2500000e+03   7.4000000e+01
   1.0000000e+00   2.3000000e+01   3.0000000e+00   7.5000000e+02   2.8000000e+01
   1.0000000e+00   1.6000000e+01   3.0000000e+00   7.5000000e+02   4.0000000e+01
   1.0000000e+00   9.0000000e+00   2.0000000e+00   5.0000000e+02   5.2000000e+01
   1.0000000e+00   9.0000000e+00   2.0000000e+00   5.0000000e+02   5.2000000e+01
   1.0000000e+00   1.4000000e+01   4.0000000e+00   1.0000000e+03   6.4000000e+01
   1.0000000e+00   1.4000000e+01   2.0000000e+00   5.0000000e+02   3.5000000e+01
   1.0000000e+00   1.6000000e+01   7.0000000e+00   1.7500000e+03   9.3000000e+01
   1.0000000e+00   2.1000000e+01   2.0000000e+00   5.0000000e+02   2.5000000e+01
   1.0000000e+00   1.4000000e+01   3.0000000e+00   7.5000000e+02   5.2000000e+01
   1.0000000e+00   2.3000000e+01   1.4000000e+01   3.5000000e+03   9.3000000e+01
   1.0000000e+00   1.8000000e+01   8.0000000e+00   2.0000000e+03   9.5000000e+01
   1.0000000e+00   1.6000000e+01   3.0000000e+00   7.5000000e+02   4.6000000e+01
   1.0000000e+00   1.1000000e+01   3.0000000e+00   7.5000000e+02   7.6000000e+01
   1.0000000e+00   1.1000000e+01   2.0000000e+00   5.0000000e+02   5.2000000e+01
   1.0000000e+00   1.1000000e+01   3.0000000e+00   7.5000000e+02   7.6000000e+01
   1.0000000e+00   2.3000000e+01   1.2000000e+01   3.0000000e+03   8.6000000e+01
   1.0000000e+00   2.1000000e+01   3.0000000e+00   7.5000000e+02   3.5000000e+01
   1.0000000e+00   2.3000000e+01   2.0000000e+00   5.0000000e+02   2.6000000e+01
   1.0000000e+00   2.3000000e+01   2.0000000e+00   5.0000000e+02   2.6000000e+01
   1.0000000e+00   2.3000000e+01   8.0000000e+00   2.0000000e+03   6.4000000e+01
   1.0000000e+00   1.6000000e+01   3.0000000e+00   7.5000000e+02   5.0000000e+01
   1.0000000e+00   2.3000000e+01   3.0000000e+00   7.5000000e+02   3.3000000e+01
   1.0000000e+00   2.1000000e+01   3.0000000e+00   7.5000000e+02   3.8000000e+01
   1.0000000e+00   2.3000000e+01   2.0000000e+00   5.0000000e+02   2.8000000e+01
   1.0000000e+00   2.1000000e+01   1.0000000e+00   2.5000000e+02   2.1000000e+01
   1.0000000e+00   2.1000000e+01   1.0000000e+00   2.5000000e+02   2.1000000e+01
   1.0000000e+00   2.1000000e+01   1.0000000e+00   2.5000000e+02   2.1000000e+01
   1.0000000e+00   2.1000000e+01   1.0000000e+00   2.5000000e+02   2.1000000e+01
   1.0000000e+00   2.1000000e+01   1.0000000e+00   2.5000000e+02   2.1000000e+01
   1.0000000e+00   2.1000000e+01   1.0000000e+00   2.5000000e+02   2.1000000e+01
   1.0000000e+00   2.1000000e+01   1.0000000e+00   2.5000000e+02   2.1000000e+01
   1.0000000e+00   2.1000000e+01   1.0000000e+00   2.5000000e+02   2.1000000e+01
   1.0000000e+00   2.1000000e+01   1.0000000e+00   2.5000000e+02   2.1000000e+01
   1.0000000e+00   2.1000000e+01   1.0000000e+00   2.5000000e+02   2.1000000e+01
   1.0000000e+00   2.1000000e+01   1.0000000e+00   2.5000000e+02   2.1000000e+01
   1.0000000e+00   2.1000000e+01   5.0000000e+00   1.2500000e+03   6.0000000e+01
   1.0000000e+00   2.3000000e+01   4.0000000e+00   1.0000000e+03   4.5000000e+01
   1.0000000e+00   2.1000000e+01   4.0000000e+00   1.0000000e+03   5.2000000e+01
   1.0000000e+00   1.1000000e+01   2.0000000e+00   5.0000000e+02   7.0000000e+01
   1.0000000e+00   2.3000000e+01   5.0000000e+00   1.2500000e+03   5.8000000e+01
   1.0000000e+00   2.3000000e+01   3.0000000e+00   7.5000000e+02   4.0000000e+01
   1.0000000e+00   2.3000000e+01   3.0000000e+00   7.5000000e+02   4.1000000e+01
   1.0000000e+00   1.4000000e+01   3.0000000e+00   7.5000000e+02   8.3000000e+01
   1.0000000e+00   2.1000000e+01   2.0000000e+00   5.0000000e+02   3.5000000e+01
   1.0000000e+00   2.3000000e+01   6.0000000e+00   1.5000000e+03   7.0000000e+01
   1.0000000e+00   2.3000000e+01   1.0000000e+00   2.5000000e+02   2.3000000e+01
   1.0000000e+00   2.3000000e+01   1.0000000e+00   2.5000000e+02   2.3000000e+01
   1.0000000e+00   2.3000000e+01   1.0000000e+00   2.5000000e+02   2.3000000e+01
   1.0000000e+00   2.3000000e+01   1.0000000e+00   2.5000000e+02   2.3000000e+01
   1.0000000e+00   2.3000000e+01   1.0000000e+00   2.5000000e+02   2.3000000e+01
   1.0000000e+00   2.3000000e+01   1.0000000e+00   2.5000000e+02   2.3000000e+01
   1.0000000e+00   2.3000000e+01   1.0000000e+00   2.5000000e+02   2.3000000e+01
   1.0000000e+00   2.3000000e+01   1.0000000e+00   2.5000000e+02   2.3000000e+01
   1.0000000e+00   2.3000000e+01   4.0000000e+00   1.0000000e+03   5.3000000e+01
   1.0000000e+00   2.1000000e+01   6.0000000e+00   1.5000000e+03   8.6000000e+01
   1.0000000e+00   2.3000000e+01   3.0000000e+00   7.5000000e+02   4.8000000e+01
   1.0000000e+00   2.1000000e+01   2.0000000e+00   5.0000000e+02   4.1000000e+01
   1.0000000e+00   2.1000000e+01   3.0000000e+00   7.5000000e+02   6.4000000e+01
   1.0000000e+00   1.6000000e+01   2.0000000e+00   5.0000000e+02   7.0000000e+01
   1.0000000e+00   2.1000000e+01   3.0000000e+00   7.5000000e+02   7.0000000e+01
   1.0000000e+00   2.3000000e+01   4.0000000e+00   1.0000000e+03   8.7000000e+01
   1.0000000e+00   2.3000000e+01   3.0000000e+00   7.5000000e+02   8.9000000e+01
   1.0000000e+00   2.3000000e+01   2.0000000e+00   5.0000000e+02   8.7000000e+01
   1.0000000e+00   3.5000000e+01   3.0000000e+00   7.5000000e+02   6.4000000e+01
   1.0000000e+00   3.8000000e+01   1.0000000e+00   2.5000000e+02   3.8000000e+01
   1.0000000e+00   3.8000000e+01   1.0000000e+00   2.5000000e+02   3.8000000e+01
   1.0000000e+00   4.0000000e+01   1.0000000e+00   2.5000000e+02   4.0000000e+01
   1.0000000e+00   7.4000000e+01   1.0000000e+00   2.5000000e+02   7.4000000e+01
   1.0000000e+00   2.0000000e+00   4.4000000e+01   1.1000000e+04   9.8000000e+01
   1.0000000e+00   2.0000000e+00   1.1000000e+01   2.7500000e+03   2.3000000e+01
   1.0000000e+00   2.0000000e+00   1.1000000e+01   2.7500000e+03   2.6000000e+01
   1.0000000e+00   2.0000000e+00   1.1000000e+01   2.7500000e+03   2.8000000e+01
   1.0000000e+00   3.0000000e+00   1.4000000e+01   3.5000000e+03   3.5000000e+01
   1.0000000e+00   4.0000000e+00   6.0000000e+00   1.5000000e+03   1.4000000e+01
   1.0000000e+00   4.0000000e+00   9.0000000e+00   2.2500000e+03   2.8000000e+01
   1.0000000e+00   2.0000000e+00   4.0000000e+00   1.0000000e+03   1.1000000e+01
   1.0000000e+00   2.0000000e+00   1.5000000e+01   3.7500000e+03   6.4000000e+01
   1.0000000e+00   5.0000000e+00   2.4000000e+01   6.0000000e+03   7.9000000e+01
   1.0000000e+00   4.0000000e+00   8.0000000e+00   2.0000000e+03   2.8000000e+01
   1.0000000e+00   2.0000000e+00   4.0000000e+00   1.0000000e+03   1.4000000e+01
   1.0000000e+00   2.0000000e+00   6.0000000e+00   1.5000000e+03   2.6000000e+01
   1.0000000e+00   2.0000000e+00   1.0000000e+01   2.5000000e+03   5.2000000e+01
   1.0000000e+00   1.0000000e+00   1.4000000e+01   3.5000000e+03   9.5000000e+01
   1.0000000e+00   7.0000000e+00   1.4000000e+01   3.5000000e+03   4.8000000e+01
   1.0000000e+00   2.0000000e+00   3.0000000e+00   7.5000000e+02   1.1000000e+01
   1.0000000e+00   4.0000000e+00   4.0000000e+00   1.0000000e+03   1.6000000e+01
   1.0000000e+00   2.0000000e+00   3.0000000e+00   7.5000000e+02   1.4000000e+01
   1.0000000e+00   2.0000000e+00   4.0000000e+00   1.0000000e+03   2.3000000e+01
   1.0000000e+00   4.0000000e+00   4.0000000e+00   1.0000000e+03   1.8000000e+01
   1.0000000e+00   5.0000000e+00   6.0000000e+00   1.5000000e+03   2.8000000e+01
   1.0000000e+00   4.0000000e+00   6.0000000e+00   1.5000000e+03   3.0000000e+01
   1.0000000e+00   1.4000000e+01   5.0000000e+00   1.2500000e+03   1.4000000e+01
   1.0000000e+00   3.0000000e+00   8.0000000e+00   2.0000000e+03   5.0000000e+01
   1.0000000e+00   4.0000000e+00   9.0000000e+00   2.2500000e+03   5.2000000e+01
   1.0000000e+00   7.0000000e+00   1.0000000e+01   2.5000000e+03   4.7000000e+01
   1.0000000e+00   4.0000000e+00   1.4000000e+01   3.5000000e+03   8.6000000e+01
   1.0000000e+00   2.0000000e+00   9.0000000e+00   2.2500000e+03   7.5000000e+01
   1.0000000e+00   4.0000000e+00   6.0000000e+00   1.5000000e+03   3.5000000e+01
   1.0000000e+00   4.0000000e+00   9.0000000e+00   2.2500000e+03   5.5000000e+01
   1.0000000e+00   2.0000000e+00   6.0000000e+00   1.5000000e+03   4.5000000e+01
   1.0000000e+00   2.0000000e+00   6.0000000e+00   1.5000000e+03   4.7000000e+01
   1.0000000e+00   4.0000000e+00   2.0000000e+00   5.0000000e+02   9.0000000e+00
   1.0000000e+00   2.0000000e+00   2.0000000e+00   5.0000000e+02   1.1000000e+01
   1.0000000e+00   9.0000000e+00   9.0000000e+00   2.2500000e+03   3.8000000e+01
   1.0000000e+00   1.1000000e+01   5.0000000e+00   1.2500000e+03   1.8000000e+01
   1.0000000e+00   2.0000000e+00   3.0000000e+00   7.5000000e+02   2.1000000e+01
   1.0000000e+00   2.0000000e+00   1.0000000e+00   2.5000000e+02   2.0000000e+00
   1.0000000e+00   2.0000000e+00   1.0000000e+00   2.5000000e+02   2.0000000e+00
   1.0000000e+00   2.0000000e+00   1.0000000e+00   2.5000000e+02   2.0000000e+00
   1.0000000e+00   2.0000000e+00   1.0000000e+00   2.5000000e+02   2.0000000e+00
   1.0000000e+00   2.0000000e+00   1.0000000e+00   2.5000000e+02   2.0000000e+00
   1.0000000e+00   2.0000000e+00   1.0000000e+00   2.5000000e+02   2.0000000e+00
   1.0000000e+00   2.0000000e+00   1.0000000e+00   2.5000000e+02   2.0000000e+00
   1.0000000e+00   2.0000000e+00   1.0000000e+00   2.5000000e+02   2.0000000e+00
   1.0000000e+00   2.0000000e+00   1.0000000e+00   2.5000000e+02   2.0000000e+00
   1.0000000e+00   1.1000000e+01   1.1000000e+01   2.7500000e+03   3.8000000e+01
   1.0000000e+00   2.0000000e+00   3.0000000e+00   7.5000000e+02   2.2000000e+01
   1.0000000e+00   5.0000000e+00   1.1000000e+01   2.7500000e+03   7.5000000e+01
   1.0000000e+00   3.0000000e+00   5.0000000e+00   1.2500000e+03   3.8000000e+01
   1.0000000e+00   4.0000000e+00   6.0000000e+00   1.5000000e+03   4.3000000e+01
   1.0000000e+00   2.0000000e+00   3.0000000e+00   7.5000000e+02   2.4000000e+01
   1.0000000e+00   1.2000000e+01   1.1000000e+01   2.7500000e+03   3.9000000e+01
   1.0000000e+00   2.0000000e+00   2.0000000e+00   5.0000000e+02   1.4000000e+01
   1.0000000e+00   4.0000000e+00   6.0000000e+00   1.5000000e+03   4.6000000e+01
   1.0000000e+00   9.0000000e+00   3.0000000e+00   7.5000000e+02   1.4000000e+01
   1.0000000e+00   1.4000000e+01   8.0000000e+00   2.0000000e+03   2.6000000e+01
   1.0000000e+00   4.0000000e+00   2.0000000e+00   5.0000000e+02   1.3000000e+01
   1.0000000e+00   4.0000000e+00   1.1000000e+01   2.7500000e+03   9.5000000e+01
   1.0000000e+00   2.0000000e+00   7.0000000e+00   1.7500000e+03   7.7000000e+01
   1.0000000e+00   2.0000000e+00   7.0000000e+00   1.7500000e+03   7.7000000e+01
   1.0000000e+00   4.0000000e+00   1.0000000e+00   2.5000000e+02   4.0000000e+00
   1.0000000e+00   4.0000000e+00   1.0000000e+00   2.5000000e+02   4.0000000e+00
   1.0000000e+00   4.0000000e+00   1.0000000e+00   2.5000000e+02   4.0000000e+00
   1.0000000e+00   4.0000000e+00   1.0000000e+00   2.5000000e+02   4.0000000e+00
   1.0000000e+00   4.0000000e+00   1.0000000e+00   2.5000000e+02   4.0000000e+00
   1.0000000e+00   4.0000000e+00   1.0000000e+00   2.5000000e+02   4.0000000e+00
   1.0000000e+00   4.0000000e+00   1.0000000e+00   2.5000000e+02   4.0000000e+00
   1.0000000e+00   4.0000000e+00   1.0000000e+00   2.5000000e+02   4.0000000e+00
   1.0000000e+00   4.0000000e+00   1.0000000e+00   2.5000000e+02   4.0000000e+00
   1.0000000e+00   4.0000000e+00   1.0000000e+00   2.5000000e+02   4.0000000e+00
   1.0000000e+00   4.0000000e+00   7.0000000e+00   1.7500000e+03   6.2000000e+01
   1.0000000e+00   4.0000000e+00   1.0000000e+00   2.5000000e+02   4.0000000e+00
   1.0000000e+00   1.1000000e+01   6.0000000e+00   1.5000000e+03   2.8000000e+01
   1.0000000e+00   7.0000000e+00   5.0000000e+00   1.2500000e+03   3.5000000e+01
   1.0000000e+00   9.0000000e+00   9.0000000e+00   2.2500000e+03   5.4000000e+01
   1.0000000e+00   1.1000000e+01   2.0000000e+00   5.0000000e+02   1.1000000e+01
   1.0000000e+00   2.0000000e+00   5.0000000e+00   1.2500000e+03   6.3000000e+01
   1.0000000e+00   7.0000000e+00   1.1000000e+01   2.7500000e+03   8.9000000e+01
   1.0000000e+00   8.0000000e+00   9.0000000e+00   2.2500000e+03   6.4000000e+01
   1.0000000e+00   2.0000000e+00   2.0000000e+00   5.0000000e+02   2.2000000e+01
   1.0000000e+00   6.0000000e+00   3.0000000e+00   7.5000000e+02   2.6000000e+01
   1.0000000e+00   1.2000000e+01   1.5000000e+01   3.7500000e+03   7.1000000e+01
   1.0000000e+00   1.3000000e+01   3.0000000e+00   7.5000000e+02   1.6000000e+01
   1.0000000e+00   1.1000000e+01   1.6000000e+01   4.0000000e+03   8.9000000e+01
   1.0000000e+00   4.0000000e+00   5.0000000e+00   1.2500000e+03   5.8000000e+01
   1.0000000e+00   1.4000000e+01   7.0000000e+00   1.7500000e+03   3.5000000e+01
   1.0000000e+00   1.1000000e+01   4.0000000e+00   1.0000000e+03   2.7000000e+01
   1.0000000e+00   7.0000000e+00   5.0000000e+00   1.2500000e+03   5.2000000e+01
   1.0000000e+00   1.1000000e+01   6.0000000e+00   1.5000000e+03   4.1000000e+01
   1.0000000e+00   1.0000000e+01   5.0000000e+00   1.2500000e+03   3.8000000e+01
   1.0000000e+00   1.4000000e+01   2.0000000e+00   5.0000000e+02   1.4000000e+01
   1.0000000e+00   1.4000000e+01   2.0000000e+00   5.0000000e+02   1.4000000e+01
   1.0000000e+00   2.0000000e+00   2.0000000e+00   5.0000000e+02   3.3000000e+01
   1.0000000e+00   1.1000000e+01   3.0000000e+00   7.5000000e+02   2.3000000e+01
   1.0000000e+00   1.4000000e+01   8.0000000e+00   2.0000000e+03   4.6000000e+01
   1.0000000e+00   9.0000000e+00   1.0000000e+00   2.5000000e+02   9.0000000e+00
   1.0000000e+00   1.6000000e+01   5.0000000e+00   1.2500000e+03   2.7000000e+01
   1.0000000e+00   1.4000000e+01   4.0000000e+00   1.0000000e+03   2.6000000e+01
   1.0000000e+00   4.0000000e+00   2.0000000e+00   5.0000000e+02   3.0000000e+01
   1.0000000e+00   1.4000000e+01   3.0000000e+00   7.5000000e+02   2.1000000e+01
   1.0000000e+00   1.6000000e+01   1.6000000e+01   4.0000000e+03   7.7000000e+01
   1.0000000e+00   4.0000000e+00   2.0000000e+00   5.0000000e+02   3.1000000e+01
   1.0000000e+00   1.4000000e+01   8.0000000e+00   2.0000000e+03   5.0000000e+01
   1.0000000e+00   1.1000000e+01   3.0000000e+00   7.5000000e+02   2.6000000e+01
   1.0000000e+00   1.4000000e+01   7.0000000e+00   1.7500000e+03   4.5000000e+01
   1.0000000e+00   1.5000000e+01   5.0000000e+00   1.2500000e+03   3.3000000e+01
   1.0000000e+00   1.6000000e+01   2.0000000e+00   5.0000000e+02   1.6000000e+01
   1.0000000e+00   1.6000000e+01   3.0000000e+00   7.5000000e+02   2.1000000e+01
   1.0000000e+00   1.1000000e+01   8.0000000e+00   2.0000000e+03   7.2000000e+01
   1.0000000e+00   1.1000000e+01   1.0000000e+00   2.5000000e+02   1.1000000e+01
   1.0000000e+00   1.1000000e+01   1.0000000e+00   2.5000000e+02   1.1000000e+01
   1.0000000e+00   1.1000000e+01   1.0000000e+00   2.5000000e+02   1.1000000e+01
   1.0000000e+00   1.1000000e+01   1.0000000e+00   2.5000000e+02   1.1000000e+01
   1.0000000e+00   2.0000000e+00   3.0000000e+00   7.5000000e+02   7.7000000e+01
   1.0000000e+00   1.6000000e+01   4.0000000e+00   1.0000000e+03   2.8000000e+01
   1.0000000e+00   1.6000000e+01   1.5000000e+01   3.7500000e+03   8.7000000e+01
   1.0000000e+00   1.6000000e+01   1.4000000e+01   3.5000000e+03   8.3000000e+01
   1.0000000e+00   1.6000000e+01   1.0000000e+01   2.5000000e+03   6.2000000e+01
   1.0000000e+00   1.6000000e+01   3.0000000e+00   7.5000000e+02   2.3000000e+01
   1.0000000e+00   1.4000000e+01   3.0000000e+00   7.5000000e+02   2.6000000e+01
   1.0000000e+00   2.3000000e+01   1.9000000e+01   4.7500000e+03   6.2000000e+01
   1.0000000e+00   1.1000000e+01   7.0000000e+00   1.7500000e+03   7.5000000e+01
   1.0000000e+00   1.4000000e+01   3.0000000e+00   7.5000000e+02   2.8000000e+01
   1.0000000e+00   4.0000000e+00   2.0000000e+00   5.0000000e+02   4.6000000e+01
   1.0000000e+00   1.1000000e+01   2.0000000e+00   5.0000000e+02   2.5000000e+01
   1.0000000e+00   1.1000000e+01   3.0000000e+00   7.5000000e+02   3.7000000e+01
   1.0000000e+00   1.6000000e+01   4.0000000e+00   1.0000000e+03   3.3000000e+01
   1.0000000e+00   2.1000000e+01   7.0000000e+00   1.7500000e+03   3.8000000e+01
   1.0000000e+00   1.3000000e+01   7.0000000e+00   1.7500000e+03   7.6000000e+01
   1.0000000e+00   1.6000000e+01   6.0000000e+00   1.5000000e+03   5.0000000e+01
   1.0000000e+00   1.4000000e+01   3.0000000e+00   7.5000000e+02   3.3000000e+01
   1.0000000e+00   1.4000000e+01   1.0000000e+00   2.5000000e+02   1.4000000e+01
   1.0000000e+00   1.4000000e+01   1.0000000e+00   2.5000000e+02   1.4000000e+01
   1.0000000e+00   1.4000000e+01   1.0000000e+00   2.5000000e+02   1.4000000e+01
   1.0000000e+00   1.4000000e+01   1.0000000e+00   2.5000000e+02   1.4000000e+01
   1.0000000e+00   1.4000000e+01   1.0000000e+00   2.5000000e+02   1.4000000e+01
   1.0000000e+00   1.4000000e+01   1.0000000e+00   2.5000000e+02   1.4000000e+01
   1.0000000e+00   1.4000000e+01   3.0000000e+00   7.5000000e+02   3.5000000e+01
   1.0000000e+00   1.4000000e+01   3.0000000e+00   7.5000000e+02   3.5000000e+01
   1.0000000e+00   1.6000000e+01   7.0000000e+00   1.7500000e+03   6.4000000e+01
   1.0000000e+00   2.1000000e+01   2.0000000e+00   5.0000000e+02   2.1000000e+01
   1.0000000e+00   1.6000000e+01   3.0000000e+00   7.5000000e+02   3.5000000e+01
   1.0000000e+00   1.6000000e+01   1.0000000e+00   2.5000000e+02   1.6000000e+01
   1.0000000e+00   1.6000000e+01   1.0000000e+00   2.5000000e+02   1.6000000e+01
   1.0000000e+00   1.6000000e+01   1.0000000e+00   2.5000000e+02   1.6000000e+01
   1.0000000e+00   1.6000000e+01   1.0000000e+00   2.5000000e+02   1.6000000e+01
   1.0000000e+00   1.6000000e+01   1.0000000e+00   2.5000000e+02   1.6000000e+01
   1.0000000e+00   1.4000000e+01   2.0000000e+00   5.0000000e+02   2.9000000e+01
   1.0000000e+00   1.1000000e+01   4.0000000e+00   1.0000000e+03   7.4000000e+01
   1.0000000e+00   2.1000000e+01   6.0000000e+00   1.5000000e+03   4.8000000e+01
   1.0000000e+00   2.3000000e+01   2.0000000e+00   5.0000000e+02   2.3000000e+01
   1.0000000e+00   2.3000000e+01   6.0000000e+00   1.5000000e+03   4.5000000e+01
   1.0000000e+00   1.6000000e+01   6.0000000e+00   1.5000000e+03   8.1000000e+01
   1.0000000e+00   1.6000000e+01   4.0000000e+00   1.0000000e+03   5.8000000e+01
   1.0000000e+00   1.6000000e+01   5.0000000e+00   1.2500000e+03   7.1000000e+01
   1.0000000e+00   2.1000000e+01   2.0000000e+00   5.0000000e+02   2.6000000e+01
   1.0000000e+00   2.1000000e+01   3.0000000e+00   7.5000000e+02   3.5000000e+01
   1.0000000e+00   2.1000000e+01   3.0000000e+00   7.5000000e+02   3.5000000e+01
   1.0000000e+00   2.3000000e+01   8.0000000e+00   2.0000000e+03   6.9000000e+01
   1.0000000e+00   2.1000000e+01   3.0000000e+00   7.5000000e+02   3.8000000e+01
   1.0000000e+00   2.3000000e+01   3.0000000e+00   7.5000000e+02   3.5000000e+01
   1.0000000e+00   2.1000000e+01   3.0000000e+00   7.5000000e+02   4.0000000e+01
   1.0000000e+00   2.3000000e+01   2.0000000e+00   5.0000000e+02   2.8000000e+01
   1.0000000e+00   2.1000000e+01   1.0000000e+00   2.5000000e+02   2.1000000e+01
   1.0000000e+00   2.1000000e+01   1.0000000e+00   2.5000000e+02   2.1000000e+01
   1.0000000e+00   2.5000000e+01   6.0000000e+00   1.5000000e+03   5.0000000e+01
   1.0000000e+00   2.1000000e+01   1.0000000e+00   2.5000000e+02   2.1000000e+01
   1.0000000e+00   2.1000000e+01   1.0000000e+00   2.5000000e+02   2.1000000e+01
   1.0000000e+00   2.3000000e+01   3.0000000e+00   7.5000000e+02   3.9000000e+01
   1.0000000e+00   2.1000000e+01   2.0000000e+00   5.0000000e+02   3.3000000e+01
   1.0000000e+00   1.4000000e+01   3.0000000e+00   7.5000000e+02   7.9000000e+01
   1.0000000e+00   2.3000000e+01   1.0000000e+00   2.5000000e+02   2.3000000e+01
   1.0000000e+00   2.3000000e+01   1.0000000e+00   2.5000000e+02   2.3000000e+01
   1.0000000e+00   2.3000000e+01   1.0000000e+00   2.5000000e+02   2.3000000e+01
   1.0000000e+00   2.3000000e+01   1.0000000e+00   2.5000000e+02   2.3000000e+01
   1.0000000e+00   2.3000000e+01   1.0000000e+00   2.5000000e+02   2.3000000e+01
   1.0000000e+00   2.3000000e+01   1.0000000e+00   2.5000000e+02   2.3000000e+01
   1.0000000e+00   2.3000000e+01   4.0000000e+00   1.0000000e+03   5.2000000e+01
   1.0000000e+00   2.3000000e+01   1.0000000e+00   2.5000000e+02   2.3000000e+01
   1.0000000e+00   2.3000000e+01   7.0000000e+00   1.7500000e+03   8.8000000e+01
   1.0000000e+00   1.6000000e+01   3.0000000e+00   7.5000000e+02   8.6000000e+01
   1.0000000e+00   2.3000000e+01   2.0000000e+00   5.0000000e+02   3.8000000e+01
   1.0000000e+00   2.1000000e+01   2.0000000e+00   5.0000000e+02   5.2000000e+01
   1.0000000e+00   2.3000000e+01   3.0000000e+00   7.5000000e+02   6.2000000e+01
   1.0000000e+00   3.9000000e+01   1.0000000e+00   2.5000000e+02   3.9000000e+01
   1.0000000e+00   7.2000000e+01   1.0000000e+00   2.5000000e+02   7.2000000e+01
   2.0000000e+00   2.0000000e+00   5.0000000e+01   1.2500000e+04   9.8000000e+01
   2.0000000e+00   0.0000000e+00   1.3000000e+01   3.2500000e+03   2.8000000e+01
   2.0000000e+00   1.0000000e+00   1.6000000e+01   4.0000000e+03   3.5000000e+01
   2.0000000e+00   2.0000000e+00   2.0000000e+01   5.0000000e+03   4.5000000e+01
   2.0000000e+00   2.0000000e+00   7.0000000e+00   1.7500000e+03   1.4000000e+01
   2.0000000e+00   2.0000000e+00   9.0000000e+00   2.2500000e+03   2.2000000e+01
   2.0000000e+00   5.0000000e+00   4.6000000e+01   1.1500000e+04   9.8000000e+01
   2.0000000e+00   2.0000000e+00   1.0000000e+01   2.5000000e+03   2.8000000e+01
   2.0000000e+00   2.0000000e+00   6.0000000e+00   1.5000000e+03   1.5000000e+01
   2.0000000e+00   2.0000000e+00   5.0000000e+00   1.2500000e+03   1.1000000e+01
   2.0000000e+00   2.0000000e+00   1.4000000e+01   3.5000000e+03   4.8000000e+01
   2.0000000e+00   2.0000000e+00   1.5000000e+01   3.7500000e+03   4.9000000e+01
   2.0000000e+00   2.0000000e+00   6.0000000e+00   1.5000000e+03   1.5000000e+01
   2.0000000e+00   2.0000000e+00   3.0000000e+00   7.5000000e+02   4.0000000e+00
   2.0000000e+00   2.0000000e+00   3.0000000e+00   7.5000000e+02   4.0000000e+00
   2.0000000e+00   2.0000000e+00   6.0000000e+00   1.5000000e+03   1.6000000e+01
   2.0000000e+00   2.0000000e+00   6.0000000e+00   1.5000000e+03   1.6000000e+01
   2.0000000e+00   4.0000000e+00   1.2000000e+01   3.0000000e+03   3.4000000e+01
   2.0000000e+00   4.0000000e+00   5.0000000e+00   1.2500000e+03   1.1000000e+01
   2.0000000e+00   4.0000000e+00   1.0000000e+01   2.5000000e+03   2.8000000e+01
   2.0000000e+00   4.0000000e+00   1.0000000e+01   2.5000000e+03   2.8000000e+01
   2.0000000e+00   4.0000000e+00   9.0000000e+00   2.2500000e+03   2.6000000e+01
   2.0000000e+00   2.0000000e+00   8.0000000e+00   2.0000000e+03   2.8000000e+01
   2.0000000e+00   2.0000000e+00   1.2000000e+01   3.0000000e+03   4.7000000e+01
   2.0000000e+00   4.0000000e+00   6.0000000e+00   1.5000000e+03   1.6000000e+01
   2.0000000e+00   2.0000000e+00   1.4000000e+01   3.5000000e+03   5.7000000e+01
   2.0000000e+00   4.0000000e+00   7.0000000e+00   1.7500000e+03   2.2000000e+01
   2.0000000e+00   2.0000000e+00   1.3000000e+01   3.2500000e+03   5.3000000e+01
   2.0000000e+00   2.0000000e+00   5.0000000e+00   1.2500000e+03   1.6000000e+01
   2.0000000e+00   4.0000000e+00   2.0000000e+01   5.0000000e+03   6.9000000e+01
   2.0000000e+00   4.0000000e+00   9.0000000e+00   2.2500000e+03   2.8000000e+01
   2.0000000e+00   2.0000000e+00   1.1000000e+01   2.7500000e+03   4.6000000e+01
   2.0000000e+00   4.0000000e+00   5.0000000e+00   1.2500000e+03   1.4000000e+01
   2.0000000e+00   4.0000000e+00   1.9000000e+01   4.7500000e+03   6.9000000e+01
   2.0000000e+00   4.0000000e+00   8.0000000e+00   2.0000000e+03   2.6000000e+01
   2.0000000e+00   2.0000000e+00   7.0000000e+00   1.7500000e+03   2.8000000e+01
   2.0000000e+00   2.0000000e+00   8.0000000e+00   2.0000000e+03   3.5000000e+01
   2.0000000e+00   4.0000000e+00   5.0000000e+00   1.2500000e+03   1.6000000e+01
   2.0000000e+00   2.0000000e+00   3.0000000e+00   7.5000000e+02   9.0000000e+00
   2.0000000e+00   2.0000000e+00   4.0000000e+00   1.0000000e+03   1.4000000e+01
   2.0000000e+00   4.0000000e+00   1.7000000e+01   4.2500000e+03   7.1000000e+01
   2.0000000e+00   2.0000000e+00   2.0000000e+00   5.0000000e+02   4.0000000e+00
   2.0000000e+00   2.0000000e+00   2.0000000e+00   5.0000000e+02   4.0000000e+00
   2.0000000e+00   2.0000000e+00   4.0000000e+00   1.0000000e+03   1.6000000e+01
   2.0000000e+00   4.0000000e+00   6.0000000e+00   1.5000000e+03   2.3000000e+01
   2.0000000e+00   2.0000000e+00   6.0000000e+00   1.5000000e+03   2.8000000e+01
   2.0000000e+00   2.0000000e+00   7.0000000e+00   1.7500000e+03   3.5000000e+01
   2.0000000e+00   4.0000000e+00   2.0000000e+00   5.0000000e+02   4.0000000e+00
   2.0000000e+00   4.0000000e+00   9.0000000e+00   2.2500000e+03   3.8000000e+01
   2.0000000e+00   4.0000000e+00   4.0000000e+00   1.0000000e+03   1.4000000e+01
   2.0000000e+00   5.0000000e+00   7.0000000e+00   1.7500000e+03   2.6000000e+01
   2.0000000e+00   4.0000000e+00   8.0000000e+00   2.0000000e+03   3.4000000e+01
   2.0000000e+00   2.0000000e+00   1.3000000e+01   3.2500000e+03   7.6000000e+01
   2.0000000e+00   4.0000000e+00   5.0000000e+00   1.2500000e+03   2.3000000e+01
   2.0000000e+00   4.0000000e+00   8.0000000e+00   2.0000000e+03   4.0000000e+01
   2.0000000e+00   2.0000000e+00   7.0000000e+00   1.7500000e+03   4.6000000e+01
   2.0000000e+00   2.0000000e+00   1.1000000e+01   2.7500000e+03   7.9000000e+01
   2.0000000e+00   2.0000000e+00   3.0000000e+00   7.5000000e+02   1.6000000e+01
   2.0000000e+00   4.0000000e+00   5.0000000e+00   1.2500000e+03   2.6000000e+01
   2.0000000e+00   2.0000000e+00   6.0000000e+00   1.5000000e+03   4.1000000e+01
   2.0000000e+00   2.0000000e+00   5.0000000e+00   1.2500000e+03   3.3000000e+01
   2.0000000e+00   4.0000000e+00   8.0000000e+00   2.0000000e+03   4.6000000e+01
   2.0000000e+00   4.0000000e+00   8.0000000e+00   2.0000000e+03   4.8000000e+01
   2.0000000e+00   2.0000000e+00   2.0000000e+00   5.0000000e+02   1.0000000e+01
   2.0000000e+00   4.0000000e+00   2.0000000e+00   5.0000000e+02   9.0000000e+00
   2.0000000e+00   4.0000000e+00   3.0000000e+00   7.5000000e+02   1.6000000e+01
   2.0000000e+00   2.0000000e+00   2.0000000e+00   5.0000000e+02   1.1000000e+01
   2.0000000e+00   2.0000000e+00   7.0000000e+00   1.7500000e+03   5.8000000e+01
   2.0000000e+00   2.0000000e+00   1.0000000e+00   2.5000000e+02   2.0000000e+00
   2.0000000e+00   2.0000000e+00   1.0000000e+00   2.5000000e+02   2.0000000e+00
   2.0000000e+00   2.0000000e+00   1.0000000e+00   2.5000000e+02   2.0000000e+00
   2.0000000e+00   2.0000000e+00   1.0000000e+00   2.5000000e+02   2.0000000e+00
   2.0000000e+00   1.1000000e+01   4.0000000e+00   1.0000000e+03   1.6000000e+01
   2.0000000e+00   4.0000000e+00   5.0000000e+00   1.2500000e+03   3.3000000e+01
   2.0000000e+00   4.0000000e+00   6.0000000e+00   1.5000000e+03   4.1000000e+01
   2.0000000e+00   4.0000000e+00   4.0000000e+00   1.0000000e+03   2.6000000e+01
   2.0000000e+00   4.0000000e+00   5.0000000e+00   1.2500000e+03   3.5000000e+01
   2.0000000e+00   2.0000000e+00   5.0000000e+00   1.2500000e+03   4.7000000e+01
   2.0000000e+00   9.0000000e+00   8.0000000e+00   2.0000000e+03   3.8000000e+01
   2.0000000e+00   6.0000000e+00   2.0000000e+00   5.0000000e+02   1.1000000e+01
   2.0000000e+00   4.0000000e+00   1.0000000e+00   2.5000000e+02   4.0000000e+00
   2.0000000e+00   4.0000000e+00   1.0000000e+00   2.5000000e+02   4.0000000e+00
   2.0000000e+00   4.0000000e+00   1.0000000e+00   2.5000000e+02   4.0000000e+00
   2.0000000e+00   4.0000000e+00   1.0000000e+00   2.5000000e+02   4.0000000e+00
   2.0000000e+00   4.0000000e+00   1.0000000e+00   2.5000000e+02   4.0000000e+00
   2.0000000e+00   4.0000000e+00   1.0000000e+00   2.5000000e+02   4.0000000e+00
   2.0000000e+00   8.0000000e+00   8.0000000e+00   2.0000000e+03   5.2000000e+01
   2.0000000e+00   4.0000000e+00   3.0000000e+00   7.5000000e+02   2.5000000e+01
   2.0000000e+00   1.1000000e+01   1.7000000e+01   4.2500000e+03   7.9000000e+01
   2.0000000e+00   1.1000000e+01   8.0000000e+00   2.0000000e+03   4.1000000e+01
   2.0000000e+00   1.1000000e+01   3.0000000e+00   7.5000000e+02   1.6000000e+01
   2.0000000e+00   1.1000000e+01   1.4000000e+01   3.5000000e+03   7.3000000e+01
   2.0000000e+00   2.0000000e+00   3.0000000e+00   7.5000000e+02   3.8000000e+01
   2.0000000e+00   4.0000000e+00   4.0000000e+00   1.0000000e+03   4.3000000e+01
   2.0000000e+00   1.4000000e+01   4.0000000e+00   1.0000000e+03   2.2000000e+01
   2.0000000e+00   9.0000000e+00   2.0000000e+00   5.0000000e+02   1.6000000e+01
   2.0000000e+00   1.4000000e+01   5.0000000e+00   1.2500000e+03   2.8000000e+01
   2.0000000e+00   1.4000000e+01   3.0000000e+00   7.5000000e+02   1.9000000e+01
   2.0000000e+00   1.4000000e+01   4.0000000e+00   1.0000000e+03   2.3000000e+01
   2.0000000e+00   1.1000000e+01   5.0000000e+00   1.2500000e+03   3.7000000e+01
   2.0000000e+00   1.1000000e+01   9.0000000e+00   2.2500000e+03   7.2000000e+01
   2.0000000e+00   9.0000000e+00   5.0000000e+00   1.2500000e+03   5.1000000e+01
   2.0000000e+00   1.4000000e+01   8.0000000e+00   2.0000000e+03   5.0000000e+01
   2.0000000e+00   1.4000000e+01   4.0000000e+00   1.0000000e+03   2.8000000e+01
   2.0000000e+00   1.6000000e+01   6.0000000e+00   1.5000000e+03   3.5000000e+01
   2.0000000e+00   1.1000000e+01   7.0000000e+00   1.7500000e+03   6.2000000e+01
   2.0000000e+00   1.6000000e+01   3.0000000e+00   7.5000000e+02   2.1000000e+01
   2.0000000e+00   1.1000000e+01   1.0000000e+00   2.5000000e+02   1.1000000e+01
   2.0000000e+00   1.4000000e+01   2.0000000e+00   5.0000000e+02   2.1000000e+01
   2.0000000e+00   1.6000000e+01   5.0000000e+00   1.2500000e+03   4.0000000e+01
   2.0000000e+00   4.0000000e+00   2.0000000e+00   5.0000000e+02   5.1000000e+01
   2.0000000e+00   1.1000000e+01   3.0000000e+00   7.5000000e+02   4.0000000e+01
   2.0000000e+00   2.1000000e+01   2.0000000e+00   5.0000000e+02   2.1000000e+01
   2.0000000e+00   2.1000000e+01   3.0000000e+00   7.5000000e+02   2.6000000e+01
   2.0000000e+00   1.6000000e+01   7.0000000e+00   1.7500000e+03   8.7000000e+01
   2.0000000e+00   2.1000000e+01   1.0000000e+00   2.5000000e+02   2.1000000e+01
   2.0000000e+00   2.2000000e+01   1.0000000e+00   2.5000000e+02   2.2000000e+01
   2.0000000e+00   2.6000000e+01   5.0000000e+00   1.2500000e+03   4.9000000e+01
   2.0000000e+00   2.0000000e+00   4.3000000e+01   1.0750000e+04   8.6000000e+01
   2.0000000e+00   6.0000000e+00   2.2000000e+01   5.5000000e+03   2.8000000e+01
   2.0000000e+00   2.0000000e+00   3.4000000e+01   8.5000000e+03   7.7000000e+01
   2.0000000e+00   0.0000000e+00   2.6000000e+01   6.5000000e+03   7.6000000e+01
   2.0000000e+00   2.0000000e+00   4.1000000e+01   1.0250000e+04   9.8000000e+01
   2.0000000e+00   3.0000000e+00   2.1000000e+01   5.2500000e+03   4.2000000e+01
   2.0000000e+00   2.0000000e+00   2.1000000e+01   5.2500000e+03   5.2000000e+01
   2.0000000e+00   2.0000000e+00   1.3000000e+01   3.2500000e+03   3.2000000e+01
   2.0000000e+00   4.0000000e+00   4.0000000e+00   1.0000000e+03   4.0000000e+00
   2.0000000e+00   4.0000000e+00   1.6000000e+01   4.0000000e+03   3.8000000e+01
   2.0000000e+00   3.0000000e+00   5.0000000e+00   1.2500000e+03   1.2000000e+01
   2.0000000e+00   4.0000000e+00   3.3000000e+01   8.2500000e+03   9.8000000e+01
   2.0000000e+00   3.0000000e+00   1.0000000e+01   2.5000000e+03   3.3000000e+01
   2.0000000e+00   4.0000000e+00   1.0000000e+01   2.5000000e+03   2.8000000e+01
   2.0000000e+00   2.0000000e+00   1.1000000e+01   2.7500000e+03   4.0000000e+01
   2.0000000e+00   2.0000000e+00   1.1000000e+01   2.7500000e+03   4.1000000e+01
   2.0000000e+00   4.0000000e+00   1.3000000e+01   3.2500000e+03   3.9000000e+01
   2.0000000e+00   1.0000000e+00   1.0000000e+01   2.5000000e+03   4.3000000e+01
   2.0000000e+00   2.0000000e+00   5.0000000e+00   1.2500000e+03   1.6000000e+01
   2.0000000e+00   2.0000000e+00   6.0000000e+00   1.5000000e+03   2.2000000e+01
   2.0000000e+00   4.0000000e+00   5.0000000e+00   1.2500000e+03   1.6000000e+01
   2.0000000e+00   2.0000000e+00   4.0000000e+00   1.0000000e+03   1.4000000e+01
   2.0000000e+00   4.0000000e+00   5.0000000e+00   1.2500000e+03   1.6000000e+01
   2.0000000e+00   2.0000000e+00   7.0000000e+00   1.7500000e+03   3.2000000e+01
   2.0000000e+00   2.0000000e+00   6.0000000e+00   1.5000000e+03   2.6000000e+01
   2.0000000e+00   2.0000000e+00   8.0000000e+00   2.0000000e+03   3.8000000e+01
   2.0000000e+00   2.0000000e+00   2.0000000e+00   5.0000000e+02   4.0000000e+00
   2.0000000e+00   2.0000000e+00   6.0000000e+00   1.5000000e+03   2.8000000e+01
   2.0000000e+00   4.0000000e+00   1.6000000e+01   4.0000000e+03   7.0000000e+01
   2.0000000e+00   4.0000000e+00   2.0000000e+00   5.0000000e+02   4.0000000e+00
   2.0000000e+00   4.0000000e+00   2.0000000e+00   5.0000000e+02   4.0000000e+00
   2.0000000e+00   2.0000000e+00   1.2000000e+01   3.0000000e+03   7.0000000e+01
   2.0000000e+00   4.0000000e+00   7.0000000e+00   1.7500000e+03   3.2000000e+01
   2.0000000e+00   2.0000000e+00   6.0000000e+00   1.5000000e+03   3.5000000e+01
   2.0000000e+00   4.0000000e+00   6.0000000e+00   1.5000000e+03   2.8000000e+01
   2.0000000e+00   4.0000000e+00   1.1000000e+01   2.7500000e+03   6.4000000e+01
   2.0000000e+00   4.0000000e+00   1.6000000e+01   4.0000000e+03   9.8000000e+01
   2.0000000e+00   4.0000000e+00   6.0000000e+00   1.5000000e+03   3.5000000e+01
   2.0000000e+00   2.0000000e+00   2.0000000e+00   5.0000000e+02   1.1000000e+01
   2.0000000e+00   2.0000000e+00   2.0000000e+00   5.0000000e+02   1.1000000e+01
   2.0000000e+00   4.0000000e+00   6.0000000e+00   1.5000000e+03   3.8000000e+01
   2.0000000e+00   3.0000000e+00   4.0000000e+00   1.0000000e+03   2.9000000e+01
   2.0000000e+00   2.0000000e+00   1.0000000e+00   2.5000000e+02   2.0000000e+00
   2.0000000e+00   2.0000000e+00   1.0000000e+00   2.5000000e+02   2.0000000e+00
   2.0000000e+00   9.0000000e+00   1.1000000e+01   2.7500000e+03   4.9000000e+01
   2.0000000e+00   3.0000000e+00   1.0000000e+00   2.5000000e+02   3.0000000e+00
   2.0000000e+00   4.0000000e+00   1.0000000e+00   2.5000000e+02   4.0000000e+00
   2.0000000e+00   4.0000000e+00   1.0000000e+00   2.5000000e+02   4.0000000e+00
   2.0000000e+00   4.0000000e+00   4.0000000e+00   1.0000000e+03   3.4000000e+01
   2.0000000e+00   1.3000000e+01   3.0000000e+00   7.5000000e+02   1.4000000e+01
   2.0000000e+00   7.0000000e+00   9.0000000e+00   2.2500000e+03   8.9000000e+01
   2.0000000e+00   1.1000000e+01   8.0000000e+00   2.0000000e+03   5.2000000e+01
   2.0000000e+00   1.4000000e+01   2.0000000e+00   5.0000000e+02   1.4000000e+01
   2.0000000e+00   1.1000000e+01   1.0000000e+00   2.5000000e+02   1.1000000e+01
   2.0000000e+00   2.0000000e+00   3.0000000e+00   7.5000000e+02   7.5000000e+01
   2.0000000e+00   2.0000000e+01   1.4000000e+01   3.5000000e+03   6.9000000e+01
   2.0000000e+00   1.7000000e+01   7.0000000e+00   1.7500000e+03   5.8000000e+01
   2.0000000e+00   1.1000000e+01   2.0000000e+00   5.0000000e+02   3.8000000e+01
   2.0000000e+00   1.4000000e+01   2.0000000e+00   5.0000000e+02   3.5000000e+01
   2.0000000e+00   2.3000000e+01   1.0000000e+00   2.5000000e+02   2.3000000e+01
