# Supplementary material for: A pre-averaged pseudo nearest neighbor classifier
Source: PeerJ Comput Sci. 2024 Aug 13;10:e2247. doi: 10.7717/peerj-cs.2247 (PMC11419614; doi:10.7717/peerj-cs.2247)
Supplement: Supplemental Information 2 [file peerj-cs-10-2247-s002.zip › dataset/Bupa.data]

   1.0000000e+00   8.5000000e+01   9.2000000e+01   4.5000000e+01   2.7000000e+01   3.1000000e+01   0.0000000e+00
   1.0000000e+00   8.8000000e+01   6.2000000e+01   2.0000000e+01   1.7000000e+01   9.0000000e+00   5.0000000e-01
   1.0000000e+00   8.8000000e+01   6.7000000e+01   2.1000000e+01   1.1000000e+01   1.1000000e+01   5.0000000e-01
   1.0000000e+00   9.2000000e+01   5.4000000e+01   2.2000000e+01   2.0000000e+01   7.0000000e+00   5.0000000e-01
   1.0000000e+00   9.0000000e+01   6.0000000e+01   2.5000000e+01   1.9000000e+01   5.0000000e+00   5.0000000e-01
   1.0000000e+00   8.9000000e+01   5.2000000e+01   1.3000000e+01   2.4000000e+01   1.5000000e+01   5.0000000e-01
   1.0000000e+00   8.2000000e+01   6.2000000e+01   1.7000000e+01   1.7000000e+01   1.5000000e+01   5.0000000e-01
   1.0000000e+00   8.6000000e+01   7.7000000e+01   2.5000000e+01   1.9000000e+01   1.8000000e+01   5.0000000e-01
   1.0000000e+00   9.6000000e+01   6.7000000e+01   2.9000000e+01   2.0000000e+01   1.1000000e+01   5.0000000e-01
   1.0000000e+00   9.1000000e+01   7.8000000e+01   2.0000000e+01   3.1000000e+01   1.8000000e+01   5.0000000e-01
   1.0000000e+00   8.9000000e+01   6.7000000e+01   2.3000000e+01   1.6000000e+01   1.0000000e+01   5.0000000e-01
   1.0000000e+00   8.9000000e+01   7.9000000e+01   1.7000000e+01   1.7000000e+01   1.6000000e+01   5.0000000e-01
   1.0000000e+00   9.1000000e+01   1.0700000e+02   2.0000000e+01   2.0000000e+01   5.6000000e+01   5.0000000e-01
   1.0000000e+00   9.4000000e+01   1.1600000e+02   1.1000000e+01   3.3000000e+01   1.1000000e+01   5.0000000e-01
   1.0000000e+00   9.2000000e+01   5.9000000e+01   3.5000000e+01   1.3000000e+01   1.9000000e+01   5.0000000e-01
   1.0000000e+00   9.3000000e+01   2.3000000e+01   3.5000000e+01   2.0000000e+01   2.0000000e+01   5.0000000e-01
   1.0000000e+00   9.2000000e+01   7.0000000e+01   2.4000000e+01   1.3000000e+01   2.6000000e+01   5.0000000e-01
   1.0000000e+00   9.0000000e+01   4.7000000e+01   2.8000000e+01   1.5000000e+01   1.8000000e+01   5.0000000e-01
   1.0000000e+00   8.8000000e+01   6.6000000e+01   2.0000000e+01   2.1000000e+01   1.0000000e+01   5.0000000e-01
   1.0000000e+00   9.1000000e+01   1.0200000e+02   1.7000000e+01   1.3000000e+01   1.9000000e+01   5.0000000e-01
   1.0000000e+00   8.7000000e+01   4.1000000e+01   3.1000000e+01   1.9000000e+01   1.6000000e+01   5.0000000e-01
   1.0000000e+00   8.6000000e+01   7.9000000e+01   2.8000000e+01   1.6000000e+01   1.7000000e+01   5.0000000e-01
   1.0000000e+00   9.3000000e+01   7.7000000e+01   3.2000000e+01   1.8000000e+01   2.9000000e+01   5.0000000e-01
   1.0000000e+00   8.8000000e+01   9.6000000e+01   2.8000000e+01   2.1000000e+01   4.0000000e+01   5.0000000e-01
   1.0000000e+00   9.4000000e+01   6.5000000e+01   2.2000000e+01   1.8000000e+01   1.1000000e+01   5.0000000e-01
   1.0000000e+00   8.7000000e+01   7.1000000e+01   3.2000000e+01   1.9000000e+01   2.7000000e+01   1.0000000e+00
   1.0000000e+00   8.9000000e+01   7.7000000e+01   2.6000000e+01   2.0000000e+01   1.9000000e+01   1.0000000e+00
   1.0000000e+00   9.0000000e+01   6.3000000e+01   2.9000000e+01   2.3000000e+01   5.7000000e+01   2.0000000e+00
   1.0000000e+00   9.0000000e+01   6.7000000e+01   3.5000000e+01   1.9000000e+01   3.5000000e+01   2.0000000e+00
   1.0000000e+00   8.7000000e+01   6.6000000e+01   2.7000000e+01   2.2000000e+01   9.0000000e+00   2.0000000e+00
   1.0000000e+00   9.0000000e+01   7.3000000e+01   3.4000000e+01   2.1000000e+01   2.2000000e+01   2.0000000e+00
   1.0000000e+00   8.6000000e+01   5.4000000e+01   2.0000000e+01   2.1000000e+01   1.6000000e+01   2.0000000e+00
   1.0000000e+00   9.0000000e+01   8.0000000e+01   1.9000000e+01   1.4000000e+01   4.2000000e+01   2.0000000e+00
   1.0000000e+00   9.2000000e+01   7.9000000e+01   2.2000000e+01   2.0000000e+01   1.1000000e+01   3.0000000e+00
   1.0000000e+00   8.8000000e+01   6.8000000e+01   2.7000000e+01   2.1000000e+01   2.6000000e+01   3.0000000e+00
   1.0000000e+00   8.6000000e+01   4.8000000e+01   2.0000000e+01   2.0000000e+01   6.0000000e+00   3.0000000e+00
   1.0000000e+00   8.8000000e+01   6.6000000e+01   2.3000000e+01   1.2000000e+01   1.5000000e+01   3.0000000e+00
   1.0000000e+00   8.9000000e+01   6.2000000e+01   4.2000000e+01   3.0000000e+01   2.0000000e+01   3.0000000e+00
   1.0000000e+00   9.0000000e+01   5.1000000e+01   2.3000000e+01   1.7000000e+01   2.7000000e+01   3.0000000e+00
   1.0000000e+00   8.9000000e+01   6.3000000e+01   2.2000000e+01   2.7000000e+01   1.0000000e+01   4.0000000e+00
   1.0000000e+00   9.0000000e+01   8.4000000e+01   1.8000000e+01   2.3000000e+01   1.3000000e+01   4.0000000e+00
   1.0000000e+00   8.8000000e+01   9.5000000e+01   2.5000000e+01   1.9000000e+01   1.4000000e+01   4.0000000e+00
   1.0000000e+00   8.9000000e+01   3.5000000e+01   2.7000000e+01   2.9000000e+01   1.7000000e+01   4.0000000e+00
   1.0000000e+00   9.1000000e+01   8.0000000e+01   3.7000000e+01   2.3000000e+01   2.7000000e+01   4.0000000e+00
   1.0000000e+00   9.1000000e+01   1.0900000e+02   3.3000000e+01   1.5000000e+01   1.8000000e+01   4.0000000e+00
   1.0000000e+00   9.1000000e+01   6.5000000e+01   1.7000000e+01   5.0000000e+00   7.0000000e+00   4.0000000e+00
   1.0000000e+00   9.2000000e+01   6.6000000e+01   2.1000000e+01   1.6000000e+01   3.3000000e+01   5.0000000e+00
   1.0000000e+00   9.3000000e+01   6.3000000e+01   2.6000000e+01   1.8000000e+01   1.8000000e+01   5.0000000e+00
   1.0000000e+00   9.2000000e+01   8.0000000e+01   1.0000000e+01   2.6000000e+01   2.0000000e+01   6.0000000e+00
   1.0000000e+00   9.5000000e+01   6.0000000e+01   2.6000000e+01   2.2000000e+01   2.8000000e+01   6.0000000e+00
   1.0000000e+00   9.1000000e+01   6.3000000e+01   2.5000000e+01   2.6000000e+01   1.5000000e+01   6.0000000e+00
   1.0000000e+00   9.2000000e+01   6.2000000e+01   3.7000000e+01   2.1000000e+01   3.6000000e+01   6.0000000e+00
   1.0000000e+00   9.5000000e+01   5.0000000e+01   1.3000000e+01   1.4000000e+01   1.5000000e+01   6.0000000e+00
   1.0000000e+00   9.0000000e+01   7.6000000e+01   3.7000000e+01   1.9000000e+01   5.0000000e+01   6.0000000e+00
   1.0000000e+00   9.6000000e+01   7.0000000e+01   7.0000000e+01   2.6000000e+01   3.6000000e+01   6.0000000e+00
   1.0000000e+00   9.5000000e+01   6.2000000e+01   6.4000000e+01   4.2000000e+01   7.6000000e+01   6.0000000e+00
   1.0000000e+00   9.2000000e+01   7.9000000e+01   7.0000000e+01   3.2000000e+01   8.4000000e+01   7.0000000e+00
   1.0000000e+00   9.2000000e+01   9.3000000e+01   5.8000000e+01   3.5000000e+01   1.2000000e+02   7.0000000e+00
   1.0000000e+00   9.7000000e+01   7.1000000e+01   2.9000000e+01   2.2000000e+01   5.2000000e+01   8.0000000e+00
   1.0000000e+00   8.4000000e+01   9.9000000e+01   3.3000000e+01   1.9000000e+01   2.6000000e+01   8.0000000e+00
   1.0000000e+00   9.6000000e+01   4.4000000e+01   4.2000000e+01   2.3000000e+01   7.3000000e+01   8.0000000e+00
   1.0000000e+00   9.0000000e+01   6.2000000e+01   2.2000000e+01   2.1000000e+01   2.1000000e+01   8.0000000e+00
   1.0000000e+00   9.2000000e+01   9.4000000e+01   1.8000000e+01   1.7000000e+01   6.0000000e+00   8.0000000e+00
   1.0000000e+00   9.0000000e+01   6.7000000e+01   7.7000000e+01   3.9000000e+01   1.1400000e+02   8.0000000e+00
   1.0000000e+00   9.7000000e+01   7.1000000e+01   2.9000000e+01   2.2000000e+01   5.2000000e+01   8.0000000e+00
   1.0000000e+00   9.2000000e+01   9.3000000e+01   2.2000000e+01   2.8000000e+01   1.2300000e+02   9.0000000e+00
   1.0000000e+00   9.2000000e+01   7.7000000e+01   8.6000000e+01   4.1000000e+01   3.1000000e+01   1.0000000e+01
   1.0000000e+00   9.4000000e+01   8.3000000e+01   8.1000000e+01   3.4000000e+01   2.0100000e+02   2.0000000e+01
   1.0000000e+00   8.7000000e+01   7.5000000e+01   2.5000000e+01   2.1000000e+01   1.4000000e+01   0.0000000e+00
   1.0000000e+00   8.8000000e+01   5.6000000e+01   2.3000000e+01   1.8000000e+01   1.2000000e+01   0.0000000e+00
   1.0000000e+00   9.4000000e+01   9.1000000e+01   2.7000000e+01   2.0000000e+01   1.5000000e+01   5.0000000e-01
   1.0000000e+00   9.2000000e+01   8.5000000e+01   2.5000000e+01   2.0000000e+01   1.2000000e+01   5.0000000e-01
   1.0000000e+00   8.2000000e+01   4.8000000e+01   2.7000000e+01   1.5000000e+01   1.2000000e+01   5.0000000e-01
   1.0000000e+00   8.8000000e+01   7.4000000e+01   3.1000000e+01   2.5000000e+01   1.5000000e+01   5.0000000e-01
   1.0000000e+00   9.5000000e+01   7.7000000e+01   3.0000000e+01   1.4000000e+01   2.1000000e+01   5.0000000e-01
   1.0000000e+00   8.8000000e+01   9.4000000e+01   2.6000000e+01   1.8000000e+01   8.0000000e+00   5.0000000e-01
   1.0000000e+00   9.1000000e+01   7.0000000e+01   1.9000000e+01   1.9000000e+01   2.2000000e+01   5.0000000e-01
   1.0000000e+00   8.3000000e+01   5.4000000e+01   2.7000000e+01   1.5000000e+01   1.2000000e+01   5.0000000e-01
   1.0000000e+00   9.1000000e+01   1.0500000e+02   4.0000000e+01   2.6000000e+01   5.6000000e+01   5.0000000e-01
   1.0000000e+00   8.6000000e+01   7.9000000e+01   3.7000000e+01   2.8000000e+01   1.4000000e+01   5.0000000e-01
   1.0000000e+00   9.1000000e+01   9.6000000e+01   3.5000000e+01   2.2000000e+01   1.3500000e+02   5.0000000e-01
   1.0000000e+00   8.9000000e+01   8.2000000e+01   2.3000000e+01   1.4000000e+01   3.5000000e+01   5.0000000e-01
   1.0000000e+00   9.0000000e+01   7.3000000e+01   2.4000000e+01   2.3000000e+01   1.1000000e+01   5.0000000e-01
   1.0000000e+00   8.9000000e+01   8.2000000e+01   3.3000000e+01   3.2000000e+01   1.8000000e+01   5.0000000e-01
   1.0000000e+00   8.5000000e+01   7.9000000e+01   1.7000000e+01   8.0000000e+00   9.0000000e+00   5.0000000e-01
   1.0000000e+00   8.5000000e+01   1.1900000e+02   3.0000000e+01   2.6000000e+01   1.7000000e+01   5.0000000e-01
   1.0000000e+00   7.8000000e+01   6.9000000e+01   2.4000000e+01   1.8000000e+01   3.1000000e+01   5.0000000e-01
   1.0000000e+00   8.8000000e+01   1.0700000e+02   3.4000000e+01   2.1000000e+01   2.7000000e+01   5.0000000e-01
   1.0000000e+00   8.9000000e+01   1.1500000e+02   1.7000000e+01   2.7000000e+01   7.0000000e+00   5.0000000e-01
   1.0000000e+00   9.2000000e+01   6.7000000e+01   2.3000000e+01   1.5000000e+01   1.2000000e+01   5.0000000e-01
   1.0000000e+00   9.1000000e+01   8.4000000e+01   1.1000000e+01   1.2000000e+01   1.0000000e+01   5.0000000e-01
   1.0000000e+00   8.1000000e+01   4.1000000e+01   3.3000000e+01   2.7000000e+01   3.4000000e+01   1.0000000e+00
   1.0000000e+00   9.1000000e+01   6.7000000e+01   3.2000000e+01   2.6000000e+01   1.3000000e+01   1.0000000e+00
   1.0000000e+00   9.1000000e+01   8.0000000e+01   2.1000000e+01   1.9000000e+01   1.4000000e+01   1.0000000e+00
   1.0000000e+00   9.2000000e+01   6.0000000e+01   2.3000000e+01   1.5000000e+01   1.9000000e+01   1.0000000e+00
   1.0000000e+00   9.1000000e+01   6.0000000e+01   3.2000000e+01   1.4000000e+01   8.0000000e+00   1.0000000e+00
   1.0000000e+00   9.3000000e+01   6.5000000e+01   2.8000000e+01   2.2000000e+01   1.0000000e+01   1.0000000e+00
   1.0000000e+00   8.4000000e+01   8.2000000e+01   4.3000000e+01   3.2000000e+01   3.8000000e+01   2.0000000e+00
   1.0000000e+00   8.7000000e+01   7.1000000e+01   3.3000000e+01   2.0000000e+01   2.2000000e+01   2.0000000e+00
   1.0000000e+00   8.6000000e+01   6.6000000e+01   2.8000000e+01   2.4000000e+01   2.1000000e+01   2.0000000e+00
   1.0000000e+00   8.8000000e+01   5.8000000e+01   3.1000000e+01   1.7000000e+01   1.7000000e+01   2.0000000e+00
   1.0000000e+00   9.0000000e+01   6.1000000e+01   2.8000000e+01   2.9000000e+01   3.1000000e+01   2.0000000e+00
   1.0000000e+00   8.8000000e+01   6.9000000e+01   7.0000000e+01   2.4000000e+01   6.4000000e+01   2.0000000e+00
   1.0000000e+00   9.3000000e+01   8.7000000e+01   1.8000000e+01   1.7000000e+01   2.6000000e+01   2.0000000e+00
   1.0000000e+00   9.8000000e+01   5.8000000e+01   3.3000000e+01   2.1000000e+01   2.8000000e+01   2.0000000e+00
   1.0000000e+00   9.4000000e+01   6.5000000e+01   3.8000000e+01   2.7000000e+01   1.7000000e+01   3.0000000e+00
   1.0000000e+00   9.1000000e+01   7.1000000e+01   1.2000000e+01   2.2000000e+01   1.1000000e+01   3.0000000e+00
   1.0000000e+00   9.0000000e+01   5.5000000e+01   2.0000000e+01   2.0000000e+01   1.6000000e+01   3.0000000e+00
   1.0000000e+00   8.7000000e+01   5.4000000e+01   4.1000000e+01   2.9000000e+01   2.3000000e+01   6.0000000e+00
   1.0000000e+00   9.2000000e+01   6.7000000e+01   1.5000000e+01   1.4000000e+01   1.4000000e+01   6.0000000e+00
   1.0000000e+00   9.8000000e+01   1.0100000e+02   3.1000000e+01   2.6000000e+01   3.2000000e+01   6.0000000e+00
   1.0000000e+00   9.2000000e+01   5.3000000e+01   5.1000000e+01   3.3000000e+01   9.2000000e+01   6.0000000e+00
   1.0000000e+00   9.7000000e+01   9.4000000e+01   4.3000000e+01   4.3000000e+01   8.2000000e+01   6.0000000e+00
   1.0000000e+00   9.3000000e+01   4.3000000e+01   1.1000000e+01   1.6000000e+01   5.4000000e+01   6.0000000e+00
   1.0000000e+00   9.3000000e+01   6.8000000e+01   2.4000000e+01   1.8000000e+01   1.9000000e+01   6.0000000e+00
   1.0000000e+00   9.5000000e+01   3.6000000e+01   3.8000000e+01   1.9000000e+01   1.5000000e+01   6.0000000e+00
   1.0000000e+00   9.9000000e+01   8.6000000e+01   5.8000000e+01   4.2000000e+01   2.0300000e+02   6.0000000e+00
   1.0000000e+00   9.8000000e+01   6.6000000e+01   1.0300000e+02   5.7000000e+01   1.1400000e+02   6.0000000e+00
   1.0000000e+00   9.2000000e+01   8.0000000e+01   1.0000000e+01   2.6000000e+01   2.0000000e+01   6.0000000e+00
   1.0000000e+00   9.1000000e+01   5.7000000e+01   3.3000000e+01   2.3000000e+01   1.2000000e+01   8.0000000e+00
   1.0000000e+00   9.1000000e+01   5.2000000e+01   7.6000000e+01   3.2000000e+01   2.4000000e+01   8.0000000e+00
   1.0000000e+00   9.3000000e+01   7.0000000e+01   4.6000000e+01   3.0000000e+01   3.3000000e+01   8.0000000e+00
   1.0000000e+00   8.7000000e+01   5.5000000e+01   3.6000000e+01   1.9000000e+01   2.5000000e+01   8.0000000e+00
   1.0000000e+00   9.8000000e+01   1.2300000e+02   2.8000000e+01   2.4000000e+01   3.1000000e+01   8.0000000e+00
   1.0000000e+00   9.1000000e+01   1.3800000e+02   4.5000000e+01   2.1000000e+01   4.8000000e+01   1.0000000e+01
   1.0000000e+00   9.2000000e+01   4.1000000e+01   3.7000000e+01   2.2000000e+01   3.7000000e+01   1.0000000e+01
   1.0000000e+00   9.9000000e+01   7.5000000e+01   2.6000000e+01   2.4000000e+01   4.1000000e+01   1.2000000e+01
   1.0000000e+00   9.8000000e+01   7.7000000e+01   5.5000000e+01   3.5000000e+01   8.9000000e+01   1.5000000e+01
   1.0000000e+00   9.1000000e+01   6.8000000e+01   2.7000000e+01   2.6000000e+01   1.4000000e+01   1.6000000e+01
   1.0000000e+00   9.8000000e+01   9.9000000e+01   5.7000000e+01   4.5000000e+01   6.5000000e+01   2.0000000e+01
   1.0000000e+00   9.0000000e+01   6.4000000e+01   6.1000000e+01   3.2000000e+01   1.3000000e+01   5.0000000e-01
   1.0000000e+00   9.0000000e+01   6.0000000e+01   2.3000000e+01   2.7000000e+01   5.0000000e+00   5.0000000e-01
   1.0000000e+00   9.6000000e+01   6.8000000e+01   1.8000000e+01   1.9000000e+01   1.9000000e+01   5.0000000e-01
   1.0000000e+00   8.4000000e+01   8.0000000e+01   4.7000000e+01   3.3000000e+01   9.7000000e+01   5.0000000e-01
   1.0000000e+00   9.1000000e+01   5.7000000e+01   3.1000000e+01   2.3000000e+01   4.2000000e+01   5.0000000e-01
   1.0000000e+00   8.4000000e+01   8.3000000e+01   2.0000000e+01   2.5000000e+01   7.0000000e+00   3.0000000e+00
   1.0000000e+00   9.9000000e+01   6.9000000e+01   4.5000000e+01   3.2000000e+01   3.0000000e+01   3.0000000e+00
   1.0000000e+00   9.2000000e+01   6.2000000e+01   2.0000000e+01   2.3000000e+01   2.0000000e+01   6.0000000e+00
   1.0000000e+00   9.1000000e+01   6.3000000e+01   2.5000000e+01   2.6000000e+01   1.5000000e+01   6.0000000e+00
   1.0000000e+00   9.3000000e+01   7.7000000e+01   3.9000000e+01   3.7000000e+01   1.0800000e+02   1.6000000e+01
   1.0000000e+00   9.7000000e+01   6.2000000e+01   1.7000000e+01   1.3000000e+01   5.0000000e+00   5.0000000e-01
   1.0000000e+00   9.0000000e+01   8.7000000e+01   1.9000000e+01   2.5000000e+01   1.9000000e+01   5.0000000e-01
   1.0000000e+00   8.9000000e+01   1.0100000e+02   2.7000000e+01   3.4000000e+01   1.4000000e+01   5.0000000e-01
   1.0000000e+00   8.6000000e+01   4.4000000e+01   2.4000000e+01   1.5000000e+01   1.8000000e+01   2.0000000e+00
   1.0000000e+00   9.1000000e+01   5.4000000e+01   2.5000000e+01   2.2000000e+01   3.5000000e+01   4.0000000e+00
   2.0000000e+00   8.5000000e+01   6.4000000e+01   5.9000000e+01   3.2000000e+01   2.3000000e+01   0.0000000e+00
   2.0000000e+00   8.6000000e+01   5.4000000e+01   3.3000000e+01   1.6000000e+01   5.4000000e+01   0.0000000e+00
   2.0000000e+00   9.1000000e+01   7.8000000e+01   3.4000000e+01   2.4000000e+01   3.6000000e+01   0.0000000e+00
   2.0000000e+00   9.8000000e+01   5.5000000e+01   1.3000000e+01   1.7000000e+01   1.7000000e+01   0.0000000e+00
   2.0000000e+00   9.1000000e+01   7.2000000e+01   1.5500000e+02   6.8000000e+01   8.2000000e+01   5.0000000e-01
   2.0000000e+00   8.5000000e+01   5.4000000e+01   4.7000000e+01   3.3000000e+01   2.2000000e+01   5.0000000e-01
   2.0000000e+00   8.5000000e+01   8.5000000e+01   2.5000000e+01   2.6000000e+01   3.0000000e+01   5.0000000e-01
   2.0000000e+00   8.9000000e+01   6.3000000e+01   2.4000000e+01   2.0000000e+01   3.8000000e+01   5.0000000e-01
   2.0000000e+00   8.4000000e+01   9.2000000e+01   6.8000000e+01   3.7000000e+01   4.4000000e+01   5.0000000e-01
   2.0000000e+00   8.9000000e+01   6.8000000e+01   2.6000000e+01   3.9000000e+01   4.2000000e+01   5.0000000e-01
   2.0000000e+00   8.9000000e+01   1.0100000e+02   1.8000000e+01   2.5000000e+01   1.3000000e+01   5.0000000e-01
   2.0000000e+00   8.6000000e+01   8.4000000e+01   1.8000000e+01   1.4000000e+01   1.6000000e+01   5.0000000e-01
   2.0000000e+00   8.5000000e+01   6.5000000e+01   2.5000000e+01   1.4000000e+01   1.8000000e+01   5.0000000e-01
   2.0000000e+00   8.8000000e+01   6.1000000e+01   1.9000000e+01   2.1000000e+01   1.3000000e+01   5.0000000e-01
   2.0000000e+00   9.2000000e+01   5.6000000e+01   1.4000000e+01   1.6000000e+01   1.0000000e+01   5.0000000e-01
   2.0000000e+00   9.5000000e+01   5.0000000e+01   2.9000000e+01   2.5000000e+01   5.0000000e+01   5.0000000e-01
   2.0000000e+00   9.1000000e+01   7.5000000e+01   2.4000000e+01   2.2000000e+01   1.1000000e+01   5.0000000e-01
   2.0000000e+00   8.9000000e+01   7.4000000e+01   1.9000000e+01   2.3000000e+01   1.6000000e+01   5.0000000e-01
   2.0000000e+00   8.5000000e+01   6.4000000e+01   2.4000000e+01   2.2000000e+01   1.1000000e+01   5.0000000e-01
   2.0000000e+00   9.2000000e+01   5.7000000e+01   6.4000000e+01   3.6000000e+01   9.0000000e+01   5.0000000e-01
   2.0000000e+00   9.4000000e+01   4.8000000e+01   1.1000000e+01   2.3000000e+01   4.3000000e+01   5.0000000e-01
   2.0000000e+00   8.7000000e+01   5.2000000e+01   2.1000000e+01   1.9000000e+01   3.0000000e+01   5.0000000e-01
   2.0000000e+00   8.5000000e+01   6.5000000e+01   2.3000000e+01   2.9000000e+01   1.5000000e+01   5.0000000e-01
   2.0000000e+00   8.4000000e+01   8.2000000e+01   2.1000000e+01   2.1000000e+01   1.9000000e+01   5.0000000e-01
   2.0000000e+00   8.8000000e+01   4.9000000e+01   2.0000000e+01   2.2000000e+01   1.9000000e+01   5.0000000e-01
   2.0000000e+00   9.6000000e+01   6.7000000e+01   2.6000000e+01   2.6000000e+01   3.6000000e+01   5.0000000e-01
   2.0000000e+00   9.0000000e+01   6.3000000e+01   2.4000000e+01   2.4000000e+01   2.4000000e+01   5.0000000e-01
   2.0000000e+00   9.0000000e+01   4.5000000e+01   3.3000000e+01   3.4000000e+01   2.7000000e+01   5.0000000e-01
   2.0000000e+00   9.0000000e+01   7.2000000e+01   1.4000000e+01   1.5000000e+01   1.8000000e+01   5.0000000e-01
   2.0000000e+00   9.1000000e+01   5.5000000e+01   4.0000000e+00   8.0000000e+00   1.3000000e+01   5.0000000e-01
   2.0000000e+00   9.1000000e+01   5.2000000e+01   1.5000000e+01   2.2000000e+01   1.1000000e+01   5.0000000e-01
   2.0000000e+00   8.9000000e+01   6.7000000e+01   5.0000000e+00   1.7000000e+01   1.4000000e+01   1.0000000e+00
   2.0000000e+00   8.5000000e+01   5.1000000e+01   2.6000000e+01   2.4000000e+01   2.3000000e+01   1.0000000e+00
   2.0000000e+00   1.0300000e+02   7.5000000e+01   1.9000000e+01   3.0000000e+01   1.3000000e+01   1.0000000e+00
   2.0000000e+00   9.0000000e+01   6.3000000e+01   1.6000000e+01   2.1000000e+01   1.4000000e+01   1.0000000e+00
   2.0000000e+00   8.7000000e+01   9.0000000e+01   4.3000000e+01   2.8000000e+01   1.5600000e+02   2.0000000e+00
   2.0000000e+00   9.6000000e+01   7.2000000e+01   2.8000000e+01   1.9000000e+01   3.0000000e+01   2.0000000e+00
   2.0000000e+00   9.1000000e+01   5.5000000e+01   9.0000000e+00   2.5000000e+01   1.6000000e+01   2.0000000e+00
   2.0000000e+00   9.5000000e+01   7.8000000e+01   2.7000000e+01   2.5000000e+01   3.0000000e+01   2.0000000e+00
   2.0000000e+00   9.2000000e+01   1.0100000e+02   3.4000000e+01   3.0000000e+01   6.4000000e+01   2.0000000e+00
   2.0000000e+00   8.9000000e+01   5.1000000e+01   4.1000000e+01   2.2000000e+01   4.8000000e+01   2.0000000e+00
   2.0000000e+00   9.1000000e+01   9.9000000e+01   4.2000000e+01   3.3000000e+01   1.6000000e+01   2.0000000e+00
   2.0000000e+00   9.4000000e+01   5.8000000e+01   2.1000000e+01   1.8000000e+01   2.6000000e+01   2.0000000e+00
   2.0000000e+00   9.4000000e+01   5.8000000e+01   2.1000000e+01   1.8000000e+01   2.6000000e+01   2.0000000e+00
   2.0000000e+00   8.8000000e+01   4.7000000e+01   3.3000000e+01   2.6000000e+01   2.9000000e+01   2.0000000e+00
   2.0000000e+00   9.2000000e+01   6.5000000e+01   1.7000000e+01   2.5000000e+01   9.0000000e+00   2.0000000e+00
   2.0000000e+00   8.1000000e+01   6.1000000e+01   3.2000000e+01   3.7000000e+01   5.3000000e+01   3.0000000e+00
   2.0000000e+00   8.9000000e+01   8.9000000e+01   2.3000000e+01   1.8000000e+01   1.0400000e+02   3.0000000e+00
   2.0000000e+00   8.9000000e+01   6.5000000e+01   2.6000000e+01   1.8000000e+01   3.6000000e+01   3.0000000e+00
   2.0000000e+00   8.5000000e+01   5.9000000e+01   2.5000000e+01   2.0000000e+01   2.5000000e+01   3.0000000e+00
   2.0000000e+00   9.2000000e+01   6.1000000e+01   1.8000000e+01   1.3000000e+01   8.1000000e+01   3.0000000e+00
   2.0000000e+00   8.8000000e+01   1.0700000e+02   2.9000000e+01   2.0000000e+01   5.0000000e+01   4.0000000e+00
   2.0000000e+00   8.7000000e+01   7.6000000e+01   2.2000000e+01   5.5000000e+01   9.0000000e+00   4.0000000e+00
   2.0000000e+00   8.7000000e+01   8.6000000e+01   2.8000000e+01   2.3000000e+01   2.1000000e+01   4.0000000e+00
   2.0000000e+00   8.7000000e+01   4.2000000e+01   2.6000000e+01   2.3000000e+01   1.7000000e+01   4.0000000e+00
   2.0000000e+00   8.8000000e+01   8.0000000e+01   2.4000000e+01   2.5000000e+01   1.7000000e+01   4.0000000e+00
   2.0000000e+00   8.6000000e+01   6.7000000e+01   1.1000000e+01   1.5000000e+01   8.0000000e+00   4.0000000e+00
   2.0000000e+00   9.2000000e+01   4.0000000e+01   1.9000000e+01   2.0000000e+01   2.1000000e+01   4.0000000e+00
   2.0000000e+00   8.5000000e+01   6.0000000e+01   1.7000000e+01   2.1000000e+01   1.4000000e+01   4.0000000e+00
   2.0000000e+00   9.1000000e+01   5.7000000e+01   1.5000000e+01   1.6000000e+01   1.6000000e+01   4.0000000e+00
   2.0000000e+00   9.6000000e+01   5.5000000e+01   4.8000000e+01   3.9000000e+01   4.2000000e+01   4.0000000e+00
   2.0000000e+00   7.9000000e+01   1.0100000e+02   1.7000000e+01   2.7000000e+01   2.3000000e+01   4.0000000e+00
   2.0000000e+00   9.0000000e+01   1.3400000e+02   1.4000000e+01   2.0000000e+01   1.4000000e+01   4.0000000e+00
   2.0000000e+00   8.9000000e+01   7.6000000e+01   1.4000000e+01   2.1000000e+01   2.4000000e+01   4.0000000e+00
   2.0000000e+00   8.8000000e+01   9.3000000e+01   2.9000000e+01   2.7000000e+01   3.1000000e+01   4.0000000e+00
   2.0000000e+00   9.2000000e+01   7.3000000e+01   2.4000000e+01   2.1000000e+01   4.8000000e+01   4.0000000e+00
   2.0000000e+00   9.1000000e+01   5.5000000e+01   2.8000000e+01   2.8000000e+01   8.2000000e+01   4.0000000e+00
   2.0000000e+00   8.3000000e+01   4.5000000e+01   1.9000000e+01   2.1000000e+01   1.3000000e+01   4.0000000e+00
   2.0000000e+00   9.0000000e+01   7.4000000e+01   1.9000000e+01   1.4000000e+01   2.2000000e+01   4.0000000e+00
   2.0000000e+00   8.6000000e+01   7.8000000e+01   4.7000000e+01   3.9000000e+01   1.0700000e+02   5.0000000e+00
   2.0000000e+00   9.7000000e+01   4.4000000e+01   1.1300000e+02   4.5000000e+01   1.5000000e+02   5.0000000e+00
   2.0000000e+00   8.7000000e+01   5.9000000e+01   1.5000000e+01   1.9000000e+01   1.2000000e+01   5.0000000e+00
   2.0000000e+00   8.6000000e+01   4.4000000e+01   2.1000000e+01   1.1000000e+01   1.5000000e+01   5.0000000e+00
   2.0000000e+00   8.7000000e+01   6.4000000e+01   1.6000000e+01   2.0000000e+01   2.4000000e+01   5.0000000e+00
   2.0000000e+00   9.2000000e+01   5.7000000e+01   2.1000000e+01   2.3000000e+01   2.2000000e+01   5.0000000e+00
   2.0000000e+00   9.0000000e+01   7.0000000e+01   2.5000000e+01   2.3000000e+01   1.1200000e+02   5.0000000e+00
   2.0000000e+00   9.9000000e+01   5.9000000e+01   1.7000000e+01   1.9000000e+01   1.1000000e+01   5.0000000e+00
   2.0000000e+00   8.2000000e+01   5.6000000e+01   6.7000000e+01   3.8000000e+01   9.2000000e+01   6.0000000e+00
   2.0000000e+00   9.2000000e+01   8.2000000e+01   2.7000000e+01   2.4000000e+01   3.7000000e+01   6.0000000e+00
   2.0000000e+00   8.8000000e+01   3.7000000e+01   9.0000000e+00   1.5000000e+01   1.6000000e+01   6.0000000e+00
   2.0000000e+00   1.0000000e+02   6.0000000e+01   2.9000000e+01   2.3000000e+01   7.6000000e+01   6.0000000e+00
   2.0000000e+00   9.8000000e+01   4.3000000e+01   3.5000000e+01   2.3000000e+01   6.9000000e+01   6.0000000e+00
   2.0000000e+00   9.3000000e+01   9.9000000e+01   3.6000000e+01   3.4000000e+01   4.8000000e+01   6.0000000e+00
   2.0000000e+00   9.7000000e+01   9.3000000e+01   2.1000000e+01   2.0000000e+01   6.8000000e+01   6.0000000e+00
   2.0000000e+00   9.3000000e+01   5.0000000e+01   1.8000000e+01   2.5000000e+01   1.7000000e+01   6.0000000e+00
   2.0000000e+00   9.0000000e+01   5.7000000e+01   2.0000000e+01   2.6000000e+01   3.3000000e+01   6.0000000e+00
   2.0000000e+00   9.2000000e+01   7.6000000e+01   3.1000000e+01   2.8000000e+01   4.1000000e+01   6.0000000e+00
   2.0000000e+00   8.8000000e+01   5.5000000e+01   1.9000000e+01   1.7000000e+01   1.4000000e+01   6.0000000e+00
   2.0000000e+00   8.9000000e+01   6.3000000e+01   2.4000000e+01   2.9000000e+01   2.9000000e+01   6.0000000e+00
   2.0000000e+00   9.3000000e+01   8.4000000e+01   5.8000000e+01   4.7000000e+01   6.2000000e+01   7.0000000e+00
   2.0000000e+00   9.1000000e+01   6.9000000e+01   2.5000000e+01   2.5000000e+01   6.6000000e+01   8.0000000e+00
   2.0000000e+00   9.3000000e+01   5.9000000e+01   1.7000000e+01   2.0000000e+01   1.4000000e+01   8.0000000e+00
   2.0000000e+00   9.2000000e+01   9.5000000e+01   8.5000000e+01   4.8000000e+01   2.0000000e+02   8.0000000e+00
   2.0000000e+00   9.0000000e+01   5.0000000e+01   2.6000000e+01   2.2000000e+01   5.3000000e+01   8.0000000e+00
   2.0000000e+00   9.1000000e+01   6.2000000e+01   5.9000000e+01   4.7000000e+01   6.0000000e+01   8.0000000e+00
   2.0000000e+00   8.6000000e+01   6.6000000e+01   2.2000000e+01   2.4000000e+01   2.6000000e+01   1.0000000e+01
   2.0000000e+00   9.8000000e+01   5.7000000e+01   3.1000000e+01   3.4000000e+01   7.3000000e+01   1.0000000e+01
   2.0000000e+00   9.5000000e+01   8.0000000e+01   5.0000000e+01   6.4000000e+01   5.5000000e+01   1.0000000e+01
   2.0000000e+00   9.2000000e+01   1.0800000e+02   5.3000000e+01   3.3000000e+01   9.4000000e+01   1.2000000e+01
   2.0000000e+00   9.7000000e+01   9.2000000e+01   2.2000000e+01   2.8000000e+01   4.9000000e+01   1.2000000e+01
   2.0000000e+00   8.4000000e+01   9.7000000e+01   4.1000000e+01   2.0000000e+01   3.2000000e+01   0.0000000e+00
   2.0000000e+00   9.4000000e+01   1.0100000e+02   4.1000000e+01   2.0000000e+01   5.3000000e+01   5.0000000e-01
   2.0000000e+00   8.8000000e+01   4.6000000e+01   2.9000000e+01   2.2000000e+01   1.8000000e+01   5.0000000e-01
   2.0000000e+00   8.8000000e+01   1.2200000e+02   3.5000000e+01   2.9000000e+01   4.2000000e+01   5.0000000e-01
   2.0000000e+00   8.4000000e+01   8.8000000e+01   2.8000000e+01   2.5000000e+01   3.5000000e+01   5.0000000e-01
   2.0000000e+00   9.0000000e+01   7.9000000e+01   1.8000000e+01   1.5000000e+01   2.4000000e+01   5.0000000e-01
   2.0000000e+00   8.7000000e+01   6.9000000e+01   2.2000000e+01   2.6000000e+01   1.1000000e+01   5.0000000e-01
   2.0000000e+00   6.5000000e+01   6.3000000e+01   1.9000000e+01   2.0000000e+01   1.4000000e+01   5.0000000e-01
   2.0000000e+00   9.0000000e+01   6.4000000e+01   1.2000000e+01   1.7000000e+01   1.4000000e+01   5.0000000e-01
   2.0000000e+00   8.5000000e+01   5.8000000e+01   1.8000000e+01   2.4000000e+01   1.6000000e+01   5.0000000e-01
   2.0000000e+00   8.6000000e+01   7.8000000e+01   5.2000000e+01   2.9000000e+01   6.2000000e+01   5.0000000e-01
   2.0000000e+00   8.2000000e+01   7.4000000e+01   3.8000000e+01   2.8000000e+01   4.8000000e+01   5.0000000e-01
   2.0000000e+00   8.6000000e+01   5.8000000e+01   3.6000000e+01   2.7000000e+01   5.9000000e+01   5.0000000e-01
   2.0000000e+00   9.4000000e+01   5.6000000e+01   3.0000000e+01   1.8000000e+01   2.7000000e+01   5.0000000e-01
   2.0000000e+00   8.7000000e+01   5.7000000e+01   3.0000000e+01   3.0000000e+01   2.2000000e+01   5.0000000e-01
   2.0000000e+00   9.8000000e+01   7.4000000e+01   1.4800000e+02   7.5000000e+01   1.5900000e+02   5.0000000e-01
   2.0000000e+00   9.4000000e+01   7.5000000e+01   2.0000000e+01   2.5000000e+01   3.8000000e+01   5.0000000e-01
   2.0000000e+00   9.3000000e+01   5.6000000e+01   2.5000000e+01   2.1000000e+01   3.3000000e+01   5.0000000e-01
   2.0000000e+00   1.0100000e+02   6.5000000e+01   1.8000000e+01   2.1000000e+01   2.2000000e+01   5.0000000e-01
   2.0000000e+00   9.2000000e+01   6.5000000e+01   2.5000000e+01   2.0000000e+01   3.1000000e+01   5.0000000e-01
   2.0000000e+00   9.2000000e+01   5.8000000e+01   1.4000000e+01   1.6000000e+01   1.3000000e+01   5.0000000e-01
   2.0000000e+00   8.6000000e+01   5.8000000e+01   1.6000000e+01   2.3000000e+01   2.3000000e+01   5.0000000e-01
   2.0000000e+00   8.5000000e+01   6.2000000e+01   1.5000000e+01   1.3000000e+01   2.2000000e+01   5.0000000e-01
   2.0000000e+00   8.6000000e+01   5.7000000e+01   1.3000000e+01   2.0000000e+01   1.3000000e+01   5.0000000e-01
   2.0000000e+00   8.6000000e+01   5.4000000e+01   2.6000000e+01   3.0000000e+01   1.3000000e+01   5.0000000e-01
   2.0000000e+00   9.0000000e+01   6.3000000e+01   4.5000000e+01   2.4000000e+01   8.5000000e+01   1.0000000e+00
   2.0000000e+00   8.7000000e+01   9.2000000e+01   2.1000000e+01   2.2000000e+01   3.7000000e+01   1.0000000e+00
   2.0000000e+00   9.5000000e+01   6.2000000e+01   2.4000000e+01   2.3000000e+01   1.4000000e+01   1.0000000e+00
   2.0000000e+00   9.3000000e+01   5.9000000e+01   4.1000000e+01   3.0000000e+01   4.8000000e+01   1.0000000e+00
   2.0000000e+00   9.1000000e+01   4.4000000e+01   1.8000000e+01   1.8000000e+01   2.3000000e+01   2.0000000e+00
   2.0000000e+00   8.7000000e+01   7.5000000e+01   3.7000000e+01   1.9000000e+01   7.0000000e+01   2.0000000e+00
   2.0000000e+00   9.4000000e+01   9.1000000e+01   3.0000000e+01   2.6000000e+01   2.5000000e+01   2.0000000e+00
   2.0000000e+00   8.8000000e+01   8.5000000e+01   1.4000000e+01   1.5000000e+01   1.0000000e+01   2.0000000e+00
   2.0000000e+00   8.9000000e+01   1.0900000e+02   2.6000000e+01   2.5000000e+01   2.7000000e+01   2.0000000e+00
   2.0000000e+00   8.7000000e+01   5.9000000e+01   3.7000000e+01   2.7000000e+01   3.4000000e+01   2.0000000e+00
   2.0000000e+00   9.3000000e+01   5.8000000e+01   2.0000000e+01   2.3000000e+01   1.8000000e+01   2.0000000e+00
   2.0000000e+00   8.8000000e+01   5.7000000e+01   9.0000000e+00   1.5000000e+01   1.6000000e+01   2.0000000e+00
   2.0000000e+00   9.1000000e+01   6.4000000e+01   2.1000000e+01   1.7000000e+01   2.6000000e+01   3.0000000e+00
   2.0000000e+00   8.8000000e+01   4.7000000e+01   3.5000000e+01   2.6000000e+01   3.3000000e+01   3.0000000e+00
   2.0000000e+00   8.5000000e+01   5.8000000e+01   8.3000000e+01   4.9000000e+01   5.1000000e+01   3.0000000e+00
   2.0000000e+00   9.8000000e+01   5.0000000e+01   2.7000000e+01   2.5000000e+01   5.3000000e+01   4.0000000e+00
   2.0000000e+00   8.6000000e+01   6.2000000e+01   2.9000000e+01   2.1000000e+01   2.6000000e+01   4.0000000e+00
   2.0000000e+00   8.2000000e+01   6.8000000e+01   2.0000000e+01   2.2000000e+01   9.0000000e+00   4.0000000e+00
   2.0000000e+00   8.3000000e+01   7.0000000e+01   1.7000000e+01   1.9000000e+01   2.3000000e+01   4.0000000e+00
   2.0000000e+00   9.6000000e+01   7.0000000e+01   2.1000000e+01   2.6000000e+01   2.1000000e+01   4.0000000e+00
   2.0000000e+00   9.4000000e+01   1.1700000e+02   7.7000000e+01   5.6000000e+01   5.2000000e+01   4.0000000e+00
   2.0000000e+00   9.3000000e+01   4.5000000e+01   1.1000000e+01   1.4000000e+01   2.1000000e+01   4.0000000e+00
   2.0000000e+00   9.3000000e+01   4.9000000e+01   2.7000000e+01   2.1000000e+01   2.9000000e+01   4.0000000e+00
   2.0000000e+00   8.4000000e+01   7.3000000e+01   4.6000000e+01   3.2000000e+01   3.9000000e+01   4.0000000e+00
   2.0000000e+00   9.1000000e+01   6.3000000e+01   1.7000000e+01   1.7000000e+01   4.6000000e+01   4.0000000e+00
   2.0000000e+00   9.0000000e+01   5.7000000e+01   3.1000000e+01   1.8000000e+01   3.7000000e+01   4.0000000e+00
   2.0000000e+00   8.7000000e+01   4.5000000e+01   1.9000000e+01   1.3000000e+01   1.6000000e+01   4.0000000e+00
   2.0000000e+00   9.1000000e+01   6.8000000e+01   1.4000000e+01   2.0000000e+01   1.9000000e+01   4.0000000e+00
   2.0000000e+00   8.6000000e+01   5.5000000e+01   2.9000000e+01   3.5000000e+01   1.0800000e+02   4.0000000e+00
   2.0000000e+00   9.1000000e+01   8.6000000e+01   5.2000000e+01   4.7000000e+01   5.2000000e+01   4.0000000e+00
   2.0000000e+00   8.8000000e+01   4.6000000e+01   1.5000000e+01   3.3000000e+01   5.5000000e+01   4.0000000e+00
   2.0000000e+00   8.9000000e+01   7.2000000e+01   3.3000000e+01   2.7000000e+01   5.5000000e+01   4.0000000e+00
   2.0000000e+00   9.5000000e+01   5.9000000e+01   2.3000000e+01   1.8000000e+01   1.9000000e+01   4.0000000e+00
   2.0000000e+00   9.4000000e+01   4.3000000e+01   1.5400000e+02   8.2000000e+01   1.2100000e+02   4.0000000e+00
   2.0000000e+00   9.6000000e+01   5.6000000e+01   3.8000000e+01   2.6000000e+01   2.3000000e+01   5.0000000e+00
   2.0000000e+00   9.0000000e+01   5.2000000e+01   1.0000000e+01   1.7000000e+01   1.2000000e+01   5.0000000e+00
   2.0000000e+00   9.4000000e+01   4.5000000e+01   2.0000000e+01   1.6000000e+01   1.2000000e+01   5.0000000e+00
   2.0000000e+00   9.9000000e+01   4.2000000e+01   1.4000000e+01   2.1000000e+01   4.9000000e+01   5.0000000e+00
   2.0000000e+00   9.3000000e+01   1.0200000e+02   4.7000000e+01   2.3000000e+01   3.7000000e+01   5.0000000e+00
   2.0000000e+00   9.4000000e+01   7.1000000e+01   2.5000000e+01   2.6000000e+01   3.1000000e+01   5.0000000e+00
   2.0000000e+00   9.2000000e+01   7.3000000e+01   3.3000000e+01   3.4000000e+01   1.1500000e+02   5.0000000e+00
   2.0000000e+00   9.6000000e+01   7.4000000e+01   2.7000000e+01   2.5000000e+01   4.3000000e+01   6.0000000e+00
   2.0000000e+00   8.6000000e+01   1.0900000e+02   1.6000000e+01   2.2000000e+01   2.8000000e+01   6.0000000e+00
   2.0000000e+00   9.1000000e+01   4.6000000e+01   3.0000000e+01   2.4000000e+01   3.9000000e+01   7.0000000e+00
   2.0000000e+00   1.0200000e+02   8.2000000e+01   3.4000000e+01   7.8000000e+01   2.0300000e+02   7.0000000e+00
   2.0000000e+00   8.5000000e+01   5.0000000e+01   1.2000000e+01   1.8000000e+01   1.4000000e+01   7.0000000e+00
   2.0000000e+00   8.2000000e+01   5.5000000e+01   1.8000000e+01   2.3000000e+01   4.4000000e+01   8.0000000e+00
   2.0000000e+00   9.5000000e+01   7.3000000e+01   2.0000000e+01   2.5000000e+01   2.2500000e+02   8.0000000e+00
   2.0000000e+00   9.7000000e+01   8.0000000e+01   1.7000000e+01   2.0000000e+01   5.3000000e+01   8.0000000e+00
   2.0000000e+00   1.0000000e+02   8.3000000e+01   2.5000000e+01   2.4000000e+01   2.8000000e+01   8.0000000e+00
   2.0000000e+00   8.8000000e+01   9.1000000e+01   5.6000000e+01   3.5000000e+01   1.2600000e+02   9.0000000e+00
   2.0000000e+00   8.6000000e+01   1.2300000e+02   2.0000000e+01   2.5000000e+01   2.3000000e+01   1.0000000e+01
   2.0000000e+00   8.7000000e+01   8.7000000e+01   1.5000000e+01   2.3000000e+01   1.1000000e+01   1.0000000e+01
   2.0000000e+00   8.7000000e+01   5.6000000e+01   5.2000000e+01   4.3000000e+01   5.5000000e+01   1.0000000e+01
   2.0000000e+00   9.6000000e+01   6.9000000e+01   5.3000000e+01   4.3000000e+01   2.0300000e+02   1.2000000e+01
   2.0000000e+00   8.7000000e+01   7.0000000e+01   1.2000000e+01   2.8000000e+01   1.0000000e+01   0.0000000e+00
   2.0000000e+00   7.9000000e+01   3.9000000e+01   1.4000000e+01   1.9000000e+01   9.0000000e+00   5.0000000e-01
   2.0000000e+00   8.3000000e+01   4.0000000e+01   2.9000000e+01   2.5000000e+01   3.8000000e+01   5.0000000e-01
   2.0000000e+00   9.2000000e+01   6.0000000e+01   3.0000000e+01   2.7000000e+01   2.9700000e+02   2.0000000e+00
   2.0000000e+00   9.2000000e+01   7.5000000e+01   2.6000000e+01   2.6000000e+01   2.4000000e+01   3.0000000e+00
   2.0000000e+00   9.0000000e+01   9.6000000e+01   3.4000000e+01   4.9000000e+01   1.6900000e+02   4.0000000e+00
   2.0000000e+00   8.9000000e+01   9.0000000e+01   1.5000000e+01   1.7000000e+01   2.5000000e+01   4.0000000e+00
   2.0000000e+00   9.0000000e+01   6.7000000e+01   1.0000000e+01   1.6000000e+01   1.6000000e+01   4.0000000e+00
   2.0000000e+00   9.0000000e+01   6.3000000e+01   1.2000000e+01   2.6000000e+01   2.1000000e+01   6.0000000e+00
   2.0000000e+00   9.1000000e+01   7.4000000e+01   8.7000000e+01   5.0000000e+01   6.7000000e+01   6.0000000e+00
   2.0000000e+00   9.2000000e+01   8.7000000e+01   5.7000000e+01   2.5000000e+01   4.4000000e+01   6.0000000e+00
   2.0000000e+00   9.0000000e+01   7.2000000e+01   1.7000000e+01   1.9000000e+01   1.9000000e+01   6.0000000e+00
   2.0000000e+00   8.8000000e+01   8.1000000e+01   4.1000000e+01   2.7000000e+01   3.6000000e+01   5.0000000e-01
   2.0000000e+00   8.3000000e+01   6.8000000e+01   1.7000000e+01   2.0000000e+01   7.1000000e+01   5.0000000e-01
   2.0000000e+00   8.3000000e+01   7.8000000e+01   3.1000000e+01   1.9000000e+01   1.1500000e+02   1.0000000e+00
   2.0000000e+00   8.2000000e+01   7.2000000e+01   3.1000000e+01   2.0000000e+01   8.4000000e+01   3.0000000e+00
   2.0000000e+00   8.9000000e+01   4.8000000e+01   3.2000000e+01   2.2000000e+01   1.4000000e+01   4.0000000e+00
   2.0000000e+00   8.5000000e+01   5.2000000e+01   2.2000000e+01   2.3000000e+01   3.4000000e+01   4.0000000e+00
   2.0000000e+00   9.5000000e+01   9.3000000e+01   2.1000000e+01   2.7000000e+01   4.7000000e+01   6.0000000e+00
   2.0000000e+00   9.1000000e+01   9.3000000e+01   3.5000000e+01   3.4000000e+01   3.7000000e+01   1.0000000e+01
