# Supplementary material for: A pre-averaged pseudo nearest neighbor classifier
Source: PeerJ Comput Sci. 2024 Aug 13;10:e2247. doi: 10.7717/peerj-cs.2247 (PMC11419614; doi:10.7717/peerj-cs.2247)
Supplement: Supplemental Information 2 [file peerj-cs-10-2247-s002.zip › dataset/Ionosphere.data]

   1.0000000e+00   1.0000000e+00   0.0000000e+00   1.0000000e+00  -1.8829000e-01   9.3035000e-01  -3.6156000e-01  -1.0868000e-01  -9.3597000e-01   1.0000000e+00  -4.5490000e-02   5.0874000e-01  -6.7743000e-01   3.4432000e-01  -6.9707000e-01  -5.1685000e-01  -9.7515000e-01   5.4990000e-02  -6.2237000e-01   3.3109000e-01  -1.0000000e+00  -1.3151000e-01  -4.5300000e-01  -1.8056000e-01  -3.5734000e-01  -2.0332000e-01  -2.6569000e-01  -2.0468000e-01  -1.8401000e-01  -1.9040000e-01  -1.1593000e-01  -1.6626000e-01  -6.2880000e-02  -1.3738000e-01  -2.4470000e-02
   1.0000000e+00   1.0000000e+00   0.0000000e+00   1.0000000e+00  -4.5161000e-01   1.0000000e+00   1.0000000e+00   7.1216000e-01  -1.0000000e+00   0.0000000e+00   0.0000000e+00   0.0000000e+00   0.0000000e+00   0.0000000e+00   0.0000000e+00  -1.0000000e+00   1.4516000e-01   5.4094000e-01  -3.9330000e-01  -1.0000000e+00  -5.4467000e-01  -6.9975000e-01   1.0000000e+00   0.0000000e+00   0.0000000e+00   1.0000000e+00   9.0695000e-01   5.1613000e-01   1.0000000e+00   1.0000000e+00  -2.0099000e-01   2.5682000e-01   1.0000000e+00  -3.2382000e-01   1.0000000e+00
   1.0000000e+00   1.0000000e+00   0.0000000e+00   2.3370000e-02  -5.9200000e-03  -9.9240000e-02  -1.1949000e-01  -7.6300000e-03  -1.1824000e-01   1.4706000e-01   6.6370000e-02   3.7860000e-02  -6.3020000e-02   0.0000000e+00   0.0000000e+00  -4.5720000e-02  -1.5540000e-01  -3.4300000e-03  -1.0196000e-01  -1.1575000e-01  -5.4140000e-02   1.8380000e-02   3.6690000e-02   1.5190000e-02   8.8800000e-03   3.5130000e-02  -1.5350000e-02  -3.2400000e-02   9.2230000e-02  -7.8590000e-02   7.3200000e-03   0.0000000e+00   0.0000000e+00  -3.9000000e-04   1.2011000e-01
   1.0000000e+00   0.0000000e+00   0.0000000e+00   0.0000000e+00   0.0000000e+00   0.0000000e+00   0.0000000e+00   1.0000000e+00  -1.0000000e+00   0.0000000e+00   0.0000000e+00  -1.0000000e+00  -1.0000000e+00   0.0000000e+00   0.0000000e+00   0.0000000e+00   0.0000000e+00   1.0000000e+00   1.0000000e+00  -1.0000000e+00  -1.0000000e+00   0.0000000e+00   0.0000000e+00   0.0000000e+00   0.0000000e+00   1.0000000e+00   1.0000000e+00   1.0000000e+00   1.0000000e+00   0.0000000e+00   0.0000000e+00   1.0000000e+00   1.0000000e+00   0.0000000e+00   0.0000000e+00
   1.0000000e+00   1.0000000e+00   0.0000000e+00  -1.8640000e-02  -8.4590000e-02   0.0000000e+00   0.0000000e+00   0.0000000e+00   0.0000000e+00   1.1470000e-01  -2.6810000e-01  -4.5663000e-01  -3.8172000e-01   0.0000000e+00   0.0000000e+00  -3.3656000e-01   3.8602000e-01  -3.7133000e-01   1.5018000e-01   6.3728000e-01   2.2115000e-01   0.0000000e+00   0.0000000e+00   0.0000000e+00   0.0000000e+00  -1.4803000e-01  -1.3260000e-02   2.0645000e-01  -2.2940000e-02   0.0000000e+00   0.0000000e+00   1.6595000e-01   2.4086000e-01  -8.2080000e-02   3.8065000e-01
   1.0000000e+00   1.0000000e+00   0.0000000e+00   1.0000000e+00  -5.4210000e-01   1.0000000e+00  -1.0000000e+00   1.0000000e+00  -1.0000000e+00   1.0000000e+00   3.6217000e-01   1.0000000e+00  -4.1119000e-01   1.0000000e+00   1.0000000e+00   1.0000000e+00  -1.0000000e+00   1.0000000e+00  -2.9354000e-01   1.0000000e+00  -9.3599000e-01   1.0000000e+00   1.0000000e+00   1.0000000e+00   1.0000000e+00   1.0000000e+00  -4.0888000e-01   1.0000000e+00  -6.2745000e-01   1.0000000e+00  -1.0000000e+00   1.0000000e+00  -1.0000000e+00   1.0000000e+00  -1.0000000e+00
   1.0000000e+00   1.0000000e+00   0.0000000e+00   1.0000000e+00  -8.6701000e-01   1.0000000e+00   2.2280000e-01   8.5492000e-01  -3.9896000e-01   1.0000000e+00  -1.2090000e-01   1.0000000e+00   3.5147000e-01   1.0000000e+00   7.7720000e-02   1.0000000e+00  -1.4767000e-01   1.0000000e+00  -1.0000000e+00   1.0000000e+00  -1.0000000e+00   6.1831000e-01   1.5803000e-01   1.0000000e+00   6.2349000e-01   1.0000000e+00  -1.7012000e-01   1.0000000e+00   3.5924000e-01   1.0000000e+00  -6.6494000e-01   1.0000000e+00   8.8428000e-01   1.0000000e+00  -1.8826000e-01
   1.0000000e+00   1.0000000e+00   0.0000000e+00   5.0932000e-01  -9.3996000e-01   1.0000000e+00   2.6708000e-01  -3.5200000e-02  -1.0000000e+00   1.0000000e+00  -1.0000000e+00   4.3685000e-01  -1.0000000e+00   0.0000000e+00   0.0000000e+00  -1.0000000e+00  -3.4265000e-01  -3.7681000e-01   3.6230000e-02   1.0000000e+00  -1.0000000e+00   0.0000000e+00   0.0000000e+00   0.0000000e+00   0.0000000e+00  -1.6253000e-01   9.2236000e-01   3.9752000e-01   2.6501000e-01   0.0000000e+00   0.0000000e+00   1.0000000e+00   2.3188000e-01   0.0000000e+00   0.0000000e+00
   1.0000000e+00   0.0000000e+00   0.0000000e+00   0.0000000e+00   0.0000000e+00  -1.0000000e+00  -1.0000000e+00   1.0000000e+00   1.0000000e+00  -1.0000000e+00   1.0000000e+00  -1.0000000e+00   1.0000000e+00   1.0000000e+00  -1.0000000e+00   1.0000000e+00   1.0000000e+00  -1.0000000e+00  -1.0000000e+00  -1.0000000e+00   1.0000000e+00   1.0000000e+00  -1.0000000e+00  -1.0000000e+00   1.0000000e+00  -1.0000000e+00   1.0000000e+00   1.0000000e+00  -1.0000000e+00  -1.0000000e+00   1.0000000e+00  -1.0000000e+00  -1.0000000e+00   1.0000000e+00  -1.0000000e+00
   1.0000000e+00   0.0000000e+00   0.0000000e+00   1.0000000e+00  -1.0000000e+00   0.0000000e+00   0.0000000e+00   0.0000000e+00   0.0000000e+00   1.0000000e+00   1.0000000e+00   1.0000000e+00  -1.0000000e+00  -7.1875000e-01   1.0000000e+00   0.0000000e+00   0.0000000e+00  -1.0000000e+00   1.0000000e+00   1.0000000e+00   1.0000000e+00  -1.0000000e+00   1.0000000e+00   1.0000000e+00   5.6250000e-01  -1.0000000e+00   1.0000000e+00   1.0000000e+00   1.0000000e+00   1.0000000e+00  -1.0000000e+00   1.0000000e+00   1.0000000e+00   1.0000000e+00   1.0000000e+00
   1.0000000e+00   0.0000000e+00   0.0000000e+00   1.0000000e+00   1.0000000e+00   0.0000000e+00   0.0000000e+00   0.0000000e+00   0.0000000e+00  -1.0000000e+00  -1.0000000e+00   0.0000000e+00   0.0000000e+00   0.0000000e+00   0.0000000e+00  -1.0000000e+00  -1.0000000e+00  -1.0000000e+00  -1.0000000e+00  -1.0000000e+00   1.0000000e+00  -1.0000000e+00   1.0000000e+00   0.0000000e+00   0.0000000e+00   0.0000000e+00   0.0000000e+00   1.0000000e+00  -1.0000000e+00  -1.0000000e+00   1.0000000e+00  -1.0000000e+00   1.0000000e+00  -1.0000000e+00   1.0000000e+00
   1.0000000e+00   0.0000000e+00   0.0000000e+00  -1.0000000e+00   1.0000000e+00   0.0000000e+00   0.0000000e+00   0.0000000e+00   0.0000000e+00  -1.0000000e+00   1.0000000e+00   1.0000000e+00   1.0000000e+00   0.0000000e+00   0.0000000e+00   0.0000000e+00   0.0000000e+00   1.0000000e+00  -1.0000000e+00  -1.0000000e+00   1.0000000e+00   1.0000000e+00   1.0000000e+00   0.0000000e+00   0.0000000e+00  -1.0000000e+00  -1.0000000e+00   1.0000000e+00  -1.0000000e+00   1.0000000e+00   1.0000000e+00  -1.0000000e+00   1.0000000e+00   0.0000000e+00   0.0000000e+00
   1.0000000e+00   1.0000000e+00   0.0000000e+00   1.0000000e+00   5.7820000e-01   1.0000000e+00  -1.0000000e+00   1.0000000e+00  -1.0000000e+00   1.0000000e+00  -1.0000000e+00   1.0000000e+00  -1.0000000e+00   1.0000000e+00  -1.0000000e+00   1.0000000e+00  -1.0000000e+00   1.0000000e+00  -1.0000000e+00   1.0000000e+00  -1.0000000e+00   1.0000000e+00  -6.2796000e-01   1.0000000e+00  -1.0000000e+00   1.0000000e+00  -1.0000000e+00   1.0000000e+00  -1.0000000e+00   1.0000000e+00  -1.0000000e+00   1.0000000e+00  -1.0000000e+00   1.0000000e+00  -1.0000000e+00
   1.0000000e+00   0.0000000e+00   0.0000000e+00  -1.0000000e+00  -1.0000000e+00   0.0000000e+00   0.0000000e+00  -1.0000000e+00   1.0000000e+00   1.0000000e+00  -3.7500000e-01   0.0000000e+00   0.0000000e+00   0.0000000e+00   0.0000000e+00   0.0000000e+00   0.0000000e+00   1.0000000e+00  -1.0000000e+00  -1.0000000e+00  -1.0000000e+00   1.0000000e+00  -1.0000000e+00   0.0000000e+00   0.0000000e+00   1.0000000e+00  -1.0000000e+00  -1.0000000e+00   1.0000000e+00  -1.0000000e+00  -1.0000000e+00   0.0000000e+00   0.0000000e+00  -1.0000000e+00   1.0000000e+00
   1.0000000e+00   0.0000000e+00   0.0000000e+00  -1.0000000e+00  -1.0000000e+00   1.0000000e+00   1.0000000e+00   1.0000000e+00  -1.0000000e+00  -1.0000000e+00   1.0000000e+00   1.0000000e+00  -1.0000000e+00  -1.0000000e+00  -1.0000000e+00   0.0000000e+00   0.0000000e+00   1.0000000e+00   1.0000000e+00  -1.0000000e+00  -1.0000000e+00   1.0000000e+00  -1.0000000e+00   1.0000000e+00  -1.0000000e+00   1.0000000e+00   1.0000000e+00   1.0000000e+00  -1.0000000e+00   1.0000000e+00  -1.0000000e+00  -1.0000000e+00   1.0000000e+00   1.0000000e+00  -1.0000000e+00
   1.0000000e+00   1.0000000e+00   0.0000000e+00   1.0000000e+00  -1.0000000e+00   1.0000000e+00   1.0000000e+00   1.0000000e+00  -1.0000000e+00   1.0000000e+00  -1.0000000e+00   1.0000000e+00  -1.0000000e+00   1.0000000e+00  -1.8400000e-02   1.0000000e+00  -1.0000000e+00   1.0000000e+00   1.0000000e+00   1.0000000e+00  -8.5583000e-01   1.0000000e+00   1.0000000e+00   1.0000000e+00  -1.0000000e+00   0.0000000e+00   0.0000000e+00   1.0000000e+00   1.0000000e+00   1.0000000e+00  -7.9141000e-01   1.0000000e+00   1.0000000e+00   1.0000000e+00   1.0000000e+00
   1.0000000e+00   1.0000000e+00   0.0000000e+00   7.1253000e-01  -2.5950000e-02   4.1287000e-01  -2.3067000e-01   9.8019000e-01  -9.4730000e-02   9.9709000e-01  -1.0236000e-01   1.0000000e+00  -1.0951000e-01   5.8965000e-01   1.0000000e+00   8.3726000e-01  -1.0000000e+00   8.2270000e-01  -1.7863000e-01   8.0760000e-01  -2.8257000e-01  -2.5914000e-01   9.2730000e-01   5.1933000e-01   5.4560000e-02   6.5493000e-01  -2.0392000e-01   9.3124000e-01  -4.1307000e-01   6.3811000e-01  -2.1901000e-01   8.6136000e-01  -8.7354000e-01  -2.3186000e-01  -1.0000000e+00
   1.0000000e+00   1.0000000e+00   0.0000000e+00   6.6161000e-01  -1.0000000e+00   1.0000000e+00   1.0000000e+00   1.0000000e+00  -6.7321000e-01   8.0893000e-01  -4.0446000e-01   1.0000000e+00  -1.0000000e+00   1.0000000e+00  -8.9375000e-01   1.0000000e+00   7.3393000e-01   1.7589000e-01   7.0982000e-01   1.0000000e+00   7.8036000e-01   1.0000000e+00   8.5268000e-01   1.0000000e+00  -1.0000000e+00   1.0000000e+00   8.5357000e-01   1.0000000e+00  -8.5710000e-02   9.5982000e-01  -3.6250000e-01   1.0000000e+00   6.5268000e-01   1.0000000e+00   3.4732000e-01
   1.0000000e+00   0.0000000e+00   0.0000000e+00   1.0000000e+00   1.0000000e+00   1.0000000e+00  -1.0000000e+00   0.0000000e+00   0.0000000e+00   0.0000000e+00   0.0000000e+00  -1.0000000e+00  -1.0000000e+00   0.0000000e+00   0.0000000e+00   0.0000000e+00   0.0000000e+00  -1.0000000e+00   1.0000000e+00   1.0000000e+00   1.0000000e+00  -1.0000000e+00   1.0000000e+00  -1.0000000e+00   1.0000000e+00   1.0000000e+00  -1.0000000e+00   1.0000000e+00   1.0000000e+00  -1.0000000e+00   1.0000000e+00   1.0000000e+00   1.0000000e+00   0.0000000e+00   0.0000000e+00
   1.0000000e+00   1.0000000e+00   0.0000000e+00   1.0000000e+00   2.4610000e-02   9.9672000e-01   4.8610000e-02   9.7545000e-01   7.1430000e-02   6.1745000e-01  -1.0000000e+00   9.1036000e-01   1.1147000e-01   8.8462000e-01   5.3640000e-01   8.2077000e-01   1.4137000e-01   7.6929000e-01   1.5189000e-01   1.0000000e+00   4.1003000e-01   6.5850000e-01   1.6371000e-01   6.0138000e-01   1.6516000e-01   5.4446000e-01   1.6390000e-01   4.8867000e-01   1.6019000e-01   4.3481000e-01   1.5436000e-01   3.8352000e-01   1.4677000e-01   1.0000000e+00   1.0000000e+00
   1.0000000e+00   1.0000000e+00   0.0000000e+00  -1.0000000e+00  -1.0000000e+00   1.0000000e+00   1.0000000e+00   1.0000000e+00  -1.4375000e-01   0.0000000e+00   0.0000000e+00  -1.0000000e+00   1.0000000e+00   1.0000000e+00   1.0000000e+00   1.7917000e-01  -1.0000000e+00  -1.0000000e+00  -1.0000000e+00   8.7500000e-02  -1.0000000e+00   1.0000000e+00  -1.0000000e+00  -1.0000000e+00   1.0000000e+00  -1.0000000e+00  -1.0000000e+00   1.0000000e+00  -1.0000000e+00  -1.0000000e+00  -1.0000000e+00   1.0000000e+00   1.0000000e+00   0.0000000e+00   0.0000000e+00
   1.0000000e+00   1.0000000e+00   0.0000000e+00  -6.4286000e-01  -1.0000000e+00   1.0000000e+00   8.2857000e-01   1.0000000e+00  -1.0000000e+00   1.0000000e+00  -2.3393000e-01   1.0000000e+00   9.6161000e-01   1.0000000e+00  -3.7679000e-01   1.0000000e+00  -1.0000000e+00   1.0000000e+00   1.3839000e-01   1.0000000e+00  -1.0000000e+00   1.0000000e+00  -3.3930000e-02  -8.4286000e-01   1.0000000e+00   5.3750000e-01   8.5714000e-01   1.0000000e+00   1.0000000e+00   1.0000000e+00  -1.0000000e+00   1.0000000e+00  -1.0000000e+00   1.0000000e+00  -1.0000000e+00
   1.0000000e+00   0.0000000e+00   0.0000000e+00   0.0000000e+00   0.0000000e+00   0.0000000e+00   0.0000000e+00   0.0000000e+00   0.0000000e+00   1.0000000e+00   1.0000000e+00   1.0000000e+00   1.0000000e+00   0.0000000e+00   0.0000000e+00   0.0000000e+00   0.0000000e+00  -3.7500000e-01  -1.0000000e+00  -1.0000000e+00  -1.0000000e+00   0.0000000e+00   0.0000000e+00   0.0000000e+00   0.0000000e+00  -1.0000000e+00  -1.0000000e+00  -1.0000000e+00  -1.0000000e+00  -1.0000000e+00   1.0000000e+00   1.0000000e+00   0.0000000e+00   0.0000000e+00   0.0000000e+00
   1.0000000e+00   1.0000000e+00   0.0000000e+00   9.4598000e-01  -2.6850000e-02  -1.0000000e+00   2.6131000e-01  -3.6393000e-01   3.5639000e-01   6.9258000e-01  -6.3427000e-01   1.0000000e+00  -3.3530000e-02  -2.9020000e-01  -5.5000000e-03  -5.4852000e-01   1.5452000e-01   9.1921000e-01  -4.6270000e-01   1.0000000e+00  -5.0424000e-01  -2.9735000e-01  -3.1454000e-01  -7.3864000e-01   3.7361000e-01   8.3872000e-01  -4.6734000e-01   5.2208000e-01  -5.8130000e-01   1.0000000e+00  -6.1393000e-01  -9.6340000e-02   2.0477000e-01  -6.1170000e-02   4.1913000e-01
   1.0000000e+00   1.0000000e+00   0.0000000e+00   0.0000000e+00   0.0000000e+00   1.0000000e+00   5.1724000e-01   0.0000000e+00   0.0000000e+00   1.0991000e-01  -1.0000000e+00   0.0000000e+00   0.0000000e+00   0.0000000e+00   0.0000000e+00  -1.0000000e+00  -2.2414000e-01  -5.5711000e-01  -8.3297000e-01   7.6940000e-01   6.3147000e-01   0.0000000e+00   0.0000000e+00   5.3448000e-01   3.5668000e-01  -9.0302000e-01   4.4828000e-01   1.0000000e+00  -1.0000000e+00  -1.0000000e+00   8.1573000e-01   0.0000000e+00   0.0000000e+00   0.0000000e+00   0.0000000e+00
   1.0000000e+00   0.0000000e+00   0.0000000e+00   1.0000000e+00   1.0000000e+00   1.0000000e+00  -1.0000000e+00   0.0000000e+00   0.0000000e+00   0.0000000e+00   0.0000000e+00   1.0000000e+00   1.0000000e+00   1.0000000e+00   1.0000000e+00  -1.0000000e+00  -1.0000000e+00   1.0000000e+00  -1.0000000e+00  -1.0000000e+00   1.0000000e+00   0.0000000e+00   0.0000000e+00   1.0000000e+00  -1.0000000e+00   1.0000000e+00  -1.0000000e+00   1.0000000e+00   1.0000000e+00  -1.0000000e+00  -1.0000000e+00   0.0000000e+00   0.0000000e+00   0.0000000e+00   0.0000000e+00
   1.0000000e+00   1.0000000e+00   0.0000000e+00  -6.7935000e-01  -1.0000000e+00  -1.0000000e+00   1.0000000e+00   1.0000000e+00   6.3317000e-01   3.5150000e-02  -1.0000000e+00  -1.0000000e+00  -1.0000000e+00   1.0000000e+00   1.0000000e+00   8.8683000e-01  -1.0000000e+00  -1.0000000e+00   1.0000000e+00   8.3840000e-01   1.0000000e+00   1.0000000e+00  -1.0000000e+00  -1.0000000e+00  -1.0000000e+00  -1.8856000e-01   1.0000000e+00   1.0000000e+00  -1.0000000e+00  -1.0000000e+00  -1.0000000e+00  -1.0000000e+00   1.0000000e+00   1.0000000e+00   3.3611000e-01
   1.0000000e+00   1.0000000e+00   0.0000000e+00   8.3330000e-02  -2.0685000e-01  -1.0000000e+00   1.0000000e+00  -1.0000000e+00   1.0000000e+00   7.1875000e-01   4.7173000e-01  -8.2143000e-01  -6.2723000e-01  -1.0000000e+00  -1.0000000e+00  -1.0000000e+00   1.0000000e+00  -2.7530000e-02   5.9152000e-01  -4.2113000e-01  -4.2113000e-01  -7.4628000e-01  -1.0000000e+00  -1.0000000e+00  -4.6801000e-01  -1.0000000e+00   2.3810000e-01   1.0000000e+00  -1.0000000e+00  -1.0000000e+00  -3.8914000e-01  -1.0000000e+00  -1.0000000e+00  -1.0000000e+00   6.1458000e-01
   1.0000000e+00   0.0000000e+00   0.0000000e+00  -1.0000000e+00   1.0000000e+00   1.0000000e+00  -1.0000000e+00  -1.0000000e+00   1.0000000e+00   0.0000000e+00   0.0000000e+00   1.0000000e+00   1.0000000e+00  -1.0000000e+00  -1.8750000e-01   1.0000000e+00   1.0000000e+00  -1.0000000e+00  -1.0000000e+00   1.0000000e+00  -1.0000000e+00  -1.0000000e+00  -1.0000000e+00   1.0000000e+00   1.0000000e+00   1.0000000e+00  -1.0000000e+00   1.0000000e+00   1.0000000e+00   1.0000000e+00   1.0000000e+00   0.0000000e+00   0.0000000e+00  -1.0000000e+00  -1.0000000e+00
   1.0000000e+00   1.0000000e+00   0.0000000e+00   1.7188000e-01  -1.0000000e+00  -1.0000000e+00   1.0000000e+00   0.0000000e+00   0.0000000e+00   0.0000000e+00   0.0000000e+00  -1.0000000e+00   1.0000000e+00   0.0000000e+00   0.0000000e+00  -6.1354000e-01  -6.7708000e-01   8.0521000e-01   3.6146000e-01   5.1979000e-01   1.4375000e-01   0.0000000e+00   0.0000000e+00  -1.0000000e+00  -2.7083000e-01  -8.4792000e-01   9.6250000e-01   1.0000000e+00   1.0000000e+00  -1.0000000e+00   6.7708000e-01   0.0000000e+00   0.0000000e+00   0.0000000e+00   0.0000000e+00
   1.0000000e+00   1.0000000e+00   0.0000000e+00   1.6670000e-02  -3.5625000e-01   0.0000000e+00   0.0000000e+00   0.0000000e+00   0.0000000e+00   0.0000000e+00   0.0000000e+00   0.0000000e+00   0.0000000e+00   0.0000000e+00   0.0000000e+00   1.2292000e-01  -5.5000000e-01   2.2813000e-01   8.2813000e-01   1.0000000e+00  -4.2292000e-01   0.0000000e+00   0.0000000e+00   8.3330000e-02  -1.0000000e+00  -1.0625000e-01  -1.6667000e-01   1.0000000e+00  -7.6667000e-01  -1.0000000e+00   1.8854000e-01   0.0000000e+00   0.0000000e+00   1.0000000e+00  -2.7292000e-01
   1.0000000e+00   1.0000000e+00   0.0000000e+00   6.3816000e-01   1.0000000e+00   2.0833000e-01  -1.0000000e+00   1.0000000e+00   1.0000000e+00   8.7719000e-01   3.0921000e-01  -6.6886000e-01   1.0000000e+00  -5.9210000e-02   5.8772000e-01   1.7540000e-02   5.0440000e-02  -5.1535000e-01  -1.0000000e+00   1.4254000e-01  -3.2890000e-02   3.2675000e-01  -4.3860000e-01  -1.0000000e+00   1.0000000e+00   8.0921000e-01  -1.0000000e+00   1.0000000e+00  -6.1400000e-02   1.0000000e+00   1.0000000e+00   2.0614000e-01  -1.0000000e+00   1.0000000e+00   1.0000000e+00
   1.0000000e+00   1.0000000e+00   0.0000000e+00   8.4783000e-01   1.0598000e-01   1.0000000e+00   3.9130000e-01   1.0000000e+00  -1.0000000e+00   6.6938000e-01   8.4240000e-02   1.0000000e+00   2.7038000e-01   1.0000000e+00   6.0598000e-01   1.0000000e+00   3.5507000e-01   1.0000000e+00   2.6720000e-02   5.8424000e-01  -4.3025000e-01   1.0000000e+00   6.3496000e-01   8.9130000e-01   2.6585000e-01   9.1033000e-01  -3.3333000e-01   1.0000000e+00   1.5942000e-01   3.7681000e-01  -1.9470000e-02   1.0000000e+00   2.2464000e-01   1.0000000e+00   3.7409000e-01
   1.0000000e+00   0.0000000e+00   0.0000000e+00   1.0000000e+00  -1.0000000e+00   1.0000000e+00  -1.0000000e+00   1.0000000e+00  -1.0000000e+00   1.0000000e+00  -1.0000000e+00   1.0000000e+00   1.0000000e+00   1.0000000e+00   1.0000000e+00   1.0000000e+00  -1.0000000e+00   1.0000000e+00   1.0000000e+00   1.0000000e+00   1.0000000e+00   1.0000000e+00   1.0000000e+00   1.0000000e+00  -1.0000000e+00   1.0000000e+00  -1.0000000e+00   1.0000000e+00  -1.0000000e+00   1.0000000e+00   6.5625000e-01   0.0000000e+00   0.0000000e+00   1.0000000e+00  -1.0000000e+00
   1.0000000e+00   1.0000000e+00   0.0000000e+00   1.0000000e+00   1.0000000e+00   1.0000000e+00  -1.0000000e+00   1.0000000e+00  -1.0000000e+00   1.0000000e+00   1.0000000e+00   1.0000000e+00   1.0000000e+00   1.0000000e+00   1.0000000e+00   1.0000000e+00  -1.0000000e+00   1.0000000e+00   1.0000000e+00   1.0000000e+00   1.0000000e+00   1.0000000e+00   1.0000000e+00   1.0000000e+00   1.0000000e+00   1.0000000e+00   1.0000000e+00   1.0000000e+00   5.0000000e-01   0.0000000e+00   0.0000000e+00   1.0000000e+00  -1.0000000e+00   1.0000000e+00  -1.0000000e+00
   1.0000000e+00   0.0000000e+00   0.0000000e+00   1.0000000e+00  -1.0000000e+00   1.0000000e+00   1.0000000e+00  -1.0000000e+00  -1.0000000e+00   1.0000000e+00  -1.0000000e+00   0.0000000e+00   0.0000000e+00   0.0000000e+00   0.0000000e+00  -1.0000000e+00   1.0000000e+00   1.0000000e+00  -1.0000000e+00   1.0000000e+00  -1.0000000e+00  -7.5000000e-01   1.0000000e+00   1.0000000e+00  -1.0000000e+00   1.0000000e+00  -1.0000000e+00   1.0000000e+00  -1.0000000e+00  -1.0000000e+00  -1.0000000e+00   0.0000000e+00   0.0000000e+00   1.0000000e+00  -1.0000000e+00
   1.0000000e+00   1.0000000e+00   0.0000000e+00   6.9444000e-01   3.8889000e-01   0.0000000e+00   0.0000000e+00  -3.2937000e-01   6.9841000e-01   0.0000000e+00   0.0000000e+00   0.0000000e+00   0.0000000e+00   0.0000000e+00   0.0000000e+00   2.0635000e-01  -2.4206000e-01   2.1032000e-01   1.9444000e-01   4.6429000e-01   7.8175000e-01   0.0000000e+00   0.0000000e+00   0.0000000e+00   0.0000000e+00   7.3413000e-01   2.7381000e-01   7.6190000e-01   6.3492000e-01   0.0000000e+00   0.0000000e+00   0.0000000e+00   0.0000000e+00   0.0000000e+00   0.0000000e+00
   1.0000000e+00   0.0000000e+00   0.0000000e+00   1.0000000e+00   1.0000000e+00   0.0000000e+00   0.0000000e+00   1.0000000e+00  -1.0000000e+00   1.0000000e+00  -1.0000000e+00   1.0000000e+00   1.0000000e+00   1.0000000e+00   1.0000000e+00   1.0000000e+00  -1.0000000e+00   1.0000000e+00   1.0000000e+00   1.0000000e+00   1.0000000e+00   1.0000000e+00  -1.0000000e+00  -1.0000000e+00  -1.0000000e+00   1.0000000e+00  -1.0000000e+00   1.0000000e+00  -1.0000000e+00   1.0000000e+00   1.0000000e+00   0.0000000e+00   0.0000000e+00   1.0000000e+00  -1.0000000e+00
   1.0000000e+00   0.0000000e+00   0.0000000e+00   1.0000000e+00   1.0000000e+00   1.0000000e+00  -1.0000000e+00   1.0000000e+00   1.0000000e+00   1.0000000e+00   1.0000000e+00   1.0000000e+00   1.0000000e+00   1.0000000e+00   1.0000000e+00   1.0000000e+00   1.0000000e+00   1.0000000e+00  -1.0000000e+00  -1.0000000e+00   1.0000000e+00  -1.0000000e+00   1.0000000e+00  -1.0000000e+00   1.0000000e+00   1.0000000e+00  -1.0000000e+00   1.0000000e+00   1.0000000e+00  -1.0000000e+00   1.0000000e+00  -1.0000000e+00  -1.0000000e+00  -1.0000000e+00   1.0000000e+00
   1.0000000e+00   0.0000000e+00   0.0000000e+00   1.0000000e+00   1.0000000e+00   1.0000000e+00  -1.0000000e+00   1.0000000e+00   1.0000000e+00  -1.0000000e+00   1.0000000e+00   0.0000000e+00   0.0000000e+00   1.0000000e+00   1.0000000e+00   0.0000000e+00   0.0000000e+00   0.0000000e+00   0.0000000e+00  -1.0000000e+00   1.0000000e+00  -1.0000000e+00   1.0000000e+00   1.0000000e+00   1.0000000e+00   1.0000000e+00  -1.0000000e+00   1.0000000e+00   1.0000000e+00   1.0000000e+00   1.0000000e+00   1.0000000e+00  -1.0000000e+00  -1.0000000e+00   1.0000000e+00
   1.0000000e+00   0.0000000e+00   0.0000000e+00   1.0000000e+00  -1.0000000e+00   1.0000000e+00   1.0000000e+00   1.0000000e+00   1.0000000e+00   1.0000000e+00   1.0000000e+00   1.0000000e+00   1.0000000e+00   1.0000000e+00  -1.0000000e+00   1.0000000e+00  -1.0000000e+00   1.0000000e+00   1.0000000e+00   1.0000000e+00  -1.0000000e+00   1.0000000e+00   1.0000000e+00   1.0000000e+00   1.0000000e+00   1.0000000e+00  -1.0000000e+00   1.0000000e+00   1.0000000e+00   1.0000000e+00  -1.0000000e+00   1.0000000e+00   1.0000000e+00   1.0000000e+00  -1.0000000e+00
   1.0000000e+00   1.0000000e+00   0.0000000e+00   6.8198000e-01  -1.7314000e-01   8.2332000e-01   2.1908000e-01   4.6643000e-01   3.2862000e-01   2.5795000e-01   5.8304000e-01   1.0000000e+00  -1.5194000e-01   1.0600000e-02   4.4523000e-01   1.0600000e-02   3.8869000e-01   1.8681000e-01   4.1168000e-01   1.0567000e-01   3.6353000e-01   4.3250000e-02   3.0745000e-01  -8.3000000e-04   2.4936000e-01  -2.8620000e-02   1.9405000e-01  -4.3140000e-02   1.4481000e-01  -4.7790000e-02   1.0349000e-01  -4.5850000e-02   7.0640000e-02  -4.0130000e-02   4.5860000e-02
   1.0000000e+00   1.0000000e+00   0.0000000e+00   3.9179000e-01  -6.3430000e-02   9.7464000e-01   4.3280000e-02   1.0000000e+00   1.0000000e+00   3.5821000e-01   1.5299000e-01   5.4478000e-01   1.3060000e-01   6.1567000e-01  -8.2090000e-01   5.7836000e-01   6.7910000e-01   6.6791000e-01  -1.0448000e-01   4.6642000e-01  -1.1567000e-01   6.5574000e-01   1.4792000e-01   8.3209000e-01   4.5522000e-01   4.7015000e-01   1.6418000e-01   4.9309000e-01   1.4630000e-01   3.2463000e-01  -2.6120000e-02   3.9118000e-01   1.3521000e-01   3.4411000e-01   1.2755000e-01
   1.0000000e+00   1.0000000e+00   0.0000000e+00   7.2727000e-01  -5.0000000e-02   8.9241000e-01   3.4620000e-02   1.0000000e+00   7.2727000e-01   6.6364000e-01  -5.9090000e-02   4.8182000e-01  -1.6818000e-01   8.1809000e-01   9.5590000e-02   5.6818000e-01   1.0000000e+00   5.0455000e-01   2.1818000e-01   6.6818000e-01   1.0000000e-01   1.0000000e+00  -3.0000000e-01   9.8636000e-01  -1.0000000e+00   5.7273000e-01   3.2727000e-01   5.6982000e-01   1.4673000e-01   4.2273000e-01   8.1820000e-02   4.8927000e-01   1.4643000e-01   1.0000000e+00   1.0000000e+00
   1.0000000e+00   1.0000000e+00   0.0000000e+00   4.1932000e-01   1.2482000e-01   3.5000000e-01   1.2500000e-01   2.3182000e-01   2.7955000e-01  -3.6360000e-02   4.4318000e-01   4.5170000e-02   3.6194000e-01  -1.9091000e-01   3.3636000e-01  -1.3350000e-01   2.7322000e-01   2.7270000e-02   4.0455000e-01  -3.4773000e-01   1.2727000e-01  -2.0028000e-01   5.0780000e-02  -1.8636000e-01   3.6364000e-01  -1.4003000e-01  -4.8020000e-02  -9.9710000e-02  -7.1140000e-02  -1.0000000e+00  -1.0000000e+00  -2.9160000e-02  -7.4640000e-02  -5.2600000e-03  -6.3140000e-02
   1.0000000e+00   1.0000000e+00   0.0000000e+00   8.4557000e-01  -8.5800000e-02  -3.1745000e-01  -8.0553000e-01  -8.9610000e-02  -5.6435000e-01   8.0648000e-01   4.5760000e-02   8.9514000e-01  -7.6300000e-03  -1.8494000e-01   6.3966000e-01  -2.0019000e-01  -6.8065000e-01   8.5701000e-01  -1.1344000e-01   7.7979000e-01  -1.5729000e-01  -6.9590000e-02   5.0810000e-01  -3.4128000e-01   8.0934000e-01   7.8932000e-01  -3.7180000e-02   7.0882000e-01  -2.5288000e-01   7.7884000e-01  -1.4109000e-01  -2.1354000e-01  -7.8170000e-01  -1.8494000e-01  -5.9867000e-01
   1.0000000e+00   1.0000000e+00   0.0000000e+00  -5.4180000e-01   1.4861000e-01  -3.3746000e-01   7.3375000e-01   5.2012000e-01  -1.3932000e-01   3.1889000e-01  -6.8110000e-02   2.0743000e-01  -1.5170000e-01   4.7368000e-01   8.9780000e-02   5.6347000e-01  -1.5480000e-01   1.6409000e-01   4.5201000e-01   3.3746000e-01   3.4060000e-02   5.0464000e-01   7.1210000e-02  -6.3777000e-01  -6.1610000e-01   1.0000000e+00   6.5635000e-01   4.1348000e-01  -4.0116000e-01  -1.5170000e-01   1.1146000e-01   2.3990000e-02   5.5820000e-01   5.2632000e-01  -8.9780000e-02
   1.0000000e+00   1.0000000e+00   0.0000000e+00   7.9157000e-01   1.6851000e-01   0.0000000e+00   0.0000000e+00   5.6541000e-01   6.8740000e-02   3.9468000e-01   1.0000000e+00   3.8359000e-01   9.9557000e-01  -2.4390000e-02   5.3215000e-01   2.3725000e-01   1.2860000e-01  -2.6610000e-02   9.5122000e-01  -5.0998000e-01   8.4922000e-01  -1.0200000e-01   3.8803000e-01  -4.2572000e-01   2.3725000e-01  -9.1574000e-01   8.0710000e-01  -3.4146000e-01   8.8248000e-01  -1.0000000e+00   6.9401000e-01  -1.0000000e+00   1.2860000e-01   0.0000000e+00   0.0000000e+00
   1.0000000e+00   1.0000000e+00   0.0000000e+00  -1.0000000e+00  -1.0000000e+00   0.0000000e+00   0.0000000e+00   5.0814000e-01  -7.8502000e-01   6.0586000e-01   3.2899000e-01  -1.0000000e+00  -4.1368000e-01   0.0000000e+00   0.0000000e+00   0.0000000e+00   0.0000000e+00   1.0000000e+00  -2.6710000e-01   3.6482000e-01  -6.3518000e-01   9.7068000e-01  -1.0000000e+00  -1.0000000e+00  -1.0000000e+00   1.0000000e+00  -5.9609000e-01  -1.0000000e+00  -1.0000000e+00  -1.0000000e+00  -1.0000000e+00   1.0000000e+00  -1.0000000e+00   0.0000000e+00   0.0000000e+00
   1.0000000e+00   1.0000000e+00   0.0000000e+00   1.0000000e+00  -1.0000000e+00   0.0000000e+00   0.0000000e+00   7.7941000e-01  -9.9265000e-01   8.0882000e-01   5.5147000e-01  -4.1912000e-01  -9.4853000e-01   0.0000000e+00   0.0000000e+00   0.0000000e+00   0.0000000e+00   7.2059000e-01  -7.7206000e-01   7.3529000e-01  -6.0294000e-01   0.0000000e+00   0.0000000e+00   1.8382000e-01  -1.0000000e+00  -1.0000000e+00  -1.0000000e+00  -1.0000000e+00  -1.0000000e+00   1.0000000e+00  -1.0000000e+00   1.0000000e+00  -1.0000000e+00   0.0000000e+00   0.0000000e+00
   1.0000000e+00   0.0000000e+00   0.0000000e+00   0.0000000e+00   0.0000000e+00   0.0000000e+00   0.0000000e+00   0.0000000e+00   0.0000000e+00   0.0000000e+00   0.0000000e+00   0.0000000e+00   0.0000000e+00   0.0000000e+00   0.0000000e+00   0.0000000e+00   0.0000000e+00   0.0000000e+00   0.0000000e+00   0.0000000e+00   0.0000000e+00   0.0000000e+00   0.0000000e+00   0.0000000e+00   0.0000000e+00   0.0000000e+00   0.0000000e+00   1.0000000e+00  -1.0000000e+00   0.0000000e+00   0.0000000e+00   0.0000000e+00   0.0000000e+00   0.0000000e+00   0.0000000e+00
   1.0000000e+00   1.0000000e+00   0.0000000e+00   2.8409000e-01  -3.1818000e-01   0.0000000e+00   0.0000000e+00   6.8182000e-01  -1.0000000e+00   3.0682000e-01   9.5833000e-01   6.4394000e-01   6.4390000e-02   3.4848000e-01  -8.4848000e-01   0.0000000e+00   0.0000000e+00   5.9091000e-01  -3.5985000e-01   4.5076000e-01  -8.0682000e-01   0.0000000e+00   0.0000000e+00   0.0000000e+00   0.0000000e+00   2.4242000e-01   1.7803000e-01   1.0000000e+00  -2.3864000e-01   6.0610000e-02  -4.8485000e-01   1.6288000e-01  -7.0076000e-01   0.0000000e+00   0.0000000e+00
   1.0000000e+00   1.0000000e+00   0.0000000e+00   0.0000000e+00   0.0000000e+00   0.0000000e+00   0.0000000e+00   0.0000000e+00   0.0000000e+00   0.0000000e+00   0.0000000e+00   6.2195000e-01   1.0000000e+00   0.0000000e+00   0.0000000e+00   0.0000000e+00   0.0000000e+00   3.6585000e-01  -7.1951000e-01   5.6098000e-01  -1.0000000e+00   0.0000000e+00   0.0000000e+00   0.0000000e+00   0.0000000e+00   0.0000000e+00   0.0000000e+00   1.0000000e+00   1.0976000e-01   0.0000000e+00   0.0000000e+00   0.0000000e+00   0.0000000e+00   0.0000000e+00   0.0000000e+00
   1.0000000e+00   1.0000000e+00   0.0000000e+00   1.0135000e-01   1.0811000e-01   0.0000000e+00   0.0000000e+00   0.0000000e+00   0.0000000e+00   5.4730000e-01   8.2432000e-01   3.1081000e-01   1.0000000e+00   0.0000000e+00   0.0000000e+00   0.0000000e+00   0.0000000e+00   3.7162000e-01  -1.0000000e+00   3.3108000e-01  -1.0000000e+00   0.0000000e+00   0.0000000e+00   0.0000000e+00   0.0000000e+00  -4.2568000e-01  -1.0000000e+00   1.0000000e+00  -1.0000000e+00   5.5405000e-01  -2.3649000e-01   0.0000000e+00   0.0000000e+00   0.0000000e+00   0.0000000e+00
   1.0000000e+00   1.0000000e+00   0.0000000e+00   6.5909000e-01  -6.2879000e-01   0.0000000e+00   0.0000000e+00   0.0000000e+00   0.0000000e+00   7.7273000e-01   1.0000000e+00   1.0000000e+00  -2.8030000e-01   0.0000000e+00   0.0000000e+00   0.0000000e+00   0.0000000e+00   6.2121000e-01  -2.2727000e-01   8.4091000e-01  -1.0000000e+00   1.0000000e+00  -1.0000000e+00   0.0000000e+00   0.0000000e+00   0.0000000e+00   0.0000000e+00   1.0000000e+00  -9.3939000e-01  -1.2879000e-01  -9.3182000e-01   0.0000000e+00   0.0000000e+00   0.0000000e+00   0.0000000e+00
   1.0000000e+00   1.0000000e+00   0.0000000e+00   4.2000000e-01  -6.1000000e-01   0.0000000e+00   0.0000000e+00   1.0000000e+00  -1.0000000e+00   9.0000000e-01   1.0000000e+00   4.3000000e-01   6.4000000e-01   0.0000000e+00   0.0000000e+00   0.0000000e+00   0.0000000e+00   6.7000000e-01  -2.9000000e-01   8.4000000e-01  -1.0000000e+00   0.0000000e+00   0.0000000e+00   0.0000000e+00   0.0000000e+00   2.1000000e-01   6.8000000e-01   1.0000000e+00   2.2000000e-01   0.0000000e+00   0.0000000e+00   0.0000000e+00   0.0000000e+00   0.0000000e+00   0.0000000e+00
   1.0000000e+00   1.0000000e+00   0.0000000e+00   9.1353000e-01   8.1586000e-01  -7.2973000e-01   1.0000000e+00  -3.9466000e-01   5.5735000e-01   5.4050000e-02   2.9730000e-01  -1.8599000e-01  -1.0241000e-01  -3.1580000e-02  -8.9700000e-02   1.4010000e-02  -3.4030000e-02   1.1080000e-02  -5.3700000e-03   3.4200000e-03   9.7000000e-04   4.8000000e-04   7.5000000e-04  -3.0000000e-05   1.9000000e-04  -3.0000000e-05   2.0000000e-05  -1.0000000e-05   0.0000000e+00   0.0000000e+00   0.0000000e+00   0.0000000e+00   0.0000000e+00   0.0000000e+00   0.0000000e+00
   1.0000000e+00   1.0000000e+00   0.0000000e+00   1.0000000e+00  -1.4754000e-01   1.0000000e+00   4.9180000e-02   5.7377000e-01  -1.6390000e-02   6.5574000e-01   1.6390000e-02   8.5246000e-01  -3.2790000e-02   7.2131000e-01   0.0000000e+00   6.8852000e-01  -1.6393000e-01   1.9672000e-01  -1.4754000e-01   6.5558000e-01  -1.7176000e-01   6.7213000e-01   3.2790000e-02   1.0000000e+00  -2.9508000e-01   3.1148000e-01  -3.4426000e-01   5.2385000e-01  -2.0325000e-01   3.2787000e-01  -3.2790000e-02   2.7869000e-01  -4.4262000e-01   4.9180000e-01  -6.5570000e-02
   1.0000000e+00   1.0000000e+00   0.0000000e+00   3.9286000e-01   5.2381000e-01  -7.8824000e-01   1.1342000e-01  -1.6628000e-01  -7.6378000e-01   6.6667000e-01   1.1900000e-02   8.2143000e-01   4.0476000e-01  -6.7230000e-01   3.0729000e-01  -3.4797000e-01  -6.3668000e-01   4.6429000e-01   1.5476000e-01   5.4762000e-01   5.9520000e-02  -5.1830000e-01   4.4961000e-01  -4.7651000e-01  -4.7594000e-01   3.2143000e-01   7.0238000e-01   5.1971000e-01   3.8848000e-01   5.7143000e-01   3.9286000e-01  -5.4891000e-01  -2.9915000e-01   2.5441000e-01  -5.5837000e-01
   1.0000000e+00   1.0000000e+00   0.0000000e+00   4.3636000e-01  -1.2727000e-01   5.8182000e-01  -1.4545000e-01   1.8182000e-01  -6.7273000e-01   3.4545000e-01  -3.6360000e-02   2.9091000e-01  -5.4550000e-02   2.9091000e-01   2.9091000e-01   3.6364000e-01  -4.1818000e-01   2.0000000e-01  -1.8180000e-02   3.6364000e-01   5.4550000e-02   1.2727000e-01   4.9091000e-01   6.1818000e-01   1.6364000e-01   3.2727000e-01   1.6364000e-01   4.1098000e-01  -7.0270000e-02   3.4545000e-01  -5.4550000e-02   1.2727000e-01  -3.6364000e-01   2.9091000e-01  -2.9091000e-01
   1.0000000e+00   1.0000000e+00   0.0000000e+00   7.3810000e-01   8.3333000e-01  -7.6190000e-01  -2.3810000e-01   3.3333000e-01  -1.4286000e-01   4.5238000e-01  -1.4286000e-01  -6.7285000e-01   1.2808000e-01   3.3333000e-01   0.0000000e+00   2.8571000e-01  -7.1430000e-02  -3.8214000e-01   5.1163000e-01   2.3810000e-01   2.3810000e-02   4.5238000e-01   4.7620000e-02   1.6667000e-01  -2.6190000e-01  -5.7255000e-01  -1.0234000e-01   2.4889000e-01  -5.1079000e-01   1.0000000e+00   0.0000000e+00  -6.6667000e-01  -4.7620000e-02   2.6190000e-01   2.3810000e-02
   1.0000000e+00   1.0000000e+00   0.0000000e+00   1.0000000e+00   1.0000000e+00   0.0000000e+00   0.0000000e+00   0.0000000e+00   0.0000000e+00   0.0000000e+00   0.0000000e+00   4.7744000e-01  -8.9098000e-01  -5.1504000e-01   4.5489000e-01  -9.5489000e-01   2.8571000e-01   6.4662000e-01   1.0000000e+00   0.0000000e+00   0.0000000e+00   0.0000000e+00   0.0000000e+00   6.2030000e-01   2.0301000e-01  -1.0000000e+00  -1.0000000e+00   1.0000000e+00  -1.0000000e+00   1.0000000e+00   1.0000000e+00   0.0000000e+00   0.0000000e+00   0.0000000e+00   0.0000000e+00
   1.0000000e+00   1.0000000e+00   0.0000000e+00   5.9840000e-01   4.0332000e-01   8.2809000e-01   8.0521000e-01   7.6001000e-01   7.0709000e-01   8.4010000e-01  -1.0984000e-01   9.7311000e-01   7.9810000e-02   9.5824000e-01  -8.5727000e-01   9.1962000e-01   8.8444000e-01   9.5452000e-01  -5.2060000e-02   8.8673000e-01   1.8135000e-01   9.8484000e-01  -6.9594000e-01   8.6670000e-01  -8.5755000e-01   2.8604000e-01  -3.0063000e-01   1.0000000e+00   1.7076000e-01   6.2958000e-01   4.2677000e-01   8.7757000e-01   8.1007000e-01   8.1979000e-01   6.8822000e-01
   1.0000000e+00   1.0000000e+00   0.0000000e+00   0.0000000e+00   0.0000000e+00  -3.3672000e-01   8.5388000e-01   0.0000000e+00   0.0000000e+00   6.8869000e-01  -1.0000000e+00   9.7078000e-01   3.1385000e-01  -2.6048000e-01  -5.9212000e-01  -3.0241000e-01   6.5565000e-01   9.4155000e-01   1.6391000e-01   0.0000000e+00   0.0000000e+00   0.0000000e+00   0.0000000e+00  -1.8043000e-01  -1.0000000e+00   0.0000000e+00   0.0000000e+00   1.0000000e+00  -1.0000000e+00   0.0000000e+00   0.0000000e+00   4.4470000e-02   6.1881000e-01   0.0000000e+00   0.0000000e+00
   1.0000000e+00   1.0000000e+00   0.0000000e+00   0.0000000e+00   0.0000000e+00   9.8919000e-01  -2.2703000e-01   1.8919000e-01  -5.4050000e-02   0.0000000e+00   0.0000000e+00   9.3243000e-01   7.2970000e-02   1.0000000e+00  -2.0000000e-01   1.0000000e+00   7.0270000e-02   1.0000000e+00  -1.1351000e-01   0.0000000e+00   0.0000000e+00   1.0000000e+00  -2.1081000e-01   1.0000000e+00  -4.1622000e-01   0.0000000e+00   0.0000000e+00   1.0000000e+00  -1.7568000e-01   0.0000000e+00   0.0000000e+00   1.0000000e+00  -2.5946000e-01   2.8919000e-01  -1.5676000e-01
   1.0000000e+00   1.0000000e+00   0.0000000e+00   1.0000000e+00   1.0000000e+00   1.0000000e+00  -1.0000000e+00   0.0000000e+00   0.0000000e+00   0.0000000e+00   0.0000000e+00   1.0000000e+00   1.0000000e+00   1.0000000e+00  -1.0000000e+00   1.0000000e+00   1.0000000e+00   1.0000000e+00  -1.0000000e+00   0.0000000e+00   0.0000000e+00   0.0000000e+00   0.0000000e+00   1.0000000e+00  -2.7778000e-01   0.0000000e+00   0.0000000e+00   1.0000000e+00  -1.0000000e+00   1.0000000e+00   1.0000000e+00   1.0000000e+00  -1.0000000e+00   0.0000000e+00   0.0000000e+00
   1.0000000e+00   1.0000000e+00   0.0000000e+00   0.0000000e+00   0.0000000e+00   1.0000000e+00  -1.0000000e+00   0.0000000e+00   0.0000000e+00   0.0000000e+00   0.0000000e+00   1.0000000e+00   1.0000000e+00   1.0000000e+00  -2.5342000e-01   1.0000000e+00   2.3288000e-01   1.0000000e+00  -1.0000000e+00   0.0000000e+00   0.0000000e+00   0.0000000e+00   0.0000000e+00   1.0000000e+00   1.0000000e+00   0.0000000e+00   0.0000000e+00   1.0000000e+00  -1.0000000e+00   0.0000000e+00   0.0000000e+00   1.0000000e+00  -1.0000000e+00   0.0000000e+00   0.0000000e+00
   1.0000000e+00   1.0000000e+00   0.0000000e+00  -1.0000000e+00   2.8105000e-01   2.2222000e-01   1.5033000e-01  -7.5693000e-01  -7.0984000e-01  -3.0719000e-01   7.1242000e-01  -1.0000000e+00   1.0000000e+00  -8.1699000e-01   3.3987000e-01  -7.9085000e-01  -2.6140000e-02  -9.8039000e-01  -8.3007000e-01  -6.0131000e-01  -5.4248000e-01  -4.5750000e-02  -8.3007000e-01   9.4118000e-01  -9.4118000e-01  -1.0000000e+00  -4.3137000e-01   7.4385000e-01   9.1760000e-02  -1.0000000e+00   5.2290000e-02   1.8301000e-01   2.6140000e-02  -4.0201000e-01  -4.8241000e-01
   1.0000000e+00   1.0000000e+00   0.0000000e+00  -2.6667000e-01   4.0000000e-01  -2.7303000e-01   1.2159000e-01  -1.7778000e-01  -4.4440000e-02   6.1920000e-02  -6.8790000e-02   4.4610000e-02   2.5750000e-02  -8.8500000e-03   2.7260000e-02  -1.5860000e-02  -1.6600000e-03  -9.3000000e-04  -8.8300000e-03   4.7000000e-03  -1.5300000e-03   1.3800000e-03   2.3800000e-03  -1.1400000e-03   1.0200000e-03  -6.9000000e-04  -5.0000000e-04   1.9000000e-04  -4.3000000e-04   2.6000000e-04   5.0000000e-05   0.0000000e+00   1.5000000e-04  -8.0000000e-05   2.0000000e-05
   1.0000000e+00   1.0000000e+00   0.0000000e+00   9.4531000e-01  -3.5160000e-02  -1.0000000e+00  -3.3203000e-01  -1.0000000e+00  -1.5630000e-02   9.7266000e-01   1.1720000e-02   9.3359000e-01  -1.9530000e-02  -1.0000000e+00   1.6406000e-01  -1.0000000e+00  -3.9100000e-03   9.5313000e-01  -3.5160000e-02   9.2188000e-01  -2.7340000e-02  -9.9219000e-01   1.1719000e-01  -9.3359000e-01   3.4766000e-01   9.5703000e-01  -3.9100000e-03   8.2041000e-01   1.3758000e-01   9.0234000e-01  -6.6410000e-02  -1.0000000e+00  -1.8750000e-01  -1.0000000e+00  -3.4375000e-01
   1.0000000e+00   1.0000000e+00   0.0000000e+00   1.0000000e+00  -5.5290000e-02   1.0000000e+00  -1.0000000e+00   5.0000000e-01  -1.1111000e-01   3.6111000e-01  -2.2222000e-01   1.0000000e+00  -2.5712000e-01   1.6667000e-01  -1.1111000e-01   1.0000000e+00  -3.4660000e-01   1.0000000e+00  -3.8853000e-01   1.0000000e+00  -4.2862000e-01   0.0000000e+00  -2.5000000e-01   1.0000000e+00  -5.0333000e-01   1.0000000e+00  -2.7778000e-01   1.0000000e+00  -5.7092000e-01   1.0000000e+00  -2.7778000e-01   1.0000000e+00  -6.3156000e-01   1.0000000e+00  -6.5935000e-01
   1.0000000e+00   1.0000000e+00   0.0000000e+00   6.2745000e-01  -7.8430000e-02   7.2549000e-01   0.0000000e+00   6.0784000e-01  -7.8430000e-02   6.2745000e-01  -1.1765000e-01   6.8627000e-01  -1.1765000e-01   6.6667000e-01  -1.3725000e-01   6.4706000e-01  -9.8040000e-02   5.4902000e-01  -1.1765000e-01   5.4902000e-01  -2.1569000e-01   5.8824000e-01  -1.9608000e-01   6.6667000e-01  -2.3529000e-01   4.5098000e-01  -2.5490000e-01   5.2409000e-01  -2.4668000e-01   5.6863000e-01  -3.1373000e-01   4.3137000e-01  -2.1569000e-01   4.7059000e-01  -2.7451000e-01
   1.0000000e+00   1.0000000e+00   0.0000000e+00  -6.5625000e-01   1.5625000e-01   6.2500000e-02   0.0000000e+00   0.0000000e+00   6.2500000e-02   6.2500000e-01   6.2500000e-02   1.8750000e-01   0.0000000e+00  -3.1250000e-02   9.3750000e-02   6.2500000e-02   0.0000000e+00   1.5625000e-01  -1.5625000e-01   4.3750000e-01  -3.7500000e-01   0.0000000e+00  -9.3750000e-02   0.0000000e+00   0.0000000e+00   3.1250000e-02  -4.6875000e-01   3.1250000e-02   0.0000000e+00  -7.1875000e-01   3.1250000e-02  -3.1250000e-02   0.0000000e+00   0.0000000e+00   9.3750000e-02
   1.0000000e+00   1.0000000e+00   0.0000000e+00   8.5271000e-01   5.4260000e-02   1.0000000e+00   8.0690000e-02   1.0000000e+00   1.0000000e+00   9.1473000e-01  -7.7500000e-03   8.3721000e-01   3.8760000e-02   1.0000000e+00   2.7153000e-01   1.0000000e+00   1.0000000e+00   8.1395000e-01   4.6510000e-02   9.0698000e-01   1.1628000e-01   1.0000000e+00   5.0670000e-01   1.0000000e+00  -1.0000000e+00   8.0620000e-01   3.8760000e-02   1.0000000e+00   7.1613000e-01   8.4496000e-01   6.9770000e-02   1.0000000e+00   8.7317000e-01   1.0000000e+00   1.0000000e+00
   1.0000000e+00   1.0000000e+00   0.0000000e+00  -2.0500000e-01   2.8750000e-01   2.3000000e-01   1.0000000e-01   2.8250000e-01   3.1750000e-01   3.2250000e-01   3.5000000e-01   3.6285000e-01  -3.4617000e-01   9.2500000e-02   2.7500000e-01  -9.5000000e-02   2.1000000e-01  -8.7500000e-02   2.3500000e-01  -3.4187000e-01   3.1408000e-01  -4.8000000e-01  -8.0000000e-02   2.9908000e-01   3.3176000e-01  -5.8000000e-01  -2.4000000e-01   3.2190000e-01  -2.8475000e-01  -4.7000000e-01   1.8500000e-01  -2.7104000e-01  -3.1228000e-01   4.0445000e-01   3.0500000e-02
   1.0000000e+00   1.0000000e+00   0.0000000e+00   5.8660000e-02  -8.3800000e-03   6.7040000e-02   8.3800000e-03   0.0000000e+00  -1.1170000e-02   5.5900000e-03  -3.9110000e-02   1.6760000e-02  -7.5420000e-02  -5.5900000e-03   5.3070000e-02   6.4250000e-02  -3.3520000e-02   0.0000000e+00   9.4970000e-02  -6.4250000e-02   7.5420000e-02  -4.7490000e-02   2.5140000e-02   2.7930000e-02  -5.5900000e-03   8.3800000e-03   5.5900000e-03   1.0335000e-01  -8.3800000e-03   3.0730000e-02  -2.7900000e-03   4.4690000e-02   0.0000000e+00   4.7490000e-02  -3.3520000e-02
   1.0000000e+00   1.0000000e+00   0.0000000e+00   5.4600000e-02   1.4370000e-02  -2.5860000e-02   4.5980000e-02   1.4370000e-02   4.5980000e-02  -7.7590000e-02   8.6200000e-03   1.7240000e-02  -6.6090000e-02  -3.7360000e-02   4.3100000e-02  -8.3330000e-02  -4.5980000e-02  -9.4830000e-02   8.0460000e-02  -4.0230000e-02   5.1720000e-02   2.0110000e-02   2.2990000e-02  -3.7360000e-02  -1.1490000e-02   3.1610000e-02  -8.6200000e-03   8.6200000e-03   1.7240000e-02   2.5860000e-02   1.1490000e-02   2.5860000e-02   1.1490000e-02  -4.5980000e-02  -5.7500000e-03
   1.0000000e+00   1.0000000e+00   0.0000000e+00   3.8520000e-02   2.5680000e-02   4.2800000e-03   0.0000000e+00   1.9970000e-02  -1.9970000e-02   2.1400000e-02  -4.9930000e-02  -4.8500000e-02  -1.2840000e-02   1.4270000e-02  -2.2820000e-02   0.0000000e+00  -3.2810000e-02  -4.7080000e-02  -2.8530000e-02  -1.7120000e-02   3.5660000e-02   2.1400000e-02   4.2800000e-03   5.1360000e-02  -2.2820000e-02   5.1360000e-02   1.8540000e-02   3.9940000e-02   1.5690000e-02   1.9970000e-02   7.1300000e-03  -2.5680000e-02  -1.8540000e-02  -1.4270000e-02   1.9970000e-02
   1.0000000e+00   1.0000000e+00   0.0000000e+00   8.6960000e-02   6.8600000e-03   1.3959000e-01  -4.1190000e-02   1.0526000e-01  -8.2380000e-02   1.2586000e-01  -6.1780000e-02   2.3341000e-01  -1.1440000e-02   1.2357000e-01   7.7800000e-02   1.4645000e-01  -1.3501000e-01   2.9062000e-01  -4.8050000e-02   1.8993000e-01   7.3230000e-02   1.1670000e-01   0.0000000e+00   1.1213000e-01  -2.2900000e-03   1.5103000e-01  -1.0297000e-01   8.4670000e-02   1.3730000e-02   1.1213000e-01  -6.6360000e-02   9.6110000e-02  -7.3230000e-02   1.1670000e-01  -6.8650000e-02
   1.0000000e+00   1.0000000e+00   0.0000000e+00   1.9750000e-02   7.0500000e-03   4.0900000e-02  -8.4600000e-03   2.1160000e-02   1.1280000e-02   1.1280000e-02   4.3720000e-02   2.8200000e-03   1.4100000e-03   1.9750000e-02  -3.1030000e-02  -1.9750000e-02   6.0650000e-02  -4.0900000e-02   2.6800000e-02  -2.3980000e-02  -4.2300000e-03   4.3720000e-02  -2.5390000e-02   1.8340000e-02   0.0000000e+00   0.0000000e+00  -1.2690000e-02   1.8340000e-02  -1.1280000e-02   5.6400000e-03  -1.5510000e-02  -1.6930000e-02  -2.3980000e-02   7.0500000e-03   0.0000000e+00
   1.0000000e+00   1.0000000e+00   0.0000000e+00   1.0000000e+00  -1.0000000e+00   1.0000000e+00   1.0000000e+00  -1.0000000e+00   1.0000000e+00   1.0000000e+00  -1.0000000e+00   1.0000000e+00  -1.0000000e+00  -1.0000000e+00  -1.0000000e+00  -1.0000000e+00   1.0000000e+00   1.0000000e+00   1.0000000e+00   1.0000000e+00   1.0000000e+00  -1.0000000e+00   1.0000000e+00   1.0000000e+00  -1.0000000e+00   1.0000000e+00  -1.0000000e+00   1.0000000e+00   1.0000000e+00   1.0000000e+00   1.0000000e+00  -1.0000000e+00   1.0000000e+00  -1.0000000e+00   1.0000000e+00
   1.0000000e+00   1.0000000e+00   0.0000000e+00   1.0000000e+00   1.0000000e+00   1.0000000e+00   5.1250000e-01   6.2500000e-01  -1.0000000e+00   1.0000000e+00   1.0000000e+00   2.5000000e-02   3.1250000e-02   1.0000000e+00   1.0000000e+00   0.0000000e+00   0.0000000e+00   1.0000000e+00  -1.0000000e+00   1.0000000e+00   1.0000000e+00   1.0000000e+00   1.0000000e+00   3.1250000e-01   1.0000000e+00   1.0000000e+00   1.0000000e+00   1.0000000e+00   1.0000000e+00   1.0000000e+00   1.0000000e+00  -9.4375000e-01   1.0000000e+00   0.0000000e+00   0.0000000e+00
   1.0000000e+00   1.0000000e+00   0.0000000e+00   0.0000000e+00   0.0000000e+00  -1.0000000e+00  -1.0000000e+00  -1.0000000e+00   1.0000000e+00   0.0000000e+00   0.0000000e+00  -1.0000000e+00   1.0000000e+00   1.0000000e+00   1.0000000e+00   1.0000000e+00  -1.0000000e+00   0.0000000e+00   0.0000000e+00   0.0000000e+00   0.0000000e+00  -1.0000000e+00  -1.0000000e+00  -1.0000000e+00   1.0000000e+00   1.0000000e+00   4.3750000e-01   1.0000000e+00  -1.0000000e+00   0.0000000e+00   0.0000000e+00  -1.0000000e+00  -1.0000000e+00  -1.0000000e+00   1.0000000e+00
   1.0000000e+00   0.0000000e+00   0.0000000e+00   0.0000000e+00   0.0000000e+00   0.0000000e+00   0.0000000e+00   0.0000000e+00   0.0000000e+00   0.0000000e+00   0.0000000e+00   0.0000000e+00   0.0000000e+00   0.0000000e+00   0.0000000e+00   0.0000000e+00   0.0000000e+00   0.0000000e+00   0.0000000e+00   0.0000000e+00   0.0000000e+00   0.0000000e+00   0.0000000e+00   0.0000000e+00   0.0000000e+00   0.0000000e+00   0.0000000e+00   1.0000000e+00   0.0000000e+00   0.0000000e+00   0.0000000e+00   0.0000000e+00   0.0000000e+00   0.0000000e+00   0.0000000e+00
   1.0000000e+00   0.0000000e+00   0.0000000e+00  -1.0000000e+00   1.0000000e+00   1.0000000e+00   1.0000000e+00   0.0000000e+00   0.0000000e+00   1.0000000e+00  -1.0000000e+00   1.0000000e+00  -1.0000000e+00   1.0000000e+00  -1.0000000e+00  -1.0000000e+00  -1.0000000e+00   0.0000000e+00   0.0000000e+00  -1.0000000e+00  -1.0000000e+00   0.0000000e+00   0.0000000e+00   0.0000000e+00   0.0000000e+00  -1.0000000e+00  -1.0000000e+00   1.0000000e+00  -1.0000000e+00   1.0000000e+00   1.0000000e+00  -1.0000000e+00  -1.0000000e+00   0.0000000e+00   0.0000000e+00
   1.0000000e+00   0.0000000e+00   0.0000000e+00   0.0000000e+00   0.0000000e+00   0.0000000e+00   0.0000000e+00   0.0000000e+00   0.0000000e+00   0.0000000e+00   0.0000000e+00   0.0000000e+00   0.0000000e+00  -1.0000000e+00  -1.0000000e+00   0.0000000e+00   0.0000000e+00   1.0000000e+00   7.5000000e-01   0.0000000e+00   0.0000000e+00   0.0000000e+00   0.0000000e+00  -1.0000000e+00   1.0000000e+00   0.0000000e+00   0.0000000e+00   1.0000000e+00  -1.0000000e+00  -1.0000000e+00  -1.0000000e+00   1.0000000e+00   1.0000000e+00   0.0000000e+00   0.0000000e+00
   1.0000000e+00   1.0000000e+00   0.0000000e+00   6.2121000e-01  -6.3636000e-01   0.0000000e+00   0.0000000e+00   0.0000000e+00   0.0000000e+00   3.4470000e-01   2.8788000e-01   4.2803000e-01   3.9394000e-01  -7.5760000e-02   5.1894000e-01   3.6364000e-01   3.1439000e-01  -5.3788000e-01   3.2955000e-01   1.2121000e-01  -1.4773000e-01   1.8940000e-02  -5.3409000e-01  -5.7576000e-01   1.7803000e-01   2.9167000e-01  -2.7273000e-01   2.5758000e-01  -5.7576000e-01   4.3182000e-01   2.4242000e-01   1.8182000e-01  -2.2730000e-02   1.7045000e-01  -4.1667000e-01
   1.0000000e+00   1.0000000e+00   0.0000000e+00   0.0000000e+00   0.0000000e+00  -1.0000000e+00  -6.2766000e-01   1.0000000e+00   5.1064000e-01   7.9790000e-02  -2.3404000e-01  -1.0000000e+00  -3.6170000e-01   1.2766000e-01  -5.9043000e-01   1.0000000e+00  -1.0000000e+00   0.0000000e+00   0.0000000e+00   8.2979000e-01  -7.9790000e-02  -2.5000000e-01   1.0000000e+00   1.7021000e-01  -7.0745000e-01   0.0000000e+00   0.0000000e+00  -1.9149000e-01  -4.6809000e-01  -2.2340000e-01  -4.8936000e-01   7.4468000e-01   9.0426000e-01  -6.7553000e-01   4.5745000e-01
   1.0000000e+00   1.0000000e+00   0.0000000e+00   1.8590000e-01  -1.6667000e-01   0.0000000e+00   0.0000000e+00   0.0000000e+00   0.0000000e+00   0.0000000e+00   0.0000000e+00   0.0000000e+00   0.0000000e+00   1.1538000e-01  -1.9071000e-01   0.0000000e+00   0.0000000e+00   0.0000000e+00   0.0000000e+00   0.0000000e+00   0.0000000e+00   0.0000000e+00   0.0000000e+00  -5.1280000e-02  -6.5710000e-02   7.8530000e-02   8.9740000e-02   1.7308000e-01  -1.0897000e-01   1.2500000e-01   9.6150000e-02   2.5640000e-02  -4.8080000e-02   1.6827000e-01   1.9551000e-01
   1.0000000e+00   1.0000000e+00   0.0000000e+00   1.0000000e+00   1.0000000e+00  -1.0000000e+00   1.0000000e+00  -1.0000000e+00  -8.2456000e-01   3.4649000e-01   2.1053000e-01   4.6053000e-01   7.0180000e-02   2.2807000e-01   5.7020000e-02   3.5088000e-01   3.4649000e-01   7.2807000e-01  -3.9470000e-02   2.2807000e-01   5.3070000e-01   0.0000000e+00   0.0000000e+00  -2.9825000e-01  -1.6228000e-01   1.0000000e+00  -6.6667000e-01   1.0000000e+00  -1.0000000e+00   1.0000000e+00  -2.4561000e-01   3.5088000e-01   2.0175000e-01   8.2895000e-01   7.8950000e-02
   1.0000000e+00   0.0000000e+00   0.0000000e+00  -1.0000000e+00   1.0000000e+00   1.0000000e+00  -1.0000000e+00   0.0000000e+00   0.0000000e+00   0.0000000e+00   0.0000000e+00   1.0000000e+00  -1.0000000e+00   1.0000000e+00   1.0000000e+00   0.0000000e+00   0.0000000e+00   1.0000000e+00  -1.0000000e+00   0.0000000e+00   0.0000000e+00   0.0000000e+00   0.0000000e+00   1.0000000e+00   1.0000000e+00  -1.0000000e+00   1.0000000e+00   1.0000000e+00  -1.0000000e+00  -1.0000000e+00   1.0000000e+00  -1.0000000e+00  -1.0000000e+00   0.0000000e+00   0.0000000e+00
   1.0000000e+00   1.0000000e+00   0.0000000e+00  -1.0000000e+00  -1.0000000e+00  -5.0694000e-01   1.0000000e+00   1.0000000e+00  -1.0000000e+00   1.0000000e+00   5.3819000e-01   0.0000000e+00   0.0000000e+00   2.3958000e-01  -1.0000000e+00   1.0000000e+00   1.0000000e+00   0.0000000e+00   0.0000000e+00   1.0000000e+00   1.0000000e+00   1.0000000e+00   1.0000000e+00   0.0000000e+00   0.0000000e+00  -7.1528000e-01   1.0000000e+00   3.3333000e-01  -1.0000000e+00   1.0000000e+00  -1.0000000e+00   6.9792000e-01  -1.0000000e+00   4.7569000e-01   1.0000000e+00
   1.0000000e+00   1.0000000e+00   0.0000000e+00   1.0000000e+00   1.0000000e+00   0.0000000e+00   0.0000000e+00   1.0000000e+00  -1.0000000e+00  -1.0000000e+00  -1.0000000e+00   1.0000000e+00   1.0000000e+00   1.0000000e+00  -1.0000000e+00   0.0000000e+00   0.0000000e+00   1.0000000e+00  -1.0000000e+00   1.0000000e+00   1.0000000e+00   0.0000000e+00   0.0000000e+00   1.0000000e+00  -1.0000000e+00  -1.0000000e+00  -1.0000000e+00   1.0000000e+00   1.0000000e+00  -1.0000000e+00   1.0000000e+00  -1.0000000e+00   1.0000000e+00   0.0000000e+00   0.0000000e+00
   1.0000000e+00   0.0000000e+00   0.0000000e+00  -1.0000000e+00   1.0000000e+00  -1.0000000e+00  -1.0000000e+00   0.0000000e+00   0.0000000e+00  -1.0000000e+00   1.0000000e+00   1.0000000e+00  -1.0000000e+00  -1.0000000e+00  -1.0000000e+00  -1.0000000e+00   1.0000000e+00   0.0000000e+00   0.0000000e+00  -1.0000000e+00  -1.0000000e+00  -1.0000000e+00   1.0000000e+00   0.0000000e+00   0.0000000e+00   1.0000000e+00  -1.0000000e+00   1.0000000e+00   1.0000000e+00   1.0000000e+00  -1.0000000e+00   1.0000000e+00   1.0000000e+00   0.0000000e+00   0.0000000e+00
   1.0000000e+00   0.0000000e+00   0.0000000e+00  -1.0000000e+00  -1.0000000e+00   0.0000000e+00   0.0000000e+00   0.0000000e+00   0.0000000e+00   0.0000000e+00   0.0000000e+00   0.0000000e+00   0.0000000e+00   0.0000000e+00   0.0000000e+00   1.0000000e+00  -1.0000000e+00   0.0000000e+00   0.0000000e+00  -1.0000000e+00  -1.0000000e+00   0.0000000e+00   0.0000000e+00   1.0000000e+00   1.0000000e+00   1.0000000e+00  -1.0000000e+00   1.0000000e+00  -1.0000000e+00   0.0000000e+00   0.0000000e+00   0.0000000e+00   0.0000000e+00   0.0000000e+00   0.0000000e+00
   1.0000000e+00   1.0000000e+00   0.0000000e+00   0.0000000e+00   0.0000000e+00   0.0000000e+00   0.0000000e+00   0.0000000e+00   0.0000000e+00   0.0000000e+00   0.0000000e+00   1.0000000e+00  -3.3333000e-01   1.6667000e-01   2.6042000e-01   0.0000000e+00   0.0000000e+00   0.0000000e+00   0.0000000e+00   0.0000000e+00   0.0000000e+00  -1.9792000e-01  -2.1875000e-01  -1.6667000e-01   9.0625000e-01  -1.0000000e+00   5.0000000e-01   4.1670000e-02   7.5000000e-01  -2.2917000e-01  -1.0000000e+00  -1.2500000e-01  -2.7083000e-01  -1.9792000e-01  -9.3750000e-01
   1.0000000e+00   1.0000000e+00   0.0000000e+00   1.0000000e+00  -9.5240000e-02  -1.0000000e+00  -1.0000000e+00  -1.0000000e+00  -1.0000000e+00   1.0000000e+00   3.1746000e-01   8.1349000e-01   7.6190000e-01  -1.0000000e+00  -1.0000000e+00  -1.0000000e+00   1.0000000e+00   4.7364000e-01   1.0000000e+00   1.0000000e+00   1.0000000e+00   6.8839000e-01  -1.0000000e+00  -1.0000000e+00  -1.0000000e+00   8.2937000e-01   3.6508000e-01   1.0000000e+00   1.0000000e+00   1.0000000e+00   5.0794000e-01  -1.0000000e+00  -3.2540000e-01  -1.0000000e+00   7.2831000e-01
   1.0000000e+00   1.0000000e+00   0.0000000e+00   1.0000000e+00  -1.0000000e+00   1.0000000e+00   1.0000000e+00   1.0000000e+00   1.0000000e+00   1.0000000e+00  -5.0000000e-01   1.0000000e+00   1.0000000e+00   1.0000000e+00   1.0000000e+00   1.0000000e+00   1.0000000e+00   0.0000000e+00   0.0000000e+00   1.0000000e+00   1.0000000e+00   1.0000000e+00   1.0000000e+00   1.0000000e+00  -1.0000000e+00   1.0000000e+00   1.0000000e+00   1.0000000e+00   6.2500000e-01   1.0000000e+00  -7.5000000e-01  -7.5000000e-01   1.0000000e+00   1.0000000e+00   1.0000000e+00
   1.0000000e+00   1.0000000e+00   0.0000000e+00   3.6876000e-01  -1.0000000e+00  -1.0000000e+00  -1.0000000e+00  -7.6610000e-02   1.0000000e+00   1.0000000e+00   9.5041000e-01   7.4597000e-01  -3.8710000e-01  -1.0000000e+00  -7.9313000e-01  -9.6770000e-02   1.0000000e+00   4.8684000e-01   4.6502000e-01   3.1755000e-01  -2.7461000e-01  -1.4343000e-01  -2.0188000e-01  -1.1976000e-01   6.8950000e-02   3.0210000e-02   6.6390000e-02   3.4430000e-02  -1.1860000e-02  -4.0300000e-03  -1.6720000e-02  -7.6100000e-03   1.0800000e-03   1.5000000e-04   3.2500000e-03
   1.0000000e+00   0.0000000e+00   0.0000000e+00   0.0000000e+00   0.0000000e+00   0.0000000e+00   0.0000000e+00   0.0000000e+00   0.0000000e+00   0.0000000e+00   0.0000000e+00   0.0000000e+00   0.0000000e+00   1.0000000e+00   1.0000000e+00   1.0000000e+00   1.0000000e+00   1.0000000e+00  -1.0000000e+00   0.0000000e+00   0.0000000e+00   1.0000000e+00   1.0000000e+00   1.0000000e+00  -1.0000000e+00   1.0000000e+00   1.0000000e+00   1.0000000e+00   0.0000000e+00   1.0000000e+00   1.0000000e+00   1.0000000e+00  -1.0000000e+00   0.0000000e+00   0.0000000e+00
   1.0000000e+00   1.0000000e+00   0.0000000e+00   0.0000000e+00   0.0000000e+00   0.0000000e+00   0.0000000e+00   0.0000000e+00   0.0000000e+00  -8.5000000e-01  -1.0000000e+00   0.0000000e+00   0.0000000e+00   1.0000000e+00  -1.0000000e+00   0.0000000e+00   0.0000000e+00  -1.0000000e+00  -1.0000000e+00  -1.0000000e+00  -1.0000000e+00   1.0000000e+00  -1.0000000e+00  -6.0000000e-01  -1.0000000e+00   1.0000000e+00   1.0000000e+00  -1.0000000e+00  -2.0000000e-01   1.0000000e+00  -1.0000000e+00   0.0000000e+00   1.0000000e+00   0.0000000e+00   0.0000000e+00
   1.0000000e+00   0.0000000e+00   0.0000000e+00   0.0000000e+00   0.0000000e+00  -1.0000000e+00   1.0000000e+00   1.0000000e+00   1.0000000e+00  -1.0000000e+00  -1.0000000e+00   0.0000000e+00   0.0000000e+00  -1.0000000e+00  -1.0000000e+00  -1.0000000e+00  -3.1250000e-01  -1.0000000e+00  -1.0000000e+00   1.0000000e+00  -1.0000000e+00   1.0000000e+00  -1.0000000e+00   0.0000000e+00   0.0000000e+00   1.0000000e+00  -1.0000000e+00  -1.0000000e+00  -1.0000000e+00   0.0000000e+00   0.0000000e+00   1.0000000e+00  -1.0000000e+00   0.0000000e+00   0.0000000e+00
   1.0000000e+00   1.0000000e+00   0.0000000e+00  -1.0000000e+00   1.0000000e+00  -1.0000000e+00   1.5244000e-01   2.8354000e-01   1.0000000e+00  -1.0000000e+00   1.0000000e+00  -1.0000000e+00  -1.0000000e+00   1.0000000e+00   1.0000000e+00  -1.0000000e+00  -2.3476000e-01   2.8301000e-01  -1.0000000e+00   1.0000000e+00   1.0000000e+00  -3.1402000e-01  -1.0000000e+00  -1.0000000e+00  -1.0000000e+00   1.0000000e+00  -1.0000000e+00  -1.0000000e+00  -3.5780000e-02   1.0000000e+00  -1.0000000e+00  -1.0000000e+00  -3.2317000e-01   1.4939000e-01   1.0000000e+00
   1.0000000e+00   1.0000000e+00   0.0000000e+00  -6.4100000e-03  -5.0000000e-01   0.0000000e+00   0.0000000e+00  -1.9230000e-02   1.0000000e+00   0.0000000e+00   0.0000000e+00   0.0000000e+00   0.0000000e+00   0.0000000e+00   0.0000000e+00   0.0000000e+00   0.0000000e+00   0.0000000e+00   0.0000000e+00   3.1410000e-01   9.2949000e-01  -3.5256000e-01   7.4359000e-01  -3.4615000e-01  -8.0769000e-01   0.0000000e+00   0.0000000e+00  -6.1538000e-01  -5.1282000e-01   0.0000000e+00   0.0000000e+00   0.0000000e+00   0.0000000e+00   0.0000000e+00   0.0000000e+00
   1.0000000e+00   0.0000000e+00   0.0000000e+00  -1.0000000e+00  -1.0000000e+00   1.0000000e+00  -1.0000000e+00  -1.0000000e+00   1.0000000e+00   0.0000000e+00   0.0000000e+00   1.0000000e+00  -1.0000000e+00   1.0000000e+00  -1.0000000e+00   0.0000000e+00   0.0000000e+00   0.0000000e+00   0.0000000e+00   0.0000000e+00   0.0000000e+00  -1.0000000e+00   1.0000000e+00   1.0000000e+00  -1.0000000e+00  -1.0000000e+00   1.0000000e+00   1.0000000e+00   1.0000000e+00   0.0000000e+00   0.0000000e+00   1.0000000e+00   5.0000000e-01   0.0000000e+00   0.0000000e+00
   1.0000000e+00   1.0000000e+00   0.0000000e+00  -1.0000000e+00  -5.9677000e-01   0.0000000e+00   0.0000000e+00  -1.0000000e+00   6.4516000e-01  -8.7097000e-01   1.0000000e+00   0.0000000e+00   0.0000000e+00   0.0000000e+00   0.0000000e+00   0.0000000e+00   0.0000000e+00   0.0000000e+00   0.0000000e+00   0.0000000e+00   0.0000000e+00  -1.0000000e+00  -1.0000000e+00   0.0000000e+00   0.0000000e+00   2.9839000e-01   2.3387000e-01   1.0000000e+00   5.1613000e-01   0.0000000e+00   0.0000000e+00   0.0000000e+00   0.0000000e+00   0.0000000e+00   0.0000000e+00
   1.0000000e+00   0.0000000e+00   0.0000000e+00   1.0000000e+00   1.0000000e+00   1.0000000e+00  -1.0000000e+00   1.0000000e+00   1.0000000e+00   1.0000000e+00   1.0000000e+00   1.0000000e+00   1.0000000e+00   1.0000000e+00  -1.0000000e+00   1.0000000e+00   1.0000000e+00   1.0000000e+00  -1.0000000e+00   1.0000000e+00  -1.0000000e+00   1.0000000e+00   1.0000000e+00   1.0000000e+00   1.0000000e+00   1.0000000e+00  -1.0000000e+00   1.0000000e+00   1.0000000e+00   1.0000000e+00   1.0000000e+00   1.0000000e+00   1.0000000e+00   1.0000000e+00   1.0000000e+00
   1.0000000e+00   0.0000000e+00   0.0000000e+00   1.0000000e+00  -1.0000000e+00   1.0000000e+00   1.0000000e+00   1.0000000e+00  -1.0000000e+00   1.0000000e+00   1.0000000e+00   1.0000000e+00  -1.0000000e+00   1.0000000e+00  -1.0000000e+00   1.0000000e+00  -1.0000000e+00   1.0000000e+00   1.0000000e+00   1.0000000e+00   1.0000000e+00   1.0000000e+00   1.0000000e+00   1.0000000e+00  -1.0000000e+00   1.0000000e+00   1.0000000e+00   1.0000000e+00   1.0000000e+00   1.0000000e+00   1.0000000e+00   1.0000000e+00   1.0000000e+00   1.0000000e+00  -1.0000000e+00
   1.0000000e+00   0.0000000e+00   0.0000000e+00   1.0000000e+00   1.0000000e+00   1.0000000e+00  -1.0000000e+00   1.0000000e+00  -1.0000000e+00   1.0000000e+00   1.0000000e+00   0.0000000e+00   0.0000000e+00   1.0000000e+00  -1.0000000e+00   0.0000000e+00   0.0000000e+00   0.0000000e+00   0.0000000e+00   0.0000000e+00   0.0000000e+00  -1.0000000e+00   1.0000000e+00   1.0000000e+00   1.0000000e+00   0.0000000e+00   0.0000000e+00   1.0000000e+00   1.0000000e+00   0.0000000e+00   0.0000000e+00  -1.0000000e+00  -1.0000000e+00   0.0000000e+00   0.0000000e+00
   1.0000000e+00   0.0000000e+00   0.0000000e+00   1.0000000e+00  -1.0000000e+00  -1.0000000e+00   1.0000000e+00  -1.0000000e+00   1.0000000e+00   1.0000000e+00   1.0000000e+00   1.0000000e+00   1.0000000e+00  -1.0000000e+00  -1.0000000e+00  -1.0000000e+00  -1.0000000e+00   1.0000000e+00   1.0000000e+00   1.0000000e+00  -1.0000000e+00  -1.0000000e+00  -1.0000000e+00  -1.0000000e+00  -1.0000000e+00   1.0000000e+00   0.0000000e+00   1.0000000e+00  -1.0000000e+00   1.0000000e+00  -1.0000000e+00  -1.0000000e+00   1.0000000e+00  -1.0000000e+00   1.0000000e+00
   1.0000000e+00   0.0000000e+00   0.0000000e+00   1.0000000e+00  -1.0000000e+00   1.0000000e+00   1.0000000e+00   1.0000000e+00  -1.0000000e+00   1.0000000e+00   1.0000000e+00   1.0000000e+00  -1.0000000e+00   1.0000000e+00   1.0000000e+00   1.0000000e+00  -1.0000000e+00   1.0000000e+00  -1.0000000e+00   1.0000000e+00   1.0000000e+00   1.0000000e+00   1.0000000e+00   1.0000000e+00  -1.0000000e+00   1.0000000e+00  -1.0000000e+00   1.0000000e+00  -1.0000000e+00   1.0000000e+00   1.0000000e+00   1.0000000e+00  -1.0000000e+00   1.0000000e+00   1.0000000e+00
   1.0000000e+00   0.0000000e+00   0.0000000e+00   0.0000000e+00   0.0000000e+00   1.0000000e+00   1.0000000e+00   0.0000000e+00   0.0000000e+00   1.0000000e+00   1.0000000e+00   0.0000000e+00   0.0000000e+00   1.0000000e+00  -1.0000000e+00   0.0000000e+00   0.0000000e+00   0.0000000e+00   0.0000000e+00   0.0000000e+00   0.0000000e+00   0.0000000e+00   0.0000000e+00   0.0000000e+00   0.0000000e+00   0.0000000e+00   0.0000000e+00   1.0000000e+00  -1.0000000e+00   0.0000000e+00   0.0000000e+00  -1.0000000e+00   1.0000000e+00   0.0000000e+00   0.0000000e+00
   1.0000000e+00   0.0000000e+00   0.0000000e+00   0.0000000e+00   0.0000000e+00   1.0000000e+00   1.0000000e+00   1.0000000e+00   1.0000000e+00   0.0000000e+00   0.0000000e+00   0.0000000e+00   0.0000000e+00  -1.0000000e+00  -1.0000000e+00   0.0000000e+00   0.0000000e+00  -1.0000000e+00  -1.0000000e+00   0.0000000e+00   0.0000000e+00   0.0000000e+00   0.0000000e+00   1.0000000e+00   1.0000000e+00   0.0000000e+00   0.0000000e+00   1.0000000e+00   1.0000000e+00   0.0000000e+00   0.0000000e+00  -1.0000000e+00   1.0000000e+00   0.0000000e+00   0.0000000e+00
   1.0000000e+00   0.0000000e+00   0.0000000e+00   1.0000000e+00  -1.0000000e+00   1.0000000e+00   1.0000000e+00   1.0000000e+00   1.0000000e+00   1.0000000e+00   1.0000000e+00   1.0000000e+00   1.0000000e+00   1.0000000e+00  -1.0000000e+00   1.0000000e+00   1.0000000e+00   1.0000000e+00   1.0000000e+00   1.0000000e+00  -1.0000000e+00   1.0000000e+00  -1.0000000e+00   1.0000000e+00  -1.0000000e+00   1.0000000e+00  -1.0000000e+00   1.0000000e+00   1.0000000e+00   1.0000000e+00  -1.0000000e+00   1.0000000e+00   1.0000000e+00   1.0000000e+00   1.0000000e+00
   1.0000000e+00   0.0000000e+00   0.0000000e+00   0.0000000e+00   0.0000000e+00   0.0000000e+00   0.0000000e+00   0.0000000e+00   0.0000000e+00   0.0000000e+00   0.0000000e+00   0.0000000e+00   0.0000000e+00   0.0000000e+00   0.0000000e+00   0.0000000e+00   0.0000000e+00   0.0000000e+00   0.0000000e+00   0.0000000e+00   0.0000000e+00   0.0000000e+00   0.0000000e+00   0.0000000e+00   0.0000000e+00   0.0000000e+00   0.0000000e+00   1.0000000e+00   1.0000000e+00   0.0000000e+00   0.0000000e+00   0.0000000e+00   0.0000000e+00   0.0000000e+00   0.0000000e+00
   1.0000000e+00   0.0000000e+00   0.0000000e+00   1.0000000e+00   1.0000000e+00  -1.0000000e+00  -1.0000000e+00  -1.0000000e+00  -1.0000000e+00   0.0000000e+00   0.0000000e+00   0.0000000e+00   0.0000000e+00  -1.0000000e+00  -1.0000000e+00   0.0000000e+00   0.0000000e+00   0.0000000e+00   0.0000000e+00   0.0000000e+00   0.0000000e+00  -1.0000000e+00   1.0000000e+00   1.0000000e+00   1.0000000e+00   0.0000000e+00   0.0000000e+00   1.0000000e+00  -1.0000000e+00   0.0000000e+00   0.0000000e+00  -1.0000000e+00  -1.0000000e+00  -1.0000000e+00  -1.0000000e+00
   1.0000000e+00   1.0000000e+00   0.0000000e+00   6.8729000e-01   1.0000000e+00   9.1973000e-01  -7.6087000e-01   8.1773000e-01   4.3480000e-02   7.6087000e-01   1.0702000e-01   8.6789000e-01   7.3746000e-01   7.0067000e-01   1.8227000e-01   7.5920000e-01   1.3712000e-01   9.3478000e-01  -2.5084000e-01   7.0736000e-01   1.8729000e-01   6.4883000e-01   2.4582000e-01   6.0201000e-01   7.7425000e-01   1.0000000e+00  -5.3846000e-01   8.9262000e-01   2.2216000e-01   7.1070000e-01   5.3846000e-01   1.0000000e+00  -6.5220000e-02   5.6522000e-01   2.3913000e-01
   1.0000000e+00   1.0000000e+00   0.0000000e+00   3.8521000e-01   1.5564000e-01   4.1245000e-01   7.3930000e-02   2.6459000e-01   2.4125000e-01   2.3346000e-01   1.3230000e-01   1.9455000e-01   2.5292000e-01   2.4514000e-01   3.6965000e-01   8.9490000e-02   2.2957000e-01  -3.8910000e-02   3.6965000e-01   5.0580000e-02   2.4903000e-01   2.4903000e-01   9.7280000e-02   7.7820000e-02   2.9961000e-01  -2.4940000e-02   2.8482000e-01  -6.0240000e-02   2.6256000e-01  -1.4786000e-01   1.4786000e-01  -9.3390000e-02   3.1128000e-01  -1.9066000e-01   2.8794000e-01
   1.0000000e+00   1.0000000e+00   0.0000000e+00   6.4040000e-02  -1.5271000e-01  -4.4330000e-02   5.9110000e-02   8.3740000e-02  -2.4630000e-02  -1.4780000e-02   1.8719000e-01   6.4040000e-02   0.0000000e+00   1.2315000e-01  -9.8520000e-02   5.9110000e-02   0.0000000e+00   1.9700000e-02  -2.9560000e-02  -1.2808000e-01  -2.0690000e-01   6.8970000e-02   1.4780000e-02   6.8970000e-02   2.9560000e-02   7.8820000e-02   1.6256000e-01   2.8079000e-01  -4.9260000e-02  -5.9110000e-02  -9.3600000e-02   4.4330000e-02   5.4190000e-02   7.3890000e-02  -1.0837000e-01
   1.0000000e+00   1.0000000e+00   0.0000000e+00   2.5316000e-01   3.5949000e-01   0.0000000e+00   0.0000000e+00  -2.9620000e-01  -1.0000000e+00   0.0000000e+00   0.0000000e+00   7.5950000e-02  -7.3420000e-02   0.0000000e+00   0.0000000e+00   0.0000000e+00   0.0000000e+00   0.0000000e+00   0.0000000e+00   0.0000000e+00   0.0000000e+00   7.5900000e-03   6.8101000e-01  -2.0000000e-01   3.3671000e-01  -1.0380000e-01   3.5696000e-01   5.5700000e-02  -1.0000000e+00   0.0000000e+00   0.0000000e+00   6.3290000e-02  -1.0000000e+00   0.0000000e+00   0.0000000e+00
   1.0000000e+00   1.0000000e+00   0.0000000e+00   4.2708000e-01  -5.0000000e-01   0.0000000e+00   0.0000000e+00   0.0000000e+00   0.0000000e+00   4.6458000e-01   5.1042000e-01   5.8958000e-01   2.0830000e-02   0.0000000e+00   0.0000000e+00   0.0000000e+00   0.0000000e+00   1.6458000e-01  -4.5417000e-01   5.9167000e-01  -1.8333000e-01   0.0000000e+00   0.0000000e+00   0.0000000e+00   0.0000000e+00   9.8750000e-01  -4.0833000e-01  -1.0000000e+00  -1.0000000e+00  -2.7917000e-01  -7.5625000e-01   0.0000000e+00   0.0000000e+00   0.0000000e+00   0.0000000e+00
   1.0000000e+00   1.0000000e+00   0.0000000e+00   0.0000000e+00   0.0000000e+00   1.0000000e+00   1.2889000e-01   8.8444000e-01  -2.0000000e-02   0.0000000e+00   0.0000000e+00   1.0000000e+00  -4.2444000e-01   1.0000000e+00   1.9556000e-01   1.0000000e+00  -5.3330000e-02   1.0000000e+00  -8.1556000e-01   0.0000000e+00   0.0000000e+00   1.0000000e+00  -4.0000000e-02   1.0000000e+00  -1.8667000e-01   0.0000000e+00   0.0000000e+00   1.0000000e+00  -1.0000000e+00   0.0000000e+00   0.0000000e+00   1.0000000e+00   1.1778000e-01   9.0667000e-01  -9.5560000e-02
   1.0000000e+00   1.0000000e+00   0.0000000e+00   0.0000000e+00   0.0000000e+00   0.0000000e+00   0.0000000e+00   0.0000000e+00   0.0000000e+00   0.0000000e+00   0.0000000e+00   0.0000000e+00   0.0000000e+00  -1.0000000e+00   1.0000000e+00   1.0000000e+00   5.5172000e-01   0.0000000e+00   0.0000000e+00   0.0000000e+00   0.0000000e+00   0.0000000e+00   0.0000000e+00   0.0000000e+00   0.0000000e+00   0.0000000e+00   0.0000000e+00   1.0000000e+00   1.0000000e+00   0.0000000e+00   0.0000000e+00   0.0000000e+00   0.0000000e+00   0.0000000e+00   0.0000000e+00
   1.0000000e+00   0.0000000e+00   0.0000000e+00   0.0000000e+00   0.0000000e+00   0.0000000e+00   0.0000000e+00   0.0000000e+00   0.0000000e+00   0.0000000e+00   0.0000000e+00   0.0000000e+00   0.0000000e+00   0.0000000e+00   0.0000000e+00   0.0000000e+00   0.0000000e+00   0.0000000e+00   0.0000000e+00   0.0000000e+00   0.0000000e+00   0.0000000e+00   0.0000000e+00   0.0000000e+00   0.0000000e+00   0.0000000e+00   0.0000000e+00   1.0000000e+00  -1.0000000e+00   0.0000000e+00   0.0000000e+00   0.0000000e+00   0.0000000e+00   0.0000000e+00   0.0000000e+00
   1.0000000e+00   1.0000000e+00   0.0000000e+00   0.0000000e+00   0.0000000e+00   0.0000000e+00   0.0000000e+00   1.0000000e+00   1.0000000e+00  -1.0000000e+00  -1.0000000e+00   0.0000000e+00   0.0000000e+00   1.0000000e+00  -1.1111000e-01   0.0000000e+00   0.0000000e+00   0.0000000e+00   0.0000000e+00  -1.0000000e+00   1.0000000e+00   1.0000000e+00   1.0000000e+00   1.0000000e+00  -1.0000000e+00   0.0000000e+00   0.0000000e+00   1.0000000e+00  -1.0000000e+00   0.0000000e+00   0.0000000e+00   0.0000000e+00   0.0000000e+00   1.0000000e+00   1.0000000e+00
   1.0000000e+00   1.0000000e+00   0.0000000e+00   0.0000000e+00   0.0000000e+00   0.0000000e+00   0.0000000e+00   0.0000000e+00   0.0000000e+00  -1.0000000e+00   1.0000000e+00   0.0000000e+00   0.0000000e+00   1.0000000e+00   3.7333000e-01  -1.2000000e-01  -1.2000000e-01   0.0000000e+00   0.0000000e+00  -1.0000000e+00  -1.0000000e+00   0.0000000e+00   0.0000000e+00   1.0000000e+00  -1.0000000e+00   0.0000000e+00   0.0000000e+00   1.0000000e+00   2.2667000e-01   0.0000000e+00   0.0000000e+00   0.0000000e+00   0.0000000e+00   0.0000000e+00   0.0000000e+00
   2.0000000e+00   1.0000000e+00   0.0000000e+00   9.9539000e-01  -5.8890000e-02   8.5243000e-01   2.3060000e-02   8.3398000e-01  -3.7708000e-01   1.0000000e+00   3.7600000e-02   8.5243000e-01  -1.7755000e-01   5.9755000e-01  -4.4945000e-01   6.0536000e-01  -3.8223000e-01   8.4356000e-01  -3.8542000e-01   5.8212000e-01  -3.2192000e-01   5.6971000e-01  -2.9674000e-01   3.6946000e-01  -4.7357000e-01   5.6811000e-01  -5.1171000e-01   4.1078000e-01  -4.6168000e-01   2.1266000e-01  -3.4090000e-01   4.2267000e-01  -5.4487000e-01   1.8641000e-01  -4.5300000e-01
   2.0000000e+00   1.0000000e+00   0.0000000e+00   1.0000000e+00  -3.3650000e-02   1.0000000e+00   4.8500000e-03   1.0000000e+00  -1.2062000e-01   8.8965000e-01   1.1980000e-02   7.3082000e-01   5.3460000e-02   8.5443000e-01   8.2700000e-03   5.4591000e-01   2.9900000e-03   8.3775000e-01  -1.3644000e-01   7.5535000e-01  -8.5400000e-02   7.0887000e-01  -2.7502000e-01   4.3385000e-01  -1.2062000e-01   5.7528000e-01  -4.0220000e-01   5.8984000e-01  -2.2145000e-01   4.3100000e-01  -1.7365000e-01   6.0436000e-01  -2.4180000e-01   5.6045000e-01  -3.8238000e-01
   2.0000000e+00   1.0000000e+00   0.0000000e+00   1.0000000e+00  -2.4010000e-02   9.4140000e-01   6.5310000e-02   9.2106000e-01  -2.3255000e-01   7.7152000e-01  -1.6399000e-01   5.2798000e-01  -2.0275000e-01   5.6409000e-01  -7.1200000e-03   3.4395000e-01  -2.7457000e-01   5.2940000e-01  -2.1780000e-01   4.5107000e-01  -1.7813000e-01   5.9820000e-02  -3.5575000e-01   2.3090000e-02  -5.2879000e-01   3.2860000e-02  -6.5158000e-01   1.3290000e-01  -5.3206000e-01   2.4310000e-02  -6.2197000e-01  -5.7070000e-02  -5.9573000e-01  -4.6080000e-02  -6.5697000e-01
   2.0000000e+00   1.0000000e+00   0.0000000e+00   9.7588000e-01  -1.0602000e-01   9.4601000e-01  -2.0800000e-01   9.2806000e-01  -2.8350000e-01   8.5996000e-01  -2.7342000e-01   7.9766000e-01  -4.7929000e-01   7.8225000e-01  -5.0764000e-01   7.4628000e-01  -6.1436000e-01   5.7945000e-01  -6.8086000e-01   3.7852000e-01  -7.3641000e-01   3.6324000e-01  -7.6562000e-01   3.1898000e-01  -7.9753000e-01   2.2792000e-01  -8.1634000e-01   1.3659000e-01  -8.2510000e-01   4.6060000e-02  -8.2395000e-01  -4.2620000e-02  -8.1318000e-01  -1.3832000e-01  -8.0975000e-01
   2.0000000e+00   1.0000000e+00   0.0000000e+00   9.6355000e-01  -7.1980000e-02   1.0000000e+00  -1.4333000e-01   1.0000000e+00  -2.1313000e-01   1.0000000e+00  -3.6174000e-01   9.2570000e-01  -4.3569000e-01   9.4510000e-01  -4.0668000e-01   9.0392000e-01  -4.6381000e-01   9.8305000e-01  -3.5257000e-01   8.4537000e-01  -6.6020000e-01   7.5346000e-01  -6.0589000e-01   6.9637000e-01  -6.4225000e-01   8.5106000e-01  -6.5440000e-01   5.7577000e-01  -6.9712000e-01   2.5435000e-01  -6.3919000e-01   4.5114000e-01  -7.2779000e-01   3.8895000e-01  -7.3420000e-01
   2.0000000e+00   1.0000000e+00   0.0000000e+00   1.0000000e+00   6.6550000e-02   1.0000000e+00  -1.8388000e-01   1.0000000e+00  -2.7320000e-01   1.0000000e+00  -4.3107000e-01   1.0000000e+00  -4.1349000e-01   9.6232000e-01  -5.1874000e-01   9.0711000e-01  -5.9017000e-01   8.9230000e-01  -6.6474000e-01   6.9876000e-01  -7.0997000e-01   7.0645000e-01  -7.6320000e-01   6.3081000e-01  -8.0544000e-01   5.5867000e-01  -8.9128000e-01   4.7211000e-01  -8.6500000e-01   4.0303000e-01  -8.3675000e-01   3.0996000e-01  -8.9093000e-01   2.2995000e-01  -8.9158000e-01
   2.0000000e+00   1.0000000e+00   0.0000000e+00   1.0000000e+00  -1.6316000e-01   1.0000000e+00  -1.0169000e-01   9.9999000e-01  -1.5197000e-01   1.0000000e+00  -1.9277000e-01   9.4055000e-01  -3.5151000e-01   9.5735000e-01  -2.9785000e-01   9.3719000e-01  -3.4412000e-01   9.4486000e-01  -2.8106000e-01   9.0137000e-01  -4.3383000e-01   8.6043000e-01  -4.7308000e-01   8.2987000e-01  -5.1220000e-01   8.4080000e-01  -4.7137000e-01   7.6224000e-01  -5.8370000e-01   6.5723000e-01  -6.8794000e-01   6.8714000e-01  -6.4537000e-01   6.4727000e-01  -6.7226000e-01
   2.0000000e+00   1.0000000e+00   0.0000000e+00   1.0000000e+00   7.3800000e-02   1.0000000e+00   3.4200000e-02   1.0000000e+00  -5.5630000e-02   1.0000000e+00   8.7640000e-02   1.0000000e+00   1.9651000e-01   1.0000000e+00   2.0328000e-01   1.0000000e+00   1.2785000e-01   1.0000000e+00   1.0561000e-01   1.0000000e+00   2.7087000e-01   1.0000000e+00   4.4758000e-01   1.0000000e+00   4.1750000e-01   1.0000000e+00   2.0033000e-01   1.0000000e+00   3.6743000e-01   9.5603000e-01   4.8641000e-01   1.0000000e+00   3.2492000e-01   1.0000000e+00   4.6712000e-01
   2.0000000e+00   1.0000000e+00   0.0000000e+00   9.9645000e-01   6.4680000e-02   1.0000000e+00  -1.2360000e-02   9.7811000e-01   2.4980000e-02   9.6112000e-01   2.3120000e-02   9.9274000e-01   7.8080000e-02   8.9323000e-01   1.0346000e-01   9.4212000e-01   5.2690000e-02   8.8809000e-01   1.1120000e-01   8.6104000e-01   8.6310000e-02   8.1633000e-01   1.1830000e-01   8.3668000e-01   1.4442000e-01   8.1329000e-01   1.3412000e-01   7.9476000e-01   1.3638000e-01   7.9110000e-01   1.5379000e-01   7.7122000e-01   1.5930000e-01   7.0941000e-01   1.2015000e-01
   2.0000000e+00   1.0000000e+00   0.0000000e+00   6.7065000e-01   2.5280000e-02   6.6626000e-01   5.0310000e-02   5.7197000e-01   1.8761000e-01   8.7760000e-02   3.4081000e-01   6.3621000e-01   1.2131000e-01   6.2099000e-01   1.4285000e-01   7.8637000e-01   1.0976000e-01   5.8373000e-01   1.8151000e-01   1.4395000e-01   4.1224000e-01   5.3888000e-01   2.1326000e-01   5.1420000e-01   2.2625000e-01   4.8838000e-01   2.3724000e-01   4.6167000e-01   2.4618000e-01   4.3433000e-01   2.5306000e-01   4.0663000e-01   2.5792000e-01   1.0000000e+00   3.3036000e-01
   2.0000000e+00   1.0000000e+00   0.0000000e+00   1.0000000e+00  -6.1200000e-03   1.0000000e+00  -9.8340000e-02   1.0000000e+00  -7.6490000e-02   1.0000000e+00  -1.0605000e-01   1.0000000e+00  -1.1073000e-01   1.0000000e+00  -3.9489000e-01   1.0000000e+00  -1.5616000e-01   9.2124000e-01  -3.1884000e-01   8.6473000e-01  -3.4534000e-01   9.1693000e-01  -4.4072000e-01   9.6060000e-01  -4.6866000e-01   8.1874000e-01  -4.0372000e-01   8.2681000e-01  -4.2231000e-01   7.5784000e-01  -3.8231000e-01   8.0448000e-01  -4.0575000e-01   7.4354000e-01  -4.5039000e-01
   2.0000000e+00   1.0000000e+00   0.0000000e+00   9.6071000e-01   7.0880000e-02   1.0000000e+00   4.2960000e-02   1.0000000e+00   9.3130000e-02   9.0169000e-01  -5.1440000e-02   8.9263000e-01   2.5800000e-02   8.3250000e-01  -6.1420000e-02   8.7534000e-01   9.8310000e-02   7.6544000e-01   2.8000000e-03   7.5206000e-01  -5.2950000e-02   6.5961000e-01  -7.9050000e-02   6.4158000e-01  -5.9290000e-02   5.5677000e-01  -7.7050000e-02   5.8051000e-01  -2.2050000e-02   4.9664000e-01  -1.2510000e-02   5.1310000e-01  -1.5000000e-04   5.2099000e-01  -1.8200000e-03
   2.0000000e+00   1.0000000e+00   0.0000000e+00   1.0000000e+00  -6.1820000e-02   1.0000000e+00   2.9420000e-02   1.0000000e+00  -5.1310000e-02   1.0000000e+00  -1.7070000e-02   1.0000000e+00  -1.1726000e-01   8.4493000e-01  -5.2020000e-02   9.3392000e-01  -6.5980000e-02   6.9170000e-01  -7.3790000e-02   6.5731000e-01  -2.0367000e-01   9.4910000e-01  -3.1558000e-01   8.0852000e-01  -3.1654000e-01   8.4932000e-01  -3.4838000e-01   7.2529000e-01  -2.9174000e-01   7.3094000e-01  -3.8576000e-01   5.4356000e-01  -2.6284000e-01   6.4207000e-01  -3.9487000e-01
   2.0000000e+00   1.0000000e+00   0.0000000e+00   1.0000000e+00  -8.7140000e-02   1.0000000e+00  -1.7263000e-01   8.6635000e-01  -8.1779000e-01   9.4817000e-01   6.1053000e-01   9.5473000e-01  -4.1382000e-01   8.8486000e-01  -3.1736000e-01   8.7937000e-01  -2.3433000e-01   8.1051000e-01  -6.2180000e-01   1.2245000e-01  -1.0000000e+00   9.0284000e-01   1.1053000e-01   6.2357000e-01  -7.8547000e-01   5.5389000e-01  -8.2868000e-01   4.8136000e-01  -8.6583000e-01   4.0650000e-01  -8.9674000e-01   3.2984000e-01  -9.2128000e-01  -1.3341000e-01  -1.0000000e+00
   2.0000000e+00   1.0000000e+00   0.0000000e+00   1.0000000e+00   8.3800000e-02   1.0000000e+00   1.7387000e-01   1.0000000e+00  -1.3308000e-01   9.8172000e-01   6.4520000e-01   1.0000000e+00   4.7904000e-01   1.0000000e+00   5.9113000e-01   1.0000000e+00   7.0758000e-01   1.0000000e+00   8.2777000e-01   1.0000000e+00   9.5099000e-01   1.0000000e+00   1.0000000e+00   9.8042000e-01   1.0000000e+00   9.1624000e-01   1.0000000e+00   8.3899000e-01   1.0000000e+00   7.4822000e-01   1.0000000e+00   6.4358000e-01   1.0000000e+00   5.2479000e-01   1.0000000e+00
   2.0000000e+00   1.0000000e+00   0.0000000e+00   1.0000000e+00  -1.4236000e-01   1.0000000e+00  -1.6256000e-01   1.0000000e+00  -2.3656000e-01   1.0000000e+00  -7.5140000e-02   1.0000000e+00  -2.5010000e-01   1.0000000e+00  -2.6161000e-01   1.0000000e+00  -2.1975000e-01   1.0000000e+00  -3.8606000e-01   1.0000000e+00  -4.6162000e-01   1.0000000e+00  -3.5519000e-01   1.0000000e+00  -5.9661000e-01   1.0000000e+00  -4.7643000e-01   9.8820000e-01  -4.9687000e-01   1.0000000e+00  -7.5820000e-01   1.0000000e+00  -7.5761000e-01   1.0000000e+00  -8.4437000e-01
   2.0000000e+00   1.0000000e+00   0.0000000e+00   8.8208000e-01  -1.4639000e-01   9.3408000e-01  -1.1057000e-01   9.2100000e-01  -1.6450000e-01   8.8307000e-01  -1.7036000e-01   8.8462000e-01  -3.1809000e-01   8.5269000e-01  -3.1463000e-01   8.2116000e-01  -3.5924000e-01   8.0681000e-01  -3.3632000e-01   7.5243000e-01  -4.7022000e-01   7.0555000e-01  -4.7153000e-01   6.6150000e-01  -5.0085000e-01   6.1297000e-01  -4.8086000e-01   5.6804000e-01  -5.4629000e-01   5.0179000e-01  -5.9854000e-01   4.7075000e-01  -5.7377000e-01   4.2189000e-01  -5.8086000e-01
   2.0000000e+00   1.0000000e+00   0.0000000e+00   1.0000000e+00  -1.5899000e-01   7.2314000e-01   2.7686000e-01   8.3443000e-01  -5.8388000e-01   1.0000000e+00  -2.8207000e-01   1.0000000e+00  -4.9863000e-01   7.9962000e-01  -1.2527000e-01   7.6837000e-01   1.4638000e-01   1.0000000e+00   3.9337000e-01   1.0000000e+00   2.6590000e-01   9.6354000e-01  -1.8910000e-02   9.2599000e-01  -9.1338000e-01   1.0000000e+00   1.4803000e-01   1.0000000e+00  -1.1582000e-01   1.0000000e+00  -1.1129000e-01   1.0000000e+00   5.3372000e-01   1.0000000e+00  -5.7758000e-01
   2.0000000e+00   1.0000000e+00   0.0000000e+00   1.0000000e+00   4.3300000e-03   1.0000000e+00  -1.2090000e-02   1.0000000e+00  -2.9600000e-02   1.0000000e+00  -7.0140000e-02   9.7839000e-01  -6.2560000e-02   1.0000000e+00  -6.5440000e-02   9.7261000e-01  -7.9170000e-02   9.2561000e-01  -1.3665000e-01   9.4184000e-01  -1.4327000e-01   9.9589000e-01  -1.4248000e-01   9.4815000e-01  -1.3565000e-01   8.9469000e-01  -2.0851000e-01   8.9067000e-01  -1.7909000e-01   8.5644000e-01  -1.8552000e-01   8.3777000e-01  -2.0101000e-01   8.3867000e-01  -2.0766000e-01
   2.0000000e+00   1.0000000e+00   0.0000000e+00   9.1241000e-01   4.3470000e-02   9.4191000e-01   2.2800000e-02   9.4705000e-01   5.3450000e-02   9.3582000e-01   1.3210000e-02   9.1911000e-01   6.3480000e-02   9.2766000e-01   1.2067000e-01   9.2048000e-01   6.2110000e-02   8.8899000e-01   1.2722000e-01   8.3744000e-01   1.4439000e-01   8.0983000e-01   1.1849000e-01   7.7041000e-01   1.4222000e-01   7.5755000e-01   1.1299000e-01   7.3550000e-01   1.3282000e-01   6.6387000e-01   1.5300000e-01   7.0925000e-01   1.0754000e-01   6.5258000e-01   1.1447000e-01
   2.0000000e+00   1.0000000e+00   0.0000000e+00   1.0000000e+00   6.5380000e-02   1.0000000e+00   2.0746000e-01   1.0000000e+00   2.6281000e-01   9.3051000e-01   3.2213000e-01   8.6773000e-01   3.9039000e-01   7.5474000e-01   5.0082000e-01   7.9555000e-01   5.2321000e-01   6.5954000e-01   6.0756000e-01   5.7619000e-01   6.2999000e-01   4.7807000e-01   6.7135000e-01   4.0553000e-01   6.8840000e-01   3.4384000e-01   7.2082000e-01   2.7712000e-01   7.2386000e-01   1.9296000e-01   7.0682000e-01   1.1372000e-01   7.2688000e-01   6.9900000e-02   7.1444000e-01
   2.0000000e+00   1.0000000e+00   0.0000000e+00   9.0932000e-01   8.7910000e-02   8.6528000e-01   1.6888000e-01   1.0000000e+00   1.6598000e-01   5.5187000e-01   6.8154000e-01   7.0207000e-01   3.6719000e-01   1.6286000e-01   4.2739000e-01   5.7620000e-01   4.6086000e-01   5.1067000e-01   4.9618000e-01   3.1639000e-01   1.2967000e-01   3.7824000e-01   5.4462000e-01   3.1274000e-01   5.5826000e-01   2.4856000e-01   5.6527000e-01   1.8626000e-01   5.6605000e-01   1.2635000e-01   5.6101000e-01   6.9270000e-02   5.5061000e-01   1.2137000e-01   6.7739000e-01
   2.0000000e+00   1.0000000e+00   0.0000000e+00   9.9025000e-01  -5.7850000e-02   9.9793000e-01  -1.3009000e-01   9.8663000e-01  -1.9430000e-01   9.9374000e-01  -2.5843000e-01   9.2738000e-01  -3.0130000e-01   9.2651000e-01  -3.7965000e-01   8.9812000e-01  -4.3796000e-01   8.4922000e-01  -5.2064000e-01   8.7433000e-01  -5.7075000e-01   7.9016000e-01  -5.9839000e-01   7.4725000e-01  -6.4615000e-01   6.8282000e-01  -6.8479000e-01   6.5247000e-01  -7.3174000e-01   6.1010000e-01  -7.5353000e-01   5.4752000e-01  -8.0278000e-01   4.9195000e-01  -8.3245000e-01
   2.0000000e+00   1.0000000e+00   0.0000000e+00   1.0000000e+00  -3.7300000e-02   1.0000000e+00  -7.3830000e-02   9.9601000e-01  -1.1039000e-01   9.9838000e-01  -9.9310000e-02   9.8941000e-01  -1.3814000e-01   9.6674000e-01  -2.1695000e-01   9.5288000e-01  -2.5099000e-01   9.1236000e-01  -3.4400000e-01   9.0581000e-01  -3.2152000e-01   8.9991000e-01  -3.4691000e-01   8.7874000e-01  -3.7643000e-01   8.6213000e-01  -4.2990000e-01   8.3172000e-01  -4.3122000e-01   8.1433000e-01  -4.2593000e-01   7.7919000e-01  -4.7977000e-01   7.5115000e-01  -5.0152000e-01
   2.0000000e+00   1.0000000e+00   0.0000000e+00   9.8166000e-01   8.7400000e-03   9.8103000e-01  -3.8180000e-02   9.7565000e-01  -5.6990000e-02   9.5947000e-01  -6.9710000e-02   9.9004000e-01  -4.5070000e-02   9.4713000e-01  -1.1102000e-01   9.3369000e-01  -1.2790000e-01   9.4217000e-01  -1.1583000e-01   7.9682000e-01  -1.9200000e-01   8.8274000e-01  -1.7387000e-01   8.6257000e-01  -1.8739000e-01   8.8487000e-01  -1.9689000e-01   8.1813000e-01  -2.1136000e-01   7.8546000e-01  -2.3864000e-01   7.6911000e-01  -2.3095000e-01   7.4323000e-01  -2.3902000e-01
   2.0000000e+00   1.0000000e+00   0.0000000e+00   8.4134000e-01  -1.8362000e-01   4.3644000e-01   2.9190000e-02   9.3421000e-01  -2.6700000e-03   8.7947000e-01   1.3795000e-01   8.1121000e-01  -1.7890000e-02   8.8559000e-01   5.4991000e-01   9.1714000e-01  -5.7486000e-01   7.5000000e-01  -2.9520000e-01   8.6676000e-01  -2.0104000e-01   1.0000000e+00   1.0000000e+00   4.6610000e-01  -1.6290000e-01   9.0066000e-01  -2.7780000e-02   9.3358000e-01  -1.1580000e-02   6.1582000e-01  -3.2298000e-01   8.4463000e-01  -2.5706000e-01   9.3323000e-01  -1.4250000e-02
   2.0000000e+00   1.0000000e+00   0.0000000e+00   1.0000000e+00   1.0000000e+00   1.0000000e+00   1.0000000e+00   9.1010000e-01   1.0000000e+00  -2.6970000e-01   1.0000000e+00  -8.3152000e-01   1.0000000e+00  -1.0000000e+00   1.0000000e+00  -1.0000000e+00   7.2526000e-01  -1.0000000e+00  -5.7779000e-01  -1.0000000e+00  -4.2052000e-01  -1.0000000e+00  -1.0000000e+00  -5.2838000e-01  -1.0000000e+00   9.0014000e-01  -1.0000000e+00   1.0000000e+00  -1.0000000e+00   1.0000000e+00  -1.0000000e+00   1.0000000e+00  -3.4686000e-01   1.0000000e+00   3.4845000e-01
   2.0000000e+00   1.0000000e+00   0.0000000e+00   9.5659000e-01   8.1430000e-02   9.7487000e-01  -5.6670000e-02   9.7165000e-01  -8.4840000e-02   9.6097000e-01  -6.5610000e-02   9.4717000e-01   1.2790000e-02   9.5436000e-01  -1.6795000e-01   9.4612000e-01  -1.9497000e-01   9.9630000e-01  -3.2268000e-01   9.0343000e-01  -3.5902000e-01   9.1428000e-01  -2.7316000e-01   9.0140000e-01  -2.9807000e-01   9.9899000e-01  -4.0747000e-01   8.7244000e-01  -3.4586000e-01   9.2059000e-01  -3.0619000e-01   8.3951000e-01  -3.9061000e-01   8.2166000e-01  -4.1173000e-01
   2.0000000e+00   1.0000000e+00   0.0000000e+00   1.0000000e+00  -2.2590000e-02   1.0000000e+00  -4.4940000e-02   1.0000000e+00  -6.6820000e-02   1.0000000e+00  -8.7990000e-02   1.0000000e+00   5.6173000e-01   1.0000000e+00  -1.2738000e-01   1.0000000e+00  -1.4522000e-01   1.0000000e+00   3.2407000e-01   1.0000000e+00  -1.7639000e-01   9.9484000e-01  -1.8949000e-01   9.5601000e-01  -2.0081000e-01   1.0000000e+00  -9.2284000e-01   8.7280000e-01  -2.1793000e-01   8.2920000e-01  -2.2370000e-01   7.8479000e-01  -2.2765000e-01   7.3992000e-01  -2.2981000e-01
   2.0000000e+00   1.0000000e+00   0.0000000e+00   1.0000000e+00   5.8120000e-02   9.4525000e-01   7.4180000e-02   9.9952000e-01   1.3231000e-01   1.0000000e+00  -1.9110000e-02   9.4846000e-01   7.0330000e-02   9.5713000e-01   1.4644000e-01   9.4862000e-01   1.1224000e-01   9.0896000e-01   2.0119000e-01   9.6741000e-01   1.6265000e-01   9.9695000e-01   1.4258000e-01   9.0784000e-01   1.6410000e-01   9.1667000e-01   2.2431000e-01   8.8423000e-01   2.3571000e-01   8.8568000e-01   2.2511000e-01   7.8324000e-01   2.9576000e-01   8.3574000e-01   3.1166000e-01
   2.0000000e+00   1.0000000e+00   0.0000000e+00   1.0000000e+00   9.7710000e-02   1.0000000e+00   1.2197000e-01   1.0000000e+00   2.2574000e-01   9.8602000e-01   9.2370000e-02   9.4930000e-01   1.9211000e-01   9.2992000e-01   2.4288000e-01   8.9241000e-01   2.8343000e-01   8.5529000e-01   2.6721000e-01   8.3656000e-01   3.3129000e-01   8.3393000e-01   3.1698000e-01   7.4829000e-01   3.9597000e-01   7.6193000e-01   3.4658000e-01   6.8452000e-01   4.2746000e-01   6.2764000e-01   4.6031000e-01   5.6791000e-01   4.7033000e-01   5.4252000e-01   5.0903000e-01
   2.0000000e+00   1.0000000e+00   0.0000000e+00   1.0000000e+00   1.6801000e-01   9.9352000e-01   1.6334000e-01   9.4616000e-01   3.3347000e-01   9.1759000e-01   2.2610000e-01   9.1408000e-01   3.7107000e-01   8.4250000e-01   4.6899000e-01   8.1011000e-01   4.9225000e-01   7.8473000e-01   4.8311000e-01   6.5091000e-01   5.6977000e-01   5.6553000e-01   5.8071000e-01   5.5586000e-01   6.4720000e-01   4.8311000e-01   5.5236000e-01   4.3317000e-01   6.9129000e-01   3.5684000e-01   7.6147000e-01   3.3921000e-01   6.6844000e-01   2.2101000e-01   7.8685000e-01
   2.0000000e+00   1.0000000e+00   0.0000000e+00   1.0000000e+00  -4.1457000e-01   1.0000000e+00   7.6131000e-01   8.7060000e-01   1.8593000e-01   1.0000000e+00  -9.9250000e-02   9.3844000e-01   4.7990000e-01   6.5452000e-01  -1.6080000e-01   1.0000000e+00   8.7900000e-03   9.7613000e-01  -5.0126000e-01   8.0025000e-01  -2.4497000e-01   8.8065000e-01  -1.9095000e-01   1.0000000e+00  -1.2312000e-01   9.3593000e-01   1.0678000e-01   9.2890000e-01  -7.2490000e-02   1.0000000e+00  -2.7387000e-01   4.3970000e-01   1.9849000e-01   5.1382000e-01  -5.4020000e-02
   2.0000000e+00   1.0000000e+00   0.0000000e+00   1.0000000e+00   2.8046000e-01   1.0000000e+00   2.4770000e-02   1.0000000e+00   7.7640000e-02   1.0000000e+00   4.3170000e-02   9.8762000e-01   3.3266000e-01   1.0000000e+00   5.4890000e-02   1.0000000e+00   4.3840000e-02   9.5750000e-01  -2.4598000e-01   8.4371000e-01  -8.6680000e-02   1.0000000e+00   4.1500000e-02   9.9933000e-01   2.7376000e-01   1.0000000e+00  -3.9056000e-01   9.6414000e-01  -2.1740000e-02   8.6747000e-01   2.3360000e-01   9.4578000e-01  -2.2021000e-01   8.0355000e-01  -7.3290000e-02
   2.0000000e+00   1.0000000e+00   0.0000000e+00   1.0000000e+00   6.7784000e-01   8.1309000e-01   8.2021000e-01   4.3019000e-01   1.0000000e+00   2.0619000e-01   8.0541000e-01  -4.3872000e-01   1.0000000e+00  -7.9135000e-01   7.7092000e-01  -1.0000000e+00   4.0268000e-01  -3.9046000e-01  -5.8634000e-01  -9.7907000e-01  -4.2822000e-01  -7.3083000e-01  -7.6339000e-01  -3.7671000e-01  -9.7491000e-01   4.1366000e-01  -1.0000000e+00   4.1778000e-01  -9.3296000e-01   2.5773000e-01  -1.0000000e+00   9.3570000e-01  -3.5222000e-01   9.8816000e-01   3.4460000e-02
   2.0000000e+00   1.0000000e+00   0.0000000e+00   1.0000000e+00   3.5290000e-02   1.0000000e+00   1.8281000e-01   1.0000000e+00   2.6968000e-01   1.0000000e+00   2.5068000e-01   1.0000000e+00   2.8778000e-01   1.0000000e+00   3.8643000e-01   1.0000000e+00   3.1674000e-01   1.0000000e+00   6.5701000e-01   1.0000000e+00   5.3846000e-01   1.0000000e+00   6.1267000e-01   1.0000000e+00   5.9457000e-01   8.9593000e-01   6.8326000e-01   8.9502000e-01   7.1374000e-01   8.5611000e-01   6.7149000e-01   7.4389000e-01   8.5611000e-01   7.1493000e-01   7.5837000e-01
   2.0000000e+00   1.0000000e+00   0.0000000e+00   9.6087000e-01   8.6200000e-02   9.6760000e-01   1.9279000e-01   9.6026000e-01   2.7451000e-01   9.8044000e-01   3.5052000e-01   9.2867000e-01   4.6281000e-01   8.6265000e-01   5.2517000e-01   8.2820000e-01   5.8794000e-01   7.3242000e-01   6.9065000e-01   6.9003000e-01   7.3140000e-01   5.4473000e-01   6.8820000e-01   4.8339000e-01   7.6197000e-01   4.0615000e-01   7.4689000e-01   3.3401000e-01   8.3796000e-01   2.4944000e-01   8.6061000e-01   1.3756000e-01   8.6835000e-01   9.0480000e-02   8.6285000e-01
   2.0000000e+00   1.0000000e+00   0.0000000e+00   1.0000000e+00   5.0700000e-02   1.0000000e+00   1.0827000e-01   1.0000000e+00   1.9498000e-01   1.0000000e+00   2.8453000e-01   1.0000000e+00   3.4826000e-01   1.0000000e+00   3.8261000e-01   9.4575000e-01   4.2881000e-01   8.9126000e-01   5.0391000e-01   7.5906000e-01   5.8801000e-01   8.0644000e-01   5.9962000e-01   7.9578000e-01   6.2758000e-01   6.6643000e-01   6.3942000e-01   5.9417000e-01   6.9435000e-01   4.9538000e-01   7.2684000e-01   4.7027000e-01   7.1689000e-01   3.3381000e-01   7.5243000e-01
   2.0000000e+00   1.0000000e+00   0.0000000e+00   1.0000000e+00   4.0780000e-02   1.0000000e+00   1.1982000e-01   1.0000000e+00   1.6159000e-01   1.0000000e+00   2.7921000e-01   9.8703000e-01   3.0889000e-01   9.2745000e-01   3.7639000e-01   9.1118000e-01   3.9749000e-01   8.1939000e-01   4.6059000e-01   7.8619000e-01   4.6994000e-01   7.9400000e-01   5.6282000e-01   7.0331000e-01   5.8129000e-01   6.7077000e-01   5.9723000e-01   5.8903000e-01   6.0990000e-01   5.3952000e-01   6.0932000e-01   4.5312000e-01   6.3636000e-01   4.0442000e-01   6.2658000e-01
   2.0000000e+00   1.0000000e+00   0.0000000e+00   1.0000000e+00   2.4168000e-01   1.0000000e+00   4.8590000e-01   1.0000000e+00   7.2973000e-01   1.0000000e+00   1.0000000e+00   1.0000000e+00   1.0000000e+00   1.0000000e+00   1.0000000e+00   1.0000000e+00   7.7128000e-01   1.0000000e+00   1.0000000e+00   1.0000000e+00   1.0000000e+00   7.4468000e-01   1.0000000e+00   8.9647000e-01   1.0000000e+00   6.4628000e-01   1.0000000e+00   3.8255000e-01   1.0000000e+00   1.0819000e-01   1.0000000e+00  -1.7370000e-01   1.0000000e+00  -8.1383000e-01   1.0000000e+00
   2.0000000e+00   1.0000000e+00   0.0000000e+00   1.0000000e+00  -6.6040000e-02   1.0000000e+00   6.2937000e-01   1.0000000e+00   9.5570000e-02   1.0000000e+00   2.0280000e-01   1.0000000e+00  -1.0000000e+00   1.0000000e+00  -4.0559000e-01   1.0000000e+00  -1.5851000e-01   1.0000000e+00   4.8950000e-02   1.0000000e+00  -6.1538000e-01   1.0000000e+00  -2.6573000e-01   1.0000000e+00  -1.0000000e+00   1.0000000e+00  -5.8042000e-01   1.0000000e+00  -8.1372000e-01   1.0000000e+00  -1.0000000e+00   1.0000000e+00  -7.8555000e-01   1.0000000e+00  -4.8252000e-01
   2.0000000e+00   1.0000000e+00   0.0000000e+00   9.2277000e-01   7.8040000e-02   9.2679000e-01   1.6251000e-01   8.9702000e-01   2.4618000e-01   8.4111000e-01   3.5197000e-01   7.8801000e-01   4.2196000e-01   7.0716000e-01   4.6983000e-01   7.0796000e-01   5.6476000e-01   6.0459000e-01   6.4200000e-01   5.1247000e-01   6.4924000e-01   3.9903000e-01   6.6975000e-01   3.4232000e-01   6.8343000e-01   2.3693000e-01   7.6146000e-01   1.8765000e-01   7.3885000e-01   9.6940000e-02   7.1038000e-01   2.7350000e-02   7.7072000e-01  -4.0230000e-02   6.9509000e-01
   2.0000000e+00   1.0000000e+00   0.0000000e+00   7.4852000e-01  -2.8110000e-02   6.5680000e-01  -5.1780000e-02   8.0621000e-01   2.8110000e-02   8.5947000e-01   2.5150000e-02   6.3462000e-01   8.7280000e-02   7.1598000e-01   7.8400000e-02   7.3077000e-01   5.1780000e-02   7.8550000e-01  -2.7811000e-01   6.5976000e-01  -1.4790000e-02   7.8698000e-01   6.9530000e-02   3.4615000e-01  -1.8639000e-01   6.5385000e-01   2.8110000e-02   6.1009000e-01  -6.6370000e-02   5.3550000e-01  -2.1154000e-01   5.9024000e-01  -1.4053000e-01   5.6361000e-01   2.9590000e-02
   2.0000000e+00   1.0000000e+00   0.0000000e+00   6.7547000e-01   4.5280000e-02   7.6981000e-01  -1.0566000e-01   7.7358000e-01   3.7740000e-02   6.6038000e-01  -4.5280000e-02   6.4528000e-01   1.1320000e-02   6.6792000e-01  -1.3962000e-01   7.2075000e-01  -2.2640000e-02   7.6981000e-01   8.6790000e-02   6.1887000e-01  -7.9250000e-02   7.5849000e-01  -2.3774000e-01   7.3962000e-01  -1.4717000e-01   8.4906000e-01  -1.5094000e-01   7.3886000e-01  -5.8010000e-02   6.6792000e-01   2.2640000e-02   8.6415000e-01   3.7740000e-02   7.3208000e-01   7.5500000e-03
   2.0000000e+00   1.0000000e+00   0.0000000e+00   5.7647000e-01  -1.5690000e-02   4.0392000e-01   0.0000000e+00   3.8431000e-01   1.2941000e-01   4.0000000e-01  -5.8820000e-02   5.6471000e-01   1.4118000e-01   4.6667000e-01   8.2350000e-02   5.2549000e-01  -5.4900000e-02   5.8039000e-01   1.5690000e-02   5.0196000e-01   0.0000000e+00   4.5882000e-01   6.6670000e-02   5.8039000e-01   8.2350000e-02   4.9804000e-01   3.9200000e-03   4.8601000e-01   1.0039000e-01   4.6275000e-01   8.2350000e-02   4.5098000e-01   2.3529000e-01   4.3137000e-01   1.7255000e-01
   2.0000000e+00   1.0000000e+00   0.0000000e+00   8.8305000e-01  -2.1996000e-01   1.0000000e+00   3.6373000e-01   8.2403000e-01   1.9206000e-01   8.5086000e-01   5.9010000e-02   9.0558000e-01  -4.2920000e-02   8.5193000e-01   2.5000000e-01   7.7897000e-01   2.5322000e-01   6.9206000e-01   5.7940000e-01   7.1030000e-01   3.9056000e-01   7.3176000e-01   2.7575000e-01   1.0000000e+00   3.4871000e-01   5.6760000e-01   5.2039000e-01   6.9811000e-01   5.3235000e-01   8.0901000e-01   5.8584000e-01   4.3026000e-01   7.0923000e-01   5.2361000e-01   5.4185000e-01
   2.0000000e+00   1.0000000e+00   0.0000000e+00   7.0870000e-01  -2.4783000e-01   6.4348000e-01   4.3480000e-02   4.5217000e-01   3.8261000e-01   6.5217000e-01   1.8261000e-01   5.0000000e-01   2.6957000e-01   5.7826000e-01  -2.3043000e-01   5.0435000e-01   3.7826000e-01   3.8696000e-01  -4.2609000e-01   3.6087000e-01  -2.6087000e-01   2.6957000e-01   1.1739000e-01   5.3246000e-01  -3.8450000e-02   3.1304000e-01  -1.2174000e-01   4.9930000e-01  -4.2640000e-02   4.8348000e-01  -4.4480000e-02   6.4348000e-01  -2.5217000e-01   5.0435000e-01   1.4783000e-01
   2.0000000e+00   1.0000000e+00   0.0000000e+00   2.9202000e-01   1.3582000e-01   4.5331000e-01   1.6808000e-01   5.1783000e-01  -5.0900000e-03   5.2632000e-01   2.0883000e-01   5.2462000e-01  -1.6638000e-01   4.7368000e-01  -4.7540000e-02   5.5518000e-01   3.9050000e-02   8.1664000e-01  -2.2411000e-01   4.2445000e-01  -4.2440000e-02   3.4975000e-01   6.6210000e-02   2.8183000e-01  -2.0883000e-01   5.1731000e-01  -3.1760000e-02   5.0369000e-01  -3.3510000e-02   3.4635000e-01   9.8470000e-02   7.0798000e-01  -1.8680000e-02   3.9559000e-01  -3.2260000e-02
   2.0000000e+00   1.0000000e+00   0.0000000e+00   9.0116000e-01   1.6607000e-01   7.9299000e-01   3.7379000e-01   7.2990000e-01   5.0515000e-01   5.9784000e-01   7.2997000e-01   4.4303000e-01   8.1152000e-01   2.4412000e-01   8.7493000e-01   6.4380000e-02   8.5038000e-01  -1.2611000e-01   8.7396000e-01  -2.8739000e-01   7.9617000e-01  -4.6635000e-01   6.5924000e-01  -5.7135000e-01   5.3805000e-01  -6.8159000e-01   3.9951000e-01  -7.1844000e-01   2.5835000e-01  -7.2369000e-01   1.1218000e-01  -7.1475000e-01  -5.5250000e-02  -6.7699000e-01  -1.9904000e-01
   2.0000000e+00   1.0000000e+00   0.0000000e+00   9.7714000e-01   1.9049000e-01   8.2683000e-01   4.6259000e-01   7.1771000e-01   5.8732000e-01   4.7968000e-01   8.4278000e-01   3.1409000e-01   9.2643000e-01   1.0289000e-01   9.3945000e-01  -1.3254000e-01   8.4290000e-01  -3.2020000e-01   9.1624000e-01  -5.2145000e-01   7.9525000e-01  -6.8274000e-01   4.9508000e-01  -7.7408000e-01   3.3537000e-01  -8.5376000e-01   1.7849000e-01  -8.3314000e-01  -1.3580000e-02  -8.2366000e-01  -1.9321000e-01  -6.7289000e-01  -3.3662000e-01  -5.9943000e-01  -4.9700000e-01
   2.0000000e+00   1.0000000e+00   0.0000000e+00   7.4084000e-01   4.9740000e-02   7.9074000e-01   2.5430000e-02   7.8575000e-01   3.7930000e-02   6.6230000e-01   9.9480000e-02   6.7801000e-01   3.1152000e-01   7.5934000e-01   7.3480000e-02   7.4695000e-01   8.4420000e-02   7.0681000e-01  -7.8530000e-02   6.3613000e-01   0.0000000e+00   7.0021000e-01   1.1355000e-01   6.8183000e-01   1.2185000e-01   6.7016000e-01   1.5445000e-01   6.4158000e-01   1.3608000e-01   6.5707000e-01   1.7539000e-01   5.9759000e-01   1.4697000e-01   5.7455000e-01   1.5114000e-01
   2.0000000e+00   1.0000000e+00   0.0000000e+00   1.0000000e+00   1.7090000e-02   9.6215000e-01  -3.1420000e-02   1.0000000e+00  -3.4360000e-02   1.0000000e+00  -5.0710000e-02   9.9026000e-01  -7.0920000e-02   9.9173000e-01  -9.0020000e-02   1.0000000e+00  -1.5727000e-01   1.0000000e+00  -1.4257000e-01   9.8310000e-01  -1.1813000e-01   1.0000000e+00  -1.8519000e-01   1.0000000e+00  -1.9272000e-01   9.8971000e-01  -2.2083000e-01   9.6490000e-01  -2.0243000e-01   9.4599000e-01  -1.7123000e-01   9.6436000e-01  -2.2561000e-01   8.7011000e-01  -2.3296000e-01
   2.0000000e+00   1.0000000e+00   0.0000000e+00   9.5704000e-01  -1.2095000e-01   6.3318000e-01  -1.2690000e-01   9.6365000e-01  -1.8242000e-01   9.7026000e-01   8.4600000e-02   9.2003000e-01  -1.1240000e-02   8.3543000e-01  -2.4719000e-01   1.0000000e+00  -3.1395000e-01   9.9273000e-01  -2.1216000e-01   9.8678000e-01  -2.1018000e-01   1.0000000e+00  -2.7165000e-01   9.3126000e-01  -3.9458000e-01   1.0000000e+00  -1.9233000e-01   8.8793000e-01  -3.1565000e-01   8.1428000e-01  -2.3728000e-01   8.9095000e-01  -3.1857000e-01   6.9531000e-01  -4.1573000e-01
   2.0000000e+00   1.0000000e+00   0.0000000e+00   9.4490000e-01  -4.9311000e-01   1.0000000e+00  -3.6920000e-02   9.8898000e-01  -8.7052000e-01   9.0083000e-01   6.6942000e-01   1.0000000e+00  -1.0104000e-01   1.0000000e+00  -1.2493000e-01   1.0000000e+00  -1.5017000e-01   1.0000000e+00  -1.7681000e-01   1.0000000e+00  -2.0491000e-01   1.0000000e+00  -2.3452000e-01   1.0000000e+00  -2.6571000e-01   1.0000000e+00  -2.9852000e-01   1.0000000e+00  -3.3304000e-01   1.0000000e+00  -3.6931000e-01   1.0000000e+00  -4.0740000e-01   1.0000000e+00  -4.4739000e-01
   2.0000000e+00   1.0000000e+00   0.0000000e+00   9.9449000e-01   5.2600000e-03   8.4082000e-01  -1.1313000e-01   8.8237000e-01  -1.6431000e-01   9.9061000e-01  -6.2570000e-02   9.6484000e-01  -7.4960000e-02   8.5221000e-01   2.9660000e-02   8.7161000e-01  -2.0848000e-01   9.3881000e-01  -1.2977000e-01   9.8298000e-01  -8.9350000e-02   8.9876000e-01   7.5000000e-04   8.7836000e-01  -5.8820000e-02   9.3368000e-01  -1.9872000e-01   8.7579000e-01  -1.7806000e-01   9.4294000e-01  -1.6581000e-01   8.0253000e-01  -2.5741000e-01   7.6586000e-01  -2.7794000e-01
   2.0000000e+00   1.0000000e+00   0.0000000e+00   1.0000000e+00  -5.7224000e-01   9.9150000e-01  -7.3371000e-01   8.9518000e-01  -9.7450000e-01   1.0000000e+00  -3.5818000e-01   1.0000000e+00  -2.3229000e-01   6.2890000e-01  -8.6402000e-01   1.0000000e+00  -5.7535000e-01   1.0000000e+00  -7.9603000e-01   7.6771000e-01  -8.8952000e-01   9.6601000e-01  -1.0000000e+00   7.0120000e-01  -7.4896000e-01   6.1946000e-01  -7.6904000e-01   5.3777000e-01  -7.7986000e-01   8.1020000e-01  -1.0000000e+00   1.0000000e+00  -1.0000000e+00   3.0445000e-01  -7.6112000e-01
   2.0000000e+00   1.0000000e+00   0.0000000e+00   8.6284000e-01   1.9310000e-01   8.0920000e-01   4.1149000e-01   6.7203000e-01   5.5785000e-01   5.4559000e-01   6.9962000e-01   3.6705000e-01   8.1533000e-01   1.9617000e-01   8.5671000e-01  -4.0610000e-02   8.6284000e-01  -1.7241000e-01   7.5785000e-01  -3.4100000e-01   6.5747000e-01  -4.8199000e-01   5.6092000e-01  -6.0230000e-01   4.0996000e-01  -5.9234000e-01   2.5747000e-01  -6.3038000e-01   8.8180000e-02  -5.7241000e-01  -7.8160000e-02  -5.4866000e-01  -1.9923000e-01  -4.2912000e-01  -3.1954000e-01
   2.0000000e+00   1.0000000e+00   0.0000000e+00   1.0000000e+00   2.3395000e-01   9.1404000e-01   5.2013000e-01   7.8020000e-01   7.2144000e-01   4.7660000e-01   8.4222000e-01   2.7639000e-01   9.1730000e-01   9.4670000e-02   8.8248000e-01  -2.1980000e-01   9.1404000e-01  -3.4168000e-01   7.5517000e-01  -5.1360000e-01   6.4527000e-01  -6.4527000e-01   4.4614000e-01  -7.4102000e-01   2.9162000e-01  -7.0838000e-01   3.5910000e-02  -7.1731000e-01  -1.1943000e-01  -6.4962000e-01  -2.8183000e-01  -5.1251000e-01  -4.4505000e-01  -3.7432000e-01  -5.3319000e-01
   2.0000000e+00   1.0000000e+00   0.0000000e+00   2.1429000e-01  -9.5240000e-02   3.3333000e-01   7.1430000e-02   1.9048000e-01   1.9048000e-01   2.3810000e-01   9.5240000e-02   4.0476000e-01   2.3810000e-02   3.0952000e-01  -4.7620000e-02   3.0952000e-01  -4.7620000e-02   2.8571000e-01  -1.1905000e-01   3.3333000e-01   4.7620000e-02   3.0952000e-01   0.0000000e+00   2.1429000e-01  -1.1905000e-01   3.5714000e-01  -4.7620000e-02   2.2109000e-01  -2.2900000e-02   1.9048000e-01   0.0000000e+00   1.6997000e-01  -2.0340000e-02   1.4694000e-01  -1.8770000e-02
   2.0000000e+00   1.0000000e+00   0.0000000e+00   9.8182000e-01   0.0000000e+00   8.8627000e-01   3.1310000e-02   8.6249000e-01   4.5720000e-02   8.0000000e-01   0.0000000e+00   6.9091000e-01   4.5450000e-02   7.9343000e-01   8.4360000e-02   7.7118000e-01   9.5790000e-02   6.2727000e-01   2.5455000e-01   6.8182000e-01   1.2727000e-01   7.0674000e-01   1.2608000e-01   6.8604000e-01   1.3493000e-01   7.4545000e-01   2.2727000e-01   6.4581000e-01   1.5088000e-01   6.7273000e-01   2.7270000e-02   6.0715000e-01   1.6465000e-01   5.8840000e-01   1.7077000e-01
   2.0000000e+00   1.0000000e+00   0.0000000e+00   8.6889000e-01  -7.1110000e-02   1.0000000e+00  -2.4940000e-02   1.0000000e+00  -6.8890000e-02   8.7778000e-01   2.2200000e-03   8.3556000e-01  -6.4440000e-02   1.0000000e+00  -7.2870000e-02   1.0000000e+00  -2.0000000e-01   8.6889000e-01   5.3330000e-02   8.8000000e-01  -3.7780000e-02   1.0000000e+00  -1.1526000e-01   1.0000000e+00  -1.8667000e-01   8.4444000e-01   3.5560000e-02   1.0000000e+00  -1.4162000e-01   8.2222000e-01  -1.4667000e-01   1.0000000e+00  -1.5609000e-01   1.0000000e+00  -4.4222000e-01
   2.0000000e+00   1.0000000e+00   0.0000000e+00   1.0000000e+00  -9.2453000e-01   1.0000000e+00   7.5472000e-01   4.9057000e-01  -5.6600000e-02   6.2264000e-01   0.0000000e+00   1.0000000e+00  -5.4000000e-04   4.5283000e-01   7.5470000e-02   6.2264000e-01  -5.6600000e-02   9.8878000e-01  -8.5000000e-04   5.2830000e-01   0.0000000e+00   5.2830000e-01   7.5470000e-02   9.5190000e-01  -1.1200000e-03   1.0000000e+00   7.9245000e-01   9.2192000e-01  -1.2800000e-03   9.4340000e-01  -1.0000000e+00   1.0000000e+00   4.3396000e-01   4.3396000e-01  -1.1321000e-01
   2.0000000e+00   1.0000000e+00   0.0000000e+00   4.3750000e-01   4.1670000e-02   5.8333000e-01  -1.0417000e-01   3.9583000e-01   0.0000000e+00   3.3333000e-01  -6.2500000e-02   4.7917000e-01   0.0000000e+00   2.9167000e-01   1.0417000e-01   5.4167000e-01   2.0830000e-02   4.3750000e-01  -2.2917000e-01   3.5417000e-01  -2.2917000e-01   3.3333000e-01   8.3330000e-02   2.5000000e-01   1.8750000e-01   3.9583000e-01  -1.8750000e-01   4.4012000e-01  -1.0064000e-01   4.1667000e-01  -8.3330000e-02   5.8333000e-01  -3.1250000e-01   3.3333000e-01  -6.2500000e-02
   2.0000000e+00   1.0000000e+00   0.0000000e+00   9.5217000e-01   6.5950000e-02   9.3614000e-01   1.3030000e-01   9.0996000e-01   1.9152000e-01   8.4881000e-01  -4.9962000e-01   9.0023000e-01   6.1320000e-01   7.7937000e-01   3.4328000e-01   7.2254000e-01   3.7988000e-01   6.6145000e-01   4.0844000e-01   9.5472000e-01   5.9862000e-01   5.3258000e-01   4.4088000e-01   4.6773000e-01   4.4511000e-01   4.0440000e-01   4.4199000e-01   3.4374000e-01   4.3221000e-01   9.0330000e-01   1.0000000e+00   2.3405000e-01   3.9620000e-01   1.8632000e-01   3.7191000e-01
   2.0000000e+00   1.0000000e+00   0.0000000e+00   9.5882000e-01   1.0129000e-01   1.0000000e+00  -1.9180000e-02   9.8313000e-01   2.5550000e-02   9.6974000e-01  -9.3160000e-02   9.8955000e-01  -2.7160000e-02   9.7980000e-01  -3.0960000e-02   1.0000000e+00  -5.3430000e-02   1.0000000e+00  -5.1790000e-02   9.3840000e-01   1.5570000e-02   9.7620000e-01  -9.2840000e-02   9.7889000e-01  -5.3180000e-02   9.1567000e-01  -1.5675000e-01   9.5677000e-01  -6.9950000e-02   9.0978000e-01   1.3070000e-02   1.0000000e+00  -1.0797000e-01   9.3144000e-01  -6.8880000e-02
   2.0000000e+00   1.0000000e+00   0.0000000e+00   9.6933000e-01   8.7600000e-03   1.0000000e+00   8.4300000e-03   9.8658000e-01  -7.6300000e-03   9.7868000e-01  -2.8440000e-02   9.9820000e-01  -3.5100000e-02   1.0000000e+00  -1.2710000e-02   1.0000000e+00  -2.5810000e-02   1.0000000e+00  -1.1750000e-02   9.8485000e-01   2.5000000e-04   1.0000000e+00  -2.6120000e-02   1.0000000e+00  -4.7440000e-02   9.6019000e-01  -4.5270000e-02   9.9188000e-01  -3.4730000e-02   9.7020000e-01  -2.4780000e-02   1.0000000e+00  -3.8550000e-02   9.8420000e-01  -4.1120000e-02
   2.0000000e+00   1.0000000e+00   0.0000000e+00   6.4122000e-01   1.4030000e-02   3.4146000e-01  -2.4390000e-02   5.2751000e-01   3.4660000e-02   1.9512000e-01   1.2195000e-01   4.3313000e-01   4.7550000e-02   2.1951000e-01   4.8780000e-02   2.9268000e-01   0.0000000e+00   3.6585000e-01   0.0000000e+00   3.1707000e-01   7.3170000e-02   2.6829000e-01   1.2195000e-01   2.3698000e-01   5.8130000e-02   2.1951000e-01   9.7560000e-02   1.9304000e-01   5.6410000e-02   1.7410000e-01   5.5040000e-02   1.9512000e-01   0.0000000e+00   1.7073000e-01   7.3170000e-02
   2.0000000e+00   1.0000000e+00   0.0000000e+00   3.4694000e-01   2.0408000e-01   4.6939000e-01   2.4490000e-01   4.0816000e-01   2.0408000e-01   4.6939000e-01   4.4898000e-01   3.0612000e-01   5.9184000e-01   1.2245000e-01   5.5102000e-01   0.0000000e+00   5.1020000e-01  -6.1220000e-02   5.5102000e-01  -2.0408000e-01   5.5102000e-01  -2.8571000e-01   4.4898000e-01  -2.8571000e-01   3.2653000e-01  -6.1224000e-01   2.2449000e-01  -4.6579000e-01   1.4895000e-01  -5.9184000e-01   1.8367000e-01  -3.4694000e-01   0.0000000e+00  -2.6531000e-01  -2.4490000e-01
   2.0000000e+00   1.0000000e+00   0.0000000e+00   8.9706000e-01   3.8235000e-01   9.1176000e-01   3.7500000e-01   7.4265000e-01   6.7647000e-01   4.5588000e-01   7.7941000e-01   1.9118000e-01   8.8971000e-01  -2.2060000e-02   8.6029000e-01  -2.0588000e-01   8.2353000e-01  -3.7500000e-01   6.7647000e-01  -5.0000000e-01   4.7794000e-01  -7.3529000e-01   3.8235000e-01  -8.6029000e-01   8.8240000e-02  -7.4265000e-01  -1.2500000e-01  -6.7925000e-01  -2.4131000e-01  -5.5147000e-01  -4.2647000e-01  -4.4118000e-01  -5.0735000e-01  -2.8676000e-01  -5.6618000e-01
   2.0000000e+00   1.0000000e+00   0.0000000e+00   2.6667000e-01  -1.0000000e-01   5.3333000e-01   0.0000000e+00   3.3333000e-01  -1.3333000e-01   3.6667000e-01   1.1667000e-01   5.6667000e-01   1.6670000e-02   7.1667000e-01   8.3330000e-02   7.0000000e-01  -6.6670000e-02   5.3333000e-01   2.0000000e-01   4.1667000e-01  -1.6670000e-02   3.1667000e-01   2.0000000e-01   7.0000000e-01   0.0000000e+00   2.5000000e-01   1.3333000e-01   4.6214000e-01   5.4390000e-02   4.0000000e-01   3.3330000e-02   4.6667000e-01   3.3330000e-02   4.1667000e-01  -5.0000000e-02
   2.0000000e+00   1.0000000e+00   0.0000000e+00   1.0000000e+00  -3.7838000e-01   6.4865000e-01   2.9730000e-01   6.4865000e-01  -2.4324000e-01   8.6486000e-01   1.8919000e-01   1.0000000e+00  -2.7027000e-01   5.1351000e-01   0.0000000e+00   6.2162000e-01  -5.4050000e-02   3.2432000e-01  -2.1622000e-01   7.1833000e-01  -1.7666000e-01   6.2162000e-01   5.4050000e-02   7.5676000e-01   1.3514000e-01   3.5135000e-01  -2.9730000e-01   6.1031000e-01  -2.2163000e-01   5.8478000e-01  -2.3027000e-01   7.2973000e-01  -5.9459000e-01   5.1351000e-01  -2.4324000e-01
   2.0000000e+00   1.0000000e+00   0.0000000e+00   9.5202000e-01   2.2540000e-02   9.3757000e-01  -1.2720000e-02   9.3526000e-01   1.2140000e-02   9.6705000e-01  -1.7340000e-02   9.6936000e-01   5.2000000e-03   9.5665000e-01  -3.0640000e-02   9.5260000e-01  -4.0500000e-03   9.9480000e-01  -2.6590000e-02   9.9769000e-01   1.7920000e-02   9.3584000e-01  -4.9710000e-02   9.3815000e-01  -2.3700000e-02   9.7052000e-01  -4.4510000e-02   9.6215000e-01  -1.6470000e-02   9.7399000e-01   1.9080000e-02   9.5434000e-01  -3.4100000e-02   9.5838000e-01   8.0900000e-03
   2.0000000e+00   1.0000000e+00   0.0000000e+00   3.1034000e-01  -1.0345000e-01   2.4138000e-01  -1.0345000e-01   2.0690000e-01  -6.8970000e-02   7.4050000e-02  -5.4310000e-02   3.6490000e-02  -3.6890000e-02   1.7070000e-02  -2.3830000e-02   7.4100000e-03  -1.4820000e-02   2.8100000e-03  -8.9300000e-03   7.8000000e-04  -5.2300000e-03  -3.0000000e-05  -2.9900000e-03  -2.8000000e-04  -1.6600000e-03  -3.1000000e-04  -9.0000000e-04  -2.5000000e-04  -4.8000000e-04  -1.8000000e-04  -2.4000000e-04  -1.2000000e-04  -1.2000000e-04  -8.0000000e-05  -6.0000000e-05
   2.0000000e+00   1.0000000e+00   0.0000000e+00   2.5000000e-01   1.6667000e-01   4.6667000e-01   2.6667000e-01   1.9036000e-01   2.3966000e-01   7.7660000e-02   1.9939000e-01   1.0700000e-02   1.4922000e-01  -2.3670000e-02   1.0188000e-01  -3.6850000e-02   6.3170000e-02  -3.7660000e-02   3.4580000e-02  -3.2300000e-02   1.5320000e-02  -2.4740000e-02   3.5700000e-03  -1.7260000e-02  -2.7300000e-03  -1.0970000e-02  -5.3900000e-03  -6.2100000e-03  -5.8600000e-03  -2.9400000e-03  -5.2000000e-03  -8.9000000e-04  -4.0800000e-03   2.5000000e-04  -2.9100000e-03
   2.0000000e+00   1.0000000e+00   0.0000000e+00   1.0000000e+00  -1.0810000e-02   1.0000000e+00  -2.7030000e-02   1.0000000e+00  -6.4860000e-02   9.5135000e-01  -1.6220000e-02   9.8919000e-01  -3.2430000e-02   9.8919000e-01   8.6490000e-02   1.0000000e+00  -6.4860000e-02   9.5135000e-01   9.1890000e-02   9.7838000e-01  -5.4100000e-03   1.0000000e+00   6.4860000e-02   1.0000000e+00   4.3240000e-02   9.7838000e-01   9.1890000e-02   9.8556000e-01   1.2510000e-02   1.0000000e+00  -3.2430000e-02   1.0000000e+00   2.7030000e-02   1.0000000e+00  -7.0270000e-02
   2.0000000e+00   1.0000000e+00   0.0000000e+00   9.0374000e-01  -1.6040000e-02   1.0000000e+00   8.0210000e-02   1.0000000e+00   1.6040000e-02   9.3048000e-01   5.3500000e-03   9.3583000e-01  -1.6040000e-02   1.0000000e+00   0.0000000e+00   1.0000000e+00   6.4170000e-02   1.0000000e+00   4.8130000e-02   9.1444000e-01   4.2780000e-02   9.6791000e-01   2.1390000e-02   9.8930000e-01  -1.6040000e-02   9.6257000e-01   5.3480000e-02   9.6974000e-01   4.4520000e-02   8.7701000e-01   1.0700000e-02   1.0000000e+00   9.0910000e-02   9.7861000e-01   6.4170000e-02
   2.0000000e+00   1.0000000e+00   0.0000000e+00   6.0000000e-01   3.3330000e-02   6.3333000e-01   6.6670000e-02   7.0000000e-01   6.6670000e-02   7.0000000e-01   0.0000000e+00   6.3333000e-01   0.0000000e+00   8.0000000e-01   0.0000000e+00   7.3333000e-01   0.0000000e+00   7.0000000e-01   1.0000000e-01   6.6667000e-01   1.0000000e-01   7.3333000e-01  -3.3330000e-02   7.6667000e-01   0.0000000e+00   6.3333000e-01   1.3333000e-01   6.5932000e-01   1.0168000e-01   6.0000000e-01   1.3333000e-01   6.0000000e-01   1.6667000e-01   6.3333000e-01   1.6667000e-01
   2.0000000e+00   1.0000000e+00   0.0000000e+00   9.4653000e-01   2.8713000e-01   7.2554000e-01   6.7248000e-01   4.7564000e-01   8.2455000e-01   1.2670000e-02   8.9109000e-01  -2.4871000e-01   8.4475000e-01  -4.7644000e-01   5.6079000e-01  -7.5881000e-01   4.1743000e-01  -6.6455000e-01   7.2080000e-02  -6.5426000e-01  -1.9525000e-01  -5.2475000e-01  -4.4000000e-01  -3.0851000e-01  -5.5089000e-01  -4.1190000e-02  -6.4792000e-01   1.6085000e-01  -5.6420000e-01   3.6752000e-01  -4.1901000e-01   4.6059000e-01  -2.2535000e-01   5.0376000e-01  -5.9800000e-02
   2.0000000e+00   1.0000000e+00   0.0000000e+00   7.2414000e-01  -1.0840000e-02   7.9704000e-01   1.0840000e-02   8.0000000e-01   1.9700000e-03   7.9015000e-01   1.0840000e-02   7.8424000e-01  -9.8500000e-03   8.3350000e-01   3.2510000e-02   8.5123000e-01   1.6750000e-02   8.0099000e-01  -7.8800000e-03   7.9113000e-01  -2.9560000e-02   7.5961000e-01   3.3500000e-02   7.4778000e-01   5.5170000e-02   7.2611000e-01  -1.4780000e-02   7.8041000e-01   6.1200000e-03   7.4089000e-01  -5.0250000e-02   8.2956000e-01   2.9560000e-02   7.9015000e-01   7.8800000e-03
   2.0000000e+00   1.0000000e+00   0.0000000e+00   4.7090000e-01   2.2751000e-01   4.2328000e-01   3.3598000e-01   2.5661000e-01   4.7619000e-01   1.8520000e-02   4.9471000e-01  -2.1160000e-02   5.3968000e-01  -3.4127000e-01   3.1217000e-01  -4.1270000e-01   3.2540000e-01  -5.1587000e-01   6.8780000e-02  -5.0000000e-01  -1.1640000e-01  -1.4815000e-01  -1.4550000e-01  -1.4815000e-01  -3.8095000e-01  -2.3280000e-01   2.6500000e-03   3.5740000e-02  -3.1739000e-01   1.5873000e-01  -2.1693000e-01   2.4868000e-01  -2.4339000e-01   2.6720000e-01   4.2330000e-02
   2.0000000e+00   1.0000000e+00   0.0000000e+00   9.4333000e-01   3.8574000e-01   4.8263000e-01   6.4534000e-01   2.1572000e-01   7.7514000e-01  -5.5941000e-01   6.4899000e-01  -7.3675000e-01   4.2048000e-01  -7.6051000e-01   0.0000000e+00  -6.2706000e-01  -3.1079000e-01  -3.8391000e-01  -6.2157000e-01  -1.2797000e-01  -6.9287000e-01   4.9909000e-01  -6.3620000e-01   7.1481000e-01  -3.7660000e-01   7.3857000e-01  -5.4840000e-02   6.0098000e-01   3.0384000e-01   4.5521000e-01   6.0512000e-01   2.7420000e-02   5.4479000e-01  -2.1572000e-01   5.0457000e-01
   2.0000000e+00   1.0000000e+00   0.0000000e+00   8.5736000e-01   7.5000000e-04   8.1927000e-01  -5.6760000e-02   7.7521000e-01  -4.1820000e-02   8.4317000e-01   9.0370000e-02   8.6258000e-01   1.1949000e-01   8.8051000e-01  -6.1240000e-02   7.8342000e-01   3.5100000e-02   8.3719000e-01  -6.7960000e-02   8.3570000e-01  -1.4190000e-01   8.8125000e-01   1.1950000e-02   9.0515000e-01   2.2400000e-02   7.9686000e-01  -1.9420000e-02   8.2383000e-01  -3.6780000e-02   8.8125000e-01  -6.4230000e-02   7.3936000e-01  -1.9420000e-02   7.9089000e-01  -9.1860000e-02
   2.0000000e+00   1.0000000e+00   0.0000000e+00   8.5209000e-01   3.9252000e-01   3.8887000e-01   7.6432000e-01   8.8580000e-02   9.8903000e-01  -4.2625000e-01   8.8744000e-01  -7.6229000e-01   4.9980000e-01  -9.3092000e-01   1.0768000e-01  -8.5900000e-01  -3.1044000e-01  -6.6030000e-01  -5.5262000e-01  -1.9260000e-01  -8.6063000e-01   2.8444000e-01  -8.0496000e-01   6.4649000e-01  -3.5230000e-01   7.7814000e-01  -2.3324000e-01   7.1698000e-01   2.1343000e-01   3.7830000e-01   5.8310000e-01   1.9667000e-01   6.6315000e-01  -1.1215000e-01   6.4933000e-01
   2.0000000e+00   1.0000000e+00   0.0000000e+00   1.0000000e+00   5.4902000e-01   6.2745000e-01   1.0000000e+00   1.9610000e-02   1.0000000e+00  -4.9020000e-01   9.2157000e-01  -8.2353000e-01   5.8824000e-01  -1.0000000e+00   1.1765000e-01  -9.6078000e-01  -3.3333000e-01  -6.4706000e-01  -6.8627000e-01  -2.3529000e-01  -8.6275000e-01   3.5294000e-01  -1.0000000e+00   7.4510000e-01  -7.2549000e-01   9.2157000e-01  -2.1569000e-01   9.2874000e-01   2.1876000e-01   7.2549000e-01   5.6863000e-01   2.3529000e-01   9.0196000e-01  -1.1765000e-01   9.0196000e-01
   2.0000000e+00   1.0000000e+00   0.0000000e+00   4.4444000e-01   4.4444000e-01   5.3695000e-01   9.0763000e-01  -2.2222000e-01   1.0000000e+00  -3.3333000e-01   8.8889000e-01  -1.0000000e+00   3.3333000e-01  -1.0000000e+00  -1.1111000e-01  -1.0000000e+00  -2.2222000e-01  -6.6667000e-01  -7.7778000e-01   5.5556000e-01  -1.0000000e+00  -2.2222000e-01  -7.7778000e-01   7.7778000e-01  -2.2222000e-01   3.3333000e-01   0.0000000e+00   9.2120000e-01   4.5019000e-01   5.7454000e-01   8.4353000e-01   2.2222000e-01   1.0000000e+00  -5.5556000e-01   1.0000000e+00
   2.0000000e+00   1.0000000e+00   0.0000000e+00   1.0000000e+00   0.0000000e+00   1.0000000e+00   0.0000000e+00   5.0000000e-01   5.0000000e-01   7.5000000e-01   0.0000000e+00   9.1201000e-01   1.2094000e-01   8.9067000e-01   1.4210000e-01   8.6922000e-01   1.6228000e-01   7.5000000e-01   2.5000000e-01   7.5000000e-01   5.0000000e-01   7.5000000e-01   0.0000000e+00   1.0000000e+00  -2.5000000e-01   5.0000000e-01   5.0000000e-01   7.3944000e-01   2.6388000e-01   7.5000000e-01   2.5000000e-01   6.9635000e-01   2.9074000e-01   6.7493000e-01   3.0293000e-01
   2.0000000e+00   1.0000000e+00   0.0000000e+00   1.0000000e+00   0.0000000e+00   1.0000000e+00   0.0000000e+00   6.6667000e-01   1.1111000e-01   1.0000000e+00  -1.1111000e-01   8.8889000e-01  -1.1111000e-01   1.0000000e+00  -2.2222000e-01   7.7778000e-01   0.0000000e+00   7.7778000e-01   0.0000000e+00   1.0000000e+00  -1.1111000e-01   7.7778000e-01  -1.1111000e-01   6.6667000e-01  -1.1111000e-01   6.6667000e-01   0.0000000e+00   9.0347000e-01  -5.3520000e-02   1.0000000e+00   1.1111000e-01   8.8889000e-01  -1.1111000e-01   1.0000000e+00   0.0000000e+00
   2.0000000e+00   1.0000000e+00   0.0000000e+00   1.0000000e+00   4.5455000e-01   1.0000000e+00  -4.5455000e-01   1.0000000e+00   9.0910000e-02   1.0000000e+00  -9.0910000e-02   1.0000000e+00   0.0000000e+00   1.0000000e+00  -2.7273000e-01   1.0000000e+00  -1.8182000e-01   1.0000000e+00   9.0910000e-02   1.0000000e+00   0.0000000e+00   1.0000000e+00  -3.6364000e-01   1.0000000e+00   9.0910000e-02   1.0000000e+00  -9.0910000e-02   1.0000000e+00  -4.9140000e-02   1.0000000e+00   4.5455000e-01   1.0000000e+00  -2.7273000e-01   1.0000000e+00  -1.8182000e-01
   2.0000000e+00   1.0000000e+00   0.0000000e+00   1.0000000e+00   1.1765000e-01   1.0000000e+00   2.3529000e-01   1.0000000e+00   4.1176000e-01   1.0000000e+00   5.8820000e-02   1.0000000e+00   2.3529000e-01   1.0000000e+00   1.1765000e-01   1.0000000e+00   4.7059000e-01   1.0000000e+00  -5.8820000e-02   1.0000000e+00  -1.1765000e-01   1.0000000e+00   3.5294000e-01   1.0000000e+00   4.1176000e-01   1.0000000e+00  -1.1765000e-01   1.0000000e+00   2.0225000e-01   1.0000000e+00   5.8820000e-02   1.0000000e+00   3.5294000e-01   1.0000000e+00   2.3529000e-01
   2.0000000e+00   1.0000000e+00   0.0000000e+00   9.1667000e-01   2.9167000e-01   8.3333000e-01  -1.6667000e-01   7.0833000e-01   2.5000000e-01   8.7500000e-01  -8.3330000e-02   9.1667000e-01   4.1670000e-02   8.3333000e-01   1.2500000e-01   7.0833000e-01   0.0000000e+00   8.7500000e-01   4.1670000e-02   1.0000000e+00   8.3330000e-02   6.6667000e-01  -8.3330000e-02   7.5000000e-01   1.6667000e-01   8.3333000e-01  -1.2500000e-01   8.3796000e-01   5.5030000e-02   1.0000000e+00   2.0833000e-01   7.0833000e-01   0.0000000e+00   7.0833000e-01   4.1670000e-02
   2.0000000e+00   1.0000000e+00   0.0000000e+00   1.0000000e+00  -8.1830000e-02   1.0000000e+00  -1.1326000e-01   9.9246000e-01  -2.9802000e-01   1.0000000e+00  -3.3075000e-01   9.6662000e-01  -3.4281000e-01   8.5788000e-01  -4.7265000e-01   9.1904000e-01  -4.8170000e-01   7.3084000e-01  -6.5224000e-01   6.8131000e-01  -6.3544000e-01   8.2450000e-01  -7.8316000e-01   5.8829000e-01  -7.4785000e-01   6.7033000e-01  -9.6296000e-01   4.8757000e-01  -8.5669000e-01   3.7941000e-01  -8.3893000e-01   2.4117000e-01  -8.8846000e-01   2.9221000e-01  -8.9621000e-01
   2.0000000e+00   1.0000000e+00   0.0000000e+00   1.0000000e+00   2.4077000e-01   9.9815000e-01   3.6900000e-03   8.0244000e-01  -3.0133000e-01   8.9919000e-01  -2.3486000e-01   7.0643000e-01  -2.4077000e-01   7.3855000e-01  -3.0539000e-01   7.1492000e-01  -3.6078000e-01   4.7194000e-01  -6.1189000e-01   4.0473000e-01  -5.5059000e-01   6.1041000e-01  -3.9328000e-01   5.3176000e-01  -3.2681000e-01   2.3966000e-01  -5.2142000e-01   2.9208000e-01  -4.8390000e-01   1.2777000e-01  -3.9143000e-01   1.5657000e-01  -5.1329000e-01   1.8353000e-01  -4.6603000e-01
   2.0000000e+00   1.0000000e+00   0.0000000e+00   9.2247000e-01  -1.9448000e-01   9.6419000e-01  -1.7674000e-01   8.7024000e-01  -2.2602000e-01   8.1702000e-01  -2.7070000e-01   7.9271000e-01  -2.8909000e-01   7.0302000e-01  -4.9639000e-01   6.3338000e-01  -4.9967000e-01   3.7254000e-01  -7.0729000e-01   2.7070000e-01  -7.2109000e-01   4.0506000e-01  -5.4172000e-01   3.3509000e-01  -5.9691000e-01   1.4750000e-01  -6.3601000e-01   9.3120000e-02  -5.9589000e-01  -7.1620000e-02  -5.4928000e-01  -1.8400000e-02  -5.4074000e-01  -7.4570000e-02  -4.7898000e-01
   2.0000000e+00   1.0000000e+00   0.0000000e+00   8.4177000e-01   4.3460000e-01   5.0000000e-01   7.6160000e-01   9.9160000e-02   9.3460000e-01  -3.7764000e-01   8.8186000e-01  -7.2363000e-01   6.1181000e-01  -9.3882000e-01   1.9409000e-01  -8.6709000e-01  -2.5527000e-01  -6.2869000e-01  -6.5612000e-01  -2.5105000e-01  -8.5654000e-01   1.6245000e-01  -8.6498000e-01   5.1477000e-01  -6.6878000e-01   7.4895000e-01  -2.8903000e-01   7.7937000e-01   7.9330000e-02   6.4135000e-01   4.2827000e-01   3.1435000e-01   6.2447000e-01  -4.2200000e-03   6.9409000e-01
   2.0000000e+00   1.0000000e+00   0.0000000e+00   1.0000000e+00   6.3548000e-01   1.0000000e+00   1.0000000e+00   7.7123000e-01   1.0000000e+00  -3.3333000e-01   1.0000000e+00  -1.0000000e+00   1.0000000e+00   0.0000000e+00   1.0000000e+00  -1.0000000e+00   1.0000000e+00  -1.0000000e+00   0.0000000e+00  -1.0000000e+00  -6.6667000e-01  -1.0000000e+00  -9.2536000e-01  -1.0000000e+00  -3.3333000e-01  -3.3333000e-01  -1.0000000e+00   1.9235000e-01  -1.0000000e+00   1.0000000e+00  -1.0000000e+00   0.0000000e+00  -1.0000000e+00   1.0000000e+00  -6.6667000e-01
   2.0000000e+00   1.0000000e+00   0.0000000e+00   1.0000000e+00   6.8430000e-02   1.0000000e+00   1.4211000e-01   1.0000000e+00   2.2108000e-01   1.0000000e+00  -1.2500000e-01   1.0000000e+00   3.9495000e-01   1.0000000e+00   4.8981000e-01   1.0000000e+00   5.8986000e-01  -3.7500000e-01   1.0000000e+00   1.0000000e+00   0.0000000e+00   1.0000000e+00   9.2001000e-01   1.0000000e+00   1.0000000e+00   1.0000000e+00   1.0000000e+00   1.0000000e+00   1.0000000e+00   1.0000000e+00   2.5000000e-01   1.0000000e+00   1.0000000e+00   1.0000000e+00   1.0000000e+00
   2.0000000e+00   1.0000000e+00   0.0000000e+00   6.4947000e-01  -7.8960000e-02   5.8264000e-01  -1.4380000e-01  -1.3129000e-01  -2.1384000e-01   2.9796000e-01   4.4030000e-02   3.8096000e-01  -2.6339000e-01   2.8931000e-01  -3.1997000e-01   3.4590000e-02  -1.8947000e-01   2.0269000e-01  -2.9441000e-01   1.5196000e-01  -2.9052000e-01   9.5130000e-02  -3.1525000e-01   6.5560000e-02  -2.6795000e-01   3.0040000e-02  -2.5124000e-01  -4.6000000e-04  -2.3210000e-01  -2.6120000e-02  -2.1129000e-01  -4.7170000e-02  -1.8950000e-01   1.3360000e-02  -2.7201000e-01
   2.0000000e+00   1.0000000e+00   0.0000000e+00   1.0000000e+00   5.1490000e-02   9.9363000e-01   1.0123000e-01   9.6142000e-01   1.4756000e-01   9.5513000e-01  -2.6496000e-01   6.6026000e-01   5.4701000e-01   8.0426000e-01   2.5283000e-01   7.3781000e-01   2.7380000e-01   6.6775000e-01   2.8714000e-01   5.9615000e-01   2.9304000e-01   5.2494000e-01   2.9200000e-01   4.5582000e-01   2.8476000e-01   3.9023000e-01   2.7226000e-01   3.2930000e-01   2.5553000e-01   2.7381000e-01   2.3568000e-01   2.2427000e-01   2.1378000e-01   1.8086000e-01   1.9083000e-01
   2.0000000e+00   1.0000000e+00   0.0000000e+00   9.3669000e-01  -1.9000000e-03   6.0761000e-01   4.3204000e-01   9.2314000e-01  -4.0129000e-01   9.3123000e-01   1.6828000e-01   9.6197000e-01   9.0610000e-02   9.9676000e-01   8.1720000e-02   9.1586000e-01   5.0970000e-02   8.4628000e-01  -2.5324000e-01   8.7379000e-01  -1.4482000e-01   8.4871000e-01   2.6133000e-01   7.5081000e-01  -3.6410000e-02   8.4547000e-01  -2.5890000e-02   8.7293000e-01  -2.3020000e-02   9.8544000e-01   9.3850000e-02   7.8317000e-01  -1.0194000e-01   8.5841000e-01  -1.4725000e-01
   2.0000000e+00   1.0000000e+00   0.0000000e+00   1.0000000e+00   2.3058000e-01   1.0000000e+00  -7.8509000e-01   1.0000000e+00  -1.0401000e-01   1.0000000e+00   1.5414000e-01   1.0000000e+00   2.7820000e-01   9.8120000e-01  -6.8610000e-02   1.0000000e+00   6.6100000e-02   9.5802000e-01  -1.8954000e-01   8.3584000e-01  -1.5633000e-01   9.7400000e-01   3.7280000e-02   9.9624000e-01   9.2420000e-02   1.0000000e+00  -1.2530000e-02   9.6238000e-01  -4.5970000e-02   9.1165000e-01   3.8850000e-02   1.0000000e+00  -1.3722000e-01   9.6523000e-01  -1.1717000e-01
   2.0000000e+00   1.0000000e+00   0.0000000e+00   7.9847000e-01   3.8265000e-01   8.0804000e-01  -1.6964000e-01   1.0000000e+00  -7.6530000e-02   9.8151000e-01  -7.3980000e-02   7.0217000e-01   2.0663000e-01   9.9745000e-01   2.1050000e-02   9.8214000e-01   2.4870000e-02   1.0000000e+00  -1.3074000e-01   9.5663000e-01   7.7170000e-02   1.0000000e+00   1.9100000e-03   9.0306000e-01   3.0804000e-01   1.0000000e+00  -1.4541000e-01   1.0000000e+00  -3.9400000e-03   7.5638000e-01   7.9080000e-02   1.0000000e+00  -1.8750000e-01   1.0000000e+00  -5.7400000e-02
   2.0000000e+00   1.0000000e+00   0.0000000e+00   1.0000000e+00  -2.8428000e-01   1.0000000e+00  -2.5346000e-01   9.4623000e-01  -3.5094000e-01   1.0000000e+00  -3.0566000e-01   9.2736000e-01  -4.9057000e-01   9.0818000e-01  -4.4119000e-01   7.5723000e-01  -5.8899000e-01   6.9748000e-01  -5.8019000e-01   5.9623000e-01  -5.7579000e-01   6.8459000e-01  -7.0975000e-01   5.4465000e-01  -8.7327000e-01   4.9214000e-01  -7.3333000e-01   3.5504000e-01  -7.6054000e-01   2.6352000e-01  -7.8239000e-01   1.6604000e-01  -7.3145000e-01   1.3994000e-01  -7.0000000e-01
   2.0000000e+00   1.0000000e+00   0.0000000e+00   1.0000000e+00   9.0910000e-02   9.5455000e-01  -9.0910000e-02   7.7273000e-01   0.0000000e+00   1.0000000e+00   0.0000000e+00   9.5455000e-01   0.0000000e+00   1.0000000e+00   4.5450000e-02   9.0909000e-01  -4.5450000e-02   1.0000000e+00   0.0000000e+00   1.0000000e+00   0.0000000e+00   8.6364000e-01   9.0910000e-02   7.7273000e-01   9.0910000e-02   9.0909000e-01   4.5450000e-02   9.1541000e-01   2.8970000e-02   9.5455000e-01   9.0910000e-02   8.6364000e-01  -9.0910000e-02   8.6364000e-01   4.5450000e-02
   2.0000000e+00   1.0000000e+00   0.0000000e+00   9.1176000e-01  -8.8240000e-02   9.7059000e-01   1.7647000e-01   8.2353000e-01   8.8240000e-02   9.1176000e-01  -2.9410000e-02   9.7059000e-01  -1.7647000e-01   9.7059000e-01   1.4706000e-01   9.4118000e-01   2.9410000e-02   1.0000000e+00   0.0000000e+00   1.0000000e+00   0.0000000e+00   7.6471000e-01   1.1765000e-01   8.8235000e-01   2.9410000e-02   8.5294000e-01   2.9410000e-02   9.2663000e-01   2.6000000e-02   9.4118000e-01  -1.1765000e-01   9.7059000e-01   5.8820000e-02   9.1176000e-01   5.8820000e-02
   2.0000000e+00   1.0000000e+00   0.0000000e+00   4.7368000e-01  -1.0526000e-01   8.3781000e-01   1.7560000e-02   8.3155000e-01   2.6150000e-02   6.8421000e-01  -5.2630000e-02   6.8421000e-01   0.0000000e+00   7.9856000e-01   5.0280000e-02   7.8315000e-01   5.7560000e-02   8.4211000e-01   4.7368000e-01   1.0000000e+00   5.2630000e-02   7.2550000e-01   7.6310000e-02   7.0301000e-01   8.1410000e-02   4.2105000e-01   2.1053000e-01   6.5419000e-01   8.9680000e-02   5.2632000e-01  -2.1053000e-01   6.0150000e-01   9.5340000e-02   5.7418000e-01   9.7190000e-02
   2.0000000e+00   1.0000000e+00   0.0000000e+00   1.0000000e+00   4.5455000e-01   1.0000000e+00   5.4545000e-01   8.1818000e-01   6.3636000e-01   1.0000000e+00  -9.0910000e-02   1.0000000e+00   0.0000000e+00   8.1818000e-01  -4.5455000e-01   6.3636000e-01   2.7273000e-01   1.0000000e+00  -6.3636000e-01   1.0000000e+00  -2.7273000e-01   9.0909000e-01  -4.5455000e-01   1.0000000e+00   7.7500000e-02   1.0000000e+00  -9.0910000e-02   1.0000000e+00   8.8670000e-02   1.0000000e+00   3.6364000e-01   1.0000000e+00   6.3636000e-01   7.2727000e-01   2.7273000e-01
   2.0000000e+00   1.0000000e+00   0.0000000e+00   4.5455000e-01   9.0910000e-02   6.3636000e-01   9.0910000e-02   2.7273000e-01   1.8182000e-01   6.3636000e-01   0.0000000e+00   3.6364000e-01  -9.0910000e-02   4.5455000e-01  -9.0910000e-02   4.8612000e-01  -1.3430000e-02   6.3636000e-01  -1.8182000e-01   4.5455000e-01   0.0000000e+00   3.6364000e-01  -9.0910000e-02   2.7273000e-01   1.8182000e-01   3.6364000e-01  -9.0910000e-02   3.4442000e-01  -1.7680000e-02   2.7273000e-01   0.0000000e+00   3.6364000e-01   0.0000000e+00   2.8985000e-01  -1.8320000e-02
   2.0000000e+00   1.0000000e+00   0.0000000e+00   1.0000000e+00   1.4286000e-01   1.0000000e+00   7.1429000e-01   1.0000000e+00   7.1429000e-01   1.0000000e+00  -1.4286000e-01   8.5714000e-01  -1.4286000e-01   1.0000000e+00   2.5340000e-02   1.0000000e+00   0.0000000e+00   4.2857000e-01  -1.4286000e-01   1.0000000e+00   3.6170000e-02   1.0000000e+00  -2.8571000e-01   1.0000000e+00   0.0000000e+00   2.8571000e-01  -2.8571000e-01   1.0000000e+00   4.8910000e-02   1.0000000e+00   5.1820000e-02   1.0000000e+00   5.7143000e-01   1.0000000e+00   0.0000000e+00
   2.0000000e+00   1.0000000e+00   0.0000000e+00   8.7032000e-01   4.6972000e-01   5.3945000e-01   8.2161000e-01   1.0380000e-01   9.5275000e-01  -3.8033000e-01   8.7916000e-01  -7.3939000e-01   5.8226000e-01  -9.2099000e-01   1.6731000e-01  -8.2417000e-01  -2.4942000e-01  -5.9383000e-01  -6.3342000e-01  -2.4012000e-01  -8.2881000e-01   1.8823000e-01  -7.8699000e-01   5.1557000e-01  -5.7430000e-01   6.9274000e-01  -2.4843000e-01   6.9097000e-01   1.0484000e-01   5.2798000e-01   3.9762000e-01   2.5974000e-01   5.6573000e-01  -6.7390000e-02   5.7552000e-01
   2.0000000e+00   1.0000000e+00   0.0000000e+00   9.2657000e-01   4.1740000e-02   8.9266000e-01   1.5766000e-01   8.6098000e-01   1.9791000e-01   8.3675000e-01   3.6526000e-01   8.0619000e-01   4.0198000e-01   7.6221000e-01   4.0552000e-01   6.6586000e-01   4.8360000e-01   6.0101000e-01   5.1752000e-01   5.3392000e-01   5.2180000e-01   4.8435000e-01   5.4212000e-01   4.2546000e-01   5.5684000e-01   3.3340000e-01   5.5274000e-01   2.6978000e-01   5.4214000e-01   2.2307000e-01   5.3448000e-01   1.4312000e-01   4.9124000e-01   1.1573000e-01   4.6571000e-01
   2.0000000e+00   1.0000000e+00   0.0000000e+00   9.3537000e-01   1.3645000e-01   9.3716000e-01   2.5359000e-01   8.5705000e-01   3.8779000e-01   7.9039000e-01   4.7127000e-01   7.2352000e-01   5.9942000e-01   6.5260000e-01   7.5000000e-01   5.0830000e-01   7.3586000e-01   4.1629000e-01   8.2742000e-01   2.5539000e-01   8.5952000e-01   1.3712000e-01   8.5615000e-01   4.9400000e-03   8.8869000e-01  -7.3610000e-02   7.9780000e-01  -2.0995000e-01   7.8004000e-01  -3.3169000e-01   7.1454000e-01  -3.8532000e-01   6.4363000e-01  -4.7419000e-01   5.5835000e-01
   2.0000000e+00   1.0000000e+00   0.0000000e+00   8.0627000e-01   1.3069000e-01   7.3061000e-01   2.4323000e-01   6.4615000e-01   1.9038000e-01   3.6923000e-01   4.5577000e-01   4.4793000e-01   4.6439000e-01   2.5000000e-01   5.7308000e-01   2.5192000e-01   3.7115000e-01   1.5215000e-01   5.1877000e-01  -9.8080000e-02   5.7500000e-01  -3.4620000e-02   4.2885000e-01  -8.8560000e-02   4.4424000e-01  -1.4943000e-01   4.0006000e-01  -1.9940000e-01   3.4976000e-01  -2.3832000e-01   2.9541000e-01  -2.6634000e-01   2.3896000e-01  -2.3846000e-01   3.1154000e-01
   2.0000000e+00   1.0000000e+00   0.0000000e+00   9.7467000e-01   1.3082000e-01   9.4120000e-01   2.0036000e-01   8.8783000e-01   3.2248000e-01   8.9009000e-01   3.2711000e-01   8.5550000e-01   4.5217000e-01   7.2298000e-01   5.2284000e-01   6.9946000e-01   5.8820000e-01   5.8548000e-01   6.6893000e-01   4.8869000e-01   7.0398000e-01   4.4245000e-01   6.8159000e-01   3.5289000e-01   7.5622000e-01   2.6832000e-01   7.6210000e-01   1.6813000e-01   7.8541000e-01   7.4970000e-02   8.0439000e-01  -2.9620000e-02   7.7702000e-01  -1.0289000e-01   7.4242000e-01
   2.0000000e+00   1.0000000e+00   0.0000000e+00   9.2308000e-01   1.5451000e-01   8.6399000e-01   2.9757000e-01   7.2582000e-01   3.6790000e-01   7.0588000e-01   5.6830000e-01   5.7449000e-01   6.2719000e-01   4.3270000e-01   7.4676000e-01   3.1705000e-01   6.7697000e-01   1.9128000e-01   7.6818000e-01   4.6860000e-02   7.6171000e-01  -1.2064000e-01   7.6969000e-01  -1.8479000e-01   7.1327000e-01  -2.9291000e-01   6.5708000e-01  -3.8798000e-01   5.8553000e-01  -4.6799000e-01   5.0131000e-01  -5.3146000e-01   4.0732000e-01  -5.6231000e-01   3.5095000e-01
   2.0000000e+00   1.0000000e+00   0.0000000e+00   8.8804000e-01   3.8138000e-01   6.5926000e-01   6.9431000e-01   2.9148000e-01   8.7892000e-01  -6.7260000e-02   9.0135000e-01  -3.9597000e-01   8.0441000e-01  -6.4574000e-01   5.6502000e-01  -8.2960000e-01   2.6906000e-01  -7.8940000e-01  -8.2050000e-02  -6.2780000e-01  -3.0942000e-01  -4.6637000e-01  -5.5605000e-01  -1.6449000e-01  -6.4338000e-01   9.5620000e-02  -6.1055000e-01   3.0406000e-01  -4.8392000e-01   4.3227000e-01  -2.9838000e-01   4.7029000e-01  -9.4610000e-02   4.2152000e-01   1.2556000e-01
   2.0000000e+00   1.0000000e+00   0.0000000e+00   7.3523000e-01  -3.8293000e-01   8.0151000e-01   1.0278000e-01   7.8826000e-01   1.5266000e-01   5.5580000e-01   5.2520000e-02   1.0000000e+00   2.1225000e-01   7.1947000e-01   2.8954000e-01   6.8798000e-01   3.2925000e-01   4.9672000e-01   1.7287000e-01   6.4333000e-01  -2.8450000e-02   5.7399000e-01   4.2528000e-01   5.3120000e-01   4.4872000e-01   9.4530000e-01   5.7549000e-01   4.4174000e-01   4.8200000e-01   1.2473000e-01   1.0000000e+00   3.5070000e-01   4.9721000e-01   3.0588000e-01   4.9831000e-01
   2.0000000e+00   1.0000000e+00   0.0000000e+00   9.4649000e-01   8.9200000e-03   9.7287000e-01  -2.6000000e-03   9.8922000e-01   3.7200000e-03   9.5801000e-01   1.5980000e-02   9.4054000e-01   3.5300000e-02   9.7213000e-01   4.7190000e-02   9.8625000e-01   1.8580000e-02   9.4277000e-01   7.1350000e-02   9.8551000e-01  -7.0600000e-03   9.7770000e-01   4.9800000e-02   9.6358000e-01   7.0980000e-02   9.3274000e-01   8.1010000e-02   9.5243000e-01   4.3560000e-02   9.7473000e-01   8.1800000e-03   9.7845000e-01   7.0610000e-02   1.0000000e+00  -2.6000000e-03
   2.0000000e+00   1.0000000e+00   0.0000000e+00   5.0466000e-01  -1.6900000e-01   7.1442000e-01   1.5130000e-02   7.1063000e-01   2.2580000e-02   6.8065000e-01   1.2820000e-02   3.4615000e-01   5.5940000e-02   6.9050000e-01   4.3930000e-02   6.8101000e-01   5.0580000e-02   6.7023000e-01   5.6920000e-02   6.3403000e-01  -4.6620000e-02   6.4503000e-01   6.8560000e-02   6.3077000e-01   7.3810000e-02   8.4033000e-01   1.8065000e-01   5.9935000e-01   8.3040000e-02   3.8228000e-01   6.7600000e-02   5.6466000e-01   9.0460000e-02   5.4632000e-01   9.3460000e-02
   2.0000000e+00   1.0000000e+00   0.0000000e+00   7.6296000e-01  -7.7780000e-02   1.0000000e+00  -2.9630000e-01   1.0000000e+00  -8.5741000e-01   8.0000000e-01   6.1110000e-02   4.5556000e-01  -4.2778000e-01   1.0000000e+00  -1.2581000e-01   1.0000000e+00  -8.3519000e-01   4.9259000e-01   1.8520000e-02   8.2222000e-01  -5.9260000e-02   9.8215000e-01  -1.9938000e-01   1.0000000e+00   2.2037000e-01   6.9630000e-01  -2.6481000e-01   9.2148000e-01  -2.4549000e-01   7.8889000e-01   2.0370000e-02   8.7492000e-01  -2.7105000e-01   1.0000000e+00  -5.7037000e-01
   2.0000000e+00   1.0000000e+00   0.0000000e+00   5.7540000e-01  -3.1750000e-02   7.5198000e-01  -5.3570000e-02   6.1508000e-01  -1.1900000e-02   5.3968000e-01   3.3730000e-02   6.1706000e-01   9.9210000e-02   5.9127000e-01  -2.3810000e-02   6.2698000e-01   1.1900000e-02   7.0833000e-01   2.5790000e-02   6.0317000e-01   1.5870000e-02   4.7817000e-01  -2.7780000e-02   5.9127000e-01   3.7700000e-02   5.0000000e-01   3.9680000e-02   6.1291000e-01  -1.2370000e-02   6.1706000e-01  -1.3492000e-01   6.8849000e-01  -1.3890000e-02   6.2500000e-01  -3.1750000e-02
   2.0000000e+00   1.0000000e+00   0.0000000e+00   6.1857000e-01   1.0850000e-01   7.0694000e-01  -6.9350000e-02   7.0358000e-01   1.6780000e-02   7.4273000e-01   2.2400000e-03   7.1029000e-01   1.5772000e-01   7.1588000e-01  -2.2400000e-03   7.9754000e-01   6.6000000e-02   8.3669000e-01  -1.6555000e-01   6.8680000e-01  -9.0600000e-02   6.2528000e-01  -1.3420000e-02   6.0962000e-01   1.1745000e-01   7.1253000e-01  -9.5080000e-02   6.9845000e-01  -1.6730000e-02   6.3311000e-01   4.8100000e-02   7.8859000e-01  -5.1450000e-02   6.5213000e-01  -4.6980000e-02
   2.0000000e+00   1.0000000e+00   0.0000000e+00   8.8103000e-01  -8.5700000e-03   8.9818000e-01  -2.4650000e-02   9.4105000e-01  -1.8220000e-02   8.9175000e-01  -1.2755000e-01   8.2208000e-01  -1.0932000e-01   8.8853000e-01   1.1790000e-02   9.0782000e-01  -1.3719000e-01   8.7138000e-01  -6.1090000e-02   9.0782000e-01  -2.3580000e-02   8.7996000e-01  -1.4577000e-01   8.2851000e-01  -1.2433000e-01   9.0139000e-01  -1.9507000e-01   8.8245000e-01  -1.4903000e-01   8.4352000e-01  -1.2862000e-01   8.8424000e-01  -1.8542000e-01   9.1747000e-01  -1.6827000e-01
   2.0000000e+00   1.0000000e+00   0.0000000e+00   8.8853000e-01   1.6310000e-02   9.2007000e-01   1.3050000e-02   9.2442000e-01   1.3590000e-02   8.9179000e-01  -1.0223000e-01   9.0103000e-01  -8.4280000e-02   9.3040000e-01  -1.0330000e-02   9.3094000e-01  -8.9180000e-02   8.6025000e-01  -5.0570000e-02   8.9451000e-01  -4.0240000e-02   8.8418000e-01  -1.2126000e-01   8.8907000e-01  -1.1909000e-01   8.2980000e-01  -1.4138000e-01   8.6453000e-01  -1.1808000e-01   8.5536000e-01  -1.3051000e-01   8.3524000e-01  -1.2452000e-01   8.6786000e-01  -1.2235000e-01
   2.0000000e+00   1.0000000e+00   0.0000000e+00   8.1143000e-01   3.7140000e-02   8.5143000e-01  -1.4300000e-03   7.9000000e-01   7.1400000e-03   7.9571000e-01  -4.2860000e-02   8.7571000e-01   0.0000000e+00   8.5571000e-01  -6.7140000e-02   8.6429000e-01   2.8600000e-03   8.2857000e-01  -5.4290000e-02   8.1000000e-01  -1.1857000e-01   7.6857000e-01  -8.4290000e-02   8.4286000e-01  -5.0000000e-02   7.7000000e-01  -6.8570000e-02   8.1598000e-01  -8.6690000e-02   8.2571000e-01  -1.0429000e-01   8.1429000e-01  -5.0000000e-02   8.2143000e-01  -1.5143000e-01
   2.0000000e+00   1.0000000e+00   0.0000000e+00   4.9870000e-01   1.8180000e-02   4.3117000e-01  -9.6100000e-02   5.0649000e-01  -4.1560000e-02   5.0130000e-01   9.6100000e-02   4.4675000e-01   5.9740000e-02   5.5844000e-01  -1.1948000e-01   5.1688000e-01  -3.6360000e-02   5.2727000e-01  -5.9740000e-02   5.5325000e-01  -1.0390000e-02   4.8571000e-01  -3.3770000e-02   4.9091000e-01  -1.0390000e-02   5.9221000e-01   0.0000000e+00   5.3215000e-01  -3.2800000e-02   4.3117000e-01   3.3770000e-02   5.4545000e-01  -5.4550000e-02   5.8961000e-01  -8.5710000e-02
   2.0000000e+00   1.0000000e+00   0.0000000e+00   1.0000000e+00   5.0000000e-01   1.0000000e+00   2.5000000e-01   2.5000000e-01   1.0000000e+00   1.6851000e-01   9.1180000e-01  -1.3336000e-01   8.0454000e-01  -3.4107000e-01   6.0793000e-01  -4.3820000e-01   3.7856000e-01  -4.3663000e-01   1.6709000e-01  -3.6676000e-01   6.7800000e-03  -2.6477000e-01  -9.0250000e-02  -1.6178000e-01  -1.2964000e-01  -7.7820000e-02  -1.2744000e-01  -2.0890000e-02  -1.0242000e-01   1.0330000e-02  -7.0360000e-02   2.2240000e-02  -4.1420000e-02   2.2490000e-02  -2.0170000e-02
   2.0000000e+00   1.0000000e+00   0.0000000e+00   8.7048000e-01   3.8027000e-01   6.4099000e-01   6.9212000e-01   3.1347000e-01   8.6625000e-01  -3.9330000e-02   9.0740000e-01  -4.2173000e-01   7.9346000e-01  -7.0561000e-01   5.1560000e-01  -8.1049000e-01   2.2735000e-01  -8.1136000e-01  -1.2539000e-01  -6.7474000e-01  -3.8102000e-01  -3.8334000e-01  -6.2861000e-01  -1.3013000e-01  -7.0762000e-01   1.5552000e-01  -6.6421000e-01   3.8544000e-01  -5.1568000e-01   5.2573000e-01  -2.9897000e-01   5.6239000e-01  -5.9380000e-02   5.1460000e-01   1.6645000e-01
   2.0000000e+00   1.0000000e+00   0.0000000e+00   8.8179000e-01   4.3491000e-01   5.9573000e-01   7.7655000e-01   1.9672000e-01   9.4537000e-01  -2.4103000e-01   9.2544000e-01  -6.2526000e-01   7.1257000e-01  -8.6443000e-01   3.3652000e-01  -9.2384000e-01  -5.3380000e-02  -7.7356000e-01  -4.4707000e-01  -4.6950000e-01  -7.3285000e-01  -1.0237000e-01  -8.2217000e-01   2.6384000e-01  -7.7570000e-01   5.5984000e-01  -5.5910000e-01   7.2147000e-01  -2.4433000e-01   7.2478000e-01   9.5990000e-02   5.8137000e-01   3.8915000e-01   3.4749000e-01   5.7656000e-01
   2.0000000e+00   1.0000000e+00   0.0000000e+00   3.2834000e-01   2.5200000e-02   1.5236000e-01   2.1278000e-01   1.4919000e-01   7.4003000e-01  -2.5706000e-01   9.2324000e-01  -1.0312000e-01   1.9380000e-01  -6.1352000e-01   2.5786000e-01  -9.4053000e-01  -5.4090000e-02  -1.3117000e-01  -1.4329000e-01  -3.0315000e-01  -4.4615000e-01  -1.1409000e-01  -8.5597000e-01   2.6680000e-02  -2.2786000e-01   2.7942000e-01  -6.2950000e-02   3.3737000e-01  -1.1876000e-01   2.7657000e-01  -1.1409000e-01   1.5078000e-01   1.3296000e-01   1.2197000e-01   2.0468000e-01
   2.0000000e+00   1.0000000e+00   0.0000000e+00   8.3427000e-01   3.9121000e-01   5.4040000e-01   7.8579000e-01   1.2326000e-01   8.9402000e-01  -3.3221000e-01   8.3578000e-01  -7.0086000e-01   5.9564000e-01  -8.6622000e-01   2.1909000e-01  -8.4442000e-01  -2.4164000e-01  -5.9714000e-01  -6.1894000e-01  -1.9354000e-01  -8.7787000e-01   1.2439000e-01  -8.9064000e-01   5.1109000e-01  -7.2454000e-01   7.9143000e-01  -2.7734000e-01   8.3008000e-01   8.7180000e-02   6.6592000e-01   4.9079000e-01   3.7542000e-01   7.0011000e-01  -3.9830000e-02   7.9444000e-01
   2.0000000e+00   1.0000000e+00   0.0000000e+00   6.2335000e-01  -3.4900000e-02   5.9085000e-01   4.8100000e-03   6.0409000e-01  -7.4610000e-02   6.3177000e-01   9.6300000e-03   6.2455000e-01  -7.4610000e-02   6.7028000e-01   7.2200000e-02   6.2936000e-01  -8.4240000e-02   6.7509000e-01   9.1460000e-02   6.7148000e-01   0.0000000e+00   5.8965000e-01   1.0108000e-01   5.0060000e-01   3.1290000e-02   6.5945000e-01   1.4079000e-01   6.0463000e-01   2.0190000e-02   5.1384000e-01   4.4520000e-02   6.1733000e-01  -9.6300000e-03   6.1372000e-01  -9.1460000e-02
   2.0000000e+00   1.0000000e+00   0.0000000e+00   7.4449000e-01  -2.3900000e-02   7.0772000e-01   3.3090000e-02   7.2243000e-01   1.6912000e-01   7.9228000e-01   7.7210000e-02   8.1434000e-01   4.3934000e-01   6.3787000e-01   5.5100000e-03   7.0772000e-01   2.1691000e-01   1.0000000e+00   6.0660000e-02   6.1029000e-01   5.1470000e-02   6.7463000e-01   4.2280000e-02   5.2022000e-01  -2.5000000e-01   7.2978000e-01  -1.5809000e-01   6.1727000e-01   7.1240000e-02   3.0882000e-01   8.6400000e-02   5.5916000e-01   7.4580000e-02   6.0294000e-01   2.1691000e-01
   2.0000000e+00   1.0000000e+00   0.0000000e+00   6.1538000e-01   1.8923000e-01   7.8157000e-01   1.7800000e-02   7.7486000e-01   2.6470000e-02   6.5077000e-01  -1.0308000e-01   7.7538000e-01   8.0000000e-02   7.3961000e-01   5.0600000e-02   7.2322000e-01   5.7760000e-02   6.8615000e-01  -8.9230000e-02   6.1692000e-01   1.6308000e-01   6.6233000e-01   7.5730000e-02   6.3878000e-01   8.0410000e-02   6.0154000e-01  -7.2310000e-02   5.8803000e-01   8.7670000e-02   5.5077000e-01   2.5692000e-01   5.3389000e-01   9.2070000e-02   5.0609000e-01   9.3220000e-02
   2.0000000e+00   1.0000000e+00   0.0000000e+00   6.8317000e-01   5.3750000e-02   8.4803000e-01   2.0200000e-03   8.4341000e-01   3.0100000e-03   8.4300000e-01   9.9010000e-02   7.5813000e-01   4.1020000e-02   8.1892000e-01   5.8500000e-03   8.0738000e-01   6.7300000e-03   8.0622000e-01  -1.2447000e-01   7.7935000e-01  -3.5360000e-02   7.6365000e-01   9.0900000e-03   7.4635000e-01   9.7800000e-03   7.9632000e-01  -4.2430000e-02   7.0824000e-01   1.0960000e-02   6.2235000e-01   1.1598000e-01   6.6624000e-01   1.1900000e-02   6.4407000e-01   1.2270000e-02
   2.0000000e+00   1.0000000e+00   0.0000000e+00   5.0000000e-01   0.0000000e+00   3.8696000e-01   1.0435000e-01   4.9130000e-01   6.5220000e-02   4.6957000e-01  -3.9130000e-02   3.5652000e-01  -1.2609000e-01   4.5652000e-01   4.7830000e-02   5.0435000e-01   2.6090000e-02   3.5652000e-01   1.9565000e-01   4.2174000e-01   1.4783000e-01   4.2174000e-01  -2.6090000e-02   3.2174000e-01  -1.1304000e-01   4.7391000e-01  -8.7000000e-03   4.1789000e-01   6.9080000e-02   3.8696000e-01   3.9130000e-02   3.5217000e-01   1.4783000e-01   4.4783000e-01   1.7391000e-01
   2.0000000e+00   1.0000000e+00   0.0000000e+00   7.9830000e-01   9.4170000e-02   7.8129000e-01   2.0656000e-01   7.1628000e-01   2.8068000e-01   6.9320000e-01   4.1252000e-01   6.5917000e-01   5.0122000e-01   5.7898000e-01   6.0814000e-01   4.9210000e-01   5.8445000e-01   3.3354000e-01   6.7861000e-01   2.9587000e-01   6.3548000e-01   9.5990000e-02   6.8104000e-01   2.0660000e-02   7.2236000e-01  -8.7480000e-02   6.3183000e-01  -1.1925000e-01   6.0696000e-01  -1.8226000e-01   5.6015000e-01  -2.5516000e-01   5.1701000e-01  -2.7339000e-01   4.2467000e-01
   2.0000000e+00   1.0000000e+00   0.0000000e+00   1.0000000e+00   9.8020000e-02   1.0000000e+00   2.5101000e-01   9.8390000e-01   3.3044000e-01   8.0365000e-01   5.3020000e-01   7.4977000e-01   6.0297000e-01   5.6937000e-01   7.1942000e-01   5.5311000e-01   7.4079000e-01   2.9452000e-01   8.2193000e-01   2.1137000e-01   7.9777000e-01   9.7090000e-02   8.2162000e-01  -1.7340000e-02   7.9870000e-01  -1.5144000e-01   7.5596000e-01  -2.2839000e-01   6.9187000e-01  -3.1713000e-01   6.0948000e-01  -4.0291000e-01   5.4522000e-01  -4.2815000e-01   4.4534000e-01
   2.0000000e+00   1.0000000e+00   0.0000000e+00   8.9410000e-01   1.3425000e-01   8.7001000e-01   3.1543000e-01   7.8896000e-01   4.3388000e-01   6.3388000e-01   5.9975000e-01   5.4003000e-01   7.1016000e-01   3.9699000e-01   7.6161000e-01   2.4266000e-01   7.9523000e-01   9.1340000e-02   7.9598000e-01  -9.1590000e-02   7.6261000e-01  -2.0201000e-01   6.6926000e-01  -3.0263000e-01   6.2610000e-01  -4.0552000e-01   5.0489000e-01  -4.6215000e-01   4.0753000e-01  -5.0314000e-01   2.7252000e-01  -5.2823000e-01   1.9172000e-01  -4.8808000e-01   5.9720000e-02
   2.0000000e+00   1.0000000e+00   0.0000000e+00   9.4631000e-01   1.7498000e-01   9.0946000e-01   3.3143000e-01   8.5096000e-01   4.9960000e-01   7.3678000e-01   6.3842000e-01   5.9215000e-01   7.3838000e-01   4.8698000e-01   8.3614000e-01   3.0459000e-01   9.0665000e-01   1.7959000e-01   9.3429000e-01  -7.0100000e-03   9.3109000e-01  -1.8880000e-01   8.9383000e-01  -3.3023000e-01   8.2492000e-01  -4.6534000e-01   7.6482000e-01  -5.8563000e-01   6.6335000e-01  -6.7929000e-01   5.2564000e-01  -7.5321000e-01   4.2488000e-01  -8.1210000e-01   2.6092000e-01
   2.0000000e+00   1.0000000e+00   0.0000000e+00   9.1767000e-01   1.8198000e-01   8.6090000e-01   3.5543000e-01   7.2873000e-01   4.5747000e-01   6.0425000e-01   6.9865000e-01   5.0376000e-01   7.4922000e-01   3.6100000e-01   8.1795000e-01   1.5664000e-01   8.3558000e-01   3.9600000e-03   8.5210000e-01  -1.6390000e-01   7.7853000e-01  -3.5996000e-01   7.6193000e-01  -4.3087000e-01   6.5385000e-01  -5.3140000e-01   5.3886000e-01  -6.0328000e-01   4.0972000e-01  -6.4511000e-01   2.7338000e-01  -6.5710000e-01   1.3667000e-01  -6.4056000e-01   5.3940000e-02
   2.0000000e+00   1.0000000e+00   0.0000000e+00   7.6627000e-01   2.1106000e-01   6.3935000e-01   3.8112000e-01   4.8409000e-01   5.2500000e-01   1.5000000e-01   2.2273000e-01   1.3753000e-01   5.9565000e-01  -7.7270000e-02   4.4545000e-01   0.0000000e+00   4.8636000e-01  -2.7491000e-01   4.2014000e-01  -5.6136000e-01   3.6818000e-01  -3.6591000e-01   1.8864000e-01  -4.0533000e-01   7.5880000e-02  -3.8483000e-01  -3.2290000e-02  -3.3942000e-01  -1.2486000e-01  -2.7540000e-01  -1.9714000e-01  -1.9962000e-01  -2.4648000e-01  -1.1894000e-01  -2.7218000e-01
   2.0000000e+00   1.0000000e+00   0.0000000e+00   5.8940000e-01  -6.0927000e-01   8.5430000e-01   5.5298000e-01   8.1126000e-01   7.2850000e-02   5.6623000e-01   1.6225000e-01   3.2781000e-01   2.4172000e-01   5.0331000e-01   1.2252000e-01   6.3907000e-01   1.9868000e-01   7.1854000e-01   4.2715000e-01   5.4305000e-01   1.3907000e-01   6.5232000e-01   2.7815000e-01   6.8874000e-01   7.2850000e-02   5.1872000e-01   2.6653000e-01   4.9013000e-01   2.7687000e-01   4.6216000e-01   2.8574000e-01   4.3484000e-01   2.9324000e-01   4.0821000e-01   2.9942000e-01
   2.0000000e+00   1.0000000e+00   0.0000000e+00   1.0000000e+00   1.1385000e-01   7.0019000e-01  -1.2144000e-01   8.1594000e-01   9.6770000e-02   7.1157000e-01   1.1390000e-02   5.6167000e-01  -7.7800000e-02   6.9070000e-01   1.2524000e-01   5.8634000e-01   3.9850000e-02   5.3131000e-01  -3.4160000e-02   6.9450000e-01   1.6888000e-01   7.2676000e-01   7.2110000e-02   3.2068000e-01   5.8820000e-02   5.3321000e-01   3.7381000e-01   4.9090000e-01   1.7951000e-01   1.5180000e-01   3.2448000e-01   4.4141000e-01   1.8897000e-01   5.6167000e-01   1.5180000e-01
   2.0000000e+00   1.0000000e+00   0.0000000e+00   8.4843000e-01   6.7940000e-02   8.0562000e-01  -2.2990000e-02   7.7031000e-01  -3.2990000e-02   6.6725000e-01  -6.6200000e-02   5.9582000e-01  -7.6660000e-02   6.7260000e-01  -5.7710000e-02   6.4260000e-01  -6.4380000e-02   3.9199000e-01   4.5300000e-02   7.1254000e-01   1.3940000e-02   5.5970000e-01  -8.0390000e-02   5.3430000e-01  -8.4530000e-02   4.7038000e-01  -2.2822000e-01   4.8659000e-01  -9.1280000e-02   5.2613000e-01  -8.5370000e-02   4.4277000e-01  -9.6210000e-02   4.2223000e-01  -9.8080000e-02
   2.0000000e+00   1.0000000e+00   0.0000000e+00   1.0000000e+00   8.0130000e-02   9.6775000e-01  -4.8200000e-03   9.6683000e-01  -7.2200000e-03   8.7980000e-01  -3.9230000e-02   1.0000000e+00   1.4190000e-02   9.6186000e-01  -1.4360000e-02   9.5947000e-01  -1.6710000e-02   9.8497000e-01   1.0020000e-02   9.1152000e-01  -8.8480000e-02   9.5016000e-01  -2.3640000e-02   9.4636000e-01  -2.5910000e-02   9.8164000e-01   2.0030000e-02   9.3772000e-01  -3.0340000e-02   1.0000000e+00  -5.8430000e-02   9.2774000e-01  -3.4640000e-02   9.2226000e-01  -3.6730000e-02
   2.0000000e+00   1.0000000e+00   0.0000000e+00   4.7938000e-01  -1.2371000e-01   4.2784000e-01  -1.2371000e-01   7.0103000e-01  -3.9175000e-01   7.3196000e-01   7.2160000e-02   2.6289000e-01  -2.1649000e-01   4.9485000e-01   1.5979000e-01   4.5361000e-01  -1.1856000e-01   4.2268000e-01   6.1860000e-02   5.0000000e-01  -2.7320000e-01   5.4639000e-01   1.8557000e-01   4.2268000e-01   8.2470000e-02   7.0619000e-01   1.9588000e-01   5.3396000e-01  -1.2447000e-01   1.5464000e-01  -2.6289000e-01   4.7423000e-01   4.1240000e-02   4.5361000e-01  -5.1546000e-01
   2.0000000e+00   1.0000000e+00   0.0000000e+00   6.3510000e-01  -4.3880000e-02   7.6530000e-01   2.9680000e-02   6.1432000e-01   3.6028000e-01   6.5358000e-01  -4.6200000e-03   6.4203000e-01   8.3140000e-02   7.9446000e-01  -4.3418000e-01   7.2517000e-01   5.4965000e-01   5.9584000e-01   1.3857000e-01   6.3510000e-01   2.1940000e-01   6.3279000e-01  -2.5404000e-01   7.0951000e-01   1.5359000e-01   6.4665000e-01   2.3095000e-01   6.8775000e-01   1.7704000e-01   6.1663000e-01   7.6210000e-02   6.6316000e-01   1.9841000e-01   6.9053000e-01   3.6721000e-01
   2.0000000e+00   1.0000000e+00   0.0000000e+00   5.0112000e-01  -3.5960000e-02   6.1124000e-01   1.3480000e-02   5.8876000e-01   1.5730000e-02   5.8876000e-01   2.4720000e-02   6.6742000e-01  -4.4900000e-03   7.1685000e-01  -4.7190000e-02   6.6517000e-01   8.9900000e-03   5.7303000e-01   2.4720000e-02   6.4719000e-01  -7.4160000e-02   5.6854000e-01   1.4157000e-01   5.7528000e-01  -3.5960000e-02   4.6517000e-01   4.9440000e-02   5.6588000e-01   8.2400000e-03   4.7640000e-01  -3.5960000e-02   5.4607000e-01   1.0562000e-01   6.0674000e-01  -8.0900000e-02
   2.0000000e+00   1.0000000e+00   0.0000000e+00   7.1521000e-01  -6.4700000e-03   6.6667000e-01  -4.2070000e-02   6.3107000e-01  -5.1780000e-02   7.7994000e-01   8.0910000e-02   6.7314000e-01   9.7090000e-02   6.4725000e-01   1.5858000e-01   6.0194000e-01  -1.9420000e-02   5.4369000e-01  -4.5310000e-02   4.6926000e-01  -1.0032000e-01   6.4725000e-01   1.4887000e-01   3.9159000e-01   2.1683000e-01   5.2427000e-01  -5.5020000e-02   4.5105000e-01   4.0000000e-04   3.1392000e-01  -6.7960000e-02   4.9191000e-01  -1.0680000e-01   3.0421000e-01  -5.1780000e-02
   2.0000000e+00   1.0000000e+00   0.0000000e+00   6.8148000e-01   1.0370000e-01   7.7037000e-01   3.4570000e-02   6.5185000e-01   8.1480000e-02   6.0988000e-01  -4.9400000e-03   7.9012000e-01   1.1852000e-01   5.9753000e-01   4.9380000e-02   6.2469000e-01   9.6300000e-02   7.8272000e-01  -1.7531000e-01   7.3827000e-01  -1.0864000e-01   4.8642000e-01   9.8800000e-03   6.0988000e-01   8.1480000e-02   6.6667000e-01  -1.2840000e-01   6.3773000e-01  -2.4510000e-02   7.6543000e-01   2.2220000e-02   6.1235000e-01  -7.1600000e-02   5.1358000e-01  -4.6910000e-02
   2.0000000e+00   1.0000000e+00   0.0000000e+00   6.0678000e-01  -2.7120000e-02   6.7119000e-01   4.0680000e-02   5.2881000e-01  -4.4070000e-02   5.0508000e-01   3.7290000e-02   7.0508000e-01  -7.7970000e-02   5.7966000e-01  -2.0340000e-02   5.3220000e-01   7.7970000e-02   6.4068000e-01   1.1864000e-01   5.6949000e-01  -2.3730000e-02   5.3220000e-01   6.7800000e-03   7.1525000e-01  -3.3900000e-02   5.2881000e-01  -3.3900000e-02   5.7262000e-01   7.5000000e-03   5.8644000e-01  -3.3900000e-03   5.8983000e-01  -2.7120000e-02   5.0169000e-01   6.7800000e-02
   2.0000000e+00   1.0000000e+00   0.0000000e+00   4.9515000e-01   9.7090000e-02   2.9612000e-01   5.8250000e-02   3.4951000e-01   0.0000000e+00   5.7282000e-01  -2.4270000e-02   5.8252000e-01   2.4270000e-02   3.3495000e-01   4.8540000e-02   5.2427000e-01   4.8500000e-03   4.7087000e-01  -1.0680000e-01   4.3204000e-01   4.8500000e-03   3.4951000e-01   5.8250000e-02   1.8932000e-01   2.5728000e-01   3.1068000e-01  -1.5049000e-01   3.6547000e-01   3.8150000e-02   3.9320000e-01   1.7476000e-01   2.6214000e-01   0.0000000e+00   3.7379000e-01  -1.9420000e-02
   2.0000000e+00   1.0000000e+00   0.0000000e+00   9.8822000e-01   2.1870000e-02   9.3102000e-01   3.4100000e-01   8.3904000e-01   3.5222000e-01   7.4706000e-01   4.8906000e-01   7.3584000e-01   5.1879000e-01   5.5076000e-01   6.0179000e-01   4.3130000e-01   6.6237000e-01   3.1800000e-01   7.0443000e-01   2.8379000e-01   6.8873000e-01   7.5150000e-02   7.3696000e-01   6.3380000e-02   7.1284000e-01  -1.6489000e-01   6.9714000e-01  -1.6556000e-01   6.0510000e-01  -1.6209000e-01   5.5805000e-01  -3.4717000e-01   4.4195000e-01  -3.3483000e-01   3.7465000e-01
   2.0000000e+00   1.0000000e+00   0.0000000e+00   9.7905000e-01   1.5810000e-01   9.0112000e-01   3.5237000e-01   8.2039000e-01   4.8561000e-01   7.1760000e-01   6.4888000e-01   5.8827000e-01   7.3743000e-01   4.0349000e-01   8.3156000e-01   2.5140000e-01   8.4804000e-01   4.7000000e-02   8.5475000e-01  -1.2193000e-01   7.9749000e-01  -2.6180000e-01   8.0754000e-01  -3.7835000e-01   7.1676000e-01  -5.1034000e-01   5.8324000e-01  -5.7587000e-01   4.6040000e-01  -6.1899000e-01   3.0796000e-01  -6.5754000e-01   1.8345000e-01  -6.4134000e-01   2.9680000e-02
   2.0000000e+00   1.0000000e+00   0.0000000e+00   9.9701000e-01   2.1677000e-01   9.1966000e-01   4.7030000e-01   7.6902000e-01   6.2415000e-01   5.3312000e-01   7.8120000e-01   3.6774000e-01   8.8291000e-01   1.0107000e-01   8.3312000e-01  -6.8270000e-02   8.9274000e-01  -2.8269000e-01   7.2073000e-01  -4.3707000e-01   6.1688000e-01  -5.5769000e-01   4.8120000e-01  -6.5000000e-01   3.5534000e-01  -6.4658000e-01   1.5908000e-01  -6.6651000e-01   2.2770000e-02  -6.4872000e-01  -1.3462000e-01  -5.4615000e-01  -2.2949000e-01  -4.7201000e-01  -3.5032000e-01
   2.0000000e+00   1.0000000e+00   0.0000000e+00   9.4331000e-01   1.9959000e-01   9.6132000e-01   4.0803000e-01   8.0514000e-01   5.6569000e-01   5.6687000e-01   7.0830000e-01   4.1836000e-01   8.3230000e-01   1.4939000e-01   8.9489000e-01   5.1670000e-02   9.3682000e-01  -2.4742000e-01   8.3939000e-01  -4.2811000e-01   7.5554000e-01  -5.0251000e-01   6.2563000e-01  -6.5515000e-01   5.0428000e-01  -6.8851000e-01   3.0912000e-01  -7.7097000e-01   1.5619000e-01  -7.5406000e-01  -4.3990000e-02  -7.5199000e-01  -1.7921000e-01  -6.6932000e-01  -3.4367000e-01
   2.0000000e+00   1.0000000e+00   0.0000000e+00   9.3972000e-01   2.8082000e-01   8.0486000e-01   5.2821000e-01   5.8167000e-01   7.3151000e-01   3.4961000e-01   8.0511000e-01   1.0797000e-01   9.0403000e-01  -2.0015000e-01   8.9335000e-01  -3.9730000e-01   8.2163000e-01  -5.8835000e-01   6.2867000e-01  -7.6305000e-01   4.0368000e-01  -8.1262000e-01   1.8888000e-01  -8.1317000e-01  -4.2840000e-02  -7.5273000e-01  -2.6883000e-01  -6.3237000e-01  -4.6438000e-01  -4.6422000e-01  -6.1446000e-01  -2.6389000e-01  -7.0835000e-01  -8.9370000e-02  -7.1273000e-01
   2.0000000e+00   1.0000000e+00   0.0000000e+00   8.9835000e-01   3.5157000e-01   6.7333000e-01   6.2233000e-01   4.3898000e-01   9.4353000e-01  -3.6430000e-02   8.0510000e-01  -2.2838000e-01   7.5334000e-01  -2.5137000e-01   4.8816000e-01  -5.7377000e-01   2.8415000e-01  -6.6750000e-01   1.0591000e-01  -4.7359000e-01  -6.1930000e-02  -8.1056000e-01  -6.0110000e-02  -3.3197000e-01  -4.7592000e-01  -1.2897000e-01  -5.3620000e-01   7.1580000e-02  -5.1925000e-01   2.4321000e-01  -4.3478000e-01   3.6586000e-01  -3.0057000e-01   4.2805000e-01   1.3297000e-01
   2.0000000e+00   1.0000000e+00   0.0000000e+00   2.9073000e-01   1.0025000e-01   2.3308000e-01   1.7293000e-01   3.7590000e-02   3.4336000e-01   1.2030000e-01   2.6316000e-01   6.2660000e-02   2.1303000e-01  -4.7250000e-02   1.2767000e-01  -6.3330000e-02   7.9070000e-02  -6.3280000e-02   4.0970000e-02  -5.4310000e-02   1.4080000e-02  -4.1660000e-02  -2.8000000e-03  -2.8760000e-02  -1.1760000e-02  -1.7550000e-02  -1.5050000e-02  -8.8600000e-03  -1.4750000e-02  -2.8000000e-03  -1.2500000e-02   9.6000000e-04  -9.4800000e-03   2.9000000e-03  -6.4700000e-03
   2.0000000e+00   1.0000000e+00   0.0000000e+00   5.8459000e-01  -3.5526000e-01   1.0000000e+00   3.5338000e-01   7.5376000e-01  -5.6400000e-03   8.2519000e-01   1.9361000e-01   5.0188000e-01  -2.7632000e-01   6.5977000e-01   6.3910000e-02   6.9737000e-01   1.4662000e-01   7.2368000e-01  -4.2669000e-01   7.6128000e-01   4.5110000e-02   6.6917000e-01   2.0489000e-01   8.4774000e-01  -4.0977000e-01   6.4850000e-01  -4.6990000e-02   5.6836000e-01  -1.0571000e-01   5.2820000e-01  -1.3346000e-01   1.5602000e-01  -1.2218000e-01   4.4767000e-01  -1.0309000e-01
   2.0000000e+00   1.0000000e+00   0.0000000e+00   8.3609000e-01   1.3215000e-01   7.2171000e-01   6.0590000e-02   6.5829000e-01   8.3150000e-02   2.3888000e-01   1.2961000e-01   4.3837000e-01   2.0330000e-01   4.9418000e-01   1.2686000e-01   4.4747000e-01   1.3507000e-01   2.9352000e-01   2.9220000e-02   4.8158000e-01   1.5756000e-01   3.2835000e-01   1.4616000e-01   2.9495000e-01   1.4638000e-01   2.6436000e-01   1.4530000e-01   2.3641000e-01   1.4314000e-01   2.6429000e-01   1.6137000e-01   1.8767000e-01   1.3632000e-01   1.6655000e-01   1.3198000e-01
   2.0000000e+00   1.0000000e+00   0.0000000e+00   9.4080000e-01   1.1933000e-01   8.5738000e-01   1.0380000e-02   8.5124000e-01   1.5460000e-02   7.6966000e-01  -2.7800000e-03   8.4459000e-01   1.0916000e-01   8.3289000e-01   3.0270000e-02   8.2680000e-01   3.5060000e-02   7.4838000e-01   1.9430000e-02   8.0019000e-01   2.4050000e-02   8.0862000e-01   4.9010000e-02   8.0259000e-01   5.3520000e-02   7.7336000e-01   2.2200000e-02   7.9058000e-01   6.2350000e-02   8.5939000e-01   9.2510000e-02   7.7863000e-01   7.0900000e-02   7.7269000e-01   7.5080000e-02
   2.0000000e+00   1.0000000e+00   0.0000000e+00   8.7111000e-01   4.3260000e-02   7.9946000e-01   1.8297000e-01   9.9009000e-01   2.9292000e-01   8.9455000e-01  -8.3370000e-02   8.8598000e-01  -2.0280000e-02   9.0446000e-01  -2.6724000e-01   8.9410000e-01   1.9964000e-01   8.8644000e-01  -4.6420000e-02   8.4452000e-01  -9.9100000e-03   9.7882000e-01  -3.4024000e-01   7.8954000e-01  -2.5101000e-01   8.6661000e-01  -9.1930000e-02   8.5967000e-01  -2.9080000e-02   7.8774000e-01  -4.1010000e-02   7.5935000e-01   2.1812000e-01   8.8238000e-01   9.1930000e-02
   2.0000000e+00   1.0000000e+00   0.0000000e+00   7.4916000e-01   2.5490000e-02   9.8994000e-01   9.7920000e-02   7.5855000e-01   1.2877000e-01   7.4313000e-01  -9.1880000e-02   9.5842000e-01   2.4820000e-02   9.7921000e-01  -4.6900000e-03   9.6110000e-01   1.0195000e-01   9.1482000e-01   3.7560000e-02   7.1026000e-01   2.6830000e-02   8.1221000e-01  -8.0480000e-02   1.0000000e+00   0.0000000e+00   7.1764000e-01  -1.2070000e-02   8.2271000e-01   2.5520000e-02   7.2435000e-01  -1.0730000e-02   9.0409000e-01   1.1066000e-01   7.2837000e-01   2.7500000e-02
   2.0000000e+00   1.0000000e+00   0.0000000e+00   4.7337000e-01   1.9527000e-01   6.2130000e-02  -1.8343000e-01   6.2316000e-01   1.0060000e-02   4.5562000e-01  -4.4380000e-02   5.6509000e-01   1.7750000e-02   4.4675000e-01   2.7515000e-01   7.1598000e-01  -3.8460000e-02   5.5621000e-01   1.2426000e-01   4.1420000e-01   1.1538000e-01   5.2767000e-01   2.8420000e-02   5.1183000e-01  -1.0651000e-01   4.7929000e-01  -2.3670000e-02   4.6514000e-01   3.2590000e-02   5.3550000e-01   2.5148000e-01   3.1953000e-01  -1.4497000e-01   3.4615000e-01  -2.9600000e-03
   2.0000000e+00   1.0000000e+00   0.0000000e+00   5.9887000e-01   1.4689000e-01   6.9868000e-01  -1.3936000e-01   8.5122000e-01  -1.3936000e-01   8.0979000e-01   2.4480000e-02   5.0471000e-01   2.8250000e-02   6.7420000e-01  -4.5200000e-02   8.0791000e-01  -1.3748000e-01   5.1412000e-01  -2.4482000e-01   8.1544000e-01  -1.4313000e-01   7.0245000e-01  -3.7700000e-03   3.3333000e-01   6.2150000e-02   5.6121000e-01  -3.3145000e-01   6.1444000e-01  -1.6837000e-01   5.2731000e-01  -2.0720000e-02   5.3861000e-01  -3.1262000e-01   6.7420000e-01  -2.2034000e-01
   2.0000000e+00   1.0000000e+00   0.0000000e+00   8.4713000e-01  -3.3970000e-02   8.6412000e-01  -8.4930000e-02   8.1953000e-01   0.0000000e+00   7.3673000e-01  -7.6430000e-02   7.1975000e-01  -1.3588000e-01   7.4947000e-01  -1.1677000e-01   7.7495000e-01  -1.8684000e-01   7.8132000e-01  -2.1231000e-01   6.1996000e-01  -1.0191000e-01   7.9193000e-01  -1.5711000e-01   8.9384000e-01  -3.3970000e-02   8.4926000e-01  -2.6115000e-01   7.4115000e-01  -2.3312000e-01   6.6242000e-01  -2.2293000e-01   7.2611000e-01  -3.7792000e-01   6.5817000e-01  -2.4841000e-01
   2.0000000e+00   1.0000000e+00   0.0000000e+00   8.7772000e-01  -8.1520000e-02   8.3424000e-01   7.3370000e-02   8.4783000e-01   4.0760000e-02   7.7174000e-01  -2.1740000e-02   7.7174000e-01  -5.7070000e-02   8.2337000e-01  -1.0598000e-01   6.7935000e-01  -5.4300000e-03   8.8043000e-01  -2.0924000e-01   8.3424000e-01   3.2610000e-02   8.6413000e-01  -5.9780000e-02   9.7283000e-01  -2.7989000e-01   8.5054000e-01  -1.8750000e-01   8.3705000e-01  -1.0211000e-01   8.5870000e-01  -3.2610000e-02   7.8533000e-01  -1.0870000e-01   7.9076000e-01  -5.4300000e-03
   2.0000000e+00   1.0000000e+00   0.0000000e+00   7.4704000e-01  -1.3241000e-01   5.3755000e-01   1.6996000e-01   7.2727000e-01   9.4860000e-02   6.9565000e-01  -1.1067000e-01   6.6798000e-01  -2.3518000e-01   8.7945000e-01  -1.9170000e-01   7.3715000e-01   4.1500000e-02   6.3043000e-01  -3.9500000e-03   6.3636000e-01  -1.1858000e-01   7.9249000e-01  -2.5296000e-01   6.6403000e-01  -2.8656000e-01   6.7194000e-01  -1.0474000e-01   6.1847000e-01  -1.2041000e-01   6.0079000e-01  -2.0949000e-01   3.7549000e-01   6.9170000e-02   6.1067000e-01  -1.3830000e-02
   2.0000000e+00   1.0000000e+00   0.0000000e+00   4.6785000e-01   1.1308000e-01   5.8980000e-01   6.6500000e-03   5.5432000e-01   6.8740000e-02   4.7894000e-01  -1.3969000e-01   5.2993000e-01   1.3300000e-02   6.3858000e-01  -1.6186000e-01   6.7849000e-01  -3.3260000e-02   5.4545000e-01  -1.3525000e-01   5.2993000e-01  -4.6560000e-02   4.7894000e-01  -1.9512000e-01   5.0776000e-01  -1.3525000e-01   4.1463000e-01  -2.0177000e-01   5.3930000e-01  -1.1455000e-01   5.9867000e-01  -2.8820000e-02   5.3659000e-01  -1.1752000e-01   5.6319000e-01  -4.4350000e-02
   2.0000000e+00   1.0000000e+00   0.0000000e+00   8.8116000e-01   2.7475000e-01   7.2125000e-01   4.2881000e-01   6.1559000e-01   6.3662000e-01   3.8825000e-01   9.0502000e-01   9.8310000e-02   9.6128000e-01  -2.0097000e-01   8.9200000e-01  -3.5737000e-01   7.7500000e-01  -6.5114000e-01   6.2210000e-01  -7.8768000e-01   4.5535000e-01  -8.1856000e-01   1.9095000e-01  -8.3943000e-01  -8.0790000e-02  -7.8334000e-01  -2.6356000e-01  -6.7557000e-01  -4.5511000e-01  -5.4732000e-01  -6.0858000e-01  -3.0512000e-01  -6.6700000e-01  -1.9312000e-01  -7.5597000e-01
   2.0000000e+00   1.0000000e+00   0.0000000e+00   9.3147000e-01   2.9282000e-01   7.9917000e-01   5.5756000e-01   5.9952000e-01   7.1596000e-01   2.6203000e-01   9.2651000e-01   4.6360000e-02   9.6748000e-01  -2.3237000e-01   9.5130000e-01  -5.5926000e-01   8.1018000e-01  -7.3329000e-01   6.2385000e-01  -9.0995000e-01   3.6200000e-01  -9.2254000e-01   6.0400000e-02  -9.3618000e-01  -1.9838000e-01  -8.3192000e-01  -4.6906000e-01  -6.5165000e-01  -6.9556000e-01  -4.1223000e-01  -8.5725000e-01  -1.3590000e-01  -9.3953000e-01   1.0007000e-01  -9.4823000e-01
   2.0000000e+00   1.0000000e+00   0.0000000e+00   8.8241000e-01   3.0634000e-01   7.3232000e-01   5.7816000e-01   3.4109000e-01   5.8527000e-01   5.7170000e-02   1.0000000e+00  -9.2380000e-02   9.2118000e-01  -6.2403000e-01   7.1996000e-01  -6.9767000e-01   3.2558000e-01  -8.1422000e-01   4.1195000e-01  -1.0000000e+00  -7.7500000e-03  -7.8973000e-01  -4.1085000e-01  -7.6901000e-01  -4.5478000e-01  -5.7242000e-01  -6.7605000e-01  -3.1610000e-01  -8.1876000e-01  -2.9790000e-02  -8.6841000e-01   2.5392000e-01  -8.2127000e-01   1.9400000e-03  -8.1686000e-01
   2.0000000e+00   1.0000000e+00   0.0000000e+00   8.3479000e-01   2.8993000e-01   6.9256000e-01   4.7702000e-01   4.9234000e-01   6.8381000e-01   2.1991000e-01   8.6761000e-01  -8.0960000e-02   8.5011000e-01  -3.5558000e-01   7.7681000e-01  -5.2735000e-01   5.8425000e-01  -7.0350000e-01   3.1291000e-01  -7.5821000e-01   3.9390000e-02  -7.1225000e-01  -1.5317000e-01  -5.8315000e-01  -3.9168000e-01  -3.7199000e-01  -5.2954000e-01  -1.6950000e-01  -6.0863000e-01   8.4250000e-02  -6.1488000e-01   2.5164000e-01  -4.8468000e-01   4.0591000e-01  -3.5339000e-01
   2.0000000e+00   1.0000000e+00   0.0000000e+00   9.2870000e-01   3.3164000e-01   7.6168000e-01   6.2349000e-01   4.9305000e-01   8.4266000e-01   2.1592000e-01   9.5193000e-01  -1.3956000e-01   9.6167000e-01  -4.7202000e-01   8.3590000e-01  -7.0747000e-01   6.5490000e-01  -8.7474000e-01   3.6750000e-01  -9.1814000e-01   5.5950000e-02  -8.9824000e-01  -2.6173000e-01  -7.3969000e-01  -5.4069000e-01  -5.0757000e-01  -7.4735000e-01  -2.2323000e-01  -8.6122000e-01   7.8100000e-02  -8.7159000e-01   3.6021000e-01  -7.8057000e-01   5.9407000e-01  -6.0270000e-01
   2.0000000e+00   1.0000000e+00   0.0000000e+00   8.3367000e-01   3.1456000e-01   6.5541000e-01   5.7671000e-01   3.4962000e-01   7.0677000e-01   1.7293000e-01   7.8947000e-01  -1.8976000e-01   7.9886000e-01  -4.1729000e-01   6.6541000e-01  -6.8421000e-01   4.7744000e-01  -7.4725000e-01   1.9492000e-01  -7.2180000e-01  -4.8870000e-02  -6.2030000e-01  -2.8195000e-01  -4.9165000e-01  -5.3463000e-01  -2.6577000e-01  -6.6014000e-01  -1.5300000e-02  -6.9706000e-01   2.2708000e-01  -6.4428000e-01   4.3100000e-01  -5.1206000e-01   6.4662000e-01  -3.0075000e-01
   2.0000000e+00   1.0000000e+00   0.0000000e+00   9.8455000e-01  -2.7360000e-02   9.8058000e-01  -4.1040000e-02   1.0000000e+00  -7.6350000e-02   9.8720000e-01   1.4560000e-02   9.5278000e-01  -2.6040000e-02   9.8500000e-01  -7.4580000e-02   9.9382000e-01  -7.1490000e-02   9.7396000e-01  -9.5320000e-02   9.7264000e-01  -1.2224000e-01   9.9294000e-01  -5.2520000e-02   9.5278000e-01  -8.9140000e-02   9.7352000e-01  -8.3410000e-02   9.6653000e-01  -1.2912000e-01   9.3469000e-01  -1.4916000e-01   9.7132000e-01  -1.5755000e-01   9.6778000e-01  -1.8800000e-01
   2.0000000e+00   1.0000000e+00   0.0000000e+00   9.4052000e-01  -1.5310000e-02   9.4170000e-01   1.0010000e-02   9.4994000e-01  -1.4720000e-02   9.5878000e-01  -1.0600000e-02   9.4641000e-01  -3.7100000e-02   9.7173000e-01  -1.7670000e-02   9.7055000e-01  -3.8870000e-02   9.5465000e-01  -4.0640000e-02   9.5230000e-01  -4.7110000e-02   9.4229000e-01  -2.1790000e-02   9.2815000e-01  -4.4170000e-02   9.2049000e-01  -4.4760000e-02   9.2695000e-01  -5.8270000e-02   9.0342000e-01  -7.4790000e-02   9.1991000e-01  -7.2440000e-02   9.2049000e-01  -7.4200000e-02
   2.0000000e+00   1.0000000e+00   0.0000000e+00   9.7032000e-01  -1.4384000e-01   9.1324000e-01  -2.2800000e-03   9.6575000e-01  -1.7123000e-01   9.8630000e-01   1.8265000e-01   9.1781000e-01   2.2800000e-03   9.3607000e-01  -8.4470000e-02   9.1324000e-01  -2.2800000e-03   8.6758000e-01  -8.6760000e-02   9.7032000e-01  -2.1233000e-01   1.0000000e+00   1.0274000e-01   9.2009000e-01  -5.2510000e-02   9.2466000e-01   6.8490000e-02   9.4043000e-01  -9.2520000e-02   9.7032000e-01  -2.0091000e-01   8.5388000e-01  -8.6760000e-02   9.6575000e-01  -2.1918000e-01
   2.0000000e+00   1.0000000e+00   0.0000000e+00   5.2542000e-01  -3.3900000e-02   9.4915000e-01   8.4750000e-02   5.2542000e-01  -1.6949000e-01   3.0508000e-01  -1.6950000e-02   5.0847000e-01  -1.3559000e-01   6.4407000e-01   2.8814000e-01   8.3051000e-01  -3.5593000e-01   5.4237000e-01   1.6950000e-02   5.5932000e-01   3.3900000e-02   5.9322000e-01   3.0508000e-01   8.6441000e-01   5.0850000e-02   4.0678000e-01   1.5254000e-01   6.7287000e-01  -2.6600000e-03   6.6102000e-01  -3.3900000e-02   8.3051000e-01  -1.5254000e-01   7.6271000e-01  -1.0169000e-01
   2.0000000e+00   1.0000000e+00   0.0000000e+00   3.3333000e-01  -2.5000000e-01   4.4444000e-01   2.2222000e-01   3.8889000e-01   1.6667000e-01   4.1667000e-01   1.3889000e-01   5.0000000e-01  -1.1111000e-01   5.4911000e-01  -8.4430000e-02   5.8333000e-01   3.3333000e-01   5.5556000e-01   2.7780000e-02   2.5000000e-01  -1.9444000e-01   4.7222000e-01  -5.5560000e-02   5.2778000e-01  -2.7780000e-02   3.8889000e-01   8.3330000e-02   4.1543000e-01  -1.4256000e-01   1.9444000e-01  -1.3889000e-01   3.6924000e-01  -1.4809000e-01   8.3330000e-02  -5.0000000e-01
   2.0000000e+00   1.0000000e+00   0.0000000e+00   5.1207000e-01   1.0000000e+00   1.0000000e+00   5.3810000e-01   7.1178000e-01   8.0833000e-01   4.5622000e-01   4.6427000e-01   3.3081000e-01   1.0000000e+00   2.1249000e-01   1.0000000e+00  -1.7416000e-01   1.0000000e+00  -3.3081000e-01   9.8722000e-01  -6.1382000e-01   1.0000000e+00  -5.2674000e-01   7.1699000e-01  -8.8500000e-01   4.7894000e-01  -1.0000000e+00   3.5175000e-01  -1.0000000e+00   9.5690000e-02  -1.0000000e+00  -1.6713000e-01  -1.0000000e+00  -4.2226000e-01  -9.1903000e-01  -6.5557000e-01
   2.0000000e+00   1.0000000e+00   0.0000000e+00   7.5564000e-01   4.9638000e-01   8.3550000e-01   5.4301000e-01   5.4916000e-01   7.2063000e-01   3.5225000e-01   7.0792000e-01   1.3469000e-01   9.4749000e-01  -9.8180000e-02   9.3778000e-01  -3.7604000e-01   8.2223000e-01  -5.2742000e-01   7.1161000e-01  -6.8358000e-01   6.7989000e-01  -7.0163000e-01   2.4956000e-01  -7.9147000e-01   2.9950000e-02  -9.8988000e-01  -2.9099000e-01  -7.0352000e-01  -3.2792000e-01  -6.3312000e-01  -1.9185000e-01  -3.4131000e-01  -6.0454000e-01  -1.9609000e-01  -6.2956000e-01
   2.0000000e+00   1.0000000e+00   0.0000000e+00   8.3789000e-01   4.2904000e-01   7.2113000e-01   5.8385000e-01   4.5625000e-01   7.8115000e-01   1.6470000e-01   8.2732000e-01  -1.3012000e-01   8.6947000e-01  -4.6177000e-01   7.8497000e-01  -5.9435000e-01   5.2070000e-01  -7.8470000e-01   2.6529000e-01  -8.4014000e-01   3.9280000e-02  -6.2041000e-01  -3.1351000e-01  -4.7412000e-01  -4.8905000e-01  -3.7298000e-01  -6.7796000e-01  -5.0540000e-02  -6.2691000e-01   1.4690000e-01  -4.5911000e-01   3.7093000e-01  -3.9167000e-01   4.8319000e-01  -2.4313000e-01
   2.0000000e+00   1.0000000e+00   0.0000000e+00   9.3658000e-01   3.5107000e-01   7.5254000e-01   6.5640000e-01   4.5571000e-01   8.8576000e-01   1.5323000e-01   9.5776000e-01  -2.1775000e-01   9.6301000e-01  -5.6535000e-01   8.3397000e-01  -7.8751000e-01   5.8045000e-01  -9.3104000e-01   2.6020000e-01  -9.3641000e-01  -6.4180000e-02  -8.7028000e-01  -4.0949000e-01  -6.5079000e-01  -6.7464000e-01  -3.6799000e-01  -8.4951000e-01  -4.5780000e-02  -9.1221000e-01   2.7330000e-01  -8.5762000e-01   5.4827000e-01  -6.9613000e-01   7.4828000e-01  -4.4173000e-01
   2.0000000e+00   1.0000000e+00   0.0000000e+00   9.2436000e-01   3.6924000e-01   7.1976000e-01   6.8420000e-01   2.9303000e-01   9.4078000e-01  -1.1108000e-01   7.6527000e-01  -3.1605000e-01   9.2453000e-01  -6.6616000e-01   7.8766000e-01  -9.2145000e-01   4.2314000e-01  -9.4315000e-01   9.5850000e-02  -1.0000000e+00   3.1910000e-02  -6.6431000e-01  -6.6278000e-01  -4.6010000e-01  -7.8174000e-01  -1.3486000e-01  -8.8082000e-01   1.9765000e-01  -8.5137000e-01   4.8904000e-01  -7.0247000e-01   6.9886000e-01  -4.6048000e-01   7.6066000e-01  -1.3194000e-01
   2.0000000e+00   1.0000000e+00   0.0000000e+00   1.0000000e+00   1.6195000e-01   1.0000000e+00  -5.5580000e-02   1.0000000e+00   1.3730000e-02   1.0000000e+00  -1.2352000e-01   1.0000000e+00  -1.5110000e-02   1.0000000e+00  -1.7310000e-02   1.0000000e+00  -6.3740000e-02   1.0000000e+00  -7.1570000e-02   1.0000000e+00   5.9000000e-02   1.0000000e+00  -1.0108000e-01   1.0000000e+00  -2.6850000e-02   1.0000000e+00  -2.2978000e-01   1.0000000e+00  -6.8230000e-02   1.0000000e+00   8.2990000e-02   1.0000000e+00  -1.4194000e-01   1.0000000e+00  -7.4390000e-02
   2.0000000e+00   1.0000000e+00   0.0000000e+00   9.5559000e-01  -1.5500000e-03   8.6421000e-01  -1.3244000e-01   9.4982000e-01  -4.6100000e-03   8.2809000e-01  -5.1171000e-01   9.2441000e-01   1.0368000e-01   1.0000000e+00  -1.4247000e-01   9.9264000e-01  -2.5420000e-02   9.5853000e-01  -1.5518000e-01   8.4013000e-01   6.1739000e-01   1.0000000e+00  -1.6321000e-01   8.7492000e-01  -8.4950000e-02   8.5741000e-01  -1.6640000e-02   8.4132000e-01  -1.7690000e-02   8.2427000e-01  -1.8670000e-02   8.0634000e-01  -1.9570000e-02   7.8761000e-01  -2.0390000e-02
   2.0000000e+00   1.0000000e+00   0.0000000e+00   7.9378000e-01   2.9492000e-01   6.4064000e-01   5.2312000e-01   4.1319000e-01   6.8158000e-01   1.4177000e-01   8.3548000e-01  -1.6831000e-01   7.8772000e-01  -4.2911000e-01   7.2328000e-01  -5.7165000e-01   4.1471000e-01  -7.5436000e-01   1.6755000e-01  -6.9977000e-01  -9.8560000e-02  -5.7695000e-01  -2.3503000e-01  -4.0637000e-01  -3.8287000e-01  -1.7437000e-01  -5.2540000e-01   1.5230000e-02  -4.8707000e-01   1.9030000e-01  -3.8059000e-01   3.1008000e-01  -2.3199000e-01   3.4572000e-01  -8.0360000e-02
   2.0000000e+00   1.0000000e+00   0.0000000e+00   8.8085000e-01   3.5232000e-01   6.8389000e-01   6.5128000e-01   3.4816000e-01   7.9784000e-01   5.8320000e-02   9.0842000e-01  -2.9784000e-01   8.6490000e-01  -6.2635000e-01   6.9590000e-01  -7.7106000e-01   3.9309000e-01  -8.5803000e-01   8.4080000e-02  -8.1641000e-01  -2.4017000e-01  -6.4579000e-01  -5.0022000e-01  -3.9766000e-01  -6.8337000e-01  -1.1147000e-01  -7.5533000e-01   1.7041000e-01  -7.1504000e-01   4.0675000e-01  -5.7649000e-01   5.6626000e-01  -3.6765000e-01   6.2765000e-01  -1.3305000e-01
   2.0000000e+00   1.0000000e+00   0.0000000e+00   8.9589000e-01   3.9286000e-01   6.6129000e-01   7.1804000e-01   2.9521000e-01   9.0824000e-01  -4.7870000e-02   9.4415000e-01  -4.5725000e-01   8.4605000e-01  -7.7660000e-01   5.8511000e-01  -9.2819000e-01   2.5133000e-01  -9.2282000e-01  -1.5315000e-01  -7.6064000e-01  -4.8404000e-01  -5.0931000e-01  -7.6197000e-01  -1.4895000e-01  -8.8591000e-01   2.1581000e-01  -8.5703000e-01   5.3229000e-01  -6.8593000e-01   7.4846000e-01  -4.0656000e-01   8.3142000e-01  -7.0290000e-02   7.6862000e-01   2.7926000e-01
   2.0000000e+00   1.0000000e+00   0.0000000e+00   1.0000000e+00  -2.4051000e-01   1.0000000e+00  -2.0253000e-01   8.7342000e-01  -1.0127000e-01   8.8608000e-01   1.2660000e-02   1.0000000e+00   1.1392000e-01   9.2405000e-01   6.3290000e-02   8.4810000e-01  -3.7970000e-02   6.3291000e-01  -3.6709000e-01   8.7342000e-01  -1.2660000e-02   9.3671000e-01   6.3290000e-02   1.0000000e+00   2.5316000e-01   6.2025000e-01  -3.7975000e-01   8.4637000e-01  -5.5400000e-02   1.0000000e+00  -6.3290000e-02   5.3165000e-01   2.5320000e-02   8.3544000e-01  -2.5320000e-02
   2.0000000e+00   1.0000000e+00   0.0000000e+00   7.4790000e-01   8.4000000e-03   8.3312000e-01   1.6590000e-02   8.2638000e-01   2.4690000e-02   8.6555000e-01   1.6810000e-02   6.0504000e-01   5.8820000e-02   7.9093000e-01   4.7310000e-02   7.7441000e-01   5.4070000e-02   6.4706000e-01   1.9328000e-01   8.4034000e-01   4.2020000e-02   7.1285000e-01   7.1220000e-02   6.8895000e-01   7.5770000e-02   6.6387000e-01   8.4030000e-02   6.3728000e-01   8.2960000e-02   6.1345000e-01   1.6810000e-02   5.8187000e-01   8.7570000e-02   5.5330000e-01   8.8910000e-02
   2.0000000e+00   1.0000000e+00   0.0000000e+00   8.5013000e-01   1.8090000e-02   9.2211000e-01   1.4560000e-02   9.2046000e-01   2.1800000e-02   9.2765000e-01   8.0100000e-02   8.7597000e-01   1.1370000e-01   9.1161000e-01   4.3200000e-02   9.0738000e-01   5.0180000e-02   8.7339000e-01   2.8420000e-02   9.5866000e-01   0.0000000e+00   8.9097000e-01   7.0470000e-02   8.8430000e-01   7.6970000e-02   8.3721000e-01   1.0853000e-01   8.6923000e-01   8.9500000e-02   8.7597000e-01   8.7860000e-02   8.5198000e-01   1.0134000e-01   8.4258000e-01   1.0698000e-01
   2.0000000e+00   1.0000000e+00   0.0000000e+00   1.0000000e+00  -1.1790000e-02   1.0000000e+00  -3.4300000e-03   1.0000000e+00  -1.5650000e-02   1.0000000e+00  -1.5650000e-02   1.0000000e+00  -2.8090000e-02   1.0000000e+00  -2.1870000e-02   9.9828000e-01  -3.0870000e-02   9.9528000e-01  -3.2380000e-02   9.9314000e-01  -3.4520000e-02   1.0000000e+00  -3.8810000e-02   1.0000000e+00  -5.0390000e-02   1.0000000e+00  -4.9310000e-02   9.9842000e-01  -5.5270000e-02   9.9400000e-01  -6.3040000e-02   9.9057000e-01  -6.4970000e-02   9.8971000e-01  -6.6680000e-02
   2.0000000e+00   1.0000000e+00   0.0000000e+00   8.9505000e-01  -3.1680000e-02   8.7525000e-01   5.5450000e-02   8.9505000e-01   1.3860000e-02   9.2871000e-01   2.7720000e-02   9.1287000e-01  -9.9000000e-03   9.4059000e-01  -1.5840000e-02   9.1881000e-01   3.3660000e-02   9.3663000e-01   0.0000000e+00   9.4257000e-01   1.3860000e-02   9.0495000e-01   7.9200000e-03   8.8713000e-01  -1.7820000e-02   8.9307000e-01   2.3760000e-02   8.9002000e-01   1.6110000e-02   8.8119000e-01   1.9800000e-03   8.7327000e-01   4.1580000e-02   8.6733000e-01   2.3760000e-02
   2.0000000e+00   1.0000000e+00   0.0000000e+00   9.0071000e-01   1.7730000e-02   1.0000000e+00  -1.7730000e-02   9.0071000e-01   7.0900000e-03   8.4752000e-01   5.6740000e-02   1.0000000e+00   3.5460000e-02   9.7872000e-01   1.0640000e-02   9.7518000e-01   3.5460000e-02   1.0000000e+00  -3.1910000e-02   8.9716000e-01  -3.1910000e-02   8.6170000e-01   7.8010000e-02   1.0000000e+00   9.2200000e-02   9.0071000e-01   4.6100000e-02   9.4305000e-01   3.2470000e-02   9.4681000e-01   2.4820000e-02   1.0000000e+00   1.0640000e-02   9.3617000e-01   2.1280000e-02
   2.0000000e+00   1.0000000e+00   0.0000000e+00   3.9394000e-01  -2.4242000e-01   6.2655000e-01   1.2700000e-02   4.5455000e-01   9.0910000e-02   6.3636000e-01   9.0910000e-02   2.1212000e-01  -2.1212000e-01   5.7576000e-01   1.5152000e-01   3.9394000e-01   0.0000000e+00   5.6156000e-01   4.5610000e-02   5.1515000e-01   3.0300000e-02   7.8788000e-01   1.8182000e-01   3.0303000e-01  -1.5152000e-01   4.8526000e-01   5.9290000e-02   4.6362000e-01   6.1420000e-02   3.3333000e-01  -3.0300000e-02   4.1856000e-01   6.4100000e-02   3.9394000e-01   2.4242000e-01
   2.0000000e+00   1.0000000e+00   0.0000000e+00   8.6689000e-01   3.5950000e-01   7.2014000e-01   6.6667000e-01   3.7201000e-01   8.3049000e-01   8.6460000e-02   8.5893000e-01  -2.4118000e-01   8.6121000e-01  -5.1763000e-01   6.7577000e-01  -6.8714000e-01   4.1524000e-01  -7.7019000e-01   9.8980000e-02  -6.9397000e-01  -1.3652000e-01  -4.9488000e-01  -4.2207000e-01  -3.2537000e-01  -5.7679000e-01  -2.8440000e-02  -5.9954000e-01   1.5360000e-01  -5.3127000e-01   3.2309000e-01  -3.7088000e-01   4.6189000e-01  -1.9681000e-01   4.0956000e-01   1.8200000e-02
   2.0000000e+00   1.0000000e+00   0.0000000e+00   8.9563000e-01   3.7917000e-01   6.7311000e-01   6.9438000e-01   3.5916000e-01   8.8696000e-01  -4.1930000e-02   9.3345000e-01  -3.8875000e-01   8.4414000e-01  -6.7274000e-01   6.2078000e-01  -8.2680000e-01   3.0356000e-01  -8.6150000e-01  -5.3650000e-02  -7.3564000e-01  -3.4275000e-01  -5.1778000e-01  -6.2443000e-01  -2.3428000e-01  -7.3855000e-01   6.9110000e-02  -7.3856000e-01   3.3531000e-01  -6.2296000e-01   5.2414000e-01  -4.2086000e-01   6.1217000e-01  -1.7343000e-01   6.0073000e-01   8.6600000e-02
   2.0000000e+00   1.0000000e+00   0.0000000e+00   9.0547000e-01   4.1113000e-01   6.5354000e-01   7.4761000e-01   2.9921000e-01   9.5905000e-01  -1.3342000e-01   9.7820000e-01  -5.2236000e-01   8.3263000e-01  -7.9657000e-01   5.5086000e-01  -9.6631000e-01   1.5192000e-01  -9.3001000e-01  -2.5554000e-01  -7.1863000e-01  -5.9379000e-01  -4.1546000e-01  -8.5205000e-01  -2.2500000e-02  -9.3788000e-01   3.6318000e-01  -8.5368000e-01   6.7538000e-01  -6.1959000e-01   8.5977000e-01  -2.8123000e-01   8.8654000e-01   9.8000000e-02   7.5495000e-01   4.6301000e-01
   2.0000000e+00   1.0000000e+00   0.0000000e+00   1.0000000e+00   1.0000000e+00   3.6700000e-01   6.1580000e-02   1.2993000e-01   9.2713000e-01  -2.7586000e-01   9.3596000e-01  -3.1527000e-01   3.7685000e-01  -8.7192000e-01   3.6946000e-01  -9.2857000e-01  -8.8670000e-02  -3.8916000e-01  -3.4236000e-01  -4.6552000e-01  -8.2512000e-01  -5.4190000e-02  -9.3596000e-01   2.5616000e-01  -2.0443000e-01   7.3792000e-01  -4.5950000e-01   8.5471000e-01  -6.8310000e-02   1.0000000e+00   1.0000000e+00   3.8670000e-01   2.4600000e-03   1.7758000e-01   7.9790000e-01
   2.0000000e+00   1.0000000e+00   0.0000000e+00   1.0000000e+00   5.1515000e-01   4.5455000e-01   3.3333000e-01   6.0610000e-02   3.6364000e-01  -3.2104000e-01   7.3062000e-01  -4.5455000e-01   4.8485000e-01  -5.7576000e-01   0.0000000e+00  -5.7576000e-01  -1.2121000e-01  -3.3333000e-01  -4.8485000e-01  -9.0910000e-02  -8.4848000e-01   4.8485000e-01  -5.7576000e-01   5.7576000e-01  -4.2424000e-01   1.0000000e+00  -3.9394000e-01   7.2961000e-01   1.2331000e-01   9.6970000e-01   5.7576000e-01   2.4242000e-01   3.6364000e-01   9.0910000e-02   3.3333000e-01
   2.0000000e+00   1.0000000e+00   0.0000000e+00   8.8110000e-01   0.0000000e+00   9.4817000e-01  -2.7440000e-02   9.3598000e-01  -1.2200000e-02   9.0244000e-01   1.8290000e-02   9.0244000e-01   1.8290000e-02   9.3902000e-01   9.1500000e-03   9.5732000e-01   3.0500000e-03   1.0000000e+00   2.7440000e-02   9.4207000e-01  -1.2200000e-02   9.0854000e-01   2.4390000e-02   9.1463000e-01   5.4880000e-02   9.9695000e-01   4.8780000e-02   8.9666000e-01   2.2260000e-02   9.0854000e-01   9.1500000e-03   1.0000000e+00   5.4880000e-02   9.7561000e-01  -1.2200000e-02
   2.0000000e+00   1.0000000e+00   0.0000000e+00   8.2624000e-01   8.1560000e-02   7.9078000e-01  -8.1560000e-02   9.0426000e-01  -1.7730000e-02   9.2908000e-01   1.0640000e-02   8.0142000e-01   8.8650000e-02   9.4681000e-01  -7.0900000e-03   9.4326000e-01   0.0000000e+00   9.3262000e-01   2.0213000e-01   9.5035000e-01  -7.0900000e-03   9.1489000e-01   7.0900000e-03   8.0496000e-01   7.0920000e-02   9.1135000e-01   1.5957000e-01   8.9527000e-01   8.1650000e-02   7.7660000e-01   6.7380000e-02   9.2553000e-01   1.8085000e-01   9.2553000e-01   0.0000000e+00
   2.0000000e+00   1.0000000e+00   0.0000000e+00   7.4468000e-01   1.0638000e-01   8.8706000e-01   9.8200000e-03   8.8542000e-01   1.4710000e-02   8.7234000e-01  -1.4180000e-02   7.3050000e-01   1.0638000e-01   8.7657000e-01   2.9120000e-02   8.7235000e-01   3.3820000e-02   9.5745000e-01   7.8010000e-02   9.5035000e-01   4.2550000e-02   8.5597000e-01   4.7430000e-02   8.4931000e-01   5.1780000e-02   8.7234000e-01   1.1348000e-01   8.3429000e-01   6.0140000e-02   7.4468000e-01  -3.5460000e-02   8.1710000e-01   6.8000000e-02   8.0774000e-01   7.1730000e-02
   2.0000000e+00   1.0000000e+00   0.0000000e+00   8.7578000e-01   3.7270000e-02   8.9951000e-01   3.4300000e-03   8.9210000e-01   5.1000000e-03   8.6335000e-01   0.0000000e+00   9.5031000e-01   7.4530000e-02   8.7021000e-01   9.9400000e-03   8.6303000e-01   1.1510000e-02   8.3851000e-01  -6.2110000e-02   8.5714000e-01   2.4840000e-02   8.4182000e-01   1.6030000e-02   8.3486000e-01   1.7490000e-02   7.9503000e-01  -4.3480000e-02   8.2111000e-01   2.0330000e-02   8.1988000e-01   8.6960000e-02   8.0757000e-01   2.3080000e-02   8.0088000e-01   2.4410000e-02
   2.0000000e+00   1.0000000e+00   0.0000000e+00   9.7513000e-01   7.1000000e-03   9.8579000e-01   1.9540000e-02   1.0000000e+00   1.9540000e-02   9.9290000e-01   1.5990000e-02   9.5737000e-01   2.3090000e-02   9.7158000e-01   3.5520000e-02   1.0000000e+00   3.7300000e-02   9.7869000e-01   2.1310000e-02   9.8579000e-01   5.6840000e-02   9.7158000e-01   4.7960000e-02   9.4494000e-01   5.5060000e-02   9.8401000e-01   3.5520000e-02   9.7540000e-01   6.4770000e-02   9.4849000e-01   8.1710000e-02   9.9112000e-01   6.2170000e-02   9.8934000e-01   9.9470000e-02
   2.0000000e+00   1.0000000e+00   0.0000000e+00   1.0000000e+00   1.1050000e-02   1.0000000e+00   1.1050000e-02   1.0000000e+00   2.3200000e-02   9.9448000e-01  -1.4360000e-02   9.9448000e-01  -2.2100000e-03   9.8343000e-01   2.3200000e-02   1.0000000e+00   8.8400000e-03   9.7569000e-01   7.7300000e-03   9.7901000e-01   1.6570000e-02   9.8011000e-01   6.6300000e-03   9.8122000e-01   2.0990000e-02   9.7127000e-01  -6.6300000e-03   9.8033000e-01   1.6000000e-02   9.7901000e-01   1.5470000e-02   9.8564000e-01   2.0990000e-02   9.8674000e-01   2.7620000e-02
   2.0000000e+00   1.0000000e+00   0.0000000e+00   1.0000000e+00  -1.3420000e-02   1.0000000e+00   1.5660000e-02   1.0000000e+00  -2.2400000e-03   1.0000000e+00   6.2640000e-02   9.7763000e-01   4.4740000e-02   9.5973000e-01   2.9080000e-02   1.0000000e+00   6.4880000e-02   9.8881000e-01   3.3560000e-02   1.0000000e+00   3.5790000e-02   9.9776000e-01   9.3960000e-02   9.5749000e-01   7.3830000e-02   1.0000000e+00   1.0067000e-01   9.9989000e-01   8.7630000e-02   9.9105000e-01   8.5010000e-02   1.0000000e+00   1.0067000e-01   1.0000000e+00   1.0067000e-01
   2.0000000e+00   1.0000000e+00   0.0000000e+00   8.8420000e-01   3.6724000e-01   6.7123000e-01   6.7382000e-01   3.9613000e-01   8.6399000e-01   2.4240000e-02   9.3182000e-01  -3.5148000e-01   8.3713000e-01  -6.0316000e-01   5.8842000e-01  -7.8658000e-01   3.8778000e-01  -8.3285000e-01  -6.4200000e-03  -6.9318000e-01  -3.2963000e-01  -5.2504000e-01  -5.3924000e-01  -2.7377000e-01  -6.8126000e-01   8.0600000e-03  -6.9774000e-01   2.6028000e-01  -6.0678000e-01   4.4569000e-01  -4.3383000e-01   5.4209000e-01  -2.1542000e-01   5.6286000e-01   2.8230000e-02
   2.0000000e+00   1.0000000e+00   0.0000000e+00   9.0147000e-01   4.1786000e-01   6.4131000e-01   7.5725000e-01   3.0440000e-01   9.5148000e-01  -2.0449000e-01   9.6534000e-01  -5.5483000e-01   8.1191000e-01  -8.1857000e-01   5.0949000e-01  -9.6986000e-01   1.0345000e-01  -9.1456000e-01  -3.1412000e-01  -7.0163000e-01  -6.5461000e-01  -3.2354000e-01  -8.8999000e-01   5.8650000e-02  -9.4172000e-01   4.4483000e-01  -8.2154000e-01   7.4105000e-01  -5.5231000e-01   8.9415000e-01  -1.8725000e-01   8.7893000e-01   2.0359000e-01   7.0555000e-01   5.4852000e-01
   2.0000000e+00   1.0000000e+00   0.0000000e+00   3.2789000e-01   1.1042000e-01   1.5970000e-01   2.9308000e-01   1.4020000e-01   7.4485000e-01  -2.5131000e-01   9.1993000e-01  -1.6503000e-01   2.6664000e-01  -6.3714000e-01   2.4865000e-01  -9.7650000e-01  -3.3700000e-03  -2.3227000e-01  -1.9909000e-01  -3.0522000e-01  -4.8886000e-01  -1.4426000e-01  -8.9991000e-01   9.3450000e-02  -2.8916000e-01   2.8307000e-01  -1.8560000e-01   3.9599000e-01  -1.1498000e-01   3.1005000e-01   5.6140000e-02   2.1443000e-01   2.0540000e-01   1.3376000e-01   2.6422000e-01
   2.0000000e+00   1.0000000e+00   0.0000000e+00   6.5845000e-01   4.3617000e-01   4.4681000e-01   7.4804000e-01   5.3190000e-02   8.5106000e-01  -3.2027000e-01   8.2139000e-01  -6.8253000e-01   5.2408000e-01  -8.4211000e-01   7.1110000e-02  -8.2811000e-01  -2.8723000e-01  -4.7032000e-01  -7.1725000e-01  -4.7590000e-02  -8.6002000e-01   2.3292000e-01  -7.6316000e-01   5.6663000e-01  -5.2128000e-01   7.4300000e-01  -1.8645000e-01   7.4758000e-01   2.3713000e-01   4.5185000e-01   5.9071000e-01   2.0549000e-01   7.6764000e-01  -1.8533000e-01   7.4356000e-01
   2.0000000e+00   1.0000000e+00   0.0000000e+00   1.9466000e-01   5.7250000e-02   4.1980000e-02   2.5191000e-01  -1.0557000e-01   4.8866000e-01  -1.8321000e-01  -1.8321000e-01  -4.1985000e-01   6.1070000e-02  -4.5420000e-01   9.1600000e-02  -1.6412000e-01  -3.0534000e-01  -1.0305000e-01  -3.9695000e-01   1.8702000e-01  -1.7557000e-01   3.4012000e-01  -1.1953000e-01   2.8626000e-01  -1.6031000e-01   2.1645000e-01   2.4692000e-01   3.9130000e-02   3.1092000e-01  -3.8170000e-02   2.6336000e-01  -1.6794000e-01   1.6794000e-01  -3.0153000e-01  -3.3588000e-01
   2.0000000e+00   1.0000000e+00   0.0000000e+00   9.8002000e-01   7.5000000e-04   1.0000000e+00   0.0000000e+00   9.8982000e-01  -7.5000000e-04   9.4721000e-01   2.3940000e-02   9.7700000e-01   2.1300000e-02   9.7888000e-01   3.0730000e-02   9.9170000e-01   2.3380000e-02   9.3929000e-01   5.7130000e-02   9.3552000e-01   5.2790000e-02   9.7738000e-01   5.5240000e-02   1.0000000e+00   6.2410000e-02   9.4155000e-01   8.1070000e-02   9.6709000e-01   7.2550000e-02   9.5701000e-01   8.0880000e-02   9.8190000e-01   8.1260000e-02   9.7247000e-01   8.6160000e-02
   2.0000000e+00   1.0000000e+00   0.0000000e+00   8.2254000e-01  -7.5720000e-02   8.0462000e-01   2.3100000e-03   8.7514000e-01  -1.2140000e-02   8.6821000e-01  -7.5140000e-02   7.2832000e-01  -1.1734000e-01   8.4624000e-01   5.0290000e-02   8.3121000e-01  -7.3990000e-02   7.4798000e-01   6.7050000e-02   7.8324000e-01   6.3580000e-02   8.6763000e-01  -2.3700000e-02   7.8844000e-01  -6.0120000e-02   7.4451000e-01  -2.3700000e-02   7.6717000e-01  -2.7310000e-02   7.4046000e-01  -7.6300000e-02   7.0058000e-01  -4.2200000e-02   7.8439000e-01   1.2140000e-02
   2.0000000e+00   1.0000000e+00   0.0000000e+00   3.5346000e-01  -1.3768000e-01   6.9387000e-01  -2.4230000e-02   6.8195000e-01  -3.5740000e-02   5.5717000e-01  -6.1190000e-02   6.1836000e-01  -1.0467000e-01   6.2099000e-01  -6.5270000e-02   5.9361000e-01  -7.2890000e-02   4.2271000e-01  -2.6409000e-01   5.8213000e-01   4.9920000e-02   4.9736000e-01  -8.7710000e-02   4.6241000e-01  -8.9890000e-02   4.5008000e-01  -5.6400000e-03   3.9146000e-01  -9.0380000e-02   3.5588000e-01  -1.0306000e-01   3.2232000e-01  -8.6370000e-02   2.8943000e-01  -8.3000000e-02
   2.0000000e+00   1.0000000e+00   0.0000000e+00   7.6046000e-01   1.0920000e-02   8.6335000e-01   2.5800000e-03   8.5821000e-01   3.8400000e-03   7.9988000e-01   2.3040000e-02   8.1504000e-01   1.2068000e-01   8.3096000e-01   7.4400000e-03   8.1815000e-01   8.5400000e-03   8.2777000e-01  -6.9740000e-02   7.6531000e-01   3.8810000e-02   7.6979000e-01   1.1480000e-02   7.5071000e-01   1.2320000e-02   7.7138000e-01  -3.0300000e-03   7.0886000e-01   1.3750000e-02   6.6161000e-01   8.4900000e-03   6.6298000e-01   1.4840000e-02   6.3887000e-01   1.5250000e-02
   2.0000000e+00   1.0000000e+00   0.0000000e+00   6.6667000e-01  -1.3660000e-02   9.7404000e-01   6.8310000e-02   4.9590000e-01   5.0137000e-01   7.5683000e-01  -2.7300000e-03   6.5164000e-01  -1.4071000e-01   4.0164000e-01  -4.8907000e-01   3.9208000e-01   5.8743000e-01   7.6776000e-01   3.1831000e-01   7.8552000e-01   1.1339000e-01   4.7541000e-01  -4.4945000e-01   1.0000000e+00   6.8300000e-03   6.0656000e-01   6.9670000e-02   6.8656000e-01   1.7088000e-01   8.7568000e-01   7.7870000e-02   5.5328000e-01   2.4590000e-01   1.3934000e-01   4.8087000e-01
   2.0000000e+00   1.0000000e+00   0.0000000e+00   8.3508000e-01   8.2980000e-02   7.3739000e-01  -1.4706000e-01   8.4349000e-01  -5.5670000e-02   9.0441000e-01  -4.6220000e-02   8.9391000e-01   1.3130000e-01   8.1197000e-01   6.7230000e-02   7.9307000e-01  -8.9290000e-02   1.0000000e+00  -2.1010000e-02   9.6639000e-01   6.6180000e-02   8.7605000e-01   1.1550000e-02   7.7521000e-01   6.6180000e-02   9.5378000e-01  -4.2020000e-02   8.3479000e-01   1.2300000e-03   1.0000000e+00   1.2815000e-01   8.6660000e-01  -1.0714000e-01   9.0546000e-01  -4.3070000e-02
   2.0000000e+00   1.0000000e+00   0.0000000e+00   9.5113000e-01   4.1900000e-03   9.5183000e-01  -2.7230000e-02   9.3438000e-01  -1.9200000e-02   9.4590000e-01   1.6060000e-02   9.6510000e-01   3.2810000e-02   9.4171000e-01   7.3300000e-02   9.4625000e-01  -1.3260000e-02   9.7173000e-01   1.4000000e-03   9.4834000e-01   6.0380000e-02   9.2670000e-01   8.4120000e-02   9.3124000e-01   1.0087000e-01   9.4520000e-01   1.3610000e-02   9.3522000e-01   4.9250000e-02   9.3159000e-01   8.1680000e-02   9.4066000e-01  -3.5000000e-04   9.1483000e-01   4.7120000e-02
   2.0000000e+00   1.0000000e+00   0.0000000e+00   9.4701000e-01  -3.4000000e-04   9.3207000e-01  -3.2270000e-02   9.5177000e-01  -3.4310000e-02   9.5584000e-01   2.4460000e-02   9.4124000e-01   1.7660000e-02   9.2595000e-01   4.6880000e-02   9.3954000e-01  -1.4610000e-02   9.4837000e-01   2.0040000e-02   9.3784000e-01   1.3930000e-02   9.1406000e-01   7.6770000e-02   8.9470000e-01   6.1480000e-02   9.3988000e-01   3.1930000e-02   9.2489000e-01   2.5420000e-02   9.2120000e-01   2.2420000e-02   9.2459000e-01   4.4200000e-03   9.2697000e-01  -5.7700000e-03
   2.0000000e+00   1.0000000e+00   0.0000000e+00   9.0608000e-01  -1.6570000e-02   9.8122000e-01  -1.9890000e-02   9.5691000e-01  -3.6460000e-02   8.5746000e-01   1.1000000e-03   8.9724000e-01  -3.3150000e-02   8.9061000e-01  -1.4360000e-02   9.0608000e-01  -4.5300000e-02   9.1381000e-01  -8.8400000e-03   8.0773000e-01  -1.2928000e-01   8.8729000e-01   1.2150000e-02   9.2155000e-01  -2.3200000e-02   9.1050000e-01  -2.0990000e-02   8.9147000e-01  -7.7600000e-02   8.2983000e-01  -1.7238000e-01   9.6022000e-01  -3.7570000e-02   8.7403000e-01  -1.6243000e-01
   2.0000000e+00   1.0000000e+00   0.0000000e+00   8.4710000e-01   1.3533000e-01   7.3638000e-01  -6.1510000e-02   8.7873000e-01   8.2600000e-02   8.8928000e-01  -9.1390000e-02   7.8735000e-01   6.6780000e-02   8.0668000e-01  -3.5100000e-03   7.9262000e-01  -1.0540000e-02   8.5764000e-01  -4.5690000e-02   8.7170000e-01  -3.5150000e-02   8.1722000e-01  -9.4900000e-02   7.1002000e-01   4.3940000e-02   8.6467000e-01  -1.5114000e-01   8.1147000e-01  -4.8220000e-02   7.8207000e-01  -7.0300000e-03   7.5747000e-01  -6.6780000e-02   8.5764000e-01  -6.1510000e-02
