# Supplementary material for: A pre-averaged pseudo nearest neighbor classifier
Source: PeerJ Comput Sci. 2024 Aug 13;10:e2247. doi: 10.7717/peerj-cs.2247 (PMC11419614; doi:10.7717/peerj-cs.2247)
Supplement: Supplemental Information 2 [file peerj-cs-10-2247-s002.zip › dataset/QSAR.data]

   0.0000000e+00   4.8250000e+00   3.1934000e+00   3.0000000e+00   0.0000000e+00   0.0000000e+00   0.0000000e+00   3.0000000e+00   4.6700000e+01   1.0000000e+00   0.0000000e+00   0.0000000e+00   0.0000000e+00   3.6420000e+00   1.1850000e+00   9.9020000e+00   0.0000000e+00   1.0340000e+00   1.1000000e+00   0.0000000e+00   0.0000000e+00   0.0000000e+00   1.3590000e+00   1.0000000e+00   0.0000000e+00   1.0000000e+00   0.0000000e+00   2.2630000e+00   1.4000000e-02   0.0000000e+00   0.0000000e+00   1.4760000e+00   0.0000000e+00   2.0000000e+00   0.0000000e+00   0.0000000e+00   4.0540000e+00   2.4830000e+00   0.0000000e+00   9.0850000e+00   0.0000000e+00   3.0000000e+00
   0.0000000e+00   4.5620000e+00   1.8929000e+00   0.0000000e+00   0.0000000e+00   6.0000000e+00   0.0000000e+00   0.0000000e+00   3.5100000e+01   0.0000000e+00   0.0000000e+00   6.0000000e+00   0.0000000e+00   3.5260000e+00   0.0000000e+00   1.0054000e+01   0.0000000e+00   9.7400000e-01   1.1390000e+00   0.0000000e+00   0.0000000e+00   0.0000000e+00   1.2090000e+00   2.0000000e+00   0.0000000e+00   0.0000000e+00   0.0000000e+00   2.1940000e+00   0.0000000e+00   0.0000000e+00   0.0000000e+00   4.1300000e+00   0.0000000e+00   0.0000000e+00   4.0000000e+00   0.0000000e+00   3.4890000e+00   1.7440000e+00   2.0000000e+00   8.1790000e+00   0.0000000e+00   0.0000000e+00
   0.0000000e+00   4.9820000e+00   2.3934000e+00   0.0000000e+00   0.0000000e+00   0.0000000e+00   0.0000000e+00   0.0000000e+00   4.2100000e+01   0.0000000e+00   3.0000000e+00   0.0000000e+00  -6.8600000e-01   3.3390000e+00   7.6200000e-01   1.0226000e+01   8.0000000e+00   1.0270000e+00   1.1200000e+00   0.0000000e+00   0.0000000e+00   0.0000000e+00   1.2040000e+00   3.0000000e+00   0.0000000e+00   0.0000000e+00   0.0000000e+00   2.4240000e+00   4.0000000e-03   0.0000000e+00   2.1884000e+01   1.0270000e+00   2.0000000e+00   0.0000000e+00   0.0000000e+00   0.0000000e+00   3.6930000e+00   2.7730000e+00   0.0000000e+00   8.2970000e+00   0.0000000e+00   0.0000000e+00
   0.0000000e+00   6.3160000e+00   7.7233000e+00   0.0000000e+00   0.0000000e+00   0.0000000e+00   1.1000000e+01   0.0000000e+00   3.1600000e+01   1.0000000e+00   2.0000000e+00   0.0000000e+00  -4.6170000e+00   4.6450000e+00   1.7470000e+00   1.2353000e+01   2.0000000e+00   1.2910000e+00   1.3480000e+00   0.0000000e+00   0.0000000e+00   1.0000000e+00   9.0600000e-01   0.0000000e+00   0.0000000e+00   0.0000000e+00   0.0000000e+00   2.6900000e+00   0.0000000e+00   0.0000000e+00   9.8550000e+00   5.0940000e+00   0.0000000e+00   0.0000000e+00   0.0000000e+00   1.0000000e+00   3.9930000e+00   5.7410000e+00   0.0000000e+00   9.6730000e+00   0.0000000e+00   2.3000000e+01
   0.0000000e+00   6.3300000e+00   7.9184000e+00   0.0000000e+00   0.0000000e+00   0.0000000e+00   1.3000000e+01   0.0000000e+00   3.1800000e+01   1.0000000e+00   2.0000000e+00   0.0000000e+00  -4.7240000e+00   4.7950000e+00   1.8240000e+00   1.2519000e+01   2.0000000e+00   1.2920000e+00   1.3500000e+00   0.0000000e+00   0.0000000e+00   1.0000000e+00   9.0600000e-01   0.0000000e+00   0.0000000e+00   0.0000000e+00   0.0000000e+00   2.7000000e+00   0.0000000e+00   0.0000000e+00   9.8940000e+00   5.8910000e+00   0.0000000e+00   0.0000000e+00   0.0000000e+00   1.0000000e+00   4.0050000e+00   5.7420000e+00   0.0000000e+00   9.8250000e+00   0.0000000e+00   2.7000000e+01
   0.0000000e+00   5.2360000e+00   3.9153000e+00   6.0000000e+00   0.0000000e+00   0.0000000e+00   0.0000000e+00   6.0000000e+00   5.0000000e+01   0.0000000e+00   0.0000000e+00   0.0000000e+00   0.0000000e+00   4.0450000e+00   7.9900000e-01   1.0434000e+01   0.0000000e+00   1.1330000e+00   1.0760000e+00   0.0000000e+00   0.0000000e+00   0.0000000e+00   1.4080000e+00   1.0000000e+00   0.0000000e+00   1.0000000e+00   0.0000000e+00   2.4140000e+00   4.0000000e-03   0.0000000e+00   0.0000000e+00   8.7300000e-01   0.0000000e+00   6.0000000e+00   0.0000000e+00   0.0000000e+00   4.3370000e+00   2.8890000e+00   0.0000000e+00   9.6760000e+00   0.0000000e+00   6.0000000e+00
   0.0000000e+00   5.5220000e+00   3.7026000e+00   0.0000000e+00   0.0000000e+00   0.0000000e+00   3.0000000e+00   4.0000000e+00   3.6700000e+01   9.0000000e+00   1.0000000e+00   0.0000000e+00   0.0000000e+00   3.7690000e+00   1.1310000e+00   1.1278000e+01   4.0000000e+00   9.7100000e-01   1.1310000e+00   0.0000000e+00   0.0000000e+00   0.0000000e+00   1.2650000e+00   1.0000000e+00   0.0000000e+00   0.0000000e+00   0.0000000e+00   2.4910000e+00   0.0000000e+00   0.0000000e+00   0.0000000e+00   1.6480000e+00   0.0000000e+00   1.0000000e+00   0.0000000e+00   1.0000000e+00   3.8760000e+00   2.0220000e+00   0.0000000e+00   8.7800000e+00   0.0000000e+00   0.0000000e+00
   0.0000000e+00   4.0000000e+00   2.3041000e+00   0.0000000e+00   0.0000000e+00   0.0000000e+00   0.0000000e+00   0.0000000e+00   4.0000000e+01   0.0000000e+00   0.0000000e+00   0.0000000e+00   0.0000000e+00   3.3010000e+00   0.0000000e+00   9.3140000e+00   0.0000000e+00   9.6500000e-01   1.1250000e+00   0.0000000e+00   0.0000000e+00   0.0000000e+00   1.2740000e+00   1.0000000e+00   0.0000000e+00   0.0000000e+00   0.0000000e+00   2.0000000e+00   4.0000000e-03   0.0000000e+00   0.0000000e+00   1.2440000e+00   0.0000000e+00   0.0000000e+00   0.0000000e+00   0.0000000e+00   3.2370000e+00   1.7500000e+00   0.0000000e+00   7.8870000e+00   0.0000000e+00   0.0000000e+00
   0.0000000e+00   5.5110000e+00   3.4572000e+00   0.0000000e+00   0.0000000e+00   0.0000000e+00   4.0000000e+00   0.0000000e+00   3.0900000e+01   9.0000000e+00   4.0000000e+00   0.0000000e+00   0.0000000e+00   3.8440000e+00   1.7020000e+00   1.1324000e+01   1.4000000e+01   9.8800000e-01   1.1440000e+00   0.0000000e+00   0.0000000e+00   0.0000000e+00   1.1850000e+00   1.0000000e+00   0.0000000e+00   0.0000000e+00   0.0000000e+00   2.4550000e+00   0.0000000e+00   0.0000000e+00   0.0000000e+00   2.7530000e+00   1.0000000e+00   0.0000000e+00   0.0000000e+00   0.0000000e+00   3.5820000e+00   2.0400000e+00   0.0000000e+00   8.6240000e+00   0.0000000e+00   0.0000000e+00
   0.0000000e+00   5.7980000e+00   1.9414000e+00   1.0000000e+00   0.0000000e+00   0.0000000e+00   0.0000000e+00   4.0000000e+00   5.3300000e+01   0.0000000e+00   0.0000000e+00   0.0000000e+00   0.0000000e+00   4.7500000e+00   0.0000000e+00   1.1103000e+01   0.0000000e+00   9.7000000e-01   1.0850000e+00   0.0000000e+00   0.0000000e+00   0.0000000e+00   1.4550000e+00   4.0000000e+00   0.0000000e+00   0.0000000e+00   0.0000000e+00   2.5620000e+00   0.0000000e+00   0.0000000e+00   0.0000000e+00   1.4710000e+00   0.0000000e+00   0.0000000e+00   0.0000000e+00   0.0000000e+00   1.0329000e+01   1.8830000e+00   0.0000000e+00   1.4016000e+01   0.0000000e+00   0.0000000e+00
   0.0000000e+00   5.4510000e+00   2.8245000e+00   0.0000000e+00   1.0000000e+00   9.0000000e+00   2.0000000e+00   6.0000000e+00   3.9200000e+01   6.0000000e+00   3.0000000e+00   1.0000000e+01   0.0000000e+00   4.1670000e+00   1.0700000e+00   1.1333000e+01   7.0000000e+00   1.0000000e+00   1.1310000e+00   0.0000000e+00   1.0000000e+00   0.0000000e+00   1.2560000e+00   2.0000000e+00   0.0000000e+00   0.0000000e+00   0.0000000e+00   2.4610000e+00   0.0000000e+00   0.0000000e+00   2.2251000e+01   4.0530000e+00   0.0000000e+00   4.0000000e+00   8.0000000e+00   1.0000000e+00   3.9100000e+00   2.4810000e+00   3.0000000e+00   9.3200000e+00   0.0000000e+00   0.0000000e+00
   0.0000000e+00   5.4490000e+00   3.4930000e+00   0.0000000e+00   0.0000000e+00   0.0000000e+00   3.0000000e+00   3.0000000e+00   3.7500000e+01   9.0000000e+00   0.0000000e+00   0.0000000e+00   0.0000000e+00   3.7050000e+00   1.1620000e+00   1.1208000e+01   0.0000000e+00   9.6400000e-01   1.1300000e+00   0.0000000e+00   0.0000000e+00   0.0000000e+00   1.2800000e+00   1.0000000e+00   0.0000000e+00   0.0000000e+00   0.0000000e+00   2.4490000e+00   0.0000000e+00   0.0000000e+00   0.0000000e+00   1.7260000e+00   0.0000000e+00   0.0000000e+00   0.0000000e+00   0.0000000e+00   3.8140000e+00   1.8190000e+00   0.0000000e+00   8.6930000e+00   0.0000000e+00   0.0000000e+00
   0.0000000e+00   4.8800000e+00   2.4237000e+00   2.0000000e+00   0.0000000e+00   0.0000000e+00   0.0000000e+00   4.0000000e+00   5.4500000e+01   0.0000000e+00   0.0000000e+00   0.0000000e+00   0.0000000e+00   4.4260000e+00   6.7300000e-01   1.0289000e+01   0.0000000e+00   9.9400000e-01   1.0800000e+00   0.0000000e+00   0.0000000e+00   0.0000000e+00   1.4250000e+00   2.0000000e+00   1.0000000e+00   0.0000000e+00   0.0000000e+00   2.3160000e+00  -1.0000000e-03   1.0000000e+00   0.0000000e+00   2.3800000e+00   0.0000000e+00   2.0000000e+00   0.0000000e+00   0.0000000e+00   6.8810000e+00   2.0120000e+00   0.0000000e+00   1.2284000e+01   0.0000000e+00   2.0000000e+00
   0.0000000e+00   5.4950000e+00   2.7485000e+00   0.0000000e+00   0.0000000e+00   0.0000000e+00   4.0000000e+00   8.0000000e+00   3.8700000e+01   1.2000000e+01   2.0000000e+00   0.0000000e+00   0.0000000e+00   4.2740000e+00   1.0590000e+00   1.1720000e+01   8.0000000e+00   9.7500000e-01   1.1270000e+00   0.0000000e+00   0.0000000e+00   0.0000000e+00   1.2710000e+00   2.0000000e+00   0.0000000e+00   0.0000000e+00   0.0000000e+00   2.4940000e+00   0.0000000e+00   0.0000000e+00   0.0000000e+00   3.8790000e+00   0.0000000e+00   2.0000000e+00   0.0000000e+00   2.0000000e+00   3.8950000e+00   2.0590000e+00   0.0000000e+00   9.3180000e+00   0.0000000e+00   0.0000000e+00
   0.0000000e+00   5.8700000e+00   2.7059000e+00   5.0000000e+00   0.0000000e+00   0.0000000e+00   2.0000000e+00   4.0000000e+00   4.8300000e+01   1.0000000e+00   1.0000000e+00   0.0000000e+00   0.0000000e+00   4.2780000e+00   9.5300000e-01   1.1160000e+01   4.0000000e+00   1.0390000e+00   1.0980000e+00   0.0000000e+00   0.0000000e+00   1.0000000e+00   1.3400000e+00   2.0000000e+00   0.0000000e+00   1.0000000e+00   0.0000000e+00   2.5200000e+00   0.0000000e+00   0.0000000e+00   0.0000000e+00   2.3210000e+00   0.0000000e+00   2.0000000e+00   0.0000000e+00   1.0000000e+00   4.2800000e+00   2.5860000e+00   0.0000000e+00   9.7410000e+00   0.0000000e+00   5.0000000e+00
   0.0000000e+00   5.9980000e+00   1.8789000e+00   6.0000000e+00   0.0000000e+00   0.0000000e+00   3.0000000e+00   0.0000000e+00   4.4400000e+01   0.0000000e+00   1.0000000e+00   0.0000000e+00   6.4200000e-01   4.3080000e+00   7.4900000e-01   1.1637000e+01   3.0000000e+00   1.0540000e+00   1.1030000e+00   0.0000000e+00   0.0000000e+00   0.0000000e+00   1.3320000e+00   1.5000000e+01   0.0000000e+00   1.0000000e+00   0.0000000e+00   2.8590000e+00   0.0000000e+00   0.0000000e+00   0.0000000e+00   1.1170000e+00   6.0000000e+00   0.0000000e+00   0.0000000e+00   0.0000000e+00   4.4050000e+00   2.3550000e+00   0.0000000e+00   9.8430000e+00   0.0000000e+00   6.0000000e+00
   0.0000000e+00   5.9970000e+00   2.1119000e+00   6.0000000e+00   0.0000000e+00   0.0000000e+00   3.0000000e+00   0.0000000e+00   4.6200000e+01   0.0000000e+00   0.0000000e+00   0.0000000e+00   6.5400000e-01   4.2680000e+00   7.6000000e-01   1.1555000e+01   0.0000000e+00   1.0430000e+00   1.0990000e+00   0.0000000e+00   0.0000000e+00   0.0000000e+00   1.3780000e+00   1.0000000e+01   0.0000000e+00   1.0000000e+00   0.0000000e+00   2.8240000e+00   0.0000000e+00   0.0000000e+00   0.0000000e+00   1.0130000e+00   6.0000000e+00   0.0000000e+00   0.0000000e+00   0.0000000e+00   4.4040000e+00   2.3660000e+00   0.0000000e+00   9.7960000e+00   0.0000000e+00   6.0000000e+00
   0.0000000e+00   5.9950000e+00   2.3808000e+00   8.0000000e+00   0.0000000e+00   0.0000000e+00   3.0000000e+00   0.0000000e+00   4.1700000e+01   0.0000000e+00   0.0000000e+00   0.0000000e+00   3.9400000e-01   4.3780000e+00   7.5200000e-01   1.1528000e+01   0.0000000e+00   1.0740000e+00   1.1020000e+00   0.0000000e+00   0.0000000e+00   0.0000000e+00   1.3730000e+00   6.0000000e+00   0.0000000e+00   1.0000000e+00   0.0000000e+00   2.8050000e+00   0.0000000e+00   0.0000000e+00   0.0000000e+00   1.0760000e+00   4.0000000e+00   0.0000000e+00   0.0000000e+00   0.0000000e+00   4.4070000e+00   2.6000000e+00   0.0000000e+00   9.9520000e+00   0.0000000e+00   8.0000000e+00
   0.0000000e+00   5.4940000e+00   2.7618000e+00   0.0000000e+00   0.0000000e+00   0.0000000e+00   2.0000000e+00   5.0000000e+00   4.2600000e+01   6.0000000e+00   1.0000000e+00   0.0000000e+00   0.0000000e+00   3.9140000e+00   1.0610000e+00   1.1182000e+01   4.0000000e+00   9.7500000e-01   1.1190000e+00   0.0000000e+00   0.0000000e+00   0.0000000e+00   1.2880000e+00   2.0000000e+00   0.0000000e+00   0.0000000e+00   0.0000000e+00   2.4830000e+00   0.0000000e+00   0.0000000e+00   0.0000000e+00   2.1760000e+00   0.0000000e+00   1.0000000e+00   0.0000000e+00   1.0000000e+00   3.8880000e+00   2.0400000e+00   0.0000000e+00   8.9610000e+00   0.0000000e+00   0.0000000e+00
   0.0000000e+00   5.0290000e+00   1.6864000e+00   2.0000000e+00   0.0000000e+00   7.0000000e+00   0.0000000e+00   2.0000000e+00   3.8800000e+01   0.0000000e+00   0.0000000e+00   6.0000000e+00   0.0000000e+00   4.1280000e+00   0.0000000e+00   1.0839000e+01   0.0000000e+00   9.7900000e-01   1.1190000e+00   0.0000000e+00   0.0000000e+00   0.0000000e+00   1.3080000e+00   5.0000000e+00   0.0000000e+00   0.0000000e+00   0.0000000e+00   2.4180000e+00   0.0000000e+00   0.0000000e+00   0.0000000e+00   3.2190000e+00   0.0000000e+00   0.0000000e+00   7.0000000e+00   0.0000000e+00   4.3480000e+00   1.7100000e+00   2.0000000e+00   9.4230000e+00   0.0000000e+00   0.0000000e+00
   0.0000000e+00   5.2920000e+00   4.3135000e+00   8.0000000e+00   0.0000000e+00   0.0000000e+00   2.0000000e+00   0.0000000e+00   2.8600000e+01   2.0000000e+00   1.0000000e+00   0.0000000e+00   0.0000000e+00   4.2560000e+00   1.9070000e+00   1.0800000e+01   2.0000000e+00   1.1000000e+00   1.1270000e+00   0.0000000e+00   0.0000000e+00   2.0000000e+00   1.3210000e+00   0.0000000e+00   0.0000000e+00   1.0000000e+00   0.0000000e+00   2.2550000e+00   1.0000000e-03   0.0000000e+00   0.0000000e+00   4.2750000e+00   0.0000000e+00   0.0000000e+00   0.0000000e+00   0.0000000e+00   4.2770000e+00   2.9700000e+00   0.0000000e+00   9.8400000e+00   0.0000000e+00   8.0000000e+00
   0.0000000e+00   4.9120000e+00   3.4643000e+00   3.0000000e+00   0.0000000e+00   0.0000000e+00   0.0000000e+00   3.0000000e+00   5.0000000e+01   0.0000000e+00   0.0000000e+00   0.0000000e+00   0.0000000e+00   3.5880000e+00   8.8100000e-01   9.8630000e+00   0.0000000e+00   1.0520000e+00   1.0900000e+00   0.0000000e+00   0.0000000e+00   0.0000000e+00   1.3880000e+00   1.0000000e+00   0.0000000e+00   1.0000000e+00   0.0000000e+00   2.2640000e+00  -2.5000000e-02   0.0000000e+00   0.0000000e+00   9.5000000e-01   0.0000000e+00   3.0000000e+00   0.0000000e+00   0.0000000e+00   4.1390000e+00   2.5930000e+00   0.0000000e+00   9.0970000e+00   0.0000000e+00   3.0000000e+00
   0.0000000e+00   5.0270000e+00   3.5931000e+00   4.0000000e+00   0.0000000e+00   0.0000000e+00   0.0000000e+00   4.0000000e+00   5.0000000e+01   0.0000000e+00   0.0000000e+00   0.0000000e+00   0.0000000e+00   3.7640000e+00   8.6100000e-01   1.0084000e+01   0.0000000e+00   1.0790000e+00   1.0850000e+00   0.0000000e+00   0.0000000e+00   0.0000000e+00   1.3980000e+00   1.0000000e+00   0.0000000e+00   1.0000000e+00   0.0000000e+00   2.3180000e+00   1.4000000e-02   0.0000000e+00   0.0000000e+00   9.8400000e-01   0.0000000e+00   4.0000000e+00   0.0000000e+00   0.0000000e+00   4.2110000e+00   2.7110000e+00   0.0000000e+00   9.3290000e+00   0.0000000e+00   4.0000000e+00
   0.0000000e+00   4.9350000e+00   3.5218000e+00   4.0000000e+00   0.0000000e+00   0.0000000e+00   0.0000000e+00   4.0000000e+00   5.0000000e+01   0.0000000e+00   0.0000000e+00   0.0000000e+00   0.0000000e+00   3.7640000e+00   8.6100000e-01   1.0060000e+01   0.0000000e+00   1.0790000e+00   1.0850000e+00   0.0000000e+00   0.0000000e+00   0.0000000e+00   1.3990000e+00   1.0000000e+00   0.0000000e+00   1.0000000e+00   0.0000000e+00   2.3030000e+00   1.4000000e-02   0.0000000e+00   0.0000000e+00   1.0470000e+00   0.0000000e+00   4.0000000e+00   0.0000000e+00   0.0000000e+00   4.1740000e+00   2.7110000e+00   0.0000000e+00   9.3280000e+00   0.0000000e+00   4.0000000e+00
   0.0000000e+00   5.1190000e+00   3.7360000e+00   5.0000000e+00   0.0000000e+00   0.0000000e+00   0.0000000e+00   5.0000000e+00   5.0000000e+01   0.0000000e+00   0.0000000e+00   0.0000000e+00   0.0000000e+00   3.9150000e+00   8.3200000e-01   1.0265000e+01   0.0000000e+00   1.1060000e+00   1.0800000e+00   0.0000000e+00   0.0000000e+00   0.0000000e+00   1.4050000e+00   1.0000000e+00   0.0000000e+00   1.0000000e+00   0.0000000e+00   2.3650000e+00  -8.0000000e-03   0.0000000e+00   0.0000000e+00   9.5200000e-01   0.0000000e+00   5.0000000e+00   0.0000000e+00   0.0000000e+00   4.2700000e+00   2.8080000e+00   0.0000000e+00   9.5170000e+00   0.0000000e+00   5.0000000e+00
   0.0000000e+00   5.0350000e+00   2.6068000e+00   3.0000000e+00   0.0000000e+00   1.0000000e+00   0.0000000e+00   6.0000000e+00   4.8000000e+01   0.0000000e+00   3.0000000e+00   2.0000000e+00   0.0000000e+00   4.1450000e+00   9.5400000e-01   1.0713000e+01   8.0000000e+00   1.0640000e+00   1.1050000e+00   0.0000000e+00   1.0000000e+00   0.0000000e+00   1.3080000e+00   2.0000000e+00   0.0000000e+00   1.0000000e+00   0.0000000e+00   2.3680000e+00   0.0000000e+00   0.0000000e+00   2.1048000e+01   3.4140000e+00   0.0000000e+00   6.0000000e+00   2.0000000e+00   0.0000000e+00   4.1100000e+00   2.8330000e+00   1.0000000e+00   9.5720000e+00   0.0000000e+00   3.0000000e+00
   0.0000000e+00   5.1490000e+00   1.8559000e+00   0.0000000e+00   0.0000000e+00   0.0000000e+00   0.0000000e+00   3.0000000e+00   4.0000000e+01   0.0000000e+00   1.0000000e+00   0.0000000e+00   0.0000000e+00   3.7830000e+00   4.4700000e-01   1.0642000e+01   4.0000000e+00   9.7400000e-01   1.1250000e+00   0.0000000e+00   0.0000000e+00   0.0000000e+00   1.2380000e+00   3.0000000e+00   0.0000000e+00   0.0000000e+00   0.0000000e+00   2.4110000e+00   0.0000000e+00   0.0000000e+00   0.0000000e+00   2.8140000e+00   2.0000000e+00   1.0000000e+00   0.0000000e+00   1.0000000e+00   3.7670000e+00   1.8250000e+00   0.0000000e+00   8.5790000e+00   0.0000000e+00   0.0000000e+00
   0.0000000e+00   4.6750000e+00   2.1615000e+00   0.0000000e+00   0.0000000e+00   0.0000000e+00   0.0000000e+00   2.0000000e+00   5.2000000e+01   0.0000000e+00   0.0000000e+00   0.0000000e+00   0.0000000e+00   3.4780000e+00   0.0000000e+00   9.9710000e+00   0.0000000e+00   9.7200000e-01   1.1000000e+00   0.0000000e+00   0.0000000e+00   0.0000000e+00   1.3360000e+00   2.0000000e+00   0.0000000e+00   0.0000000e+00   0.0000000e+00   2.2360000e+00   1.0000000e-03   0.0000000e+00   0.0000000e+00   2.8290000e+00   0.0000000e+00   0.0000000e+00   0.0000000e+00   0.0000000e+00   3.6330000e+00   1.9100000e+00   0.0000000e+00   8.4530000e+00   0.0000000e+00   0.0000000e+00
   0.0000000e+00   5.1090000e+00   2.4912000e+00   4.0000000e+00   0.0000000e+00   2.0000000e+00   0.0000000e+00   8.0000000e+00   4.4800000e+01   0.0000000e+00   0.0000000e+00   4.0000000e+00   0.0000000e+00   4.1780000e+00   7.4900000e-01   1.0817000e+01   0.0000000e+00   1.0280000e+00   1.1130000e+00   0.0000000e+00   0.0000000e+00   0.0000000e+00   1.3360000e+00   2.0000000e+00   0.0000000e+00   1.0000000e+00   0.0000000e+00   2.3980000e+00   0.0000000e+00   0.0000000e+00   0.0000000e+00   3.1740000e+00   0.0000000e+00   6.0000000e+00   4.0000000e+00   4.0000000e+00   4.1240000e+00   2.4880000e+00   2.0000000e+00   9.6150000e+00   0.0000000e+00   4.0000000e+00
   0.0000000e+00   5.0450000e+00   2.1704000e+00   0.0000000e+00   0.0000000e+00   4.0000000e+00   0.0000000e+00   4.0000000e+00   5.3300000e+01   0.0000000e+00   0.0000000e+00   5.0000000e+00   0.0000000e+00   3.7720000e+00   0.0000000e+00   1.0481000e+01   0.0000000e+00   9.8000000e-01   1.1000000e+00   0.0000000e+00   0.0000000e+00   0.0000000e+00   1.3380000e+00   4.0000000e+00   0.0000000e+00   0.0000000e+00   1.0000000e+00   2.3850000e+00   0.0000000e+00   0.0000000e+00   0.0000000e+00   2.9010000e+00   0.0000000e+00   2.0000000e+00   4.0000000e+00   1.0000000e+00   3.8860000e+00   1.9510000e+00   1.0000000e+00   8.8770000e+00   0.0000000e+00   0.0000000e+00
   0.0000000e+00   4.4610000e+00   3.6265000e+00   0.0000000e+00   0.0000000e+00   8.0000000e+00   0.0000000e+00   0.0000000e+00   2.5700000e+01   0.0000000e+00   0.0000000e+00   0.0000000e+00   0.0000000e+00   3.2420000e+00   2.1170000e+00   9.7970000e+00   0.0000000e+00   9.7500000e-01   1.1610000e+00   0.0000000e+00   0.0000000e+00   0.0000000e+00   1.1820000e+00   0.0000000e+00   0.0000000e+00   0.0000000e+00   0.0000000e+00   2.0840000e+00  -7.0000000e-03   0.0000000e+00   0.0000000e+00   3.7980000e+00   0.0000000e+00   0.0000000e+00   4.0000000e+00   0.0000000e+00   3.2160000e+00   1.8330000e+00   3.0000000e+00   7.7670000e+00   0.0000000e+00   0.0000000e+00
   0.0000000e+00   4.0000000e+00   2.7345000e+00   0.0000000e+00   1.0000000e+00   0.0000000e+00   0.0000000e+00   0.0000000e+00   1.6700000e+01   0.0000000e+00   0.0000000e+00   0.0000000e+00   0.0000000e+00   2.1970000e+00   8.1100000e-01   8.3180000e+00   0.0000000e+00   9.8800000e-01   1.1870000e+00   1.0000000e+00   0.0000000e+00   0.0000000e+00   1.1040000e+00   0.0000000e+00   0.0000000e+00   0.0000000e+00   0.0000000e+00   1.7320000e+00  -5.7200000e-01   0.0000000e+00   0.0000000e+00   1.0000000e+00   0.0000000e+00   0.0000000e+00   2.0000000e+00   2.0000000e+00   3.0200000e+00   2.5000000e+00   2.0000000e+00   6.6360000e+00   0.0000000e+00   0.0000000e+00
   0.0000000e+00   5.3820000e+00   4.8614000e+00   1.0000000e+00   0.0000000e+00   0.0000000e+00   1.0000000e+00   0.0000000e+00   2.0000000e+01   2.0000000e+00   4.0000000e+00   0.0000000e+00   0.0000000e+00   3.8550000e+00   1.3520000e+00   1.0182000e+01   6.0000000e+00   1.0860000e+00   1.1620000e+00   0.0000000e+00   0.0000000e+00   0.0000000e+00   1.1540000e+00   0.0000000e+00   1.0000000e+00   0.0000000e+00   0.0000000e+00   2.2640000e+00   5.1000000e-02   0.0000000e+00   1.9844000e+01   1.4590000e+00   0.0000000e+00   0.0000000e+00   2.0000000e+00   2.0000000e+00   6.8800000e+00   3.8890000e+00   1.0000000e+00   1.1599000e+01   0.0000000e+00   1.0000000e+00
   0.0000000e+00   3.0000000e+00   2.0093000e+00   0.0000000e+00   0.0000000e+00   0.0000000e+00   0.0000000e+00   0.0000000e+00   2.2200000e+01   0.0000000e+00   1.0000000e+00   0.0000000e+00   0.0000000e+00   1.9260000e+00   9.1800000e-01   6.5940000e+00   0.0000000e+00   9.9800000e-01   1.1620000e+00   0.0000000e+00   0.0000000e+00   0.0000000e+00   1.1020000e+00   0.0000000e+00   0.0000000e+00   0.0000000e+00   0.0000000e+00   1.4140000e+00   8.6100000e-01   0.0000000e+00   0.0000000e+00   1.3330000e+00   0.0000000e+00   0.0000000e+00   0.0000000e+00   0.0000000e+00   2.7310000e+00   2.5000000e+00   0.0000000e+00   6.0330000e+00   0.0000000e+00   0.0000000e+00
   0.0000000e+00   4.4140000e+00   3.4168000e+00   0.0000000e+00   0.0000000e+00   0.0000000e+00   0.0000000e+00   0.0000000e+00   2.8600000e+01   4.0000000e+00   1.0000000e+00   0.0000000e+00   0.0000000e+00   2.7200000e+00   1.3790000e+00   9.2220000e+00   0.0000000e+00   9.7700000e-01   1.1480000e+00   0.0000000e+00   0.0000000e+00   0.0000000e+00   1.1800000e+00   0.0000000e+00   0.0000000e+00   0.0000000e+00   0.0000000e+00   2.0000000e+00   1.2400000e-01   0.0000000e+00   0.0000000e+00   2.1330000e+00   0.0000000e+00   0.0000000e+00   0.0000000e+00   0.0000000e+00   3.1890000e+00   2.0240000e+00   0.0000000e+00   7.1980000e+00   0.0000000e+00   0.0000000e+00
   0.0000000e+00   3.8790000e+00   3.1116000e+00   0.0000000e+00   0.0000000e+00   0.0000000e+00   0.0000000e+00   0.0000000e+00   2.6100000e+01   0.0000000e+00   3.0000000e+00   0.0000000e+00   0.0000000e+00   2.9950000e+00   2.2810000e+00   8.7430000e+00   0.0000000e+00   1.0070000e+00   1.1540000e+00   0.0000000e+00   0.0000000e+00   0.0000000e+00   1.1070000e+00   0.0000000e+00   0.0000000e+00   0.0000000e+00   0.0000000e+00   1.9020000e+00   4.7000000e-02   0.0000000e+00   0.0000000e+00   3.6850000e+00   0.0000000e+00   0.0000000e+00   0.0000000e+00   0.0000000e+00   3.0470000e+00   2.2780000e+00   0.0000000e+00   7.3230000e+00   0.0000000e+00   0.0000000e+00
   0.0000000e+00   3.4140000e+00   2.1658000e+00   2.0000000e+00   0.0000000e+00   0.0000000e+00   0.0000000e+00   0.0000000e+00   2.0000000e+01   0.0000000e+00   0.0000000e+00   0.0000000e+00   0.0000000e+00   2.7800000e+00   1.0000000e+00   7.4080000e+00   0.0000000e+00   9.8000000e-01   1.1090000e+00   0.0000000e+00   0.0000000e+00   0.0000000e+00   1.3960000e+00   0.0000000e+00   0.0000000e+00   0.0000000e+00   0.0000000e+00   1.6180000e+00  -5.0100000e-01   0.0000000e+00   0.0000000e+00   1.7070000e+00   0.0000000e+00   0.0000000e+00   0.0000000e+00   0.0000000e+00   4.0660000e+00   1.9170000e+00   0.0000000e+00   8.4670000e+00   0.0000000e+00   0.0000000e+00
   0.0000000e+00   4.7320000e+00   3.0634000e+00   0.0000000e+00   0.0000000e+00   0.0000000e+00   0.0000000e+00   0.0000000e+00   2.8600000e+01   4.0000000e+00   4.0000000e+00   0.0000000e+00   0.0000000e+00   3.3270000e+00   8.2700000e-01   1.0090000e+01   8.0000000e+00   1.0140000e+00   1.1490000e+00   0.0000000e+00   0.0000000e+00   0.0000000e+00   1.1180000e+00   1.0000000e+00   0.0000000e+00   0.0000000e+00   0.0000000e+00   2.2360000e+00   4.0000000e-03   0.0000000e+00   0.0000000e+00   1.0260000e+00   0.0000000e+00   0.0000000e+00   0.0000000e+00   0.0000000e+00   3.4260000e+00   2.2780000e+00   0.0000000e+00   7.9770000e+00   0.0000000e+00   0.0000000e+00
   0.0000000e+00   4.1700000e+00   3.0210000e+00   1.0000000e+00   0.0000000e+00   0.0000000e+00   0.0000000e+00   0.0000000e+00   2.2200000e+01   1.0000000e+00   1.0000000e+00   0.0000000e+00  -2.5900000e-01   4.2790000e+00   9.7100000e-01   8.5970000e+00   0.0000000e+00   1.0290000e+00   1.1400000e+00   0.0000000e+00   0.0000000e+00   0.0000000e+00   1.4950000e+00   0.0000000e+00   0.0000000e+00   0.0000000e+00   0.0000000e+00   1.8480000e+00   3.9600000e-01   0.0000000e+00   9.5830000e+00   1.5420000e+00   0.0000000e+00   0.0000000e+00   1.0000000e+00   2.0000000e+00   1.0692000e+01   3.2570000e+00   1.0000000e+00   1.4218000e+01   0.0000000e+00   1.0000000e+00
   0.0000000e+00   5.2480000e+00   4.9627000e+00   0.0000000e+00   1.0000000e+00   0.0000000e+00   2.0000000e+00   0.0000000e+00   3.3300000e+01   4.0000000e+00   0.0000000e+00   1.0000000e+01   0.0000000e+00   3.3880000e+00   1.7920000e+00   1.0573000e+01   0.0000000e+00   9.9800000e-01   1.1520000e+00   0.0000000e+00   0.0000000e+00   0.0000000e+00   1.2570000e+00   0.0000000e+00   0.0000000e+00   0.0000000e+00   0.0000000e+00   2.2470000e+00  -8.0000000e-03   0.0000000e+00   0.0000000e+00   3.0600000e+00   0.0000000e+00   0.0000000e+00   1.0000000e+01   0.0000000e+00   3.6480000e+00   2.7920000e+00   4.0000000e+00   8.4400000e+00   0.0000000e+00   0.0000000e+00
   0.0000000e+00   3.4140000e+00   3.4592000e+00   1.0000000e+00   0.0000000e+00   0.0000000e+00   0.0000000e+00   0.0000000e+00   2.8600000e+01   0.0000000e+00   0.0000000e+00   0.0000000e+00   0.0000000e+00   2.6340000e+00   1.0000000e+00   7.4080000e+00   0.0000000e+00   1.0090000e+00   1.1190000e+00   0.0000000e+00   0.0000000e+00   0.0000000e+00   1.3840000e+00   0.0000000e+00   0.0000000e+00   0.0000000e+00   0.0000000e+00   1.6180000e+00  -6.4200000e-01   0.0000000e+00   0.0000000e+00   1.7070000e+00   0.0000000e+00   0.0000000e+00   0.0000000e+00   0.0000000e+00   3.8440000e+00   2.7920000e+00   1.0000000e+00   8.1280000e+00   0.0000000e+00   0.0000000e+00
   0.0000000e+00   3.0000000e+00   1.9250000e+00   0.0000000e+00   1.0000000e+00   0.0000000e+00   0.0000000e+00   0.0000000e+00   1.1100000e+01   0.0000000e+00   0.0000000e+00   0.0000000e+00   0.0000000e+00   1.9220000e+00   9.1800000e-01   6.5940000e+00   0.0000000e+00   9.9700000e-01   1.2030000e+00   1.0000000e+00   0.0000000e+00   0.0000000e+00   1.0330000e+00   0.0000000e+00   0.0000000e+00   0.0000000e+00   0.0000000e+00   1.4140000e+00   8.5200000e-01   0.0000000e+00   0.0000000e+00   1.3330000e+00   0.0000000e+00   0.0000000e+00   1.0000000e+00   3.0000000e+00   2.6840000e+00   2.8330000e+00   2.0000000e+00   5.9300000e+00   0.0000000e+00   0.0000000e+00
   0.0000000e+00   4.6410000e+00   2.9372000e+00   1.0000000e+00   0.0000000e+00   0.0000000e+00   0.0000000e+00   2.0000000e+00   4.7400000e+01   1.0000000e+00   0.0000000e+00   0.0000000e+00   0.0000000e+00   3.3700000e+00   1.2610000e+00   9.7140000e+00   0.0000000e+00   9.8600000e-01   1.1060000e+00   0.0000000e+00   0.0000000e+00   0.0000000e+00   1.3310000e+00   1.0000000e+00   0.0000000e+00   1.0000000e+00   0.0000000e+00   2.2140000e+00   1.3000000e-02   0.0000000e+00   0.0000000e+00   1.7830000e+00   0.0000000e+00   0.0000000e+00   0.0000000e+00   0.0000000e+00   3.7290000e+00   2.1940000e+00   0.0000000e+00   8.5170000e+00   0.0000000e+00   1.0000000e+00
   0.0000000e+00   5.3250000e+00   3.1334000e+00   4.0000000e+00   0.0000000e+00   0.0000000e+00   0.0000000e+00   6.0000000e+00   5.3300000e+01   0.0000000e+00   3.0000000e+00   0.0000000e+00  -1.7490000e+00   4.0540000e+00   7.8900000e-01   1.0761000e+01   8.0000000e+00   1.1360000e+00   1.0820000e+00   0.0000000e+00   0.0000000e+00   0.0000000e+00   1.3220000e+00   3.0000000e+00   0.0000000e+00   1.0000000e+00   0.0000000e+00   2.5340000e+00   0.0000000e+00   0.0000000e+00   2.2449000e+01   1.1300000e+00   0.0000000e+00   4.0000000e+00   0.0000000e+00   0.0000000e+00   4.2760000e+00   3.1520000e+00   0.0000000e+00   9.5740000e+00   2.0000000e+00   4.0000000e+00
   0.0000000e+00   4.7830000e+00   3.1253000e+00   2.0000000e+00   0.0000000e+00   0.0000000e+00   0.0000000e+00   2.0000000e+00   4.6700000e+01   1.0000000e+00   0.0000000e+00   0.0000000e+00   0.0000000e+00   3.4390000e+00   1.1870000e+00   9.6680000e+00   0.0000000e+00   1.0120000e+00   1.1030000e+00   0.0000000e+00   0.0000000e+00   0.0000000e+00   1.3460000e+00   1.0000000e+00   0.0000000e+00   1.0000000e+00   0.0000000e+00   2.2220000e+00  -2.5000000e-02   0.0000000e+00   0.0000000e+00   1.3580000e+00   0.0000000e+00   1.0000000e+00   0.0000000e+00   0.0000000e+00   3.9270000e+00   2.3400000e+00   0.0000000e+00   8.7800000e+00   0.0000000e+00   2.0000000e+00
   0.0000000e+00   4.9120000e+00   3.2934000e+00   0.0000000e+00   0.0000000e+00   1.0000000e+00   0.0000000e+00   3.0000000e+00   4.0000000e+01   2.0000000e+00   0.0000000e+00   4.0000000e+00   0.0000000e+00   3.0870000e+00   8.8100000e-01   9.8630000e+00   0.0000000e+00   9.7600000e-01   1.1290000e+00   0.0000000e+00   0.0000000e+00   0.0000000e+00   1.2850000e+00   1.0000000e+00   0.0000000e+00   0.0000000e+00   0.0000000e+00   2.2640000e+00  -2.4000000e-02   0.0000000e+00   0.0000000e+00   9.5000000e-01   0.0000000e+00   1.0000000e+00   2.0000000e+00   2.0000000e+00   3.7200000e+00   2.1110000e+00   1.0000000e+00   8.1030000e+00   0.0000000e+00   0.0000000e+00
   0.0000000e+00   4.7320000e+00   3.2417000e+00   0.0000000e+00   0.0000000e+00   2.0000000e+00   0.0000000e+00   2.0000000e+00   3.7500000e+01   0.0000000e+00   0.0000000e+00   4.0000000e+00   0.0000000e+00   2.9970000e+00   8.7500000e-01   9.5790000e+00   0.0000000e+00   9.9100000e-01   1.1400000e+00   0.0000000e+00   0.0000000e+00   0.0000000e+00   1.2500000e+00   1.0000000e+00   0.0000000e+00   0.0000000e+00   0.0000000e+00   2.1940000e+00   4.5000000e-02   0.0000000e+00   0.0000000e+00   8.5400000e-01   0.0000000e+00   2.0000000e+00   4.0000000e+00   4.0000000e+00   3.6550000e+00   2.4170000e+00   2.0000000e+00   7.9730000e+00   0.0000000e+00   0.0000000e+00
   0.0000000e+00   4.5960000e+00   3.1276000e+00   0.0000000e+00   0.0000000e+00   2.0000000e+00   0.0000000e+00   2.0000000e+00   4.1200000e+01   1.0000000e+00   0.0000000e+00   2.0000000e+00   0.0000000e+00   2.9840000e+00   8.7500000e-01   9.5400000e+00   0.0000000e+00   9.7900000e-01   1.1270000e+00   0.0000000e+00   0.0000000e+00   0.0000000e+00   1.2910000e+00   1.0000000e+00   0.0000000e+00   0.0000000e+00   0.0000000e+00   2.1750000e+00   4.3000000e-02   0.0000000e+00   0.0000000e+00   1.0690000e+00   0.0000000e+00   1.0000000e+00   2.0000000e+00   2.0000000e+00   3.6320000e+00   2.1670000e+00   1.0000000e+00   7.9540000e+00   0.0000000e+00   0.0000000e+00
   0.0000000e+00   4.5620000e+00   3.1562000e+00   1.0000000e+00   0.0000000e+00   1.0000000e+00   0.0000000e+00   2.0000000e+00   4.2900000e+01   0.0000000e+00   0.0000000e+00   2.0000000e+00   0.0000000e+00   3.2020000e+00   8.7500000e-01   9.5400000e+00   0.0000000e+00   1.0050000e+00   1.1210000e+00   0.0000000e+00   0.0000000e+00   0.0000000e+00   1.3080000e+00   1.0000000e+00   0.0000000e+00   1.0000000e+00   0.0000000e+00   2.1700000e+00   4.5000000e-02   0.0000000e+00   0.0000000e+00   1.1400000e+00   0.0000000e+00   2.0000000e+00   2.0000000e+00   2.0000000e+00   3.8700000e+00   2.4310000e+00   1.0000000e+00   8.4630000e+00   0.0000000e+00   1.0000000e+00
   0.0000000e+00   5.0290000e+00   3.5846000e+00   0.0000000e+00   0.0000000e+00   2.0000000e+00   0.0000000e+00   3.0000000e+00   4.0000000e+01   2.0000000e+00   2.0000000e+00   3.0000000e+00   0.0000000e+00   3.3560000e+00   1.1600000e+00   1.0122000e+01   4.0000000e+00   1.0150000e+00   1.1290000e+00   0.0000000e+00   1.0000000e+00   0.0000000e+00   1.2600000e+00   1.0000000e+00   0.0000000e+00   0.0000000e+00   0.0000000e+00   2.3180000e+00  -8.0000000e-03   0.0000000e+00   2.0759000e+01   1.5720000e+00   0.0000000e+00   1.0000000e+00   2.0000000e+00   0.0000000e+00   3.8820000e+00   2.8180000e+00   1.0000000e+00   8.5860000e+00   0.0000000e+00   0.0000000e+00
   0.0000000e+00   4.7820000e+00   3.1979000e+00   1.0000000e+00   0.0000000e+00   1.0000000e+00   0.0000000e+00   2.0000000e+00   4.1200000e+01   1.0000000e+00   2.0000000e+00   2.0000000e+00   0.0000000e+00   3.5070000e+00   1.2730000e+00   9.9470000e+00   4.0000000e+00   1.0430000e+00   1.1240000e+00   0.0000000e+00   1.0000000e+00   0.0000000e+00   1.2600000e+00   1.0000000e+00   0.0000000e+00   1.0000000e+00   0.0000000e+00   2.2510000e+00  -8.0000000e-03   0.0000000e+00   2.0346000e+01   1.9510000e+00   0.0000000e+00   1.0000000e+00   2.0000000e+00   0.0000000e+00   3.8480000e+00   2.9950000e+00   1.0000000e+00   8.8100000e+00   0.0000000e+00   1.0000000e+00
   0.0000000e+00   5.0040000e+00   3.5241000e+00   3.0000000e+00   1.0000000e+00   3.0000000e+00   0.0000000e+00   4.0000000e+00   3.7500000e+01   0.0000000e+00   0.0000000e+00   4.0000000e+00   0.0000000e+00   3.7100000e+00   1.1600000e+00   1.0116000e+01   0.0000000e+00   1.0520000e+00   1.1300000e+00   1.0000000e+00   0.0000000e+00   0.0000000e+00   1.3190000e+00   1.0000000e+00   0.0000000e+00   1.0000000e+00   0.0000000e+00   2.3270000e+00  -8.0000000e-03   0.0000000e+00   0.0000000e+00   1.2680000e+00   0.0000000e+00   4.0000000e+00   3.0000000e+00   3.0000000e+00   4.1020000e+00   2.6820000e+00   2.0000000e+00   9.1660000e+00   0.0000000e+00   3.0000000e+00
   0.0000000e+00   5.3180000e+00   3.1083000e+00   0.0000000e+00   0.0000000e+00   0.0000000e+00   1.0000000e+00   2.0000000e+00   4.0000000e+01   3.0000000e+00   1.0000000e+00   0.0000000e+00   0.0000000e+00   3.2720000e+00   1.1600000e+00   1.0388000e+01   2.0000000e+00   9.8100000e-01   1.1250000e+00   0.0000000e+00   0.0000000e+00   0.0000000e+00   1.2630000e+00   1.0000000e+00   0.0000000e+00   0.0000000e+00   0.0000000e+00   2.3180000e+00  -7.0000000e-03   0.0000000e+00   0.0000000e+00   1.7820000e+00   0.0000000e+00   1.0000000e+00   0.0000000e+00   1.0000000e+00   3.7020000e+00   2.2350000e+00   0.0000000e+00   8.2440000e+00   0.0000000e+00   0.0000000e+00
   0.0000000e+00   4.8070000e+00   3.2498000e+00   0.0000000e+00   0.0000000e+00   0.0000000e+00   0.0000000e+00   3.0000000e+00   4.2100000e+01   2.0000000e+00   1.0000000e+00   0.0000000e+00   0.0000000e+00   3.1000000e+00   8.8100000e-01   9.8330000e+00   3.0000000e+00   9.8700000e-01   1.1200000e+00   0.0000000e+00   0.0000000e+00   0.0000000e+00   1.2750000e+00   1.0000000e+00   0.0000000e+00   0.0000000e+00   0.0000000e+00   2.2460000e+00  -2.4000000e-02   0.0000000e+00   0.0000000e+00   1.0600000e+00   0.0000000e+00   1.0000000e+00   0.0000000e+00   1.0000000e+00   3.7110000e+00   2.3330000e+00   0.0000000e+00   8.1140000e+00   0.0000000e+00   0.0000000e+00
   0.0000000e+00   4.6420000e+00   3.1871000e+00   0.0000000e+00   0.0000000e+00   1.0000000e+00   0.0000000e+00   2.0000000e+00   3.8900000e+01   0.0000000e+00   1.0000000e+00   2.0000000e+00   0.0000000e+00   3.1050000e+00   1.1870000e+00   9.6310000e+00   2.0000000e+00   9.9800000e-01   1.1320000e+00   0.0000000e+00   0.0000000e+00   0.0000000e+00   1.2310000e+00   1.0000000e+00   0.0000000e+00   0.0000000e+00   0.0000000e+00   2.2000000e+00  -2.5000000e-02   0.0000000e+00   0.0000000e+00   1.4870000e+00   0.0000000e+00   2.0000000e+00   2.0000000e+00   2.0000000e+00   3.6480000e+00   2.3150000e+00   1.0000000e+00   8.0420000e+00   0.0000000e+00   0.0000000e+00
   0.0000000e+00   4.9650000e+00   3.6579000e+00   1.0000000e+00   0.0000000e+00   1.0000000e+00   0.0000000e+00   3.0000000e+00   4.0000000e+01   0.0000000e+00   3.0000000e+00   2.0000000e+00   0.0000000e+00   3.5280000e+00   1.1600000e+00   1.0099000e+01   6.0000000e+00   1.0780000e+00   1.1270000e+00   0.0000000e+00   1.0000000e+00   0.0000000e+00   1.2370000e+00   1.0000000e+00   0.0000000e+00   1.0000000e+00   0.0000000e+00   2.3050000e+00  -8.0000000e-03   0.0000000e+00   2.0322000e+01   1.5530000e+00   0.0000000e+00   3.0000000e+00   2.0000000e+00   1.0000000e+00   3.9720000e+00   3.3740000e+00   1.0000000e+00   8.8990000e+00   0.0000000e+00   1.0000000e+00
   0.0000000e+00   5.3650000e+00   3.1068000e+00   0.0000000e+00   0.0000000e+00   0.0000000e+00   1.0000000e+00   1.0000000e+00   3.9100000e+01   2.0000000e+00   2.0000000e+00   0.0000000e+00   0.0000000e+00   3.2870000e+00   1.4550000e+00   1.0315000e+01   5.0000000e+00   9.9800000e-01   1.1270000e+00   0.0000000e+00   0.0000000e+00   0.0000000e+00   1.2170000e+00   1.0000000e+00   0.0000000e+00   0.0000000e+00   0.0000000e+00   2.3150000e+00  -8.0000000e-03   0.0000000e+00   0.0000000e+00   1.8970000e+00   0.0000000e+00   0.0000000e+00   0.0000000e+00   1.0000000e+00   3.6570000e+00   2.4020000e+00   0.0000000e+00   8.1960000e+00   0.0000000e+00   0.0000000e+00
   0.0000000e+00   4.7830000e+00   3.2813000e+00   1.0000000e+00   0.0000000e+00   2.0000000e+00   0.0000000e+00   2.0000000e+00   5.3800000e+01   0.0000000e+00   0.0000000e+00   2.0000000e+00   0.0000000e+00   3.3330000e+00   1.1870000e+00   9.6680000e+00   0.0000000e+00   1.0150000e+00   1.0980000e+00   0.0000000e+00   0.0000000e+00   0.0000000e+00   1.3630000e+00   1.0000000e+00   0.0000000e+00   1.0000000e+00   0.0000000e+00   2.2220000e+00  -2.6000000e-02   0.0000000e+00   0.0000000e+00   1.3580000e+00   0.0000000e+00   1.0000000e+00   1.0000000e+00   0.0000000e+00   3.9250000e+00   2.6600000e+00   1.0000000e+00   8.6310000e+00   0.0000000e+00   1.0000000e+00
   0.0000000e+00   4.0000000e+00   2.2857000e+00   0.0000000e+00   0.0000000e+00   0.0000000e+00   0.0000000e+00   0.0000000e+00   4.0000000e+01   0.0000000e+00   0.0000000e+00   0.0000000e+00   0.0000000e+00   2.9140000e+00   0.0000000e+00   8.9080000e+00   0.0000000e+00   9.6500000e-01   1.1250000e+00   0.0000000e+00   0.0000000e+00   0.0000000e+00   1.2950000e+00   1.0000000e+00   0.0000000e+00   0.0000000e+00   0.0000000e+00   2.0000000e+00   3.9000000e-02   0.0000000e+00   0.0000000e+00   8.5400000e-01   0.0000000e+00   0.0000000e+00   0.0000000e+00   0.0000000e+00   3.2330000e+00   1.7500000e+00   0.0000000e+00   7.4820000e+00   0.0000000e+00   0.0000000e+00
   0.0000000e+00   4.6790000e+00   2.2806000e+00   0.0000000e+00   0.0000000e+00   4.0000000e+00   0.0000000e+00   0.0000000e+00   2.8600000e+01   2.0000000e+00   0.0000000e+00   4.0000000e+00   0.0000000e+00   3.0840000e+00   1.2610000e+00   9.7150000e+00   0.0000000e+00   9.7400000e-01   1.1540000e+00   0.0000000e+00   0.0000000e+00   0.0000000e+00   1.1590000e+00   1.0000000e+00   0.0000000e+00   0.0000000e+00   0.0000000e+00   2.2220000e+00   1.2000000e-02   0.0000000e+00   0.0000000e+00   1.6950000e+00   2.0000000e+00   0.0000000e+00   2.0000000e+00   4.0000000e+00   3.2450000e+00   1.9670000e+00   2.0000000e+00   7.4760000e+00   0.0000000e+00   0.0000000e+00
   0.0000000e+00   4.8250000e+00   2.4725000e+00   0.0000000e+00   0.0000000e+00   0.0000000e+00   0.0000000e+00   0.0000000e+00   3.3300000e+01   0.0000000e+00   2.0000000e+00   0.0000000e+00   0.0000000e+00   3.1500000e+00   1.1850000e+00   9.9020000e+00   4.0000000e+00   9.9300000e-01   1.1390000e+00   0.0000000e+00   0.0000000e+00   0.0000000e+00   1.1770000e+00   1.0000000e+00   0.0000000e+00   0.0000000e+00   0.0000000e+00   2.2630000e+00   1.3000000e-02   0.0000000e+00   0.0000000e+00   1.4760000e+00   1.0000000e+00   0.0000000e+00   0.0000000e+00   2.0000000e+00   3.3670000e+00   2.5500000e+00   0.0000000e+00   7.7470000e+00   0.0000000e+00   0.0000000e+00
   0.0000000e+00   5.5090000e+00   2.1816000e+00   3.0000000e+00   0.0000000e+00   0.0000000e+00   0.0000000e+00   2.0000000e+00   4.8000000e+01   0.0000000e+00   0.0000000e+00   0.0000000e+00   0.0000000e+00   3.8970000e+00   6.4800000e-01   1.0620000e+01   0.0000000e+00   9.8900000e-01   1.0840000e+00   0.0000000e+00   0.0000000e+00   0.0000000e+00   1.4490000e+00   2.0000000e+00   0.0000000e+00   1.0000000e+00   0.0000000e+00   2.4040000e+00   0.0000000e+00   0.0000000e+00   0.0000000e+00   2.4510000e+00   0.0000000e+00   2.0000000e+00   0.0000000e+00   0.0000000e+00   4.5920000e+00   2.1500000e+00   0.0000000e+00   9.5320000e+00   0.0000000e+00   2.0000000e+00
   0.0000000e+00   5.2000000e+00   3.1674000e+00   0.0000000e+00   0.0000000e+00   6.0000000e+00   0.0000000e+00   4.0000000e+00   4.5500000e+01   0.0000000e+00   4.0000000e+00   6.0000000e+00   0.0000000e+00   3.7930000e+00   1.1250000e+00   1.0598000e+01   8.0000000e+00   1.0580000e+00   1.1210000e+00   0.0000000e+00   2.0000000e+00   0.0000000e+00   1.2620000e+00   3.0000000e+00   0.0000000e+00   0.0000000e+00   0.0000000e+00   2.4410000e+00   0.0000000e+00   0.0000000e+00   4.2927000e+01   1.8320000e+00   0.0000000e+00   2.0000000e+00   4.0000000e+00   0.0000000e+00   4.0330000e+00   3.1670000e+00   2.0000000e+00   9.1500000e+00   0.0000000e+00   0.0000000e+00
   0.0000000e+00   5.1030000e+00   2.7331000e+00   0.0000000e+00   0.0000000e+00   0.0000000e+00   0.0000000e+00   2.0000000e+00   5.5600000e+01   0.0000000e+00   2.0000000e+00   0.0000000e+00  -1.8500000e-01   3.4600000e+00   7.3000000e-01   1.0265000e+01   6.0000000e+00   1.0170000e+00   1.0920000e+00   0.0000000e+00   0.0000000e+00   0.0000000e+00   1.2940000e+00   3.0000000e+00   0.0000000e+00   0.0000000e+00   0.0000000e+00   2.3930000e+00  -2.0000000e-03   0.0000000e+00   2.2384000e+01   1.0260000e+00   0.0000000e+00   0.0000000e+00   0.0000000e+00   0.0000000e+00   3.8430000e+00   2.7220000e+00   0.0000000e+00   8.5770000e+00   0.0000000e+00   0.0000000e+00
   0.0000000e+00   4.8030000e+00   1.4030000e+00   0.0000000e+00   0.0000000e+00   6.0000000e+00   0.0000000e+00   4.0000000e+00   4.2200000e+01   0.0000000e+00   2.0000000e+00   1.0000000e+01  -6.9000000e-02   4.1340000e+00   4.7700000e-01   1.0907000e+01   6.0000000e+00   1.0030000e+00   1.1270000e+00   0.0000000e+00   0.0000000e+00   0.0000000e+00   1.2150000e+00   4.0000000e+00   0.0000000e+00   0.0000000e+00   0.0000000e+00   2.3560000e+00   0.0000000e+00   0.0000000e+00   2.3374000e+01   5.2070000e+00   0.0000000e+00   2.0000000e+00   4.0000000e+00   2.0000000e+00   3.7290000e+00   2.2600000e+00   4.0000000e+00   9.2200000e+00   0.0000000e+00   0.0000000e+00
   0.0000000e+00   4.3030000e+00   3.3382000e+00   0.0000000e+00   0.0000000e+00   0.0000000e+00   0.0000000e+00   0.0000000e+00   3.3300000e+01   1.0000000e+00   0.0000000e+00   0.0000000e+00   0.0000000e+00   2.7410000e+00   8.6200000e-01   9.0670000e+00   0.0000000e+00   9.9800000e-01   1.1520000e+00   0.0000000e+00   0.0000000e+00   0.0000000e+00   1.2890000e+00   1.0000000e+00   0.0000000e+00   0.0000000e+00   1.0000000e+00   2.1150000e+00   1.3700000e-01   0.0000000e+00   0.0000000e+00   9.5600000e-01   0.0000000e+00   0.0000000e+00   4.0000000e+00   1.0000000e+00   3.6270000e+00   2.1940000e+00   2.0000000e+00   7.7940000e+00   0.0000000e+00   0.0000000e+00
   0.0000000e+00   4.4990000e+00   3.1284000e+00   0.0000000e+00   0.0000000e+00   0.0000000e+00   0.0000000e+00   0.0000000e+00   4.6700000e+01   0.0000000e+00   0.0000000e+00   2.0000000e+00   0.0000000e+00   3.0130000e+00   1.1250000e+00   9.3110000e+00   0.0000000e+00   9.8400000e-01   1.1160000e+00   0.0000000e+00   0.0000000e+00   0.0000000e+00   1.2990000e+00   1.0000000e+00   0.0000000e+00   0.0000000e+00   0.0000000e+00   2.1360000e+00   4.5000000e-02   0.0000000e+00   0.0000000e+00   1.4810000e+00   0.0000000e+00   0.0000000e+00   3.0000000e+00   0.0000000e+00   3.6080000e+00   2.2080000e+00   1.0000000e+00   7.9670000e+00   0.0000000e+00   0.0000000e+00
   0.0000000e+00   5.3610000e+00   1.8900000e+00   0.0000000e+00   0.0000000e+00   2.0000000e+00   1.0000000e+00   0.0000000e+00   2.8900000e+01   2.0000000e+00   4.0000000e+00   2.0000000e+00   0.0000000e+00   3.7640000e+00   1.5910000e+00   1.0691000e+01   1.6000000e+01   1.0030000e+00   1.1510000e+00   0.0000000e+00   0.0000000e+00   0.0000000e+00   1.1320000e+00   2.0000000e+00   0.0000000e+00   0.0000000e+00   0.0000000e+00   2.4070000e+00   0.0000000e+00   0.0000000e+00   0.0000000e+00   3.2610000e+00   0.0000000e+00   0.0000000e+00   2.0000000e+00   4.0000000e+00   3.4950000e+00   2.1540000e+00   2.0000000e+00   8.3250000e+00   0.0000000e+00   0.0000000e+00
   0.0000000e+00   5.3360000e+00   2.2280000e+00   2.0000000e+00   0.0000000e+00   4.0000000e+00   0.0000000e+00   2.0000000e+00   5.8300000e+01   0.0000000e+00   2.0000000e+00   2.0000000e+00   2.8400000e-01   4.1130000e+00   1.0130000e+00   1.0917000e+01   6.0000000e+00   1.0370000e+00   1.0700000e+00   0.0000000e+00   0.0000000e+00   0.0000000e+00   1.3770000e+00   6.0000000e+00   0.0000000e+00   0.0000000e+00   0.0000000e+00   2.5260000e+00   0.0000000e+00   0.0000000e+00   2.4788000e+01   1.7060000e+00   0.0000000e+00   0.0000000e+00   2.0000000e+00   0.0000000e+00   4.2380000e+00   2.8000000e+00   2.0000000e+00   9.5110000e+00   0.0000000e+00   0.0000000e+00
   0.0000000e+00   4.4990000e+00   2.3906000e+00   0.0000000e+00   0.0000000e+00   0.0000000e+00   0.0000000e+00   0.0000000e+00   2.8600000e+01   1.0000000e+00   1.0000000e+00   0.0000000e+00   0.0000000e+00   2.8890000e+00   1.1250000e+00   9.3110000e+00   0.0000000e+00   9.8700000e-01   1.1520000e+00   0.0000000e+00   0.0000000e+00   0.0000000e+00   1.1310000e+00   1.0000000e+00   0.0000000e+00   0.0000000e+00   0.0000000e+00   2.1360000e+00   4.1000000e-02   0.0000000e+00   0.0000000e+00   1.4810000e+00   0.0000000e+00   0.0000000e+00   3.0000000e+00   0.0000000e+00   3.2290000e+00   1.8750000e+00   1.0000000e+00   7.3200000e+00   0.0000000e+00   0.0000000e+00
   0.0000000e+00   4.5170000e+00   2.2821000e+00   0.0000000e+00   0.0000000e+00   3.0000000e+00   0.0000000e+00   0.0000000e+00   2.5000000e+01   1.0000000e+00   0.0000000e+00   0.0000000e+00   0.0000000e+00   2.9940000e+00   1.4090000e+00   9.3910000e+00   0.0000000e+00   9.8400000e-01   1.1660000e+00   0.0000000e+00   0.0000000e+00   0.0000000e+00   1.1290000e+00   1.0000000e+00   0.0000000e+00   0.0000000e+00   0.0000000e+00   2.1490000e+00  -2.3000000e-02   0.0000000e+00   0.0000000e+00   2.0360000e+00   0.0000000e+00   0.0000000e+00   6.0000000e+00   3.0000000e+00   3.2190000e+00   1.9440000e+00   3.0000000e+00   7.3850000e+00   0.0000000e+00   0.0000000e+00
   0.0000000e+00   4.9820000e+00   2.3549000e+00   0.0000000e+00   0.0000000e+00   2.0000000e+00   0.0000000e+00   0.0000000e+00   4.0000000e+01   0.0000000e+00   2.0000000e+00   2.0000000e+00  -1.8600000e-01   3.3290000e+00   7.6200000e-01   1.0226000e+01   6.0000000e+00   1.0150000e+00   1.1290000e+00   0.0000000e+00   0.0000000e+00   0.0000000e+00   1.2160000e+00   3.0000000e+00   0.0000000e+00   0.0000000e+00   0.0000000e+00   2.4240000e+00   4.0000000e-03   0.0000000e+00   2.2106000e+01   1.0270000e+00   2.0000000e+00   0.0000000e+00   2.0000000e+00   1.0000000e+00   3.6730000e+00   2.6820000e+00   1.0000000e+00   8.2720000e+00   0.0000000e+00   0.0000000e+00
   0.0000000e+00   4.5960000e+00   3.4161000e+00   2.0000000e+00   0.0000000e+00   0.0000000e+00   0.0000000e+00   0.0000000e+00   4.5500000e+01   0.0000000e+00   0.0000000e+00   1.0000000e+00   0.0000000e+00   3.3820000e+00   8.7500000e-01   9.5400000e+00   0.0000000e+00   1.0470000e+00   1.1110000e+00   0.0000000e+00   0.0000000e+00   0.0000000e+00   1.3500000e+00   1.0000000e+00   0.0000000e+00   1.0000000e+00   0.0000000e+00   2.1750000e+00   4.7000000e-02   0.0000000e+00   0.0000000e+00   1.0690000e+00   0.0000000e+00   0.0000000e+00   2.0000000e+00   0.0000000e+00   3.9920000e+00   2.5690000e+00   1.0000000e+00   8.8120000e+00   0.0000000e+00   2.0000000e+00
   0.0000000e+00   4.6510000e+00   3.0402000e+00   2.0000000e+00   0.0000000e+00   0.0000000e+00   0.0000000e+00   0.0000000e+00   3.3300000e+01   0.0000000e+00   1.0000000e+00   0.0000000e+00   4.9800000e-01   3.3490000e+00   9.0600000e-01   9.7730000e+00   2.0000000e+00   1.0500000e+00   1.1170000e+00   0.0000000e+00   0.0000000e+00   0.0000000e+00   1.3310000e+00   1.0000000e+00   0.0000000e+00   1.0000000e+00   0.0000000e+00   2.2780000e+00   4.6000000e-02   0.0000000e+00   1.0529000e+01   1.0170000e+00   0.0000000e+00   0.0000000e+00   2.0000000e+00   0.0000000e+00   4.1160000e+00   2.7850000e+00   1.0000000e+00   8.8180000e+00   0.0000000e+00   1.0000000e+00
   0.0000000e+00   4.9230000e+00   2.7189000e+00   1.0000000e+00   0.0000000e+00   2.0000000e+00   0.0000000e+00   2.0000000e+00   4.6700000e+01   0.0000000e+00   1.0000000e+00   2.0000000e+00   1.4000000e-02   3.3950000e+00   6.6400000e-01   1.0037000e+01   2.0000000e+00   1.0180000e+00   1.0970000e+00   0.0000000e+00   0.0000000e+00   0.0000000e+00   1.3270000e+00   3.0000000e+00   0.0000000e+00   0.0000000e+00   0.0000000e+00   2.3760000e+00  -8.0000000e-03   0.0000000e+00   1.0934000e+01   1.0570000e+00   0.0000000e+00   1.0000000e+00   2.0000000e+00   1.0000000e+00   4.0090000e+00   2.4330000e+00   1.0000000e+00   8.6950000e+00   0.0000000e+00   0.0000000e+00
   0.0000000e+00   3.4140000e+00   2.2062000e+00   2.0000000e+00   0.0000000e+00   0.0000000e+00   0.0000000e+00   0.0000000e+00   2.5000000e+01   2.0000000e+00   0.0000000e+00   0.0000000e+00   0.0000000e+00   2.8890000e+00   1.0000000e+00   7.4080000e+00   0.0000000e+00   1.0370000e+00   1.1420000e+00   0.0000000e+00   0.0000000e+00   0.0000000e+00   1.2800000e+00   0.0000000e+00   0.0000000e+00   0.0000000e+00   0.0000000e+00   1.6180000e+00  -5.7000000e-01   0.0000000e+00   0.0000000e+00   1.7070000e+00   0.0000000e+00   0.0000000e+00   0.0000000e+00   0.0000000e+00   3.6760000e+00   2.8060000e+00   0.0000000e+00   8.2430000e+00   0.0000000e+00   2.0000000e+00
   0.0000000e+00   4.9230000e+00   3.0313000e+00   0.0000000e+00   0.0000000e+00   0.0000000e+00   0.0000000e+00   2.0000000e+00   4.1700000e+01   3.0000000e+00   0.0000000e+00   0.0000000e+00   0.0000000e+00   3.1640000e+00   1.1850000e+00   9.9110000e+00   0.0000000e+00   9.6600000e-01   1.1210000e+00   0.0000000e+00   0.0000000e+00   0.0000000e+00   1.2990000e+00   1.0000000e+00   0.0000000e+00   0.0000000e+00   0.0000000e+00   2.2670000e+00   1.2000000e-02   0.0000000e+00   0.0000000e+00   1.5630000e+00   0.0000000e+00   0.0000000e+00   0.0000000e+00   0.0000000e+00   3.6690000e+00   1.8670000e+00   0.0000000e+00   8.0870000e+00   0.0000000e+00   0.0000000e+00
   0.0000000e+00   5.3130000e+00   3.4071000e+00   1.0000000e+00   0.0000000e+00   3.0000000e+00   0.0000000e+00   2.0000000e+00   3.1600000e+01   0.0000000e+00   2.0000000e+00   4.0000000e+00   0.0000000e+00   3.4920000e+00   1.1600000e+00   1.0388000e+01   4.0000000e+00   1.0310000e+00   1.1360000e+00   0.0000000e+00   0.0000000e+00   0.0000000e+00   1.2440000e+00   1.0000000e+00   0.0000000e+00   0.0000000e+00   0.0000000e+00   2.3110000e+00  -8.0000000e-03   0.0000000e+00   2.1362000e+01   1.8330000e+00   0.0000000e+00   2.0000000e+00   3.0000000e+00   4.0000000e+00   4.7250000e+00   3.1140000e+00   2.0000000e+00   9.4990000e+00   0.0000000e+00   0.0000000e+00
   0.0000000e+00   5.0720000e+00   2.4738000e+00   0.0000000e+00   0.0000000e+00   0.0000000e+00   0.0000000e+00   4.0000000e+00   5.0000000e+01   0.0000000e+00   3.0000000e+00   0.0000000e+00  -2.6600000e-01   3.7200000e+00   7.0300000e-01   1.0481000e+01   9.0000000e+00   1.0150000e+00   1.1040000e+00   0.0000000e+00   0.0000000e+00   0.0000000e+00   1.2670000e+00   2.0000000e+00   0.0000000e+00   0.0000000e+00   0.0000000e+00   2.3630000e+00   0.0000000e+00   0.0000000e+00   1.1937000e+01   2.7230000e+00   0.0000000e+00   2.0000000e+00   0.0000000e+00   2.0000000e+00   3.8270000e+00   2.7080000e+00   0.0000000e+00   8.8030000e+00   0.0000000e+00   0.0000000e+00
   0.0000000e+00   4.9120000e+00   2.3426000e+00   0.0000000e+00   0.0000000e+00   0.0000000e+00   0.0000000e+00   4.0000000e+00   4.8100000e+01   0.0000000e+00   2.0000000e+00   0.0000000e+00   0.0000000e+00   3.6330000e+00   6.4800000e-01   1.0338000e+01   6.0000000e+00   9.9800000e-01   1.1080000e+00   0.0000000e+00   0.0000000e+00   0.0000000e+00   1.2810000e+00   2.0000000e+00   0.0000000e+00   0.0000000e+00   0.0000000e+00   2.3140000e+00   0.0000000e+00   0.0000000e+00   0.0000000e+00   2.8630000e+00   0.0000000e+00   2.0000000e+00   0.0000000e+00   2.0000000e+00   3.7330000e+00   2.4110000e+00   0.0000000e+00   8.6580000e+00   0.0000000e+00   0.0000000e+00
   0.0000000e+00   5.1250000e+00   3.3889000e+00   0.0000000e+00   0.0000000e+00   0.0000000e+00   1.0000000e+00   0.0000000e+00   3.0800000e+01   5.0000000e+00   0.0000000e+00   0.0000000e+00   0.0000000e+00   2.8210000e+00   1.2990000e+00   1.0010000e+01   0.0000000e+00   9.6000000e-01   1.1440000e+00   0.0000000e+00   0.0000000e+00   0.0000000e+00   1.2460000e+00   0.0000000e+00   0.0000000e+00   0.0000000e+00   0.0000000e+00   2.1490000e+00  -6.2000000e-02   0.0000000e+00   0.0000000e+00   2.0970000e+00   0.0000000e+00   0.0000000e+00   0.0000000e+00   0.0000000e+00   3.2830000e+00   1.7600000e+00   0.0000000e+00   7.4010000e+00   0.0000000e+00   0.0000000e+00
   0.0000000e+00   5.0000000e+00   3.7560000e+00   4.0000000e+00   0.0000000e+00   0.0000000e+00   1.0000000e+00   0.0000000e+00   2.0000000e+01   1.0000000e+00   0.0000000e+00   0.0000000e+00   0.0000000e+00   3.4000000e+00   7.2200000e-01   9.6570000e+00   0.0000000e+00   1.2120000e+00   1.1210000e+00   0.0000000e+00   0.0000000e+00   0.0000000e+00   1.4070000e+00   0.0000000e+00   0.0000000e+00   0.0000000e+00   0.0000000e+00   2.0000000e+00   4.2000000e-01   0.0000000e+00   0.0000000e+00   8.0000000e-01   0.0000000e+00   0.0000000e+00   0.0000000e+00   0.0000000e+00   4.3850000e+00   3.5390000e+00   0.0000000e+00   9.1150000e+00   0.0000000e+00   4.0000000e+00
   0.0000000e+00   5.6460000e+00   4.6399000e+00   6.0000000e+00   0.0000000e+00   0.0000000e+00   2.0000000e+00   0.0000000e+00   2.5000000e+01   2.0000000e+00   0.0000000e+00   0.0000000e+00   0.0000000e+00   3.8270000e+00   8.1100000e-01   1.0505000e+01   0.0000000e+00   1.1990000e+00   1.1140000e+00   0.0000000e+00   0.0000000e+00   2.0000000e+00   1.3920000e+00   0.0000000e+00   0.0000000e+00   0.0000000e+00   0.0000000e+00   2.3030000e+00  -8.6000000e-02   0.0000000e+00   0.0000000e+00   1.4110000e+00   0.0000000e+00   0.0000000e+00   0.0000000e+00   0.0000000e+00   4.4440000e+00   3.3960000e+00   0.0000000e+00   9.5310000e+00   0.0000000e+00   6.0000000e+00
   0.0000000e+00   5.6460000e+00   4.8079000e+00   2.0000000e+00   0.0000000e+00   0.0000000e+00   2.0000000e+00   0.0000000e+00   2.5000000e+01   2.0000000e+00   0.0000000e+00   0.0000000e+00   0.0000000e+00   4.2490000e+00   8.1100000e-01   1.0505000e+01   0.0000000e+00   1.2700000e+00   1.2860000e+00   0.0000000e+00   0.0000000e+00   2.0000000e+00   1.1380000e+00   0.0000000e+00   1.0000000e+00   0.0000000e+00   0.0000000e+00   2.3030000e+00  -9.8000000e-02   0.0000000e+00   0.0000000e+00   1.4110000e+00   0.0000000e+00   0.0000000e+00   0.0000000e+00   0.0000000e+00   6.9250000e+00   5.0000000e+00   0.0000000e+00   1.2274000e+01   0.0000000e+00   6.0000000e+00
   0.0000000e+00   4.5230000e+00   3.4355000e+00   0.0000000e+00   0.0000000e+00   0.0000000e+00   0.0000000e+00   0.0000000e+00   2.8600000e+01   4.0000000e+00   0.0000000e+00   2.0000000e+00   0.0000000e+00   2.9390000e+00   1.8370000e+00   9.4540000e+00   0.0000000e+00   9.6600000e-01   1.1510000e+00   0.0000000e+00   0.0000000e+00   0.0000000e+00   1.1730000e+00   0.0000000e+00   0.0000000e+00   0.0000000e+00   0.0000000e+00   2.0740000e+00   3.8000000e-02   0.0000000e+00   0.0000000e+00   2.5700000e+00   0.0000000e+00   0.0000000e+00   4.0000000e+00   1.0000000e+00   3.1770000e+00   1.7960000e+00   1.0000000e+00   7.3160000e+00   0.0000000e+00   0.0000000e+00
   0.0000000e+00   4.3430000e+00   4.3680000e+00   0.0000000e+00   1.0000000e+00   2.0000000e+00   0.0000000e+00   0.0000000e+00   1.6700000e+01   0.0000000e+00   2.0000000e+00   0.0000000e+00  -2.0760000e+00   3.0440000e+00   1.5000000e+00   9.3090000e+00   0.0000000e+00   1.0880000e+00   1.2010000e+00   0.0000000e+00   0.0000000e+00   0.0000000e+00   1.0950000e+00   0.0000000e+00   0.0000000e+00   0.0000000e+00   0.0000000e+00   2.0000000e+00  -9.9000000e-02   0.0000000e+00   1.9316000e+01   2.6820000e+00   0.0000000e+00   0.0000000e+00   2.0000000e+00   4.0000000e+00   3.5630000e+00   3.9170000e+00   4.0000000e+00   8.0580000e+00   0.0000000e+00   0.0000000e+00
   0.0000000e+00   4.7370000e+00   4.1851000e+00   2.0000000e+00   0.0000000e+00   4.0000000e+00   0.0000000e+00   0.0000000e+00   2.4100000e+01   0.0000000e+00   2.0000000e+00   2.0000000e+00  -8.0400000e-01   3.6930000e+00   2.0740000e+00   1.0071000e+01   2.0000000e+00   1.0140000e+00   1.1460000e+00   0.0000000e+00   0.0000000e+00   0.0000000e+00   1.2330000e+00   0.0000000e+00   0.0000000e+00   0.0000000e+00   0.0000000e+00   2.1750000e+00  -2.0000000e-03   0.0000000e+00   2.1065000e+01   3.2550000e+00   0.0000000e+00   0.0000000e+00   2.0000000e+00   4.0000000e+00   3.8560000e+00   2.8100000e+00   3.0000000e+00   8.9380000e+00   0.0000000e+00   0.0000000e+00
   0.0000000e+00   5.2620000e+00   4.7580000e+00   1.0000000e+00   0.0000000e+00   0.0000000e+00   0.0000000e+00   0.0000000e+00   2.7700000e+01   3.0000000e+00   7.0000000e+00   0.0000000e+00   0.0000000e+00   4.1110000e+00   3.1130000e+00   1.0545000e+01   1.2000000e+01   9.9900000e-01   1.1460000e+00   0.0000000e+00   0.0000000e+00   0.0000000e+00   1.1560000e+00   0.0000000e+00   0.0000000e+00   0.0000000e+00   0.0000000e+00   2.2580000e+00   0.0000000e+00   0.0000000e+00   1.2646000e+01   4.5180000e+00   0.0000000e+00   0.0000000e+00   0.0000000e+00   0.0000000e+00   4.4150000e+00   2.2040000e+00   0.0000000e+00   9.2740000e+00   0.0000000e+00   0.0000000e+00
   0.0000000e+00   5.3330000e+00   4.0653000e+00   1.0000000e+00   0.0000000e+00   0.0000000e+00   0.0000000e+00   0.0000000e+00   3.0200000e+01   4.0000000e+00   0.0000000e+00   0.0000000e+00   0.0000000e+00   4.4710000e+00   2.2050000e+00   1.0331000e+01   0.0000000e+00   9.5700000e-01   1.1340000e+00   0.0000000e+00   0.0000000e+00   0.0000000e+00   1.3660000e+00   0.0000000e+00   0.0000000e+00   0.0000000e+00   0.0000000e+00   2.3030000e+00   0.0000000e+00   0.0000000e+00   0.0000000e+00   1.9510000e+00   0.0000000e+00   0.0000000e+00   0.0000000e+00   0.0000000e+00   1.0319000e+01   1.5540000e+00   0.0000000e+00   1.4005000e+01   0.0000000e+00   0.0000000e+00
   0.0000000e+00   4.7320000e+00   2.9815000e+00   0.0000000e+00   0.0000000e+00   0.0000000e+00   0.0000000e+00   1.0000000e+00   4.7400000e+01   1.0000000e+00   0.0000000e+00   0.0000000e+00   1.1210000e+00   3.1020000e+00   1.1870000e+00   9.6420000e+00   0.0000000e+00   9.6900000e-01   1.1090000e+00   0.0000000e+00   0.0000000e+00   0.0000000e+00   1.3240000e+00   1.0000000e+00   0.0000000e+00   0.0000000e+00   0.0000000e+00   2.1940000e+00  -2.4000000e-02   0.0000000e+00   0.0000000e+00   1.6590000e+00   0.0000000e+00   0.0000000e+00   0.0000000e+00   0.0000000e+00   3.6320000e+00   2.0370000e+00   0.0000000e+00   8.0780000e+00   0.0000000e+00   0.0000000e+00
   0.0000000e+00   4.9120000e+00   3.2478000e+00   0.0000000e+00   0.0000000e+00   0.0000000e+00   0.0000000e+00   3.0000000e+00   4.2900000e+01   3.0000000e+00   0.0000000e+00   0.0000000e+00   0.0000000e+00   3.0750000e+00   8.8100000e-01   9.8630000e+00   0.0000000e+00   9.6700000e-01   1.1190000e+00   0.0000000e+00   0.0000000e+00   0.0000000e+00   1.3200000e+00   1.0000000e+00   0.0000000e+00   0.0000000e+00   0.0000000e+00   2.2640000e+00  -2.3000000e-02   0.0000000e+00   0.0000000e+00   9.5000000e-01   0.0000000e+00   0.0000000e+00   0.0000000e+00   0.0000000e+00   3.7140000e+00   1.8890000e+00   0.0000000e+00   8.0900000e+00   0.0000000e+00   0.0000000e+00
   0.0000000e+00   4.8280000e+00   3.0766000e+00   0.0000000e+00   0.0000000e+00   0.0000000e+00   0.0000000e+00   2.0000000e+00   4.5500000e+01   1.0000000e+00   0.0000000e+00   0.0000000e+00   0.0000000e+00   3.1880000e+00   1.2610000e+00   9.7490000e+00   0.0000000e+00   9.6800000e-01   1.1130000e+00   0.0000000e+00   0.0000000e+00   0.0000000e+00   1.3100000e+00   1.0000000e+00   0.0000000e+00   0.0000000e+00   0.0000000e+00   2.2470000e+00   1.3000000e-02   0.0000000e+00   0.0000000e+00   1.4360000e+00   0.0000000e+00   0.0000000e+00   0.0000000e+00   0.0000000e+00   3.6650000e+00   1.9830000e+00   0.0000000e+00   8.1070000e+00   0.0000000e+00   0.0000000e+00
   0.0000000e+00   4.6410000e+00   2.7973000e+00   0.0000000e+00   0.0000000e+00   0.0000000e+00   0.0000000e+00   2.0000000e+00   4.1700000e+01   2.0000000e+00   0.0000000e+00   0.0000000e+00   0.0000000e+00   3.1570000e+00   1.2610000e+00   9.7140000e+00   0.0000000e+00   9.6600000e-01   1.1210000e+00   0.0000000e+00   0.0000000e+00   0.0000000e+00   1.2790000e+00   1.0000000e+00   0.0000000e+00   0.0000000e+00   0.0000000e+00   2.2140000e+00   1.2000000e-02   0.0000000e+00   0.0000000e+00   1.7830000e+00   0.0000000e+00   0.0000000e+00   0.0000000e+00   0.0000000e+00   3.6230000e+00   1.8330000e+00   0.0000000e+00   8.0150000e+00   0.0000000e+00   0.0000000e+00
   0.0000000e+00   4.6790000e+00   2.8711000e+00   0.0000000e+00   0.0000000e+00   0.0000000e+00   0.0000000e+00   2.0000000e+00   4.1700000e+01   2.0000000e+00   0.0000000e+00   0.0000000e+00   0.0000000e+00   3.1570000e+00   1.2610000e+00   9.7150000e+00   0.0000000e+00   9.6600000e-01   1.1210000e+00   0.0000000e+00   0.0000000e+00   0.0000000e+00   1.2830000e+00   1.0000000e+00   0.0000000e+00   0.0000000e+00   0.0000000e+00   2.2220000e+00   1.2000000e-02   0.0000000e+00   0.0000000e+00   1.6950000e+00   0.0000000e+00   0.0000000e+00   0.0000000e+00   0.0000000e+00   3.6270000e+00   1.8330000e+00   0.0000000e+00   8.0150000e+00   0.0000000e+00   0.0000000e+00
   0.0000000e+00   4.8280000e+00   3.1972000e+00   0.0000000e+00   0.0000000e+00   0.0000000e+00   0.0000000e+00   2.0000000e+00   5.0000000e+01   0.0000000e+00   0.0000000e+00   0.0000000e+00   0.0000000e+00   3.2190000e+00   1.2610000e+00   9.7490000e+00   0.0000000e+00   9.7100000e-01   1.1040000e+00   0.0000000e+00   0.0000000e+00   0.0000000e+00   1.3350000e+00   1.0000000e+00   0.0000000e+00   0.0000000e+00   0.0000000e+00   2.2470000e+00   1.3000000e-02   0.0000000e+00   0.0000000e+00   1.4360000e+00   0.0000000e+00   0.0000000e+00   0.0000000e+00   0.0000000e+00   3.6870000e+00   2.1330000e+00   0.0000000e+00   8.1890000e+00   0.0000000e+00   0.0000000e+00
   0.0000000e+00   4.7320000e+00   3.0207000e+00   1.0000000e+00   0.0000000e+00   0.0000000e+00   0.0000000e+00   1.0000000e+00   5.0000000e+01   0.0000000e+00   0.0000000e+00   0.0000000e+00   9.3300000e-01   3.8440000e+00   1.1870000e+00   9.6420000e+00   0.0000000e+00   9.8500000e-01   1.0940000e+00   0.0000000e+00   0.0000000e+00   0.0000000e+00   1.3950000e+00   1.0000000e+00   1.0000000e+00   0.0000000e+00   0.0000000e+00   2.1940000e+00  -2.4000000e-02   1.0000000e+00   0.0000000e+00   1.6590000e+00   0.0000000e+00   0.0000000e+00   0.0000000e+00   0.0000000e+00   6.8810000e+00   2.1200000e+00   0.0000000e+00   1.1597000e+01   0.0000000e+00   1.0000000e+00
   0.0000000e+00   4.5170000e+00   2.8827000e+00   1.0000000e+00   0.0000000e+00   0.0000000e+00   0.0000000e+00   1.0000000e+00   5.0000000e+01   0.0000000e+00   0.0000000e+00   0.0000000e+00   0.0000000e+00   3.8400000e+00   1.4090000e+00   9.3910000e+00   0.0000000e+00   9.8500000e-01   1.0940000e+00   0.0000000e+00   0.0000000e+00   0.0000000e+00   1.3890000e+00   1.0000000e+00   1.0000000e+00   0.0000000e+00   0.0000000e+00   2.1490000e+00  -2.4000000e-02   1.0000000e+00   0.0000000e+00   2.0360000e+00   0.0000000e+00   0.0000000e+00   0.0000000e+00   0.0000000e+00   6.8720000e+00   2.0460000e+00   0.0000000e+00   1.1589000e+01   0.0000000e+00   1.0000000e+00
   0.0000000e+00   4.5960000e+00   3.2349000e+00   2.0000000e+00   0.0000000e+00   0.0000000e+00   0.0000000e+00   2.0000000e+00   5.0000000e+01   0.0000000e+00   0.0000000e+00   0.0000000e+00   0.0000000e+00   3.3730000e+00   8.7500000e-01   9.5400000e+00   0.0000000e+00   1.0250000e+00   1.0940000e+00   0.0000000e+00   0.0000000e+00   0.0000000e+00   1.3770000e+00   1.0000000e+00   0.0000000e+00   1.0000000e+00   0.0000000e+00   2.1750000e+00   4.5000000e-02   0.0000000e+00   0.0000000e+00   1.0690000e+00   0.0000000e+00   2.0000000e+00   0.0000000e+00   0.0000000e+00   3.9730000e+00   2.4440000e+00   0.0000000e+00   8.7920000e+00   0.0000000e+00   2.0000000e+00
   0.0000000e+00   4.5620000e+00   3.1831000e+00   2.0000000e+00   0.0000000e+00   0.0000000e+00   0.0000000e+00   2.0000000e+00   5.0000000e+01   0.0000000e+00   0.0000000e+00   0.0000000e+00   0.0000000e+00   3.3730000e+00   8.7500000e-01   9.5400000e+00   0.0000000e+00   1.0250000e+00   1.0940000e+00   0.0000000e+00   0.0000000e+00   0.0000000e+00   1.3720000e+00   1.0000000e+00   0.0000000e+00   1.0000000e+00   0.0000000e+00   2.1700000e+00   4.5000000e-02   0.0000000e+00   0.0000000e+00   1.1400000e+00   0.0000000e+00   2.0000000e+00   0.0000000e+00   0.0000000e+00   3.9550000e+00   2.4440000e+00   0.0000000e+00   8.7920000e+00   0.0000000e+00   2.0000000e+00
   0.0000000e+00   4.7320000e+00   3.3007000e+00   2.0000000e+00   0.0000000e+00   0.0000000e+00   0.0000000e+00   2.0000000e+00   5.0000000e+01   0.0000000e+00   0.0000000e+00   0.0000000e+00   0.0000000e+00   3.3730000e+00   8.7500000e-01   9.5790000e+00   0.0000000e+00   1.0250000e+00   1.0940000e+00   0.0000000e+00   0.0000000e+00   0.0000000e+00   1.3740000e+00   1.0000000e+00   0.0000000e+00   1.0000000e+00   0.0000000e+00   2.1940000e+00   4.5000000e-02   0.0000000e+00   0.0000000e+00   8.5400000e-01   0.0000000e+00   2.0000000e+00   0.0000000e+00   0.0000000e+00   4.0340000e+00   2.4440000e+00   0.0000000e+00   8.7940000e+00   0.0000000e+00   2.0000000e+00
   0.0000000e+00   4.5620000e+00   3.1356000e+00   2.0000000e+00   0.0000000e+00   0.0000000e+00   0.0000000e+00   2.0000000e+00   5.0000000e+01   0.0000000e+00   0.0000000e+00   0.0000000e+00   0.0000000e+00   4.2250000e+00   8.7500000e-01   9.5400000e+00   0.0000000e+00   1.0090000e+00   1.0770000e+00   0.0000000e+00   0.0000000e+00   0.0000000e+00   1.4820000e+00   1.0000000e+00   1.0000000e+00   0.0000000e+00   0.0000000e+00   2.1700000e+00   4.3000000e-02   1.0000000e+00   0.0000000e+00   1.1400000e+00   0.0000000e+00   2.0000000e+00   0.0000000e+00   0.0000000e+00   6.8860000e+00   2.1040000e+00   0.0000000e+00   1.2272000e+01   0.0000000e+00   2.0000000e+00
   0.0000000e+00   4.8070000e+00   3.3045000e+00   2.0000000e+00   0.0000000e+00   0.0000000e+00   0.0000000e+00   3.0000000e+00   4.6700000e+01   1.0000000e+00   0.0000000e+00   0.0000000e+00   0.0000000e+00   3.4440000e+00   8.8100000e-01   9.8330000e+00   0.0000000e+00   1.0120000e+00   1.1030000e+00   0.0000000e+00   0.0000000e+00   0.0000000e+00   1.3660000e+00   1.0000000e+00   0.0000000e+00   1.0000000e+00   0.0000000e+00   2.2460000e+00  -2.5000000e-02   0.0000000e+00   0.0000000e+00   1.0600000e+00   0.0000000e+00   2.0000000e+00   0.0000000e+00   0.0000000e+00   4.0050000e+00   2.3580000e+00   0.0000000e+00   8.8570000e+00   0.0000000e+00   2.0000000e+00
   0.0000000e+00   4.9120000e+00   3.3884000e+00   2.0000000e+00   0.0000000e+00   0.0000000e+00   0.0000000e+00   3.0000000e+00   4.6700000e+01   1.0000000e+00   0.0000000e+00   0.0000000e+00   0.0000000e+00   3.4440000e+00   8.8100000e-01   9.8630000e+00   0.0000000e+00   1.0120000e+00   1.1030000e+00   0.0000000e+00   0.0000000e+00   0.0000000e+00   1.3650000e+00   1.0000000e+00   0.0000000e+00   1.0000000e+00   0.0000000e+00   2.2640000e+00  -2.5000000e-02   0.0000000e+00   0.0000000e+00   9.5000000e-01   0.0000000e+00   2.0000000e+00   0.0000000e+00   0.0000000e+00   4.0250000e+00   2.3580000e+00   0.0000000e+00   8.8590000e+00   0.0000000e+00   2.0000000e+00
   0.0000000e+00   4.6420000e+00   3.0494000e+00   0.0000000e+00   0.0000000e+00   2.0000000e+00   0.0000000e+00   2.0000000e+00   4.0000000e+01   1.0000000e+00   0.0000000e+00   2.0000000e+00   0.0000000e+00   3.0800000e+00   1.1870000e+00   9.6310000e+00   0.0000000e+00   9.7600000e-01   1.1290000e+00   0.0000000e+00   0.0000000e+00   0.0000000e+00   1.2750000e+00   1.0000000e+00   0.0000000e+00   0.0000000e+00   0.0000000e+00   2.2000000e+00  -2.4000000e-02   0.0000000e+00   0.0000000e+00   1.4870000e+00   0.0000000e+00   1.0000000e+00   2.0000000e+00   1.0000000e+00   3.6340000e+00   1.9810000e+00   1.0000000e+00   8.0010000e+00   0.0000000e+00   0.0000000e+00
   0.0000000e+00   4.6750000e+00   2.2988000e+00   0.0000000e+00   0.0000000e+00   2.0000000e+00   0.0000000e+00   2.0000000e+00   5.0000000e+01   0.0000000e+00   0.0000000e+00   4.0000000e+00   0.0000000e+00   3.4860000e+00   0.0000000e+00   9.9710000e+00   0.0000000e+00   9.8000000e-01   1.1070000e+00   0.0000000e+00   0.0000000e+00   0.0000000e+00   1.3150000e+00   2.0000000e+00   0.0000000e+00   0.0000000e+00   1.0000000e+00   2.2360000e+00   1.0000000e-03   0.0000000e+00   0.0000000e+00   2.8290000e+00   0.0000000e+00   2.0000000e+00   4.0000000e+00   1.0000000e+00   3.6480000e+00   1.9870000e+00   1.0000000e+00   8.4690000e+00   0.0000000e+00   0.0000000e+00
   0.0000000e+00   4.8070000e+00   3.3502000e+00   2.0000000e+00   0.0000000e+00   1.0000000e+00   0.0000000e+00   3.0000000e+00   4.2900000e+01   0.0000000e+00   0.0000000e+00   2.0000000e+00   0.0000000e+00   3.4530000e+00   8.8100000e-01   9.8330000e+00   0.0000000e+00   1.0290000e+00   1.1170000e+00   0.0000000e+00   0.0000000e+00   0.0000000e+00   1.3320000e+00   1.0000000e+00   0.0000000e+00   1.0000000e+00   0.0000000e+00   2.2460000e+00  -2.5000000e-02   0.0000000e+00   0.0000000e+00   1.0600000e+00   0.0000000e+00   3.0000000e+00   2.0000000e+00   2.0000000e+00   4.0070000e+00   2.5800000e+00   1.0000000e+00   8.8630000e+00   0.0000000e+00   2.0000000e+00
   0.0000000e+00   4.8070000e+00   3.3499000e+00   2.0000000e+00   0.0000000e+00   1.0000000e+00   0.0000000e+00   3.0000000e+00   4.2900000e+01   0.0000000e+00   0.0000000e+00   2.0000000e+00   0.0000000e+00   3.4530000e+00   8.8100000e-01   9.8330000e+00   0.0000000e+00   1.0290000e+00   1.1170000e+00   0.0000000e+00   0.0000000e+00   0.0000000e+00   1.3340000e+00   1.0000000e+00   0.0000000e+00   1.0000000e+00   0.0000000e+00   2.2460000e+00  -2.5000000e-02   0.0000000e+00   0.0000000e+00   1.0600000e+00   0.0000000e+00   3.0000000e+00   2.0000000e+00   2.0000000e+00   3.9960000e+00   2.5800000e+00   1.0000000e+00   8.8630000e+00   0.0000000e+00   2.0000000e+00
   0.0000000e+00   4.6490000e+00   2.3407000e+00   0.0000000e+00   1.0000000e+00   7.0000000e+00   0.0000000e+00   3.0000000e+00   4.6200000e+01   0.0000000e+00   0.0000000e+00   1.0000000e+01   0.0000000e+00   3.6390000e+00   5.2100000e-01   1.0185000e+01   0.0000000e+00   9.9400000e-01   1.1210000e+00   0.0000000e+00   0.0000000e+00   0.0000000e+00   1.2850000e+00   2.0000000e+00   0.0000000e+00   0.0000000e+00   0.0000000e+00   2.2360000e+00   0.0000000e+00   0.0000000e+00   0.0000000e+00   3.6260000e+00   0.0000000e+00   3.0000000e+00   8.0000000e+00   2.0000000e+00   3.7120000e+00   2.2000000e+00   3.0000000e+00   8.6780000e+00   0.0000000e+00   0.0000000e+00
   0.0000000e+00   4.9230000e+00   3.5484000e+00   0.0000000e+00   0.0000000e+00   2.0000000e+00   0.0000000e+00   2.0000000e+00   3.7500000e+01   0.0000000e+00   2.0000000e+00   4.0000000e+00   0.0000000e+00   3.2880000e+00   1.1850000e+00   9.9110000e+00   4.0000000e+00   1.0390000e+00   1.1400000e+00   0.0000000e+00   1.0000000e+00   0.0000000e+00   1.2250000e+00   1.0000000e+00   0.0000000e+00   0.0000000e+00   0.0000000e+00   2.2670000e+00   1.5000000e-02   0.0000000e+00   2.0295000e+01   1.5630000e+00   0.0000000e+00   2.0000000e+00   4.0000000e+00   2.0000000e+00   3.8570000e+00   3.1330000e+00   2.0000000e+00   8.5080000e+00   0.0000000e+00   0.0000000e+00
   0.0000000e+00   4.9650000e+00   3.6277000e+00   1.0000000e+00   0.0000000e+00   2.0000000e+00   0.0000000e+00   3.0000000e+00   3.7500000e+01   0.0000000e+00   2.0000000e+00   4.0000000e+00   0.0000000e+00   3.5200000e+00   1.1600000e+00   1.0099000e+01   4.0000000e+00   1.0590000e+00   1.1370000e+00   0.0000000e+00   1.0000000e+00   0.0000000e+00   1.2490000e+00   1.0000000e+00   0.0000000e+00   1.0000000e+00   0.0000000e+00   2.3050000e+00  -8.0000000e-03   0.0000000e+00   2.0482000e+01   1.5530000e+00   0.0000000e+00   3.0000000e+00   4.0000000e+00   2.0000000e+00   3.9690000e+00   3.1920000e+00   2.0000000e+00   8.8920000e+00   0.0000000e+00   1.0000000e+00
   0.0000000e+00   5.1030000e+00   3.9386000e+00   1.0000000e+00   0.0000000e+00   3.0000000e+00   0.0000000e+00   4.0000000e+00   3.3300000e+01   0.0000000e+00   4.0000000e+00   6.0000000e+00   0.0000000e+00   3.7610000e+00   1.1970000e+00   1.0456000e+01   8.0000000e+00   1.1010000e+00   1.1500000e+00   0.0000000e+00   2.0000000e+00   0.0000000e+00   1.2170000e+00   1.0000000e+00   0.0000000e+00   1.0000000e+00   0.0000000e+00   2.3800000e+00   1.0000000e-03   0.0000000e+00   4.1432000e+01   1.7400000e+00   0.0000000e+00   4.0000000e+00   6.0000000e+00   2.0000000e+00   4.0480000e+00   3.6270000e+00   3.0000000e+00   9.1910000e+00   0.0000000e+00   1.0000000e+00
   0.0000000e+00   4.9230000e+00   3.5714000e+00   1.0000000e+00   0.0000000e+00   1.0000000e+00   0.0000000e+00   2.0000000e+00   4.2900000e+01   0.0000000e+00   2.0000000e+00   2.0000000e+00   0.0000000e+00   3.4450000e+00   1.1850000e+00   9.9110000e+00   4.0000000e+00   1.0610000e+00   1.1210000e+00   0.0000000e+00   1.0000000e+00   0.0000000e+00   1.2730000e+00   1.0000000e+00   0.0000000e+00   1.0000000e+00   0.0000000e+00   2.2670000e+00   1.5000000e-02   0.0000000e+00   2.0286000e+01   1.5630000e+00   0.0000000e+00   2.0000000e+00   2.0000000e+00   0.0000000e+00   3.9880000e+00   3.1440000e+00   1.0000000e+00   8.8250000e+00   0.0000000e+00   1.0000000e+00
   0.0000000e+00   5.0400000e+00   3.8356000e+00   0.0000000e+00   0.0000000e+00   2.0000000e+00   0.0000000e+00   2.0000000e+00   3.7500000e+01   0.0000000e+00   4.0000000e+00   4.0000000e+00   0.0000000e+00   3.5130000e+00   1.2580000e+00   1.0159000e+01   8.0000000e+00   1.0870000e+00   1.1410000e+00   0.0000000e+00   2.0000000e+00   0.0000000e+00   1.2040000e+00   1.0000000e+00   0.0000000e+00   0.0000000e+00   0.0000000e+00   2.3230000e+00   5.0000000e-03   0.0000000e+00   4.0909000e+01   1.7110000e+00   0.0000000e+00   2.0000000e+00   4.0000000e+00   0.0000000e+00   3.9460000e+00   3.6110000e+00   2.0000000e+00   8.8540000e+00   0.0000000e+00   0.0000000e+00
   0.0000000e+00   5.0680000e+00   3.8515000e+00   0.0000000e+00   0.0000000e+00   3.0000000e+00   0.0000000e+00   3.0000000e+00   3.6800000e+01   1.0000000e+00   4.0000000e+00   4.0000000e+00   0.0000000e+00   3.5760000e+00   1.2300000e+00   1.0309000e+01   8.0000000e+00   1.0670000e+00   1.1400000e+00   0.0000000e+00   2.0000000e+00   0.0000000e+00   1.2160000e+00   1.0000000e+00   0.0000000e+00   0.0000000e+00   0.0000000e+00   2.3510000e+00  -2.0000000e-03   0.0000000e+00   4.1436000e+01   1.5810000e+00   0.0000000e+00   2.0000000e+00   4.0000000e+00   0.0000000e+00   3.9620000e+00   3.4620000e+00   2.0000000e+00   8.9140000e+00   0.0000000e+00   0.0000000e+00
   0.0000000e+00   5.0060000e+00   3.7359000e+00   0.0000000e+00   0.0000000e+00   2.0000000e+00   0.0000000e+00   3.0000000e+00   3.6800000e+01   1.0000000e+00   4.0000000e+00   5.0000000e+00   0.0000000e+00   3.5760000e+00   1.2300000e+00   1.0309000e+01   8.0000000e+00   1.0670000e+00   1.1400000e+00   0.0000000e+00   2.0000000e+00   0.0000000e+00   1.2160000e+00   1.0000000e+00   0.0000000e+00   0.0000000e+00   0.0000000e+00   2.3380000e+00  -2.0000000e-03   0.0000000e+00   4.1299000e+01   1.8730000e+00   0.0000000e+00   2.0000000e+00   4.0000000e+00   0.0000000e+00   3.9360000e+00   3.4620000e+00   2.0000000e+00   8.9140000e+00   0.0000000e+00   0.0000000e+00
   0.0000000e+00   4.8950000e+00   3.4879000e+00   1.0000000e+00   0.0000000e+00   1.0000000e+00   0.0000000e+00   3.0000000e+00   4.1200000e+01   1.0000000e+00   2.0000000e+00   2.0000000e+00   0.0000000e+00   3.5120000e+00   1.1600000e+00   1.0099000e+01   4.0000000e+00   1.0430000e+00   1.1240000e+00   0.0000000e+00   1.0000000e+00   0.0000000e+00   1.2780000e+00   1.0000000e+00   0.0000000e+00   1.0000000e+00   0.0000000e+00   2.2920000e+00  -8.0000000e-03   0.0000000e+00   2.0423000e+01   1.6960000e+00   0.0000000e+00   2.0000000e+00   2.0000000e+00   0.0000000e+00   3.9740000e+00   3.0100000e+00   1.0000000e+00   8.8860000e+00   0.0000000e+00   1.0000000e+00
   0.0000000e+00   5.4020000e+00   3.7849000e+00   1.0000000e+00   0.0000000e+00   1.0000000e+00   1.0000000e+00   3.0000000e+00   4.1200000e+01   1.0000000e+00   2.0000000e+00   3.0000000e+00   0.0000000e+00   3.7600000e+00   1.1970000e+00   1.0666000e+01   4.0000000e+00   1.1330000e+00   1.1840000e+00   0.0000000e+00   1.0000000e+00   1.0000000e+00   1.1500000e+00   1.0000000e+00   0.0000000e+00   1.0000000e+00   0.0000000e+00   2.4030000e+00   1.0000000e-03   0.0000000e+00   2.0484000e+01   1.6790000e+00   0.0000000e+00   2.0000000e+00   2.0000000e+00   0.0000000e+00   3.9910000e+00   4.0260000e+00   1.0000000e+00   9.0770000e+00   0.0000000e+00   4.0000000e+00
   0.0000000e+00   5.0060000e+00   3.7801000e+00   1.0000000e+00   0.0000000e+00   2.0000000e+00   0.0000000e+00   3.0000000e+00   3.7500000e+01   0.0000000e+00   4.0000000e+00   4.0000000e+00   0.0000000e+00   3.7030000e+00   1.2300000e+00   1.0309000e+01   8.0000000e+00   1.1080000e+00   1.1370000e+00   0.0000000e+00   2.0000000e+00   0.0000000e+00   1.2310000e+00   1.0000000e+00   0.0000000e+00   1.0000000e+00   0.0000000e+00   2.3380000e+00  -3.0000000e-03   0.0000000e+00   4.1044000e+01   1.8730000e+00   0.0000000e+00   3.0000000e+00   4.0000000e+00   0.0000000e+00   4.0320000e+00   3.6240000e+00   2.0000000e+00   9.1410000e+00   0.0000000e+00   1.0000000e+00
   0.0000000e+00   4.8950000e+00   3.5400000e+00   2.0000000e+00   0.0000000e+00   1.0000000e+00   0.0000000e+00   3.0000000e+00   4.2900000e+01   0.0000000e+00   2.0000000e+00   2.0000000e+00   0.0000000e+00   3.6470000e+00   1.1600000e+00   1.0099000e+01   4.0000000e+00   1.0840000e+00   1.1170000e+00   0.0000000e+00   1.0000000e+00   0.0000000e+00   1.2960000e+00   1.0000000e+00   0.0000000e+00   1.0000000e+00   0.0000000e+00   2.2920000e+00  -8.0000000e-03   0.0000000e+00   2.0337000e+01   1.6960000e+00   0.0000000e+00   3.0000000e+00   2.0000000e+00   0.0000000e+00   4.0730000e+00   3.2020000e+00   1.0000000e+00   9.1180000e+00   0.0000000e+00   2.0000000e+00
   0.0000000e+00   4.9580000e+00   3.5995000e+00   2.0000000e+00   0.0000000e+00   1.0000000e+00   0.0000000e+00   3.0000000e+00   4.2900000e+01   0.0000000e+00   2.0000000e+00   2.0000000e+00   0.0000000e+00   3.6470000e+00   1.1600000e+00   1.0099000e+01   4.0000000e+00   1.0840000e+00   1.1170000e+00   0.0000000e+00   1.0000000e+00   0.0000000e+00   1.2990000e+00   1.0000000e+00   0.0000000e+00   1.0000000e+00   0.0000000e+00   2.3030000e+00  -8.0000000e-03   0.0000000e+00   2.0422000e+01   1.6020000e+00   0.0000000e+00   3.0000000e+00   2.0000000e+00   0.0000000e+00   4.0570000e+00   3.2020000e+00   1.0000000e+00   9.1180000e+00   0.0000000e+00   2.0000000e+00
   0.0000000e+00   5.0980000e+00   2.6361000e+00   0.0000000e+00   0.0000000e+00   1.0000000e+01   0.0000000e+00   2.0000000e+00   4.4800000e+01   0.0000000e+00   0.0000000e+00   8.0000000e+00   1.1000000e-02   3.6950000e+00   8.7500000e-01   1.0386000e+01   0.0000000e+00   9.9000000e-01   1.1230000e+00   0.0000000e+00   0.0000000e+00   0.0000000e+00   1.2870000e+00   2.0000000e+00   0.0000000e+00   0.0000000e+00   1.0000000e+00   2.3580000e+00   0.0000000e+00   0.0000000e+00   0.0000000e+00   2.2980000e+00   0.0000000e+00   2.0000000e+00   4.0000000e+00   3.0000000e+00   3.7460000e+00   2.2500000e+00   3.0000000e+00   8.7190000e+00   0.0000000e+00   0.0000000e+00
   0.0000000e+00   4.7700000e+00   3.0583000e+00   0.0000000e+00   0.0000000e+00   0.0000000e+00   0.0000000e+00   2.0000000e+00   4.5000000e+01   1.0000000e+00   1.0000000e+00   0.0000000e+00   1.0140000e+00   3.2170000e+00   1.1850000e+00   9.8820000e+00   2.0000000e+00   9.8700000e-01   1.1140000e+00   0.0000000e+00   0.0000000e+00   0.0000000e+00   1.2880000e+00   1.0000000e+00   0.0000000e+00   0.0000000e+00   0.0000000e+00   2.2360000e+00   1.4000000e-02   0.0000000e+00   0.0000000e+00   1.7400000e+00   0.0000000e+00   1.0000000e+00   0.0000000e+00   1.0000000e+00   3.6900000e+00   2.4000000e+00   0.0000000e+00   8.2280000e+00   0.0000000e+00   0.0000000e+00
   0.0000000e+00   4.9470000e+00   2.9807000e+00   0.0000000e+00   0.0000000e+00   0.0000000e+00   0.0000000e+00   2.0000000e+00   4.0000000e+01   2.0000000e+00   1.0000000e+00   0.0000000e+00   0.0000000e+00   3.2660000e+00   1.4550000e+00   9.9740000e+00   3.0000000e+00   9.8100000e-01   1.1250000e+00   0.0000000e+00   0.0000000e+00   0.0000000e+00   1.2530000e+00   1.0000000e+00   0.0000000e+00   0.0000000e+00   0.0000000e+00   2.2820000e+00  -7.0000000e-03   0.0000000e+00   0.0000000e+00   1.8870000e+00   0.0000000e+00   1.0000000e+00   0.0000000e+00   1.0000000e+00   3.6830000e+00   2.1970000e+00   0.0000000e+00   8.1520000e+00   0.0000000e+00   0.0000000e+00
   0.0000000e+00   4.8050000e+00   2.8459000e+00   0.0000000e+00   0.0000000e+00   0.0000000e+00   0.0000000e+00   2.0000000e+00   4.0000000e+01   2.0000000e+00   1.0000000e+00   0.0000000e+00   0.0000000e+00   3.2660000e+00   1.4550000e+00   9.9470000e+00   2.0000000e+00   9.8100000e-01   1.1250000e+00   0.0000000e+00   0.0000000e+00   0.0000000e+00   1.2500000e+00   1.0000000e+00   0.0000000e+00   0.0000000e+00   0.0000000e+00   2.2510000e+00  -7.0000000e-03   0.0000000e+00   0.0000000e+00   2.0410000e+00   0.0000000e+00   1.0000000e+00   0.0000000e+00   1.0000000e+00   3.6570000e+00   2.1970000e+00   0.0000000e+00   8.1480000e+00   0.0000000e+00   0.0000000e+00
   0.0000000e+00   5.4590000e+00   2.9274000e+00   0.0000000e+00   0.0000000e+00   0.0000000e+00   2.0000000e+00   2.0000000e+00   3.7800000e+01   5.0000000e+00   1.0000000e+00   0.0000000e+00   0.0000000e+00   3.5470000e+00   1.5710000e+00   1.0843000e+01   2.0000000e+00   9.7400000e-01   1.1290000e+00   0.0000000e+00   0.0000000e+00   0.0000000e+00   1.2650000e+00   1.0000000e+00   0.0000000e+00   0.0000000e+00   0.0000000e+00   2.3780000e+00  -1.0000000e-03   0.0000000e+00   0.0000000e+00   2.7400000e+00   0.0000000e+00   1.0000000e+00   0.0000000e+00   1.0000000e+00   3.7040000e+00   2.0890000e+00   0.0000000e+00   8.4800000e+00   0.0000000e+00   0.0000000e+00
   0.0000000e+00   4.7930000e+00   1.9089000e+00   0.0000000e+00   0.0000000e+00   0.0000000e+00   0.0000000e+00   2.0000000e+00   3.6700000e+01   1.0000000e+00   1.0000000e+00   0.0000000e+00   0.0000000e+00   3.7400000e+00   3.0250000e+00   1.0128000e+01   3.0000000e+00   9.7100000e-01   1.1310000e+00   0.0000000e+00   0.0000000e+00   0.0000000e+00   1.2380000e+00   1.0000000e+00   0.0000000e+00   0.0000000e+00   0.0000000e+00   2.2360000e+00   0.0000000e+00   0.0000000e+00   0.0000000e+00   6.6870000e+00   0.0000000e+00   1.0000000e+00   0.0000000e+00   1.0000000e+00   3.6570000e+00   1.8860000e+00   0.0000000e+00   8.3970000e+00   0.0000000e+00   0.0000000e+00
   0.0000000e+00   5.4660000e+00   3.3208000e+00   0.0000000e+00   0.0000000e+00   0.0000000e+00   2.0000000e+00   3.0000000e+00   3.7200000e+01   6.0000000e+00   1.0000000e+00   0.0000000e+00   0.0000000e+00   3.6600000e+00   1.4940000e+00   1.0995000e+01   3.0000000e+00   9.7200000e-01   1.1300000e+00   0.0000000e+00   0.0000000e+00   0.0000000e+00   1.2450000e+00   1.0000000e+00   0.0000000e+00   0.0000000e+00   0.0000000e+00   2.4360000e+00   0.0000000e+00   0.0000000e+00   0.0000000e+00   2.3990000e+00   0.0000000e+00   1.0000000e+00   0.0000000e+00   1.0000000e+00   3.7980000e+00   2.0290000e+00   0.0000000e+00   8.5880000e+00   0.0000000e+00   0.0000000e+00
   0.0000000e+00   5.4220000e+00   3.3311000e+00   0.0000000e+00   0.0000000e+00   0.0000000e+00   2.0000000e+00   3.0000000e+00   3.7800000e+01   6.0000000e+00   1.0000000e+00   0.0000000e+00   0.0000000e+00   3.5510000e+00   1.1610000e+00   1.0929000e+01   3.0000000e+00   9.7400000e-01   1.1290000e+00   0.0000000e+00   0.0000000e+00   0.0000000e+00   1.2650000e+00   1.0000000e+00   0.0000000e+00   0.0000000e+00   0.0000000e+00   2.4170000e+00  -1.0000000e-03   0.0000000e+00   0.0000000e+00   2.0840000e+00   0.0000000e+00   1.0000000e+00   0.0000000e+00   1.0000000e+00   3.7990000e+00   2.1000000e+00   0.0000000e+00   8.5480000e+00   0.0000000e+00   0.0000000e+00
   0.0000000e+00   5.1020000e+00   3.2259000e+00   0.0000000e+00   0.0000000e+00   0.0000000e+00   0.0000000e+00   3.0000000e+00   3.8700000e+01   4.0000000e+00   1.0000000e+00   0.0000000e+00   0.0000000e+00   3.4190000e+00   1.2300000e+00   1.0328000e+01   4.0000000e+00   9.7700000e-01   1.1270000e+00   0.0000000e+00   0.0000000e+00   0.0000000e+00   1.2600000e+00   1.0000000e+00   0.0000000e+00   0.0000000e+00   0.0000000e+00   2.3580000e+00  -2.0000000e-03   0.0000000e+00   0.0000000e+00   1.8560000e+00   0.0000000e+00   1.0000000e+00   0.0000000e+00   1.0000000e+00   3.7650000e+00   2.1280000e+00   0.0000000e+00   8.3480000e+00   0.0000000e+00   0.0000000e+00
   0.0000000e+00   5.3750000e+00   3.2786000e+00   0.0000000e+00   0.0000000e+00   0.0000000e+00   1.0000000e+00   3.0000000e+00   3.9300000e+01   4.0000000e+00   1.0000000e+00   0.0000000e+00   0.0000000e+00   3.3510000e+00   1.1240000e+00   1.0524000e+01   3.0000000e+00   9.7800000e-01   1.1260000e+00   0.0000000e+00   0.0000000e+00   0.0000000e+00   1.2660000e+00   1.0000000e+00   0.0000000e+00   0.0000000e+00   0.0000000e+00   2.3680000e+00   4.0000000e-03   0.0000000e+00   0.0000000e+00   1.6710000e+00   0.0000000e+00   1.0000000e+00   0.0000000e+00   1.0000000e+00   3.7660000e+00   2.1880000e+00   0.0000000e+00   8.3540000e+00   0.0000000e+00   0.0000000e+00
   0.0000000e+00   4.9580000e+00   3.1448000e+00   0.0000000e+00   0.0000000e+00   0.0000000e+00   0.0000000e+00   3.0000000e+00   4.0000000e+01   3.0000000e+00   1.0000000e+00   0.0000000e+00   0.0000000e+00   3.2720000e+00   1.1600000e+00   1.0099000e+01   3.0000000e+00   9.8100000e-01   1.1250000e+00   0.0000000e+00   0.0000000e+00   0.0000000e+00   1.2680000e+00   1.0000000e+00   0.0000000e+00   0.0000000e+00   0.0000000e+00   2.3030000e+00  -7.0000000e-03   0.0000000e+00   0.0000000e+00   1.6020000e+00   0.0000000e+00   1.0000000e+00   0.0000000e+00   1.0000000e+00   3.7310000e+00   2.2120000e+00   0.0000000e+00   8.2360000e+00   0.0000000e+00   0.0000000e+00
   0.0000000e+00   5.4890000e+00   3.5630000e+00   0.0000000e+00   0.0000000e+00   0.0000000e+00   2.0000000e+00   4.0000000e+00   3.7200000e+01   7.0000000e+00   1.0000000e+00   0.0000000e+00   0.0000000e+00   3.6640000e+00   1.1940000e+00   1.1033000e+01   4.0000000e+00   9.7200000e-01   1.1300000e+00   0.0000000e+00   0.0000000e+00   0.0000000e+00   1.2530000e+00   1.0000000e+00   0.0000000e+00   0.0000000e+00   0.0000000e+00   2.4630000e+00   0.0000000e+00   0.0000000e+00   0.0000000e+00   1.8280000e+00   0.0000000e+00   1.0000000e+00   0.0000000e+00   1.0000000e+00   3.8520000e+00   2.0390000e+00   0.0000000e+00   8.6500000e+00   0.0000000e+00   0.0000000e+00
   0.0000000e+00   5.4890000e+00   3.5897000e+00   0.0000000e+00   0.0000000e+00   0.0000000e+00   2.0000000e+00   4.0000000e+00   3.6600000e+01   7.0000000e+00   2.0000000e+00   0.0000000e+00   0.0000000e+00   3.6780000e+00   1.1940000e+00   1.1033000e+01   6.0000000e+00   9.8200000e-01   1.1320000e+00   0.0000000e+00   0.0000000e+00   0.0000000e+00   1.2370000e+00   1.0000000e+00   0.0000000e+00   0.0000000e+00   0.0000000e+00   2.4630000e+00   0.0000000e+00   0.0000000e+00   0.0000000e+00   1.8280000e+00   0.0000000e+00   1.0000000e+00   0.0000000e+00   2.0000000e+00   3.8530000e+00   2.2750000e+00   0.0000000e+00   8.6620000e+00   0.0000000e+00   0.0000000e+00
   0.0000000e+00   4.7090000e+00   2.1739000e+00   0.0000000e+00   0.0000000e+00   0.0000000e+00   0.0000000e+00   3.0000000e+00   5.0000000e+01   0.0000000e+00   1.0000000e+00   0.0000000e+00   0.0000000e+00   3.5580000e+00   5.4400000e-01   1.0149000e+01   2.0000000e+00   9.8600000e-01   1.1040000e+00   0.0000000e+00   0.0000000e+00   0.0000000e+00   1.3040000e+00   2.0000000e+00   0.0000000e+00   0.0000000e+00   0.0000000e+00   2.2590000e+00  -1.0000000e-03   0.0000000e+00   0.0000000e+00   2.9520000e+00   0.0000000e+00   1.0000000e+00   0.0000000e+00   1.0000000e+00   3.6760000e+00   2.1790000e+00   0.0000000e+00   8.5580000e+00   0.0000000e+00   0.0000000e+00
   0.0000000e+00   4.8170000e+00   2.0469000e+00   0.0000000e+00   0.0000000e+00   0.0000000e+00   0.0000000e+00   2.0000000e+00   3.9400000e+01   2.0000000e+00   2.0000000e+00   0.0000000e+00   0.0000000e+00   3.5730000e+00   1.1690000e+00   1.0260000e+01   3.0000000e+00   9.8800000e-01   1.1260000e+00   0.0000000e+00   0.0000000e+00   0.0000000e+00   1.2150000e+00   2.0000000e+00   0.0000000e+00   0.0000000e+00   0.0000000e+00   2.3010000e+00   0.0000000e+00   0.0000000e+00   0.0000000e+00   3.2680000e+00   0.0000000e+00   1.0000000e+00   0.0000000e+00   0.0000000e+00   3.6650000e+00   1.9670000e+00   0.0000000e+00   8.4970000e+00   0.0000000e+00   0.0000000e+00
   0.0000000e+00   4.8450000e+00   2.7759000e+00   0.0000000e+00   0.0000000e+00   0.0000000e+00   0.0000000e+00   2.0000000e+00   3.6800000e+01   2.0000000e+00   2.0000000e+00   0.0000000e+00   0.0000000e+00   3.6010000e+00   2.1250000e+00   1.0029000e+01   6.0000000e+00   9.8400000e-01   1.1310000e+00   0.0000000e+00   0.0000000e+00   0.0000000e+00   1.2170000e+00   1.0000000e+00   0.0000000e+00   0.0000000e+00   0.0000000e+00   2.2700000e+00   0.0000000e+00   0.0000000e+00   0.0000000e+00   3.5740000e+00   0.0000000e+00   2.0000000e+00   0.0000000e+00   0.0000000e+00   3.6780000e+00   1.9580000e+00   0.0000000e+00   8.3370000e+00   0.0000000e+00   0.0000000e+00
   0.0000000e+00   5.3770000e+00   3.3527000e+00   0.0000000e+00   0.0000000e+00   0.0000000e+00   1.0000000e+00   3.0000000e+00   3.7900000e+01   3.0000000e+00   2.0000000e+00   0.0000000e+00   0.0000000e+00   3.4370000e+00   1.2300000e+00   1.0559000e+01   5.0000000e+00   9.9000000e-01   1.1290000e+00   0.0000000e+00   0.0000000e+00   0.0000000e+00   1.2300000e+00   1.0000000e+00   0.0000000e+00   0.0000000e+00   0.0000000e+00   2.3750000e+00  -2.0000000e-03   0.0000000e+00   0.0000000e+00   1.8090000e+00   0.0000000e+00   2.0000000e+00   0.0000000e+00   1.0000000e+00   3.7740000e+00   2.2880000e+00   0.0000000e+00   8.4140000e+00   0.0000000e+00   0.0000000e+00
   0.0000000e+00   4.9530000e+00   3.6002000e+00   0.0000000e+00   0.0000000e+00   2.0000000e+00   0.0000000e+00   2.0000000e+00   3.8900000e+01   0.0000000e+00   3.0000000e+00   2.0000000e+00   0.0000000e+00   3.3700000e+00   1.2730000e+00   9.9750000e+00   6.0000000e+00   1.0410000e+00   1.1320000e+00   0.0000000e+00   1.0000000e+00   0.0000000e+00   1.2100000e+00   1.0000000e+00   0.0000000e+00   0.0000000e+00   0.0000000e+00   2.2880000e+00  -8.0000000e-03   0.0000000e+00   2.0612000e+01   1.6020000e+00   0.0000000e+00   2.0000000e+00   2.0000000e+00   0.0000000e+00   3.8610000e+00   2.9850000e+00   1.0000000e+00   8.5510000e+00   0.0000000e+00   0.0000000e+00
   0.0000000e+00   4.9650000e+00   3.6001000e+00   0.0000000e+00   0.0000000e+00   1.0000000e+00   0.0000000e+00   3.0000000e+00   3.8900000e+01   1.0000000e+00   3.0000000e+00   3.0000000e+00   0.0000000e+00   3.3750000e+00   1.1600000e+00   1.0099000e+01   6.0000000e+00   1.0410000e+00   1.1320000e+00   0.0000000e+00   1.0000000e+00   0.0000000e+00   1.2180000e+00   1.0000000e+00   0.0000000e+00   0.0000000e+00   0.0000000e+00   2.3050000e+00  -8.0000000e-03   0.0000000e+00   2.0537000e+01   1.5530000e+00   0.0000000e+00   2.0000000e+00   2.0000000e+00   1.0000000e+00   3.8800000e+00   3.1820000e+00   1.0000000e+00   8.6010000e+00   0.0000000e+00   0.0000000e+00
   0.0000000e+00   4.9580000e+00   3.5520000e+00   0.0000000e+00   0.0000000e+00   1.0000000e+00   0.0000000e+00   3.0000000e+00   3.8900000e+01   1.0000000e+00   3.0000000e+00   3.0000000e+00   0.0000000e+00   3.3750000e+00   1.1600000e+00   1.0099000e+01   6.0000000e+00   1.0410000e+00   1.1320000e+00   0.0000000e+00   1.0000000e+00   0.0000000e+00   1.2260000e+00   1.0000000e+00   0.0000000e+00   0.0000000e+00   0.0000000e+00   2.3030000e+00  -8.0000000e-03   0.0000000e+00   2.0514000e+01   1.6020000e+00   0.0000000e+00   2.0000000e+00   2.0000000e+00   1.0000000e+00   3.8760000e+00   3.1820000e+00   1.0000000e+00   8.6010000e+00   0.0000000e+00   0.0000000e+00
   0.0000000e+00   4.8950000e+00   3.4973000e+00   0.0000000e+00   0.0000000e+00   1.0000000e+00   0.0000000e+00   3.0000000e+00   3.8900000e+01   1.0000000e+00   3.0000000e+00   2.0000000e+00   0.0000000e+00   3.3750000e+00   1.1600000e+00   1.0099000e+01   7.0000000e+00   1.0410000e+00   1.1320000e+00   0.0000000e+00   1.0000000e+00   0.0000000e+00   1.2220000e+00   1.0000000e+00   0.0000000e+00   0.0000000e+00   0.0000000e+00   2.2920000e+00  -8.0000000e-03   0.0000000e+00   2.0318000e+01   1.6960000e+00   0.0000000e+00   2.0000000e+00   2.0000000e+00   1.0000000e+00   3.8630000e+00   3.1820000e+00   1.0000000e+00   8.6010000e+00   0.0000000e+00   0.0000000e+00
   0.0000000e+00   5.1710000e+00   3.8233000e+00   0.0000000e+00   0.0000000e+00   4.0000000e+00   0.0000000e+00   4.0000000e+00   3.4500000e+01   2.0000000e+00   5.0000000e+00   4.0000000e+00   0.0000000e+00   3.7980000e+00   1.4500000e+00   1.0639000e+01   1.1000000e+01   1.0430000e+00   1.1420000e+00   0.0000000e+00   2.0000000e+00   0.0000000e+00   1.1960000e+00   1.0000000e+00   0.0000000e+00   0.0000000e+00   0.0000000e+00   2.4170000e+00   0.0000000e+00   0.0000000e+00   4.2668000e+01   1.8140000e+00   0.0000000e+00   3.0000000e+00   4.0000000e+00   1.0000000e+00   3.9720000e+00   3.2650000e+00   2.0000000e+00   9.0520000e+00   0.0000000e+00   0.0000000e+00
   0.0000000e+00   4.7320000e+00   3.3162000e+00   1.0000000e+00   0.0000000e+00   0.0000000e+00   0.0000000e+00   2.0000000e+00   4.6200000e+01   0.0000000e+00   1.0000000e+00   0.0000000e+00   0.0000000e+00   3.2140000e+00   8.7500000e-01   9.5790000e+00   2.0000000e+00   1.0230000e+00   1.1080000e+00   0.0000000e+00   0.0000000e+00   0.0000000e+00   1.2960000e+00   1.0000000e+00   0.0000000e+00   1.0000000e+00   0.0000000e+00   2.1940000e+00   4.6000000e-02   0.0000000e+00   0.0000000e+00   8.5400000e-01   0.0000000e+00   2.0000000e+00   0.0000000e+00   1.0000000e+00   3.9070000e+00   2.6810000e+00   0.0000000e+00   8.4760000e+00   0.0000000e+00   1.0000000e+00
   0.0000000e+00   4.5960000e+00   3.2495000e+00   1.0000000e+00   0.0000000e+00   0.0000000e+00   0.0000000e+00   2.0000000e+00   4.6200000e+01   0.0000000e+00   1.0000000e+00   0.0000000e+00   0.0000000e+00   3.2140000e+00   8.7500000e-01   9.5400000e+00   2.0000000e+00   1.0230000e+00   1.1080000e+00   0.0000000e+00   0.0000000e+00   0.0000000e+00   1.3000000e+00   1.0000000e+00   0.0000000e+00   1.0000000e+00   0.0000000e+00   2.1750000e+00   4.6000000e-02   0.0000000e+00   0.0000000e+00   1.0690000e+00   0.0000000e+00   2.0000000e+00   0.0000000e+00   1.0000000e+00   3.8790000e+00   2.6810000e+00   0.0000000e+00   8.4730000e+00   0.0000000e+00   1.0000000e+00
   0.0000000e+00   4.5620000e+00   3.1730000e+00   1.0000000e+00   0.0000000e+00   0.0000000e+00   0.0000000e+00   2.0000000e+00   4.6200000e+01   0.0000000e+00   1.0000000e+00   0.0000000e+00   0.0000000e+00   3.7960000e+00   8.7500000e-01   9.5400000e+00   2.0000000e+00   1.0160000e+00   1.1000000e+00   0.0000000e+00   0.0000000e+00   0.0000000e+00   1.3470000e+00   1.0000000e+00   1.0000000e+00   0.0000000e+00   0.0000000e+00   2.1700000e+00   4.5000000e-02   1.0000000e+00   0.0000000e+00   1.1400000e+00   0.0000000e+00   2.0000000e+00   0.0000000e+00   1.0000000e+00   6.8790000e+00   2.5100000e+00   0.0000000e+00   1.1593000e+01   0.0000000e+00   1.0000000e+00
   0.0000000e+00   4.5960000e+00   3.2243000e+00   1.0000000e+00   0.0000000e+00   0.0000000e+00   0.0000000e+00   2.0000000e+00   4.6200000e+01   0.0000000e+00   1.0000000e+00   0.0000000e+00   0.0000000e+00   3.7960000e+00   8.7500000e-01   9.5400000e+00   2.0000000e+00   1.0160000e+00   1.1000000e+00   0.0000000e+00   0.0000000e+00   0.0000000e+00   1.3550000e+00   1.0000000e+00   1.0000000e+00   0.0000000e+00   0.0000000e+00   2.1750000e+00   4.5000000e-02   1.0000000e+00   0.0000000e+00   1.0690000e+00   0.0000000e+00   2.0000000e+00   0.0000000e+00   1.0000000e+00   6.8800000e+00   2.5100000e+00   0.0000000e+00   1.1593000e+01   0.0000000e+00   1.0000000e+00
   0.0000000e+00   4.7320000e+00   3.2896000e+00   1.0000000e+00   0.0000000e+00   0.0000000e+00   0.0000000e+00   2.0000000e+00   4.6200000e+01   0.0000000e+00   1.0000000e+00   0.0000000e+00   0.0000000e+00   3.7960000e+00   8.7500000e-01   9.5790000e+00   2.0000000e+00   1.0160000e+00   1.1000000e+00   0.0000000e+00   0.0000000e+00   0.0000000e+00   1.3510000e+00   1.0000000e+00   1.0000000e+00   0.0000000e+00   0.0000000e+00   2.1940000e+00   4.5000000e-02   1.0000000e+00   0.0000000e+00   8.5400000e-01   0.0000000e+00   2.0000000e+00   0.0000000e+00   1.0000000e+00   6.8800000e+00   2.5100000e+00   0.0000000e+00   1.1593000e+01   0.0000000e+00   1.0000000e+00
   0.0000000e+00   4.6190000e+00   2.6198000e+00   2.0000000e+00   0.0000000e+00   0.0000000e+00   0.0000000e+00   2.0000000e+00   4.5500000e+01   0.0000000e+00   2.0000000e+00   0.0000000e+00   0.0000000e+00   4.5940000e+00   2.3050000e+00   9.8960000e+00   5.0000000e+00   1.0210000e+00   1.0980000e+00   0.0000000e+00   0.0000000e+00   0.0000000e+00   1.4120000e+00   1.0000000e+00   0.0000000e+00   1.0000000e+00   0.0000000e+00   2.2080000e+00   1.0000000e-03   0.0000000e+00   0.0000000e+00   4.2430000e+00   0.0000000e+00   2.0000000e+00   0.0000000e+00   0.0000000e+00   1.0695000e+01   2.3260000e+00   0.0000000e+00   1.4223000e+01   0.0000000e+00   2.0000000e+00
   0.0000000e+00   4.8070000e+00   3.3155000e+00   1.0000000e+00   0.0000000e+00   0.0000000e+00   0.0000000e+00   3.0000000e+00   4.3800000e+01   1.0000000e+00   1.0000000e+00   0.0000000e+00   0.0000000e+00   3.2970000e+00   8.8100000e-01   9.8330000e+00   2.0000000e+00   1.0120000e+00   1.1130000e+00   0.0000000e+00   0.0000000e+00   0.0000000e+00   1.2960000e+00   1.0000000e+00   0.0000000e+00   1.0000000e+00   0.0000000e+00   2.2460000e+00  -2.5000000e-02   0.0000000e+00   0.0000000e+00   1.0600000e+00   0.0000000e+00   2.0000000e+00   0.0000000e+00   1.0000000e+00   3.9210000e+00   2.5680000e+00   0.0000000e+00   8.5620000e+00   0.0000000e+00   1.0000000e+00
   0.0000000e+00   4.8070000e+00   3.3875000e+00   2.0000000e+00   0.0000000e+00   0.0000000e+00   0.0000000e+00   3.0000000e+00   4.6200000e+01   0.0000000e+00   1.0000000e+00   0.0000000e+00   0.0000000e+00   3.4620000e+00   8.8100000e-01   9.8330000e+00   2.0000000e+00   1.0480000e+00   1.1030000e+00   0.0000000e+00   0.0000000e+00   0.0000000e+00   1.3170000e+00   1.0000000e+00   0.0000000e+00   1.0000000e+00   0.0000000e+00   2.2460000e+00  -2.6000000e-02   0.0000000e+00   0.0000000e+00   1.0600000e+00   0.0000000e+00   3.0000000e+00   0.0000000e+00   1.0000000e+00   4.0090000e+00   2.8020000e+00   0.0000000e+00   8.8700000e+00   0.0000000e+00   2.0000000e+00
   0.0000000e+00   4.8070000e+00   3.3439000e+00   2.0000000e+00   0.0000000e+00   0.0000000e+00   0.0000000e+00   3.0000000e+00   4.6200000e+01   0.0000000e+00   1.0000000e+00   0.0000000e+00   0.0000000e+00   4.2640000e+00   8.8100000e-01   9.8330000e+00   2.0000000e+00   1.0340000e+00   1.0880000e+00   0.0000000e+00   0.0000000e+00   0.0000000e+00   1.4150000e+00   1.0000000e+00   1.0000000e+00   0.0000000e+00   0.0000000e+00   2.2460000e+00  -2.5000000e-02   1.0000000e+00   0.0000000e+00   1.0600000e+00   0.0000000e+00   3.0000000e+00   0.0000000e+00   1.0000000e+00   6.8920000e+00   2.5000000e+00   0.0000000e+00   1.2274000e+01   0.0000000e+00   2.0000000e+00
   0.0000000e+00   4.9120000e+00   3.4778000e+00   2.0000000e+00   0.0000000e+00   0.0000000e+00   0.0000000e+00   3.0000000e+00   4.6200000e+01   0.0000000e+00   1.0000000e+00   0.0000000e+00   0.0000000e+00   3.4620000e+00   8.8100000e-01   9.8630000e+00   2.0000000e+00   1.0480000e+00   1.1030000e+00   0.0000000e+00   0.0000000e+00   0.0000000e+00   1.3180000e+00   1.0000000e+00   0.0000000e+00   1.0000000e+00   0.0000000e+00   2.2640000e+00  -2.6000000e-02   0.0000000e+00   0.0000000e+00   9.5000000e-01   0.0000000e+00   3.0000000e+00   0.0000000e+00   1.0000000e+00   4.0680000e+00   2.8020000e+00   0.0000000e+00   8.8720000e+00   0.0000000e+00   2.0000000e+00
   0.0000000e+00   4.9120000e+00   3.4781000e+00   2.0000000e+00   0.0000000e+00   0.0000000e+00   0.0000000e+00   3.0000000e+00   4.6200000e+01   0.0000000e+00   1.0000000e+00   0.0000000e+00   0.0000000e+00   3.4620000e+00   8.8100000e-01   9.8630000e+00   2.0000000e+00   1.0480000e+00   1.1030000e+00   0.0000000e+00   0.0000000e+00   0.0000000e+00   1.3170000e+00   1.0000000e+00   0.0000000e+00   1.0000000e+00   0.0000000e+00   2.2640000e+00  -2.6000000e-02   0.0000000e+00   0.0000000e+00   9.5000000e-01   0.0000000e+00   3.0000000e+00   0.0000000e+00   1.0000000e+00   4.0320000e+00   2.8020000e+00   0.0000000e+00   8.8720000e+00   0.0000000e+00   2.0000000e+00
   0.0000000e+00   4.8070000e+00   3.3873000e+00   2.0000000e+00   0.0000000e+00   0.0000000e+00   0.0000000e+00   3.0000000e+00   4.6200000e+01   0.0000000e+00   1.0000000e+00   0.0000000e+00   0.0000000e+00   3.4620000e+00   8.8100000e-01   9.8330000e+00   2.0000000e+00   1.0480000e+00   1.1030000e+00   0.0000000e+00   0.0000000e+00   0.0000000e+00   1.3180000e+00   1.0000000e+00   0.0000000e+00   1.0000000e+00   0.0000000e+00   2.2460000e+00  -2.6000000e-02   0.0000000e+00   0.0000000e+00   1.0600000e+00   0.0000000e+00   3.0000000e+00   0.0000000e+00   1.0000000e+00   4.0500000e+00   2.8020000e+00   0.0000000e+00   8.8700000e+00   0.0000000e+00   2.0000000e+00
   0.0000000e+00   4.7320000e+00   3.3803000e+00   2.0000000e+00   0.0000000e+00   0.0000000e+00   0.0000000e+00   3.0000000e+00   4.6200000e+01   0.0000000e+00   1.0000000e+00   0.0000000e+00   0.0000000e+00   3.4620000e+00   8.8100000e-01   9.8030000e+00   2.0000000e+00   1.0480000e+00   1.1030000e+00   0.0000000e+00   0.0000000e+00   0.0000000e+00   1.3280000e+00   1.0000000e+00   0.0000000e+00   1.0000000e+00   0.0000000e+00   2.2360000e+00  -2.6000000e-02   0.0000000e+00   0.0000000e+00   9.5000000e-01   0.0000000e+00   3.0000000e+00   0.0000000e+00   1.0000000e+00   3.9980000e+00   2.8020000e+00   0.0000000e+00   8.8680000e+00   0.0000000e+00   2.0000000e+00
   0.0000000e+00   5.0710000e+00   3.8133000e+00   2.0000000e+00   0.0000000e+00   1.0000000e+00   0.0000000e+00   4.0000000e+00   4.0000000e+01   0.0000000e+00   3.0000000e+00   2.0000000e+00   0.0000000e+00   3.7150000e+00   1.1240000e+00   1.0277000e+01   6.0000000e+00   1.1000000e+00   1.1230000e+00   0.0000000e+00   1.0000000e+00   0.0000000e+00   1.2610000e+00   1.0000000e+00   0.0000000e+00   1.0000000e+00   0.0000000e+00   2.3530000e+00   5.0000000e-03   0.0000000e+00   2.0509000e+01   1.5130000e+00   0.0000000e+00   4.0000000e+00   2.0000000e+00   1.0000000e+00   4.0760000e+00   3.4070000e+00   1.0000000e+00   9.1750000e+00   0.0000000e+00   2.0000000e+00
   0.0000000e+00   4.5620000e+00   1.9651000e+00   0.0000000e+00   0.0000000e+00   0.0000000e+00   0.0000000e+00   2.0000000e+00   4.8300000e+01   0.0000000e+00   1.0000000e+00   0.0000000e+00   0.0000000e+00   3.6090000e+00   0.0000000e+00   1.0054000e+01   4.0000000e+00   9.8300000e-01   1.1070000e+00   0.0000000e+00   0.0000000e+00   0.0000000e+00   1.2960000e+00   2.0000000e+00   0.0000000e+00   0.0000000e+00   0.0000000e+00   2.1940000e+00   0.0000000e+00   0.0000000e+00   0.0000000e+00   4.1300000e+00   0.0000000e+00   0.0000000e+00   0.0000000e+00   0.0000000e+00   3.5870000e+00   1.9890000e+00   0.0000000e+00   8.5360000e+00   0.0000000e+00   0.0000000e+00
   0.0000000e+00   4.9620000e+00   2.3618000e+00   0.0000000e+00   0.0000000e+00   0.0000000e+00   0.0000000e+00   2.0000000e+00   5.4200000e+01   0.0000000e+00   1.0000000e+00   0.0000000e+00   7.5000000e-02   3.5790000e+00   5.4400000e-01   1.0193000e+01   4.0000000e+00   9.8900000e-01   1.0950000e+00   0.0000000e+00   0.0000000e+00   0.0000000e+00   1.3130000e+00   2.0000000e+00   0.0000000e+00   0.0000000e+00   0.0000000e+00   2.3070000e+00  -1.0000000e-03   0.0000000e+00   1.1846000e+01   2.6270000e+00   0.0000000e+00   0.0000000e+00   0.0000000e+00   0.0000000e+00   3.7550000e+00   2.2860000e+00   0.0000000e+00   8.6300000e+00   0.0000000e+00   0.0000000e+00
   0.0000000e+00   4.6410000e+00   3.0954000e+00   0.0000000e+00   0.0000000e+00   4.0000000e+00   0.0000000e+00   2.0000000e+00   5.7100000e+01   0.0000000e+00   0.0000000e+00   4.0000000e+00   0.0000000e+00   3.2920000e+00   1.2610000e+00   9.7140000e+00   0.0000000e+00   1.0060000e+00   1.1010000e+00   0.0000000e+00   0.0000000e+00   0.0000000e+00   1.3500000e+00   1.0000000e+00   0.0000000e+00   0.0000000e+00   0.0000000e+00   2.2140000e+00   1.5000000e-02   0.0000000e+00   0.0000000e+00   1.7830000e+00   0.0000000e+00   0.0000000e+00   2.0000000e+00   0.0000000e+00   3.7260000e+00   2.8330000e+00   2.0000000e+00   8.4350000e+00   0.0000000e+00   0.0000000e+00
   0.0000000e+00   5.2670000e+00   3.9658000e+00   4.0000000e+00   0.0000000e+00   4.0000000e+00   0.0000000e+00   6.0000000e+00   5.7100000e+01   0.0000000e+00   0.0000000e+00   4.0000000e+00   0.0000000e+00   4.0050000e+00   1.1970000e+00   1.0510000e+01   0.0000000e+00   1.0990000e+00   1.0850000e+00   0.0000000e+00   0.0000000e+00   0.0000000e+00   1.4020000e+00   1.0000000e+00   0.0000000e+00   1.0000000e+00   0.0000000e+00   2.4380000e+00   1.0000000e-03   0.0000000e+00   0.0000000e+00   1.2540000e+00   0.0000000e+00   4.0000000e+00   2.0000000e+00   0.0000000e+00   4.2540000e+00   3.1030000e+00   2.0000000e+00   9.5430000e+00   0.0000000e+00   4.0000000e+00
   0.0000000e+00   4.8690000e+00   3.0922000e+00   2.0000000e+00   0.0000000e+00   4.0000000e+00   0.0000000e+00   3.0000000e+00   3.6000000e+01   0.0000000e+00   2.0000000e+00   4.0000000e+00  -3.9300000e-01   3.8300000e+00   1.8310000e+00   1.0363000e+01   2.0000000e+00   1.0370000e+00   1.1350000e+00   0.0000000e+00   0.0000000e+00   0.0000000e+00   1.2500000e+00   1.0000000e+00   0.0000000e+00   1.0000000e+00   0.0000000e+00   2.2960000e+00  -1.0000000e-03   0.0000000e+00   1.1353000e+01   3.1800000e+00   0.0000000e+00   3.0000000e+00   3.0000000e+00   1.0000000e+00   4.0510000e+00   2.6590000e+00   2.0000000e+00   9.1130000e+00   0.0000000e+00   2.0000000e+00
   0.0000000e+00   5.3870000e+00   2.1249000e+00   5.0000000e+00   0.0000000e+00   7.0000000e+00   0.0000000e+00   9.0000000e+00   4.4200000e+01   0.0000000e+00   5.0000000e+00   6.0000000e+00  -6.5600000e-01   4.6220000e+00   8.2400000e-01   1.1344000e+01   1.2000000e+01   1.0560000e+00   1.1080000e+00   0.0000000e+00   0.0000000e+00   0.0000000e+00   1.2960000e+00   3.0000000e+00   0.0000000e+00   1.0000000e+00   0.0000000e+00   2.4200000e+00   0.0000000e+00   0.0000000e+00   3.5742000e+01   5.3100000e+00   0.0000000e+00   9.0000000e+00   4.0000000e+00   3.0000000e+00   4.7410000e+00   2.8230000e+00   2.0000000e+00   1.0284000e+01   0.0000000e+00   4.0000000e+00
   0.0000000e+00   4.9940000e+00   3.2017000e+00   0.0000000e+00   0.0000000e+00   2.0000000e+00   0.0000000e+00   2.0000000e+00   3.7500000e+01   2.0000000e+00   2.0000000e+00   1.0000000e+00  -4.2500000e-01   3.5820000e+00   1.8050000e+00   1.0269000e+01   6.0000000e+00   9.9500000e-01   1.1320000e+00   0.0000000e+00   0.0000000e+00   0.0000000e+00   1.2210000e+00   1.0000000e+00   0.0000000e+00   0.0000000e+00   0.0000000e+00   2.3220000e+00  -1.0000000e-03   0.0000000e+00   1.1111000e+01   2.6680000e+00   0.0000000e+00   1.0000000e+00   0.0000000e+00   1.0000000e+00   3.7130000e+00   2.3220000e+00   1.0000000e+00   8.4900000e+00   0.0000000e+00   0.0000000e+00
   0.0000000e+00   4.9750000e+00   3.2319000e+00   0.0000000e+00   0.0000000e+00   2.0000000e+00   0.0000000e+00   2.0000000e+00   3.7900000e+01   2.0000000e+00   2.0000000e+00   1.0000000e+00  -4.3200000e-01   3.5250000e+00   1.7330000e+00   1.0222000e+01   6.0000000e+00   9.9800000e-01   1.1320000e+00   0.0000000e+00   0.0000000e+00   0.0000000e+00   1.2220000e+00   1.0000000e+00   0.0000000e+00   0.0000000e+00   0.0000000e+00   2.3110000e+00   1.0000000e-03   0.0000000e+00   1.1023000e+01   2.5710000e+00   0.0000000e+00   1.0000000e+00   0.0000000e+00   1.0000000e+00   3.7130000e+00   2.3810000e+00   1.0000000e+00   8.4640000e+00   0.0000000e+00   0.0000000e+00
   0.0000000e+00   4.8720000e+00   3.4872000e+00   0.0000000e+00   0.0000000e+00   2.0000000e+00   0.0000000e+00   3.0000000e+00   4.7400000e+01   1.0000000e+00   2.0000000e+00   5.0000000e+00   0.0000000e+00   3.5330000e+00   1.6040000e+00   1.0050000e+01   2.0000000e+00   1.0330000e+00   1.1180000e+00   0.0000000e+00   0.0000000e+00   0.0000000e+00   1.2750000e+00   1.0000000e+00   0.0000000e+00   0.0000000e+00   0.0000000e+00   2.2940000e+00  -2.0000000e-03   0.0000000e+00   1.9925000e+01   2.2230000e+00   0.0000000e+00   2.0000000e+00   4.0000000e+00   0.0000000e+00   3.7830000e+00   2.9230000e+00   2.0000000e+00   8.6670000e+00   0.0000000e+00   0.0000000e+00
   0.0000000e+00   4.4990000e+00   2.1250000e+00   0.0000000e+00   0.0000000e+00   0.0000000e+00   0.0000000e+00   0.0000000e+00   3.3300000e+01   1.0000000e+00   0.0000000e+00   0.0000000e+00   0.0000000e+00   2.8430000e+00   1.1250000e+00   9.3110000e+00   0.0000000e+00   9.6100000e-01   1.1380000e+00   0.0000000e+00   0.0000000e+00   0.0000000e+00   1.1990000e+00   1.0000000e+00   0.0000000e+00   0.0000000e+00   0.0000000e+00   2.1360000e+00   3.4000000e-02   0.0000000e+00   0.0000000e+00   1.4810000e+00   1.0000000e+00   0.0000000e+00   0.0000000e+00   0.0000000e+00   3.1500000e+00   1.5420000e+00   0.0000000e+00   7.1580000e+00   0.0000000e+00   0.0000000e+00
   0.0000000e+00   4.0000000e+00   2.0000000e+00   0.0000000e+00   0.0000000e+00   0.0000000e+00   0.0000000e+00   0.0000000e+00   3.3300000e+01   0.0000000e+00   0.0000000e+00   0.0000000e+00   0.0000000e+00   2.5650000e+00   0.0000000e+00   8.6230000e+00   0.0000000e+00   9.6100000e-01   1.1380000e+00   0.0000000e+00   0.0000000e+00   0.0000000e+00   1.1670000e+00   1.0000000e+00   0.0000000e+00   0.0000000e+00   0.0000000e+00   2.0000000e+00   1.0300000e-01   0.0000000e+00   0.0000000e+00   6.6700000e-01   0.0000000e+00   0.0000000e+00   0.0000000e+00   0.0000000e+00   3.0030000e+00   1.5000000e+00   0.0000000e+00   6.7600000e+00   0.0000000e+00   0.0000000e+00
   0.0000000e+00   4.0000000e+00   2.2551000e+00   0.0000000e+00   0.0000000e+00   0.0000000e+00   0.0000000e+00   0.0000000e+00   3.7500000e+01   0.0000000e+00   0.0000000e+00   0.0000000e+00   0.0000000e+00   2.6180000e+00   0.0000000e+00   8.6230000e+00   0.0000000e+00   9.6400000e-01   1.1300000e+00   0.0000000e+00   0.0000000e+00   0.0000000e+00   1.2260000e+00   1.0000000e+00   0.0000000e+00   0.0000000e+00   0.0000000e+00   2.0000000e+00   1.1200000e-01   0.0000000e+00   0.0000000e+00   6.6700000e-01   0.0000000e+00   0.0000000e+00   0.0000000e+00   0.0000000e+00   3.1750000e+00   1.6670000e+00   0.0000000e+00   7.0810000e+00   0.0000000e+00   0.0000000e+00
   0.0000000e+00   5.2360000e+00   2.8937000e+00   6.0000000e+00   0.0000000e+00   0.0000000e+00   0.0000000e+00   0.0000000e+00   3.3300000e+01   0.0000000e+00   0.0000000e+00   0.0000000e+00   0.0000000e+00   5.0310000e+00   7.9900000e-01   1.0434000e+01   0.0000000e+00   1.0430000e+00   1.0910000e+00   0.0000000e+00   0.0000000e+00   0.0000000e+00   1.5340000e+00   1.0000000e+00   1.0000000e+00   1.0000000e+00   0.0000000e+00   2.4140000e+00   4.0000000e-03   1.0000000e+00   0.0000000e+00   8.7300000e-01   0.0000000e+00   0.0000000e+00   0.0000000e+00   0.0000000e+00   6.9510000e+00   2.1550000e+00   0.0000000e+00   1.3179000e+01   0.0000000e+00   6.0000000e+00
   0.0000000e+00   4.4140000e+00   2.1712000e+00   1.0000000e+00   0.0000000e+00   0.0000000e+00   0.0000000e+00   0.0000000e+00   3.3300000e+01   0.0000000e+00   0.0000000e+00   0.0000000e+00   0.0000000e+00   2.9950000e+00   8.0200000e-01   9.1830000e+00   0.0000000e+00   9.7900000e-01   1.1350000e+00   0.0000000e+00   0.0000000e+00   0.0000000e+00   1.2300000e+00   1.0000000e+00   0.0000000e+00   1.0000000e+00   0.0000000e+00   2.1010000e+00  -6.4000000e-02   0.0000000e+00   0.0000000e+00   9.7500000e-01   0.0000000e+00   0.0000000e+00   0.0000000e+00   0.0000000e+00   3.6580000e+00   1.8490000e+00   0.0000000e+00   7.9880000e+00   0.0000000e+00   1.0000000e+00
   0.0000000e+00   4.8140000e+00   2.5137000e+00   4.0000000e+00   0.0000000e+00   0.0000000e+00   0.0000000e+00   0.0000000e+00   3.3300000e+01   0.0000000e+00   0.0000000e+00   0.0000000e+00   0.0000000e+00   4.8160000e+00   8.2700000e-01   1.0135000e+01   0.0000000e+00   9.9900000e-01   1.1120000e+00   0.0000000e+00   0.0000000e+00   0.0000000e+00   1.4570000e+00   1.0000000e+00   1.0000000e+00   0.0000000e+00   0.0000000e+00   2.2470000e+00   3.0000000e-03   1.0000000e+00   0.0000000e+00   1.2440000e+00   0.0000000e+00   0.0000000e+00   0.0000000e+00   0.0000000e+00   6.9150000e+00   1.8610000e+00   0.0000000e+00   1.2953000e+01   0.0000000e+00   4.0000000e+00
   0.0000000e+00   5.4010000e+00   3.3983000e+00   6.0000000e+00   0.0000000e+00   0.0000000e+00   0.0000000e+00   6.0000000e+00   3.4600000e+01   3.0000000e+00   1.0000000e+00   0.0000000e+00   0.0000000e+00   4.8830000e+00   2.1840000e+00   1.1058000e+01   5.0000000e+00   9.9800000e-01   1.1200000e+00   0.0000000e+00   0.0000000e+00   0.0000000e+00   1.3910000e+00   1.0000000e+00   0.0000000e+00   1.0000000e+00   0.0000000e+00   2.4660000e+00   0.0000000e+00   0.0000000e+00   0.0000000e+00   3.0790000e+00   0.0000000e+00   6.0000000e+00   0.0000000e+00   0.0000000e+00   1.0323000e+01   2.1590000e+00   0.0000000e+00   1.4019000e+01   0.0000000e+00   5.0000000e+00
   0.0000000e+00   5.2760000e+00   3.4588000e+00   2.0000000e+00   0.0000000e+00   1.0000000e+00   0.0000000e+00   3.0000000e+00   3.1000000e+01   1.0000000e+00   5.0000000e+00   3.0000000e+00   0.0000000e+00   3.9310000e+00   1.6930000e+00   1.0742000e+01   1.2000000e+01   1.0380000e+00   1.1270000e+00   0.0000000e+00   1.0000000e+00   0.0000000e+00   1.2730000e+00   1.0000000e+00   0.0000000e+00   0.0000000e+00   0.0000000e+00   2.3570000e+00   0.0000000e+00   0.0000000e+00   2.1265000e+01   3.0210000e+00   0.0000000e+00   2.0000000e+00   2.0000000e+00   0.0000000e+00   4.7020000e+00   2.8220000e+00   1.0000000e+00   9.7070000e+00   0.0000000e+00   0.0000000e+00
   0.0000000e+00   5.2360000e+00   3.8407000e+00   5.0000000e+00   0.0000000e+00   0.0000000e+00   0.0000000e+00   6.0000000e+00   4.6200000e+01   0.0000000e+00   1.0000000e+00   0.0000000e+00   0.0000000e+00   5.0170000e+00   7.9900000e-01   1.0434000e+01   2.0000000e+00   1.0860000e+00   1.0510000e+00   0.0000000e+00   0.0000000e+00   0.0000000e+00   1.5420000e+00   1.0000000e+00   1.0000000e+00   0.0000000e+00   0.0000000e+00   2.4140000e+00   4.0000000e-03   1.0000000e+00   0.0000000e+00   8.7300000e-01   0.0000000e+00   6.0000000e+00   0.0000000e+00   1.0000000e+00   6.9820000e+00   2.4790000e+00   0.0000000e+00   1.3184000e+01   0.0000000e+00   5.0000000e+00
   0.0000000e+00   5.4590000e+00   3.6981000e+00   0.0000000e+00   0.0000000e+00   0.0000000e+00   2.0000000e+00   4.0000000e+00   3.7500000e+01   6.0000000e+00   3.0000000e+00   0.0000000e+00  -1.0930000e+00   3.7620000e+00   1.1620000e+00   1.1100000e+01   8.0000000e+00   9.9300000e-01   1.1300000e+00   0.0000000e+00   0.0000000e+00   0.0000000e+00   1.2330000e+00   1.0000000e+00   0.0000000e+00   0.0000000e+00   0.0000000e+00   2.4670000e+00   0.0000000e+00   0.0000000e+00   1.1220000e+01   1.7370000e+00   0.0000000e+00   1.0000000e+00   0.0000000e+00   2.0000000e+00   3.8830000e+00   2.5460000e+00   0.0000000e+00   8.8140000e+00   0.0000000e+00   0.0000000e+00
   0.0000000e+00   5.2950000e+00   3.5985000e+00   5.0000000e+00   0.0000000e+00   0.0000000e+00   0.0000000e+00   4.0000000e+00   3.5700000e+01   0.0000000e+00   4.0000000e+00   0.0000000e+00  -1.6000000e-02   4.2330000e+00   1.8460000e+00   1.0866000e+01   1.1000000e+01   1.0630000e+00   1.1160000e+00   0.0000000e+00   0.0000000e+00   0.0000000e+00   1.2970000e+00   1.0000000e+00   0.0000000e+00   1.0000000e+00   0.0000000e+00   2.3940000e+00   0.0000000e+00   0.0000000e+00   1.1888000e+01   3.0820000e+00   0.0000000e+00   3.0000000e+00   0.0000000e+00   0.0000000e+00   4.4320000e+00   2.7940000e+00   0.0000000e+00   9.8940000e+00   0.0000000e+00   4.0000000e+00
   0.0000000e+00   4.8680000e+00   2.3430000e+00   0.0000000e+00   0.0000000e+00   0.0000000e+00   0.0000000e+00   3.0000000e+00   5.0000000e+01   1.0000000e+00   0.0000000e+00   0.0000000e+00   0.0000000e+00   3.5420000e+00   8.1600000e-01   1.0187000e+01   0.0000000e+00   9.7100000e-01   1.1040000e+00   0.0000000e+00   0.0000000e+00   0.0000000e+00   1.3220000e+00   2.0000000e+00   0.0000000e+00   0.0000000e+00   0.0000000e+00   2.3070000e+00  -1.0000000e-03   0.0000000e+00   0.0000000e+00   2.4340000e+00   0.0000000e+00   0.0000000e+00   0.0000000e+00   0.0000000e+00   3.7380000e+00   1.8930000e+00   0.0000000e+00   8.5390000e+00   0.0000000e+00   0.0000000e+00
   0.0000000e+00   5.1140000e+00   2.4193000e+00   0.0000000e+00   0.0000000e+00   0.0000000e+00   0.0000000e+00   4.0000000e+00   4.7100000e+01   3.0000000e+00   0.0000000e+00   0.0000000e+00   0.0000000e+00   3.6600000e+00   7.0300000e-01   1.0497000e+01   0.0000000e+00   9.6900000e-01   1.1100000e+00   0.0000000e+00   0.0000000e+00   0.0000000e+00   1.3240000e+00   2.0000000e+00   0.0000000e+00   0.0000000e+00   0.0000000e+00   2.3740000e+00   0.0000000e+00   0.0000000e+00   0.0000000e+00   2.7060000e+00   0.0000000e+00   0.0000000e+00   0.0000000e+00   0.0000000e+00   3.7710000e+00   1.8750000e+00   0.0000000e+00   8.6820000e+00   0.0000000e+00   0.0000000e+00
   0.0000000e+00   4.7320000e+00   2.1649000e+00   0.0000000e+00   0.0000000e+00   2.0000000e+00   0.0000000e+00   4.0000000e+00   4.4800000e+01   0.0000000e+00   0.0000000e+00   4.0000000e+00   0.0000000e+00   3.6170000e+00   6.4800000e-01   1.0300000e+01   0.0000000e+00   9.8300000e-01   1.1200000e+00   0.0000000e+00   0.0000000e+00   0.0000000e+00   1.2930000e+00   2.0000000e+00   0.0000000e+00   0.0000000e+00   0.0000000e+00   2.2750000e+00   0.0000000e+00   0.0000000e+00   0.0000000e+00   3.0950000e+00   0.0000000e+00   2.0000000e+00   4.0000000e+00   4.0000000e+00   3.6940000e+00   2.1440000e+00   2.0000000e+00   8.6360000e+00   0.0000000e+00   0.0000000e+00
   0.0000000e+00   5.6110000e+00   2.1018000e+00   0.0000000e+00   0.0000000e+00   0.0000000e+00   1.0000000e+00   4.0000000e+00   4.5000000e+01   0.0000000e+00   2.0000000e+00   0.0000000e+00   0.0000000e+00   3.8890000e+00   5.4800000e-01   1.0936000e+01   4.0000000e+00   9.8700000e-01   1.1140000e+00   0.0000000e+00   0.0000000e+00   0.0000000e+00   1.2590000e+00   3.0000000e+00   0.0000000e+00   0.0000000e+00   0.0000000e+00   2.4880000e+00   0.0000000e+00   0.0000000e+00   0.0000000e+00   2.3210000e+00   0.0000000e+00   2.0000000e+00   0.0000000e+00   2.0000000e+00   3.7870000e+00   2.1710000e+00   0.0000000e+00   8.8590000e+00   0.0000000e+00   0.0000000e+00
   0.0000000e+00   4.9610000e+00   2.4328000e+00   2.0000000e+00   0.0000000e+00   0.0000000e+00   0.0000000e+00   6.0000000e+00   4.8100000e+01   0.0000000e+00   2.0000000e+00   0.0000000e+00   0.0000000e+00   3.9470000e+00   7.3200000e-01   1.0578000e+01   6.0000000e+00   1.0220000e+00   1.1040000e+00   0.0000000e+00   0.0000000e+00   0.0000000e+00   1.3050000e+00   2.0000000e+00   0.0000000e+00   1.0000000e+00   0.0000000e+00   2.3490000e+00   0.0000000e+00   0.0000000e+00   0.0000000e+00   3.0010000e+00   0.0000000e+00   4.0000000e+00   0.0000000e+00   2.0000000e+00   3.9390000e+00   2.5720000e+00   0.0000000e+00   9.2490000e+00   0.0000000e+00   2.0000000e+00
   0.0000000e+00   5.2210000e+00   2.7448000e+00   6.0000000e+00   0.0000000e+00   0.0000000e+00   0.0000000e+00   1.0000000e+01   4.8100000e+01   0.0000000e+00   2.0000000e+00   0.0000000e+00   0.0000000e+00   4.3790000e+00   7.4000000e-01   1.0991000e+01   6.0000000e+00   1.0700000e+00   1.0950000e+00   0.0000000e+00   0.0000000e+00   0.0000000e+00   1.3360000e+00   2.0000000e+00   0.0000000e+00   1.0000000e+00   0.0000000e+00   2.4490000e+00   0.0000000e+00   0.0000000e+00   0.0000000e+00   3.0680000e+00   0.0000000e+00   8.0000000e+00   0.0000000e+00   2.0000000e+00   4.1830000e+00   2.8020000e+00   0.0000000e+00   9.8910000e+00   0.0000000e+00   6.0000000e+00
   0.0000000e+00   4.8870000e+00   2.2910000e+00   2.0000000e+00   0.0000000e+00   2.0000000e+00   0.0000000e+00   6.0000000e+00   4.4800000e+01   0.0000000e+00   0.0000000e+00   4.0000000e+00   0.0000000e+00   3.9360000e+00   7.3200000e-01   1.0577000e+01   0.0000000e+00   1.0050000e+00   1.1160000e+00   0.0000000e+00   0.0000000e+00   0.0000000e+00   1.3200000e+00   2.0000000e+00   0.0000000e+00   1.0000000e+00   0.0000000e+00   2.3290000e+00   0.0000000e+00   0.0000000e+00   0.0000000e+00   3.2190000e+00   0.0000000e+00   4.0000000e+00   4.0000000e+00   4.0000000e+00   3.9540000e+00   2.3370000e+00   2.0000000e+00   9.2390000e+00   0.0000000e+00   2.0000000e+00
   0.0000000e+00   5.4150000e+00   2.6050000e+00   0.0000000e+00   0.0000000e+00   0.0000000e+00   2.0000000e+00   8.0000000e+00   4.0400000e+01   8.0000000e+00   2.0000000e+00   0.0000000e+00   0.0000000e+00   4.0800000e+00   1.0060000e+00   1.1361000e+01   8.0000000e+00   9.7900000e-01   1.1240000e+00   0.0000000e+00   0.0000000e+00   0.0000000e+00   1.2770000e+00   2.0000000e+00   0.0000000e+00   0.0000000e+00   0.0000000e+00   2.4590000e+00   0.0000000e+00   0.0000000e+00   0.0000000e+00   3.6880000e+00   0.0000000e+00   2.0000000e+00   0.0000000e+00   2.0000000e+00   3.8720000e+00   2.1330000e+00   0.0000000e+00   9.1400000e+00   0.0000000e+00   0.0000000e+00
   0.0000000e+00   4.8870000e+00   1.7855000e+00   0.0000000e+00   0.0000000e+00   2.0000000e+00   0.0000000e+00   0.0000000e+00   3.1900000e+01   2.0000000e+00   0.0000000e+00   6.0000000e+00   0.0000000e+00   3.6160000e+00   7.3200000e-01   1.0577000e+01   0.0000000e+00   9.7000000e-01   1.1450000e+00   0.0000000e+00   0.0000000e+00   0.0000000e+00   1.2110000e+00   2.0000000e+00   0.0000000e+00   0.0000000e+00   0.0000000e+00   2.3290000e+00   0.0000000e+00   0.0000000e+00   0.0000000e+00   3.2190000e+00   4.0000000e+00   0.0000000e+00   4.0000000e+00   4.0000000e+00   3.3740000e+00   1.7940000e+00   2.0000000e+00   8.1740000e+00   0.0000000e+00   0.0000000e+00
   0.0000000e+00   5.5110000e+00   2.4453000e+00   0.0000000e+00   0.0000000e+00   0.0000000e+00   1.0000000e+00   4.0000000e+00   4.5500000e+01   2.0000000e+00   2.0000000e+00   0.0000000e+00   0.0000000e+00   3.7410000e+00   7.3200000e-01   1.0806000e+01   4.0000000e+00   9.9200000e-01   1.1130000e+00   0.0000000e+00   0.0000000e+00   0.0000000e+00   1.2710000e+00   2.0000000e+00   0.0000000e+00   0.0000000e+00   0.0000000e+00   2.4200000e+00   0.0000000e+00   0.0000000e+00   0.0000000e+00   2.7310000e+00   0.0000000e+00   2.0000000e+00   0.0000000e+00   2.0000000e+00   3.7850000e+00   2.3480000e+00   0.0000000e+00   8.7840000e+00   0.0000000e+00   0.0000000e+00
   0.0000000e+00   5.0760000e+00   1.9467000e+00   0.0000000e+00   0.0000000e+00   0.0000000e+00   0.0000000e+00   4.0000000e+00   4.2000000e+01   1.0000000e+00   3.0000000e+00   0.0000000e+00  -1.8500000e-01   4.0490000e+00   2.0940000e+00   1.0679000e+01   1.0000000e+01   9.8900000e-01   1.1210000e+00   0.0000000e+00   0.0000000e+00   0.0000000e+00   1.2500000e+00   2.0000000e+00   0.0000000e+00   0.0000000e+00   0.0000000e+00   2.3720000e+00   0.0000000e+00   0.0000000e+00   1.2363000e+01   5.6230000e+00   0.0000000e+00   2.0000000e+00   0.0000000e+00   1.0000000e+00   3.8270000e+00   2.2220000e+00   0.0000000e+00   8.9630000e+00   0.0000000e+00   0.0000000e+00
   0.0000000e+00   5.6560000e+00   2.6715000e+00   2.0000000e+00   0.0000000e+00   0.0000000e+00   1.0000000e+00   4.0000000e+00   4.5700000e+01   1.0000000e+00   3.0000000e+00   0.0000000e+00  -7.4100000e-01   4.1160000e+00   1.3300000e+00   1.0978000e+01   9.0000000e+00   1.0200000e+00   1.1100000e+00   0.0000000e+00   0.0000000e+00   0.0000000e+00   1.2790000e+00   2.0000000e+00   0.0000000e+00   1.0000000e+00   0.0000000e+00   2.4810000e+00   0.0000000e+00   0.0000000e+00   1.2298000e+01   2.2110000e+00   0.0000000e+00   2.0000000e+00   0.0000000e+00   1.0000000e+00   3.9440000e+00   2.5620000e+00   0.0000000e+00   9.3620000e+00   0.0000000e+00   2.0000000e+00
   0.0000000e+00   5.5340000e+00   2.6742000e+00   4.0000000e+00   0.0000000e+00   0.0000000e+00   1.0000000e+00   8.0000000e+00   4.5500000e+01   2.0000000e+00   2.0000000e+00   0.0000000e+00   0.0000000e+00   5.0010000e+00   7.4000000e-01   1.1131000e+01   4.0000000e+00   1.0190000e+00   1.0940000e+00   0.0000000e+00   0.0000000e+00   0.0000000e+00   1.4000000e+00   2.0000000e+00   1.0000000e+00   0.0000000e+00   0.0000000e+00   2.4750000e+00   0.0000000e+00   1.0000000e+00   0.0000000e+00   2.9780000e+00   0.0000000e+00   6.0000000e+00   0.0000000e+00   2.0000000e+00   6.8960000e+00   2.3610000e+00   0.0000000e+00   1.2971000e+01   0.0000000e+00   4.0000000e+00
   0.0000000e+00   5.0030000e+00   2.9434000e+00   0.0000000e+00   0.0000000e+00   3.0000000e+00   0.0000000e+00   3.0000000e+00   5.0000000e+01   0.0000000e+00   0.0000000e+00   3.0000000e+00   0.0000000e+00   3.3470000e+00   6.2900000e-01   1.0084000e+01   0.0000000e+00   9.8200000e-01   1.1080000e+00   0.0000000e+00   0.0000000e+00   0.0000000e+00   1.3210000e+00   3.0000000e+00   0.0000000e+00   0.0000000e+00   0.0000000e+00   2.3510000e+00   4.0000000e-03   0.0000000e+00   0.0000000e+00   1.0750000e+00   0.0000000e+00   1.0000000e+00   2.0000000e+00   2.0000000e+00   3.8760000e+00   2.0910000e+00   1.0000000e+00   8.4800000e+00   0.0000000e+00   0.0000000e+00
   0.0000000e+00   5.0970000e+00   2.9965000e+00   0.0000000e+00   0.0000000e+00   6.0000000e+00   0.0000000e+00   4.0000000e+00   4.5500000e+01   0.0000000e+00   0.0000000e+00   6.0000000e+00   0.0000000e+00   3.4290000e+00   7.3000000e-01   1.0265000e+01   0.0000000e+00   9.8800000e-01   1.1210000e+00   0.0000000e+00   0.0000000e+00   0.0000000e+00   1.3010000e+00   3.0000000e+00   0.0000000e+00   0.0000000e+00   0.0000000e+00   2.3900000e+00  -2.0000000e-03   0.0000000e+00   0.0000000e+00   1.1280000e+00   0.0000000e+00   2.0000000e+00   4.0000000e+00   4.0000000e+00   3.9180000e+00   2.2220000e+00   2.0000000e+00   8.5770000e+00   0.0000000e+00   0.0000000e+00
   0.0000000e+00   5.1190000e+00   3.0152000e+00   0.0000000e+00   0.0000000e+00   6.0000000e+00   0.0000000e+00   4.0000000e+00   4.5500000e+01   0.0000000e+00   0.0000000e+00   6.0000000e+00   0.0000000e+00   3.4290000e+00   7.3000000e-01   1.0265000e+01   0.0000000e+00   9.8800000e-01   1.1210000e+00   0.0000000e+00   0.0000000e+00   0.0000000e+00   1.3020000e+00   3.0000000e+00   0.0000000e+00   0.0000000e+00   0.0000000e+00   2.3940000e+00  -2.0000000e-03   0.0000000e+00   0.0000000e+00   1.0980000e+00   0.0000000e+00   2.0000000e+00   4.0000000e+00   4.0000000e+00   3.9210000e+00   2.2220000e+00   2.0000000e+00   8.5770000e+00   0.0000000e+00   0.0000000e+00
   0.0000000e+00   4.9330000e+00   2.0578000e+00   0.0000000e+00   0.0000000e+00   3.0000000e+00   0.0000000e+00   4.0000000e+00   5.3300000e+01   0.0000000e+00   0.0000000e+00   4.0000000e+00   0.0000000e+00   3.7720000e+00   0.0000000e+00   1.0465000e+01   0.0000000e+00   9.8000000e-01   1.1000000e+00   0.0000000e+00   0.0000000e+00   0.0000000e+00   1.3400000e+00   4.0000000e+00   0.0000000e+00   0.0000000e+00   1.0000000e+00   2.3590000e+00   0.0000000e+00   0.0000000e+00   0.0000000e+00   3.0800000e+00   0.0000000e+00   2.0000000e+00   4.0000000e+00   1.0000000e+00   3.8650000e+00   1.9510000e+00   1.0000000e+00   8.8750000e+00   0.0000000e+00   0.0000000e+00
   0.0000000e+00   5.1770000e+00   3.0834000e+00   2.0000000e+00   0.0000000e+00   0.0000000e+00   0.0000000e+00   5.0000000e+00   5.2600000e+01   0.0000000e+00   1.0000000e+00   0.0000000e+00   0.0000000e+00   3.7540000e+00   7.7300000e-01   1.0418000e+01   3.0000000e+00   1.0270000e+00   1.0930000e+00   0.0000000e+00   0.0000000e+00   0.0000000e+00   1.3370000e+00   3.0000000e+00   0.0000000e+00   1.0000000e+00   0.0000000e+00   2.4260000e+00   1.0000000e-03   0.0000000e+00   0.0000000e+00   1.0850000e+00   0.0000000e+00   3.0000000e+00   0.0000000e+00   1.0000000e+00   4.1220000e+00   2.5040000e+00   0.0000000e+00   9.1630000e+00   0.0000000e+00   2.0000000e+00
   0.0000000e+00   4.8610000e+00   2.4143000e+00   0.0000000e+00   0.0000000e+00   0.0000000e+00   0.0000000e+00   2.0000000e+00   4.5500000e+01   0.0000000e+00   0.0000000e+00   0.0000000e+00   0.0000000e+00   3.1860000e+00   0.0000000e+00   9.8630000e+00   0.0000000e+00   9.6800000e-01   1.1130000e+00   0.0000000e+00   0.0000000e+00   0.0000000e+00   1.3000000e+00   3.0000000e+00   0.0000000e+00   0.0000000e+00   0.0000000e+00   2.3030000e+00  -7.0000000e-03   0.0000000e+00   0.0000000e+00   1.0470000e+00   0.0000000e+00   0.0000000e+00   0.0000000e+00   0.0000000e+00   3.6570000e+00   1.7330000e+00   0.0000000e+00   8.0690000e+00   0.0000000e+00   0.0000000e+00
   0.0000000e+00   4.8020000e+00   2.1315000e+00   0.0000000e+00   0.0000000e+00   0.0000000e+00   0.0000000e+00   0.0000000e+00   4.2900000e+01   0.0000000e+00   0.0000000e+00   0.0000000e+00   0.0000000e+00   3.0650000e+00   0.0000000e+00   9.8050000e+00   0.0000000e+00   9.6700000e-01   1.1190000e+00   0.0000000e+00   0.0000000e+00   0.0000000e+00   1.3080000e+00   3.0000000e+00   0.0000000e+00   0.0000000e+00   0.0000000e+00   2.3230000e+00   1.2000000e-02   0.0000000e+00   0.0000000e+00   9.5000000e-01   2.0000000e+00   0.0000000e+00   0.0000000e+00   0.0000000e+00   3.4660000e+00   1.6850000e+00   0.0000000e+00   7.8050000e+00   0.0000000e+00   0.0000000e+00
   0.0000000e+00   4.7830000e+00   2.2890000e+00   0.0000000e+00   0.0000000e+00   0.0000000e+00   0.0000000e+00   0.0000000e+00   4.2900000e+01   1.0000000e+00   0.0000000e+00   0.0000000e+00   1.6690000e+00   3.0720000e+00   1.0570000e+00   9.9820000e+00   0.0000000e+00   9.6700000e-01   1.1190000e+00   0.0000000e+00   0.0000000e+00   0.0000000e+00   1.3240000e+00   3.0000000e+00   0.0000000e+00   0.0000000e+00   0.0000000e+00   2.4130000e+00   1.2000000e-02   0.0000000e+00   0.0000000e+00   1.3580000e+00   2.0000000e+00   0.0000000e+00   0.0000000e+00   0.0000000e+00   3.5940000e+00   1.7040000e+00   0.0000000e+00   7.9330000e+00   0.0000000e+00   0.0000000e+00
   0.0000000e+00   5.0000000e+00   2.0390000e+00   0.0000000e+00   0.0000000e+00   0.0000000e+00   0.0000000e+00   0.0000000e+00   4.5500000e+01   0.0000000e+00   0.0000000e+00   0.0000000e+00   0.0000000e+00   3.1960000e+00   0.0000000e+00   1.0284000e+01   0.0000000e+00   9.6800000e-01   1.1130000e+00   0.0000000e+00   0.0000000e+00   0.0000000e+00   1.3500000e+00   6.0000000e+00   0.0000000e+00   0.0000000e+00   0.0000000e+00   2.5180000e+00   3.0000000e-03   0.0000000e+00   0.0000000e+00   9.1200000e-01   4.0000000e+00   0.0000000e+00   0.0000000e+00   0.0000000e+00   3.6330000e+00   1.6330000e+00   0.0000000e+00   8.0660000e+00   0.0000000e+00   0.0000000e+00
   0.0000000e+00   5.3520000e+00   2.4062000e+00   0.0000000e+00   0.0000000e+00   3.0000000e+00   0.0000000e+00   5.0000000e+00   5.3800000e+01   0.0000000e+00   2.0000000e+00   3.0000000e+00  -3.0900000e-01   3.8010000e+00   6.8200000e-01   1.0784000e+01   8.0000000e+00   1.0110000e+00   1.0990000e+00   0.0000000e+00   0.0000000e+00   0.0000000e+00   1.2980000e+00   6.0000000e+00   0.0000000e+00   0.0000000e+00   0.0000000e+00   2.5180000e+00   0.0000000e+00   0.0000000e+00   2.4440000e+01   1.3220000e+00   0.0000000e+00   1.0000000e+00   2.0000000e+00   2.0000000e+00   3.9660000e+00   2.5690000e+00   1.0000000e+00   8.9650000e+00   0.0000000e+00   0.0000000e+00
   0.0000000e+00   4.8800000e+00   2.4429000e+00   0.0000000e+00   0.0000000e+00   0.0000000e+00   0.0000000e+00   4.0000000e+00   5.0000000e+01   0.0000000e+00   2.0000000e+00   0.0000000e+00   0.0000000e+00   3.5780000e+00   6.7300000e-01   1.0289000e+01   4.0000000e+00   1.0030000e+00   1.1040000e+00   0.0000000e+00   0.0000000e+00   0.0000000e+00   1.2770000e+00   2.0000000e+00   0.0000000e+00   0.0000000e+00   0.0000000e+00   2.3160000e+00  -1.0000000e-03   0.0000000e+00   0.0000000e+00   2.3800000e+00   0.0000000e+00   2.0000000e+00   0.0000000e+00   2.0000000e+00   3.7670000e+00   2.4760000e+00   0.0000000e+00   8.6340000e+00   0.0000000e+00   0.0000000e+00
   0.0000000e+00   5.3930000e+00   2.1651000e+00   0.0000000e+00   0.0000000e+00   0.0000000e+00   1.0000000e+00   2.0000000e+00   4.7400000e+01   2.0000000e+00   0.0000000e+00   0.0000000e+00   1.1990000e+00   3.7760000e+00   6.6200000e-01   1.0741000e+01   0.0000000e+00   9.6900000e-01   1.1090000e+00   0.0000000e+00   0.0000000e+00   0.0000000e+00   1.3170000e+00   2.0000000e+00   0.0000000e+00   0.0000000e+00   0.0000000e+00   2.3660000e+00   0.0000000e+00   0.0000000e+00   0.0000000e+00   3.6010000e+00   0.0000000e+00   0.0000000e+00   0.0000000e+00   0.0000000e+00   3.6970000e+00   1.9310000e+00   0.0000000e+00   8.7700000e+00   0.0000000e+00   0.0000000e+00
   0.0000000e+00   5.1240000e+00   1.6801000e+00   0.0000000e+00   0.0000000e+00   0.0000000e+00   0.0000000e+00   8.0000000e+00   4.2300000e+01   4.0000000e+00   4.0000000e+00   0.0000000e+00   0.0000000e+00   4.1480000e+00   5.9600000e-01   1.1063000e+01   1.0000000e+01   9.9600000e-01   1.1200000e+00   0.0000000e+00   0.0000000e+00   0.0000000e+00   1.2340000e+00   4.0000000e+00   0.0000000e+00   0.0000000e+00   0.0000000e+00   2.4370000e+00   0.0000000e+00   0.0000000e+00   0.0000000e+00   3.9300000e+00   0.0000000e+00   2.0000000e+00   0.0000000e+00   0.0000000e+00   3.8820000e+00   2.0000000e+00   0.0000000e+00   9.2370000e+00   0.0000000e+00   0.0000000e+00
   0.0000000e+00   4.8350000e+00   2.2543000e+00   0.0000000e+00   0.0000000e+00   3.0000000e+00   0.0000000e+00   3.0000000e+00   5.3800000e+01   0.0000000e+00   0.0000000e+00   4.0000000e+00   0.0000000e+00   3.6660000e+00   0.0000000e+00   1.0423000e+01   0.0000000e+00   9.8200000e-01   1.0990000e+00   0.0000000e+00   0.0000000e+00   0.0000000e+00   1.3540000e+00   4.0000000e+00   0.0000000e+00   0.0000000e+00   1.0000000e+00   2.4170000e+00   0.0000000e+00   0.0000000e+00   0.0000000e+00   2.3450000e+00   0.0000000e+00   0.0000000e+00   4.0000000e+00   1.0000000e+00   3.9420000e+00   1.9440000e+00   1.0000000e+00   8.8390000e+00   0.0000000e+00   0.0000000e+00
   0.0000000e+00   4.8020000e+00   2.6247000e+00   0.0000000e+00   0.0000000e+00   4.0000000e+00   0.0000000e+00   2.0000000e+00   3.9100000e+01   0.0000000e+00   2.0000000e+00   9.0000000e+00  -5.3800000e-01   3.6010000e+00   1.4890000e+00   1.0297000e+01   3.0000000e+00   1.0270000e+00   1.1370000e+00   0.0000000e+00   0.0000000e+00   0.0000000e+00   1.2450000e+00   3.0000000e+00   0.0000000e+00   0.0000000e+00   1.0000000e+00   2.3860000e+00  -1.0000000e-03   0.0000000e+00   1.0865000e+01   2.6840000e+00   0.0000000e+00   0.0000000e+00   4.0000000e+00   2.0000000e+00   3.9360000e+00   2.5120000e+00   3.0000000e+00   8.7510000e+00   0.0000000e+00   0.0000000e+00
   0.0000000e+00   4.9310000e+00   2.9714000e+00   0.0000000e+00   0.0000000e+00   3.0000000e+00   0.0000000e+00   3.0000000e+00   4.1200000e+01   0.0000000e+00   2.0000000e+00   6.0000000e+00   0.0000000e+00   3.5070000e+00   1.0280000e+00   1.0239000e+01   4.0000000e+00   1.0500000e+00   1.1370000e+00   0.0000000e+00   1.0000000e+00   0.0000000e+00   1.2730000e+00   3.0000000e+00   0.0000000e+00   0.0000000e+00   1.0000000e+00   2.3750000e+00  -2.0000000e-03   0.0000000e+00   2.0668000e+01   1.7230000e+00   0.0000000e+00   1.0000000e+00   6.0000000e+00   1.0000000e+00   3.9660000e+00   2.8750000e+00   3.0000000e+00   8.8410000e+00   0.0000000e+00   0.0000000e+00
   0.0000000e+00   4.4990000e+00   3.0701000e+00   0.0000000e+00   0.0000000e+00   1.0000000e+00   0.0000000e+00   0.0000000e+00   4.6700000e+01   0.0000000e+00   0.0000000e+00   1.0000000e+00   0.0000000e+00   3.0130000e+00   1.1250000e+00   9.3110000e+00   0.0000000e+00   9.8400000e-01   1.1160000e+00   0.0000000e+00   0.0000000e+00   0.0000000e+00   1.2990000e+00   1.0000000e+00   0.0000000e+00   0.0000000e+00   0.0000000e+00   2.1360000e+00   4.5000000e-02   0.0000000e+00   0.0000000e+00   1.4810000e+00   0.0000000e+00   0.0000000e+00   2.0000000e+00   0.0000000e+00   3.5990000e+00   2.2080000e+00   1.0000000e+00   7.9640000e+00   0.0000000e+00   0.0000000e+00
   0.0000000e+00   4.4140000e+00   3.2496000e+00   0.0000000e+00   0.0000000e+00   1.0000000e+00   0.0000000e+00   0.0000000e+00   3.8500000e+01   0.0000000e+00   0.0000000e+00   3.0000000e+00   0.0000000e+00   2.8830000e+00   8.0200000e-01   9.1830000e+00   0.0000000e+00   9.9800000e-01   1.1410000e+00   0.0000000e+00   0.0000000e+00   0.0000000e+00   1.2530000e+00   1.0000000e+00   0.0000000e+00   0.0000000e+00   0.0000000e+00   2.1010000e+00  -8.1000000e-02   0.0000000e+00   0.0000000e+00   9.7500000e-01   0.0000000e+00   0.0000000e+00   3.0000000e+00   2.0000000e+00   3.5870000e+00   2.3810000e+00   2.0000000e+00   7.8380000e+00   0.0000000e+00   0.0000000e+00
   0.0000000e+00   4.4140000e+00   3.2010000e+00   0.0000000e+00   0.0000000e+00   0.0000000e+00   0.0000000e+00   0.0000000e+00   3.8500000e+01   0.0000000e+00   0.0000000e+00   3.0000000e+00   0.0000000e+00   2.8830000e+00   8.0200000e-01   9.1830000e+00   0.0000000e+00   9.9800000e-01   1.1410000e+00   0.0000000e+00   0.0000000e+00   0.0000000e+00   1.2520000e+00   1.0000000e+00   0.0000000e+00   0.0000000e+00   0.0000000e+00   2.1010000e+00  -8.1000000e-02   0.0000000e+00   0.0000000e+00   9.7500000e-01   0.0000000e+00   1.0000000e+00   4.0000000e+00   2.0000000e+00   3.5790000e+00   2.3810000e+00   2.0000000e+00   7.8340000e+00   0.0000000e+00   0.0000000e+00
   0.0000000e+00   4.4140000e+00   3.2230000e+00   0.0000000e+00   0.0000000e+00   1.0000000e+00   0.0000000e+00   0.0000000e+00   3.8500000e+01   0.0000000e+00   0.0000000e+00   2.0000000e+00   0.0000000e+00   2.8830000e+00   8.0200000e-01   9.1830000e+00   0.0000000e+00   9.9800000e-01   1.1410000e+00   0.0000000e+00   0.0000000e+00   0.0000000e+00   1.2560000e+00   1.0000000e+00   0.0000000e+00   0.0000000e+00   0.0000000e+00   2.1010000e+00  -8.1000000e-02   0.0000000e+00   0.0000000e+00   9.7500000e-01   0.0000000e+00   1.0000000e+00   4.0000000e+00   2.0000000e+00   3.5810000e+00   2.3810000e+00   2.0000000e+00   7.8340000e+00   0.0000000e+00   0.0000000e+00
   0.0000000e+00   5.0030000e+00   3.0607000e+00   0.0000000e+00   0.0000000e+00   1.0000000e+00   0.0000000e+00   3.0000000e+00   5.0000000e+01   0.0000000e+00   1.0000000e+00   3.0000000e+00   0.0000000e+00   3.3670000e+00   6.2900000e-01   1.0084000e+01   2.0000000e+00   1.0040000e+00   1.1090000e+00   0.0000000e+00   0.0000000e+00   0.0000000e+00   1.2950000e+00   3.0000000e+00   0.0000000e+00   0.0000000e+00   0.0000000e+00   2.3510000e+00   4.0000000e-03   0.0000000e+00   0.0000000e+00   1.0750000e+00   0.0000000e+00   1.0000000e+00   3.0000000e+00   1.0000000e+00   3.8950000e+00   2.3640000e+00   1.0000000e+00   8.5150000e+00   0.0000000e+00   0.0000000e+00
   0.0000000e+00   5.0470000e+00   2.2477000e+00   1.0000000e+00   0.0000000e+00   2.0000000e+00   0.0000000e+00   4.0000000e+00   5.2200000e+01   0.0000000e+00   0.0000000e+00   4.0000000e+00   0.0000000e+00   3.6780000e+00   0.0000000e+00   1.0400000e+01   0.0000000e+00   9.8800000e-01   1.0900000e+00   0.0000000e+00   0.0000000e+00   0.0000000e+00   1.3660000e+00   6.0000000e+00   0.0000000e+00   0.0000000e+00   1.0000000e+00   2.4140000e+00   0.0000000e+00   0.0000000e+00   0.0000000e+00   1.4430000e+00   0.0000000e+00   4.0000000e+00   4.0000000e+00   1.0000000e+00   4.0460000e+00   1.9290000e+00   1.0000000e+00   8.9330000e+00   0.0000000e+00   0.0000000e+00
   0.0000000e+00   5.2900000e+00   3.4786000e+00   2.0000000e+00   0.0000000e+00   1.0000000e+00   0.0000000e+00   0.0000000e+00   3.0000000e+01   5.0000000e+00   3.0000000e+00   6.0000000e+00   0.0000000e+00   3.9630000e+00   1.9580000e+00   1.0770000e+01   8.0000000e+00   1.0020000e+00   1.1360000e+00   0.0000000e+00   0.0000000e+00   0.0000000e+00   1.2630000e+00   1.0000000e+00   0.0000000e+00   0.0000000e+00   0.0000000e+00   2.3600000e+00   0.0000000e+00   0.0000000e+00   0.0000000e+00   3.1960000e+00   0.0000000e+00   0.0000000e+00   5.0000000e+00   0.0000000e+00   4.6990000e+00   2.2270000e+00   2.0000000e+00   9.6330000e+00   0.0000000e+00   0.0000000e+00
   0.0000000e+00   5.0000000e+00   2.2838000e+00   0.0000000e+00   0.0000000e+00   6.0000000e+00   0.0000000e+00   4.0000000e+00   4.1500000e+01   0.0000000e+00   0.0000000e+00   8.0000000e+00   5.5600000e-01   3.8870000e+00   1.0480000e+00   1.0745000e+01   0.0000000e+00   9.8200000e-01   1.1280000e+00   0.0000000e+00   0.0000000e+00   0.0000000e+00   1.2810000e+00   2.0000000e+00   0.0000000e+00   0.0000000e+00   0.0000000e+00   2.3580000e+00   0.0000000e+00   0.0000000e+00   0.0000000e+00   3.5850000e+00   0.0000000e+00   2.0000000e+00   6.0000000e+00   1.0000000e+00   3.7960000e+00   2.0670000e+00   3.0000000e+00   8.9190000e+00   0.0000000e+00   0.0000000e+00
   0.0000000e+00   4.8020000e+00   2.3043000e+00   3.0000000e+00   0.0000000e+00   1.0000000e+00   0.0000000e+00   2.0000000e+00   4.5000000e+01   0.0000000e+00   0.0000000e+00   4.0000000e+00   0.0000000e+00   3.8600000e+00   1.6320000e+00   1.0181000e+01   0.0000000e+00   1.0100000e+00   1.0790000e+00   0.0000000e+00   0.0000000e+00   0.0000000e+00   1.4380000e+00   3.0000000e+00   0.0000000e+00   0.0000000e+00   0.0000000e+00   2.3800000e+00  -1.0000000e-03   0.0000000e+00   0.0000000e+00   3.1080000e+00   0.0000000e+00   0.0000000e+00   2.0000000e+00   0.0000000e+00   4.3460000e+00   2.2500000e+00   2.0000000e+00   9.4550000e+00   0.0000000e+00   0.0000000e+00
   0.0000000e+00   5.7750000e+00   1.4888000e+00   0.0000000e+00   0.0000000e+00   5.0000000e+00   1.0000000e+00   1.0000000e+01   4.7900000e+01   1.0000000e+00   3.0000000e+00   9.0000000e+00  -3.1400000e-01   4.5790000e+00   4.2000000e-01   1.1693000e+01   1.4000000e+01   9.9200000e-01   1.1110000e+00   0.0000000e+00   0.0000000e+00   0.0000000e+00   1.2860000e+00   1.1000000e+01   0.0000000e+00   0.0000000e+00   1.0000000e+00   2.6660000e+00   0.0000000e+00   0.0000000e+00   1.3296000e+01   3.1240000e+00   1.0000000e+00   5.0000000e+00   8.0000000e+00   1.0000000e+00   4.0260000e+00   2.0240000e+00   2.0000000e+00   9.6530000e+00   1.0000000e+00   0.0000000e+00
   0.0000000e+00   4.8370000e+00   3.2718000e+00   1.0000000e+00   0.0000000e+00   6.0000000e+00   0.0000000e+00   0.0000000e+00   2.8100000e+01   3.0000000e+00   0.0000000e+00   1.3000000e+01   0.0000000e+00   3.6650000e+00   1.6210000e+00   1.0229000e+01   0.0000000e+00   9.9600000e-01   1.1530000e+00   0.0000000e+00   0.0000000e+00   0.0000000e+00   1.2320000e+00   1.0000000e+00   0.0000000e+00   0.0000000e+00   0.0000000e+00   2.3070000e+00  -1.0000000e-03   0.0000000e+00   0.0000000e+00   2.3150000e+00   0.0000000e+00   0.0000000e+00   3.0000000e+00   2.0000000e+00   3.9390000e+00   2.1110000e+00   5.0000000e+00   8.7970000e+00   0.0000000e+00   0.0000000e+00
   0.0000000e+00   4.9850000e+00   2.5536000e+00   0.0000000e+00   0.0000000e+00   3.0000000e+00   0.0000000e+00   3.0000000e+00   5.0000000e+01   0.0000000e+00   0.0000000e+00   3.0000000e+00   0.0000000e+00   3.4900000e+00   5.6900000e-01   1.0158000e+01   0.0000000e+00   9.8000000e-01   1.1070000e+00   0.0000000e+00   0.0000000e+00   0.0000000e+00   1.3130000e+00   2.0000000e+00   0.0000000e+00   0.0000000e+00   0.0000000e+00   2.3270000e+00   1.0000000e-03   0.0000000e+00   0.0000000e+00   2.0960000e+00   0.0000000e+00   1.0000000e+00   2.0000000e+00   2.0000000e+00   3.7650000e+00   2.0770000e+00   1.0000000e+00   8.5280000e+00   0.0000000e+00   0.0000000e+00
   0.0000000e+00   4.9710000e+00   2.3195000e+00   2.0000000e+00   0.0000000e+00   0.0000000e+00   0.0000000e+00   3.0000000e+00   5.2000000e+01   0.0000000e+00   0.0000000e+00   0.0000000e+00   0.0000000e+00   3.8370000e+00   6.4800000e-01   1.0338000e+01   0.0000000e+00   9.9800000e-01   1.0950000e+00   0.0000000e+00   0.0000000e+00   0.0000000e+00   1.3520000e+00   2.0000000e+00   0.0000000e+00   1.0000000e+00   0.0000000e+00   2.3220000e+00   0.0000000e+00   0.0000000e+00   0.0000000e+00   2.7580000e+00   0.0000000e+00   1.0000000e+00   0.0000000e+00   0.0000000e+00   3.9260000e+00   2.1700000e+00   0.0000000e+00   9.1180000e+00   0.0000000e+00   2.0000000e+00
   0.0000000e+00   3.6180000e+00   3.2048000e+00   1.0000000e+00   0.0000000e+00   0.0000000e+00   0.0000000e+00   0.0000000e+00   4.4400000e+01   0.0000000e+00   0.0000000e+00   0.0000000e+00   0.0000000e+00   2.8160000e+00   0.0000000e+00   8.4120000e+00   0.0000000e+00   9.8300000e-01   1.0830000e+00   0.0000000e+00   0.0000000e+00   0.0000000e+00   1.4760000e+00   1.0000000e+00   0.0000000e+00   0.0000000e+00   0.0000000e+00   2.0000000e+00  -2.1400000e-01   0.0000000e+00   0.0000000e+00   5.7900000e-01   0.0000000e+00   0.0000000e+00   0.0000000e+00   0.0000000e+00   4.0340000e+00   1.9670000e+00   0.0000000e+00   8.4150000e+00   0.0000000e+00   0.0000000e+00
   0.0000000e+00   5.0000000e+00   3.5426000e+00   3.0000000e+00   0.0000000e+00   0.0000000e+00   1.0000000e+00   0.0000000e+00   2.5000000e+01   2.0000000e+00   0.0000000e+00   0.0000000e+00   0.0000000e+00   3.2240000e+00   7.2200000e-01   9.6570000e+00   0.0000000e+00   1.0780000e+00   1.1350000e+00   0.0000000e+00   0.0000000e+00   1.0000000e+00   1.3660000e+00   0.0000000e+00   0.0000000e+00   0.0000000e+00   0.0000000e+00   2.0000000e+00   3.8900000e-01   0.0000000e+00   0.0000000e+00   8.0000000e-01   0.0000000e+00   0.0000000e+00   0.0000000e+00   0.0000000e+00   4.2270000e+00   3.1170000e+00   0.0000000e+00   8.8590000e+00   0.0000000e+00   3.0000000e+00
   0.0000000e+00   5.3450000e+00   6.9923000e+00   0.0000000e+00   0.0000000e+00   0.0000000e+00   1.0000000e+00   0.0000000e+00   3.2700000e+01   8.0000000e+00   8.0000000e+00   0.0000000e+00  -1.3430000e+00   4.6030000e+00   2.9360000e+00   1.1367000e+01   3.2000000e+01   9.8800000e-01   1.1400000e+00   0.0000000e+00   0.0000000e+00   0.0000000e+00   1.1800000e+00   0.0000000e+00   0.0000000e+00   0.0000000e+00   0.0000000e+00   2.3610000e+00   0.0000000e+00   0.0000000e+00   5.2856000e+01   3.4350000e+00   0.0000000e+00   0.0000000e+00   0.0000000e+00   0.0000000e+00   3.5630000e+00   2.2500000e+00   0.0000000e+00   9.2750000e+00   0.0000000e+00   0.0000000e+00
   0.0000000e+00   3.9780000e+00   2.9644000e+00   0.0000000e+00   0.0000000e+00   1.0000000e+00   0.0000000e+00   0.0000000e+00   3.2800000e+01   1.0000000e+00   1.0000000e+00   1.0000000e+00   0.0000000e+00   3.7990000e+00   3.4400000e+00   9.7620000e+00   1.0000000e+00   9.7100000e-01   1.1410000e+00   0.0000000e+00   0.0000000e+00   0.0000000e+00   1.2070000e+00   0.0000000e+00   0.0000000e+00   0.0000000e+00   0.0000000e+00   1.9800000e+00   0.0000000e+00   0.0000000e+00   9.8740000e+00   8.5270000e+00   0.0000000e+00   0.0000000e+00   1.0000000e+00   0.0000000e+00   3.3590000e+00   1.9050000e+00   1.0000000e+00   8.2520000e+00   0.0000000e+00   0.0000000e+00
   0.0000000e+00   4.1700000e+00   3.3271000e+00   1.0000000e+00   1.0000000e+00   0.0000000e+00   0.0000000e+00   0.0000000e+00   1.0000000e+01   0.0000000e+00   0.0000000e+00   0.0000000e+00   1.1600000e-01   2.7670000e+00   9.7100000e-01   8.5970000e+00   0.0000000e+00   1.0270000e+00   1.1830000e+00   1.0000000e+00   0.0000000e+00   0.0000000e+00   1.1930000e+00   0.0000000e+00   0.0000000e+00   0.0000000e+00   0.0000000e+00   1.8480000e+00   4.1900000e-01   0.0000000e+00   0.0000000e+00   1.5420000e+00   0.0000000e+00   0.0000000e+00   1.0000000e+00   5.0000000e+00   3.8490000e+00   3.1670000e+00   3.0000000e+00   8.1400000e+00   0.0000000e+00   0.0000000e+00
   0.0000000e+00   5.3820000e+00   3.4093000e+00   0.0000000e+00   0.0000000e+00   0.0000000e+00   2.0000000e+00   2.0000000e+00   4.4400000e+01   2.0000000e+00   0.0000000e+00   0.0000000e+00   0.0000000e+00   3.6480000e+00   1.1970000e+00   1.0840000e+01   0.0000000e+00   1.1390000e+00   1.2290000e+00   0.0000000e+00   0.0000000e+00   2.0000000e+00   1.0460000e+00   1.0000000e+00   0.0000000e+00   0.0000000e+00   0.0000000e+00   2.3810000e+00   1.0000000e-03   0.0000000e+00   0.0000000e+00   2.2190000e+00   0.0000000e+00   0.0000000e+00   0.0000000e+00   0.0000000e+00   3.8090000e+00   4.4170000e+00   0.0000000e+00   8.6730000e+00   0.0000000e+00   6.0000000e+00
   0.0000000e+00   4.7960000e+00   3.4398000e+00   0.0000000e+00   0.0000000e+00   2.0000000e+00   0.0000000e+00   2.0000000e+00   3.7500000e+01   0.0000000e+00   2.0000000e+00   4.0000000e+00   0.0000000e+00   3.2880000e+00   1.1850000e+00   9.8820000e+00   4.0000000e+00   1.0390000e+00   1.1400000e+00   0.0000000e+00   1.0000000e+00   0.0000000e+00   1.2240000e+00   1.0000000e+00   0.0000000e+00   0.0000000e+00   0.0000000e+00   2.2430000e+00   1.5000000e-02   0.0000000e+00   2.0206000e+01   1.6860000e+00   0.0000000e+00   2.0000000e+00   4.0000000e+00   2.0000000e+00   3.8370000e+00   3.1330000e+00   2.0000000e+00   8.5060000e+00   0.0000000e+00   0.0000000e+00
   0.0000000e+00   4.9230000e+00   3.5834000e+00   0.0000000e+00   0.0000000e+00   1.0000000e+00   0.0000000e+00   2.0000000e+00   4.0000000e+01   0.0000000e+00   3.0000000e+00   2.0000000e+00   0.0000000e+00   3.2990000e+00   1.1850000e+00   9.9110000e+00   6.0000000e+00   1.0570000e+00   1.1300000e+00   0.0000000e+00   1.0000000e+00   0.0000000e+00   1.2130000e+00   1.0000000e+00   0.0000000e+00   0.0000000e+00   0.0000000e+00   2.2670000e+00   1.5000000e-02   0.0000000e+00   2.0135000e+01   1.5630000e+00   0.0000000e+00   2.0000000e+00   2.0000000e+00   1.0000000e+00   3.8610000e+00   3.3330000e+00   1.0000000e+00   8.5180000e+00   0.0000000e+00   0.0000000e+00
   0.0000000e+00   4.7820000e+00   3.3148000e+00   0.0000000e+00   0.0000000e+00   1.0000000e+00   0.0000000e+00   2.0000000e+00   3.8900000e+01   0.0000000e+00   3.0000000e+00   2.0000000e+00   0.0000000e+00   3.3700000e+00   1.2730000e+00   9.9470000e+00   6.0000000e+00   1.0410000e+00   1.1320000e+00   0.0000000e+00   1.0000000e+00   0.0000000e+00   1.2110000e+00   1.0000000e+00   0.0000000e+00   0.0000000e+00   0.0000000e+00   2.2510000e+00  -8.0000000e-03   0.0000000e+00   2.0331000e+01   1.9510000e+00   0.0000000e+00   2.0000000e+00   2.0000000e+00   0.0000000e+00   3.8340000e+00   2.9850000e+00   1.0000000e+00   8.5490000e+00   0.0000000e+00   0.0000000e+00
   0.0000000e+00   4.9650000e+00   3.6023000e+00   0.0000000e+00   0.0000000e+00   2.0000000e+00   0.0000000e+00   3.0000000e+00   3.8900000e+01   1.0000000e+00   3.0000000e+00   2.0000000e+00   0.0000000e+00   3.3750000e+00   1.1600000e+00   1.0099000e+01   6.0000000e+00   1.0410000e+00   1.1320000e+00   0.0000000e+00   1.0000000e+00   0.0000000e+00   1.2180000e+00   1.0000000e+00   0.0000000e+00   0.0000000e+00   0.0000000e+00   2.3050000e+00  -8.0000000e-03   0.0000000e+00   2.0439000e+01   1.5530000e+00   0.0000000e+00   2.0000000e+00   2.0000000e+00   1.0000000e+00   3.8820000e+00   3.1820000e+00   1.0000000e+00   8.6010000e+00   0.0000000e+00   0.0000000e+00
   0.0000000e+00   4.8560000e+00   3.0864000e+00   2.0000000e+00   0.0000000e+00   0.0000000e+00   0.0000000e+00   3.0000000e+00   4.2100000e+01   0.0000000e+00   3.0000000e+00   0.0000000e+00  -1.0500000e+00   3.7350000e+00   1.6620000e+00   1.0150000e+01   2.0000000e+00   1.0610000e+00   1.1150000e+00   0.0000000e+00   0.0000000e+00   0.0000000e+00   1.2490000e+00   1.0000000e+00   0.0000000e+00   1.0000000e+00   0.0000000e+00   2.2810000e+00  -2.0000000e-03   0.0000000e+00   1.0157000e+01   2.8300000e+00   0.0000000e+00   3.0000000e+00   0.0000000e+00   1.0000000e+00   4.0090000e+00   2.9910000e+00   0.0000000e+00   9.0530000e+00   0.0000000e+00   2.0000000e+00
   0.0000000e+00   5.3720000e+00   2.8994000e+00   1.0000000e+00   0.0000000e+00   3.0000000e+00   0.0000000e+00   1.0000000e+00   3.4500000e+01   1.0000000e+00   2.0000000e+00   3.0000000e+00   0.0000000e+00   3.6490000e+00   2.1080000e+00   1.0403000e+01   6.0000000e+00   1.0010000e+00   1.1290000e+00   0.0000000e+00   0.0000000e+00   0.0000000e+00   1.2490000e+00   1.0000000e+00   0.0000000e+00   0.0000000e+00   0.0000000e+00   2.3270000e+00   1.0000000e-03   0.0000000e+00   2.3192000e+01   3.1630000e+00   0.0000000e+00   1.0000000e+00   2.0000000e+00   1.0000000e+00   4.7050000e+00   2.5420000e+00   1.0000000e+00   9.4810000e+00   0.0000000e+00   0.0000000e+00
   0.0000000e+00   5.5160000e+00   2.7057000e+00   1.0000000e+00   0.0000000e+00   2.0000000e+00   0.0000000e+00   4.0000000e+00   4.1400000e+01   0.0000000e+00   2.0000000e+00   4.0000000e+00   0.0000000e+00   3.8720000e+00   7.3200000e-01   1.0806000e+01   8.0000000e+00   1.0120000e+00   1.1180000e+00   0.0000000e+00   0.0000000e+00   0.0000000e+00   1.2900000e+00   2.0000000e+00   0.0000000e+00   0.0000000e+00   0.0000000e+00   2.4260000e+00   0.0000000e+00   0.0000000e+00   2.4454000e+01   2.6760000e+00   0.0000000e+00   4.0000000e+00   4.0000000e+00   4.0000000e+00   4.7380000e+00   2.6810000e+00   2.0000000e+00   9.6640000e+00   0.0000000e+00   0.0000000e+00
   0.0000000e+00   4.8620000e+00   3.0744000e+00   2.0000000e+00   0.0000000e+00   3.0000000e+00   0.0000000e+00   3.0000000e+00   3.7500000e+01   0.0000000e+00   1.0000000e+00   5.0000000e+00  -2.0500000e-01   3.7720000e+00   1.6180000e+00   1.0320000e+01   3.0000000e+00   1.0250000e+00   1.1320000e+00   0.0000000e+00   0.0000000e+00   0.0000000e+00   1.2830000e+00   1.0000000e+00   0.0000000e+00   1.0000000e+00   0.0000000e+00   2.2920000e+00   1.0000000e-03   0.0000000e+00   1.1247000e+01   2.9020000e+00   0.0000000e+00   3.0000000e+00   2.0000000e+00   1.0000000e+00   4.0510000e+00   2.5990000e+00   2.0000000e+00   9.0820000e+00   0.0000000e+00   2.0000000e+00
   0.0000000e+00   4.8450000e+00   2.3287000e+00   2.0000000e+00   1.0000000e+00   6.0000000e+00   0.0000000e+00   4.0000000e+00   4.6200000e+01   0.0000000e+00   0.0000000e+00   8.0000000e+00   0.0000000e+00   3.8900000e+00   6.2500000e-01   1.0367000e+01   0.0000000e+00   1.0100000e+00   1.1140000e+00   1.0000000e+00   0.0000000e+00   0.0000000e+00   1.3200000e+00   2.0000000e+00   0.0000000e+00   1.0000000e+00   0.0000000e+00   2.2850000e+00   0.0000000e+00   0.0000000e+00   0.0000000e+00   3.5740000e+00   0.0000000e+00   4.0000000e+00   6.0000000e+00   2.0000000e+00   3.9290000e+00   2.2430000e+00   2.0000000e+00   9.1720000e+00   0.0000000e+00   2.0000000e+00
   0.0000000e+00   5.0140000e+00   2.3207000e+00   0.0000000e+00   0.0000000e+00   0.0000000e+00   0.0000000e+00   4.0000000e+00   5.6500000e+01   0.0000000e+00   0.0000000e+00   0.0000000e+00   0.0000000e+00   3.5080000e+00   0.0000000e+00   1.0384000e+01   0.0000000e+00   9.7500000e-01   1.0900000e+00   0.0000000e+00   0.0000000e+00   0.0000000e+00   1.3550000e+00   6.0000000e+00   0.0000000e+00   0.0000000e+00   0.0000000e+00   2.4690000e+00  -1.0000000e-03   0.0000000e+00   0.0000000e+00   1.3050000e+00   0.0000000e+00   0.0000000e+00   0.0000000e+00   0.0000000e+00   3.8660000e+00   1.8590000e+00   0.0000000e+00   8.6090000e+00   0.0000000e+00   0.0000000e+00
   0.0000000e+00   5.1880000e+00   2.6152000e+00   3.0000000e+00   0.0000000e+00   2.0000000e+00   1.0000000e+00   2.0000000e+00   4.5000000e+01   0.0000000e+00   2.0000000e+00   2.0000000e+00  -1.2330000e+00   3.9980000e+00   1.2740000e+00   1.0841000e+01   6.0000000e+00   1.0820000e+00   1.1160000e+00   0.0000000e+00   0.0000000e+00   0.0000000e+00   1.2870000e+00   3.0000000e+00   0.0000000e+00   0.0000000e+00   0.0000000e+00   2.4970000e+00   0.0000000e+00   0.0000000e+00   2.3370000e+01   2.2760000e+00   0.0000000e+00   0.0000000e+00   3.0000000e+00   0.0000000e+00   4.2570000e+00   3.1230000e+00   1.0000000e+00   9.4360000e+00   0.0000000e+00   3.0000000e+00
   0.0000000e+00   5.7150000e+00   2.0229000e+00   0.0000000e+00   0.0000000e+00   4.0000000e+00   1.0000000e+00   7.0000000e+00   4.3300000e+01   0.0000000e+00   2.0000000e+00   6.0000000e+00  -2.9900000e-01   4.3370000e+00   9.7100000e-01   1.1472000e+01   9.0000000e+00   9.9100000e-01   1.1220000e+00   0.0000000e+00   0.0000000e+00   0.0000000e+00   1.2750000e+00   5.0000000e+00   0.0000000e+00   0.0000000e+00   0.0000000e+00   2.6170000e+00   0.0000000e+00   0.0000000e+00   1.3096000e+01   2.3130000e+00   1.0000000e+00   3.0000000e+00   6.0000000e+00   0.0000000e+00   3.9700000e+00   2.0990000e+00   3.0000000e+00   9.4150000e+00   1.0000000e+00   0.0000000e+00
   0.0000000e+00   5.4140000e+00   2.4190000e+00   1.0000000e+00   2.0000000e+00   1.1000000e+01   1.0000000e+00   7.0000000e+00   4.2500000e+01   4.0000000e+00   1.0000000e+00   1.2000000e+01   0.0000000e+00   4.0940000e+00   9.1700000e-01   1.1157000e+01   3.0000000e+00   1.0010000e+00   1.1240000e+00   0.0000000e+00   0.0000000e+00   0.0000000e+00   1.3030000e+00   4.0000000e+00   0.0000000e+00   1.0000000e+00   1.0000000e+00   2.4890000e+00   0.0000000e+00   0.0000000e+00   0.0000000e+00   2.9070000e+00   0.0000000e+00   3.0000000e+00   1.0000000e+01   1.0000000e+00   4.0650000e+00   2.2290000e+00   3.0000000e+00   9.3800000e+00   0.0000000e+00   1.0000000e+00
   0.0000000e+00   4.5930000e+00   2.3348000e+00   0.0000000e+00   0.0000000e+00   0.0000000e+00   0.0000000e+00   0.0000000e+00   2.9600000e+01   2.0000000e+00   1.0000000e+00   2.0000000e+00   0.0000000e+00   3.0980000e+00   1.4610000e+00   9.6650000e+00   0.0000000e+00   9.8100000e-01   1.1490000e+00   0.0000000e+00   0.0000000e+00   0.0000000e+00   1.1700000e+00   1.0000000e+00   0.0000000e+00   0.0000000e+00   0.0000000e+00   2.1750000e+00   1.2000000e-02   0.0000000e+00   0.0000000e+00   2.2980000e+00   0.0000000e+00   0.0000000e+00   3.0000000e+00   0.0000000e+00   3.2650000e+00   1.8330000e+00   1.0000000e+00   7.5800000e+00   0.0000000e+00   0.0000000e+00
   0.0000000e+00   4.7680000e+00   2.8080000e+00   1.0000000e+00   0.0000000e+00   2.0000000e+00   0.0000000e+00   0.0000000e+00   3.3300000e+01   1.0000000e+00   1.0000000e+00   3.0000000e+00   1.1800000e+00   3.4230000e+00   1.4550000e+00   9.9210000e+00   2.0000000e+00   1.0070000e+00   1.1330000e+00   0.0000000e+00   0.0000000e+00   0.0000000e+00   1.2780000e+00   1.0000000e+00   0.0000000e+00   0.0000000e+00   0.0000000e+00   2.2620000e+00  -8.0000000e-03   0.0000000e+00   1.0844000e+01   1.9450000e+00   0.0000000e+00   0.0000000e+00   3.0000000e+00   2.0000000e+00   3.9040000e+00   2.5150000e+00   2.0000000e+00   8.6440000e+00   0.0000000e+00   0.0000000e+00
   0.0000000e+00   5.1150000e+00   1.9359000e+00   0.0000000e+00   0.0000000e+00   6.0000000e+00   0.0000000e+00   4.0000000e+00   5.3300000e+01   0.0000000e+00   2.0000000e+00   6.0000000e+00   3.5500000e-01   3.9620000e+00   5.4800000e-01   1.0947000e+01   6.0000000e+00   1.0130000e+00   1.1030000e+00   0.0000000e+00   0.0000000e+00   0.0000000e+00   1.3000000e+00   6.0000000e+00   0.0000000e+00   0.0000000e+00   0.0000000e+00   2.5290000e+00   0.0000000e+00   0.0000000e+00   2.4736000e+01   2.5830000e+00   0.0000000e+00   2.0000000e+00   8.0000000e+00   2.0000000e+00   3.9450000e+00   2.4170000e+00   2.0000000e+00   9.1230000e+00   0.0000000e+00   0.0000000e+00
   0.0000000e+00   5.2800000e+00   2.0284000e+00   1.0000000e+00   0.0000000e+00   3.0000000e+00   0.0000000e+00   4.0000000e+00   5.4500000e+01   0.0000000e+00   3.0000000e+00   5.0000000e+00  -6.4700000e-01   4.4400000e+00   6.3600000e-01   1.1127000e+01   1.0000000e+01   1.0220000e+00   1.0920000e+00   0.0000000e+00   0.0000000e+00   0.0000000e+00   1.3270000e+00   6.0000000e+00   1.0000000e+00   0.0000000e+00   0.0000000e+00   2.5510000e+00   0.0000000e+00   1.0000000e+00   2.5240000e+01   2.5850000e+00   1.0000000e+00   2.0000000e+00   4.0000000e+00   1.0000000e+00   6.8810000e+00   2.5250000e+00   1.0000000e+00   1.1664000e+01   0.0000000e+00   1.0000000e+00
   0.0000000e+00   5.0540000e+00   2.3939000e+00   2.0000000e+00   1.0000000e+00   8.0000000e+00   0.0000000e+00   6.0000000e+00   4.2900000e+01   0.0000000e+00   2.0000000e+00   1.6000000e+01   0.0000000e+00   4.3930000e+00   1.7090000e+00   1.0966000e+01   4.0000000e+00   1.0320000e+00   1.1280000e+00   0.0000000e+00   1.0000000e+00   0.0000000e+00   1.2890000e+00   2.0000000e+00   0.0000000e+00   1.0000000e+00   0.0000000e+00   2.3740000e+00   0.0000000e+00   0.0000000e+00   2.1618000e+01   5.2850000e+00   0.0000000e+00   6.0000000e+00   1.4000000e+01   0.0000000e+00   4.0900000e+00   2.7580000e+00   6.0000000e+00   9.6740000e+00   0.0000000e+00   2.0000000e+00
   0.0000000e+00   5.0030000e+00   2.6389000e+00   1.0000000e+00   1.0000000e+00   1.2000000e+01   0.0000000e+00   6.0000000e+00   3.7100000e+01   3.0000000e+00   7.0000000e+00   1.5000000e+01  -1.1100000e+00   4.5490000e+00   1.9690000e+00   1.1220000e+01   8.0000000e+00   1.0300000e+00   1.1370000e+00   0.0000000e+00   1.0000000e+00   0.0000000e+00   1.2180000e+00   2.0000000e+00   0.0000000e+00   1.0000000e+00   0.0000000e+00   2.3800000e+00   0.0000000e+00   0.0000000e+00   5.6270000e+01   4.8280000e+00   0.0000000e+00   6.0000000e+00   1.5000000e+01   1.0000000e+00   3.9920000e+00   2.7530000e+00   5.0000000e+00   9.6920000e+00   0.0000000e+00   1.0000000e+00
   0.0000000e+00   5.4210000e+00   1.9985000e+00   1.0000000e+00   0.0000000e+00   4.0000000e+00   0.0000000e+00   9.0000000e+00   5.2600000e+01   0.0000000e+00   4.0000000e+00   3.0000000e+00  -8.4800000e-01   4.5200000e+00   6.3800000e-01   1.1207000e+01   1.5000000e+01   1.0250000e+00   1.0970000e+00   0.0000000e+00   0.0000000e+00   0.0000000e+00   1.3050000e+00   7.0000000e+00   1.0000000e+00   0.0000000e+00   0.0000000e+00   2.5580000e+00   0.0000000e+00   1.0000000e+00   2.5591000e+01   3.1260000e+00   0.0000000e+00   5.0000000e+00   2.0000000e+00   3.0000000e+00   6.8790000e+00   2.5610000e+00   1.0000000e+00   1.1671000e+01   0.0000000e+00   1.0000000e+00
   0.0000000e+00   5.4680000e+00   2.0989000e+00   0.0000000e+00   0.0000000e+00   7.0000000e+00   0.0000000e+00   9.0000000e+00   5.0000000e+01   0.0000000e+00   6.0000000e+00   8.0000000e+00  -1.6930000e+00   4.3100000e+00   8.2000000e-01   1.1288000e+01   1.8000000e+01   1.0400000e+00   1.1080000e+00   0.0000000e+00   1.0000000e+00   0.0000000e+00   1.2610000e+00   7.0000000e+00   0.0000000e+00   0.0000000e+00   1.0000000e+00   2.5830000e+00   0.0000000e+00   0.0000000e+00   4.8901000e+01   2.8010000e+00   0.0000000e+00   5.0000000e+00   6.0000000e+00   3.0000000e+00   4.0610000e+00   2.8870000e+00   2.0000000e+00   9.5310000e+00   0.0000000e+00   0.0000000e+00
   0.0000000e+00   5.3200000e+00   2.6280000e+00   0.0000000e+00   0.0000000e+00   2.0000000e+00   1.0000000e+00   2.0000000e+00   4.2900000e+01   3.0000000e+00   0.0000000e+00   3.0000000e+00   1.3610000e+00   3.4540000e+00   7.7300000e-01   1.0617000e+01   0.0000000e+00   9.7500000e-01   1.1220000e+00   0.0000000e+00   0.0000000e+00   0.0000000e+00   1.3000000e+00   3.0000000e+00   0.0000000e+00   0.0000000e+00   0.0000000e+00   2.4280000e+00   1.0000000e-03   0.0000000e+00   0.0000000e+00   1.2040000e+00   1.0000000e+00   1.0000000e+00   5.0000000e+00   1.0000000e+00   3.7920000e+00   1.9040000e+00   1.0000000e+00   8.4750000e+00   0.0000000e+00   0.0000000e+00
   0.0000000e+00   4.0000000e+00   2.8657000e+00   3.0000000e+00   0.0000000e+00   0.0000000e+00   0.0000000e+00   0.0000000e+00   2.0000000e+01   1.0000000e+00   0.0000000e+00   0.0000000e+00   0.0000000e+00   3.1340000e+00   8.1100000e-01   8.3180000e+00   0.0000000e+00   1.1480000e+00   1.1320000e+00   0.0000000e+00   0.0000000e+00   0.0000000e+00   1.3760000e+00   0.0000000e+00   0.0000000e+00   0.0000000e+00   0.0000000e+00   1.7320000e+00  -6.3600000e-01   0.0000000e+00   0.0000000e+00   1.0000000e+00   0.0000000e+00   0.0000000e+00   0.0000000e+00   0.0000000e+00   4.1180000e+00   3.4170000e+00   0.0000000e+00   8.7320000e+00   0.0000000e+00   3.0000000e+00
   0.0000000e+00   3.4140000e+00   2.1303000e+00   2.0000000e+00   0.0000000e+00   0.0000000e+00   0.0000000e+00   0.0000000e+00   2.5000000e+01   2.0000000e+00   0.0000000e+00   0.0000000e+00   0.0000000e+00   4.0470000e+00   1.0000000e+00   7.4080000e+00   0.0000000e+00   1.0140000e+00   1.1160000e+00   0.0000000e+00   0.0000000e+00   0.0000000e+00   1.5000000e+00   0.0000000e+00   1.0000000e+00   0.0000000e+00   0.0000000e+00   1.6180000e+00  -5.0100000e-01   0.0000000e+00   0.0000000e+00   1.7070000e+00   0.0000000e+00   0.0000000e+00   0.0000000e+00   0.0000000e+00   6.9010000e+00   2.1250000e+00   0.0000000e+00   1.2252000e+01   0.0000000e+00   2.0000000e+00
   0.0000000e+00   4.3030000e+00   3.0128000e+00   3.0000000e+00   0.0000000e+00   0.0000000e+00   0.0000000e+00   0.0000000e+00   2.7300000e+01   2.0000000e+00   0.0000000e+00   0.0000000e+00   0.0000000e+00   3.2950000e+00   1.4590000e+00   8.8150000e+00   0.0000000e+00   1.0460000e+00   1.1360000e+00   0.0000000e+00   0.0000000e+00   0.0000000e+00   1.2800000e+00   0.0000000e+00   0.0000000e+00   1.0000000e+00   0.0000000e+00   1.9320000e+00  -2.2600000e-01   0.0000000e+00   0.0000000e+00   1.7450000e+00   0.0000000e+00   0.0000000e+00   0.0000000e+00   0.0000000e+00   3.8190000e+00   2.7780000e+00   0.0000000e+00   8.7040000e+00   0.0000000e+00   3.0000000e+00
   0.0000000e+00   4.5170000e+00   2.7655000e+00   0.0000000e+00   0.0000000e+00   1.0000000e+00   0.0000000e+00   1.0000000e+00   4.0000000e+01   1.0000000e+00   0.0000000e+00   2.0000000e+00   0.0000000e+00   3.0730000e+00   1.4090000e+00   9.3910000e+00   0.0000000e+00   9.7600000e-01   1.1290000e+00   0.0000000e+00   0.0000000e+00   0.0000000e+00   1.2640000e+00   1.0000000e+00   0.0000000e+00   0.0000000e+00   0.0000000e+00   2.1490000e+00  -2.4000000e-02   0.0000000e+00   0.0000000e+00   2.0360000e+00   0.0000000e+00   1.0000000e+00   3.0000000e+00   1.0000000e+00   3.5620000e+00   1.9630000e+00   1.0000000e+00   7.8990000e+00   0.0000000e+00   0.0000000e+00
   0.0000000e+00   5.4610000e+00   2.7306000e+00   0.0000000e+00   0.0000000e+00   7.0000000e+00   2.0000000e+00   0.0000000e+00   2.9400000e+01   4.0000000e+00   0.0000000e+00   5.0000000e+00   0.0000000e+00   3.2710000e+00   1.1240000e+00   1.0724000e+01   0.0000000e+00   9.7200000e-01   1.1510000e+00   0.0000000e+00   0.0000000e+00   0.0000000e+00   1.2000000e+00   1.0000000e+00   0.0000000e+00   0.0000000e+00   0.0000000e+00   2.4120000e+00   3.0000000e-03   0.0000000e+00   0.0000000e+00   1.3060000e+00   0.0000000e+00   0.0000000e+00   3.0000000e+00   4.0000000e+00   3.4870000e+00   1.9860000e+00   2.0000000e+00   7.9350000e+00   0.0000000e+00   0.0000000e+00
   0.0000000e+00   5.0180000e+00   2.6755000e+00   0.0000000e+00   0.0000000e+00   0.0000000e+00   0.0000000e+00   4.0000000e+00   5.0000000e+01   0.0000000e+00   4.0000000e+00   0.0000000e+00  -1.9920000e+00   3.7460000e+00   1.1250000e+00   1.0568000e+01   8.0000000e+00   1.0350000e+00   1.1040000e+00   0.0000000e+00   0.0000000e+00   0.0000000e+00   1.2540000e+00   3.0000000e+00   0.0000000e+00   0.0000000e+00   0.0000000e+00   2.3960000e+00   0.0000000e+00   0.0000000e+00   2.1451000e+01   2.1580000e+00   0.0000000e+00   0.0000000e+00   0.0000000e+00   2.0000000e+00   3.9190000e+00   3.0000000e+00   0.0000000e+00   8.9150000e+00   0.0000000e+00   0.0000000e+00
   0.0000000e+00   4.8020000e+00   2.6956000e+00   1.0000000e+00   0.0000000e+00   2.0000000e+00   0.0000000e+00   2.0000000e+00   4.3800000e+01   0.0000000e+00   0.0000000e+00   4.0000000e+00   6.8200000e-01   3.3850000e+00   6.6400000e-01   1.0012000e+01   0.0000000e+00   1.0030000e+00   1.1090000e+00   0.0000000e+00   0.0000000e+00   0.0000000e+00   1.3510000e+00   3.0000000e+00   0.0000000e+00   0.0000000e+00   0.0000000e+00   2.3640000e+00  -7.0000000e-03   0.0000000e+00   0.0000000e+00   1.1460000e+00   0.0000000e+00   2.0000000e+00   4.0000000e+00   2.0000000e+00   3.9450000e+00   2.1670000e+00   2.0000000e+00   8.7100000e+00   0.0000000e+00   0.0000000e+00
   0.0000000e+00   5.0140000e+00   2.6689000e+00   1.0000000e+00   0.0000000e+00   0.0000000e+00   0.0000000e+00   4.0000000e+00   5.7100000e+01   0.0000000e+00   0.0000000e+00   0.0000000e+00   0.0000000e+00   3.6470000e+00   0.0000000e+00   1.0384000e+01   0.0000000e+00   9.8100000e-01   1.0750000e+00   0.0000000e+00   0.0000000e+00   0.0000000e+00   1.4190000e+00   6.0000000e+00   0.0000000e+00   0.0000000e+00   0.0000000e+00   2.4690000e+00  -1.0000000e-03   0.0000000e+00   0.0000000e+00   1.3050000e+00   0.0000000e+00   0.0000000e+00   0.0000000e+00   0.0000000e+00   4.3450000e+00   1.8850000e+00   0.0000000e+00   9.1710000e+00   0.0000000e+00   0.0000000e+00
   0.0000000e+00   4.3030000e+00   3.3609000e+00   1.0000000e+00   0.0000000e+00   0.0000000e+00   0.0000000e+00   0.0000000e+00   3.0000000e+01   0.0000000e+00   0.0000000e+00   2.0000000e+00   0.0000000e+00   2.9650000e+00   8.6200000e-01   9.0670000e+00   0.0000000e+00   1.0160000e+00   1.1330000e+00   0.0000000e+00   0.0000000e+00   0.0000000e+00   1.3500000e+00   1.0000000e+00   0.0000000e+00   0.0000000e+00   0.0000000e+00   2.1150000e+00   1.3900000e-01   0.0000000e+00   0.0000000e+00   9.5600000e-01   0.0000000e+00   0.0000000e+00   1.0000000e+00   2.0000000e+00   4.1230000e+00   2.4170000e+00   2.0000000e+00   8.5630000e+00   0.0000000e+00   0.0000000e+00
   0.0000000e+00   5.6970000e+00   2.6497000e+00   0.0000000e+00   0.0000000e+00   6.0000000e+00   1.0000000e+00   1.0000000e+00   4.1400000e+01   1.0000000e+00   3.0000000e+00   6.0000000e+00  -1.9030000e+00   3.7680000e+00   9.7200000e-01   1.0864000e+01   1.0000000e+01   1.0210000e+00   1.1280000e+00   0.0000000e+00   0.0000000e+00   0.0000000e+00   1.2350000e+00   2.0000000e+00   0.0000000e+00   0.0000000e+00   0.0000000e+00   2.5110000e+00   0.0000000e+00   0.0000000e+00   3.5007000e+01   1.8610000e+00   0.0000000e+00   0.0000000e+00   2.0000000e+00   2.0000000e+00   3.8200000e+00   2.7890000e+00   2.0000000e+00   8.8060000e+00   0.0000000e+00   0.0000000e+00
   0.0000000e+00   5.3590000e+00   4.2584000e+00   0.0000000e+00   0.0000000e+00   0.0000000e+00   3.0000000e+00   0.0000000e+00   3.2000000e+01   9.0000000e+00   0.0000000e+00   0.0000000e+00   0.0000000e+00   3.5100000e+00   1.8420000e+00   1.0987000e+01   0.0000000e+00   9.6000000e-01   1.1410000e+00   0.0000000e+00   0.0000000e+00   0.0000000e+00   1.2560000e+00   0.0000000e+00   0.0000000e+00   0.0000000e+00   0.0000000e+00   2.3140000e+00  -1.0000000e-03   0.0000000e+00   0.0000000e+00   3.7750000e+00   0.0000000e+00   0.0000000e+00   0.0000000e+00   0.0000000e+00   3.4230000e+00   1.7240000e+00   0.0000000e+00   8.2120000e+00   0.0000000e+00   0.0000000e+00
   0.0000000e+00   5.0000000e+00   3.1241000e+00   0.0000000e+00   0.0000000e+00   0.0000000e+00   1.0000000e+00   0.0000000e+00   2.5000000e+01   3.0000000e+00   0.0000000e+00   0.0000000e+00   0.0000000e+00   2.3880000e+00   7.2200000e-01   9.6570000e+00   0.0000000e+00   9.7000000e-01   1.1610000e+00   0.0000000e+00   0.0000000e+00   0.0000000e+00   1.1760000e+00   0.0000000e+00   0.0000000e+00   0.0000000e+00   0.0000000e+00   2.0000000e+00   3.2500000e-01   0.0000000e+00   0.0000000e+00   8.0000000e-01   0.0000000e+00   0.0000000e+00   3.0000000e+00   2.0000000e+00   3.2240000e+00   2.2500000e+00   1.0000000e+00   7.0300000e+00   0.0000000e+00   0.0000000e+00
   0.0000000e+00   4.2140000e+00   2.9040000e+00   0.0000000e+00   0.0000000e+00   2.0000000e+00   0.0000000e+00   0.0000000e+00   2.2200000e+01   1.0000000e+00   0.0000000e+00   0.0000000e+00   0.0000000e+00   2.5650000e+00   1.4590000e+00   8.7550000e+00   0.0000000e+00   9.7900000e-01   1.1710000e+00   0.0000000e+00   0.0000000e+00   0.0000000e+00   1.1430000e+00   0.0000000e+00   0.0000000e+00   0.0000000e+00   0.0000000e+00   1.9020000e+00  -2.1300000e-01   0.0000000e+00   0.0000000e+00   2.0520000e+00   0.0000000e+00   0.0000000e+00   2.0000000e+00   2.0000000e+00   3.0700000e+00   2.1670000e+00   2.0000000e+00   6.9180000e+00   0.0000000e+00   0.0000000e+00
   0.0000000e+00   3.8020000e+00   2.6771000e+00   0.0000000e+00   0.0000000e+00   2.0000000e+00   0.0000000e+00   0.0000000e+00   2.0000000e+01   2.0000000e+00   0.0000000e+00   0.0000000e+00   0.0000000e+00   2.7150000e+00   1.9500000e+00   8.3940000e+00   0.0000000e+00   9.8600000e-01   1.1790000e+00   0.0000000e+00   0.0000000e+00   0.0000000e+00   1.0830000e+00   0.0000000e+00   0.0000000e+00   0.0000000e+00   0.0000000e+00   1.8480000e+00   1.3100000e-01   0.0000000e+00   0.0000000e+00   2.8850000e+00   0.0000000e+00   0.0000000e+00   4.0000000e+00   5.0000000e+00   2.9370000e+00   2.3570000e+00   3.0000000e+00   6.8690000e+00   0.0000000e+00   0.0000000e+00
   0.0000000e+00   3.9020000e+00   2.9060000e+00   0.0000000e+00   0.0000000e+00   4.0000000e+00   0.0000000e+00   0.0000000e+00   2.1400000e+01   2.0000000e+00   0.0000000e+00   0.0000000e+00   0.0000000e+00   3.0630000e+00   2.3220000e+00   8.8810000e+00   0.0000000e+00   9.8500000e-01   1.1750000e+00   0.0000000e+00   0.0000000e+00   0.0000000e+00   1.1040000e+00   0.0000000e+00   0.0000000e+00   0.0000000e+00   0.0000000e+00   1.9190000e+00  -2.4000000e-02   0.0000000e+00   0.0000000e+00   4.0860000e+00   0.0000000e+00   0.0000000e+00   6.0000000e+00   6.0000000e+00   2.9950000e+00   2.2000000e+00   4.0000000e+00   7.2750000e+00   0.0000000e+00   0.0000000e+00
   0.0000000e+00   5.0860000e+00   3.6943000e+00   0.0000000e+00   0.0000000e+00   0.0000000e+00   1.0000000e+00   0.0000000e+00   2.5000000e+01   3.0000000e+00   2.0000000e+00   0.0000000e+00   0.0000000e+00   2.6200000e+00   9.1800000e-01   9.7710000e+00   3.0000000e+00   1.0050000e+00   1.1560000e+00   0.0000000e+00   0.0000000e+00   0.0000000e+00   1.1040000e+00   0.0000000e+00   0.0000000e+00   0.0000000e+00   0.0000000e+00   2.0740000e+00  -2.3000000e-01   0.0000000e+00   0.0000000e+00   1.3720000e+00   0.0000000e+00   0.0000000e+00   0.0000000e+00   1.0000000e+00   3.3100000e+00   2.7920000e+00   0.0000000e+00   7.2660000e+00   0.0000000e+00   0.0000000e+00
   0.0000000e+00   3.8020000e+00   2.7037000e+00   0.0000000e+00   0.0000000e+00   1.0000000e+00   0.0000000e+00   0.0000000e+00   2.1100000e+01   2.0000000e+00   1.0000000e+00   0.0000000e+00   0.0000000e+00   2.7340000e+00   1.9500000e+00   8.3940000e+00   0.0000000e+00   9.9700000e-01   1.1730000e+00   0.0000000e+00   0.0000000e+00   0.0000000e+00   1.0710000e+00   0.0000000e+00   0.0000000e+00   0.0000000e+00   0.0000000e+00   1.8480000e+00   1.3600000e-01   0.0000000e+00   0.0000000e+00   2.8850000e+00   0.0000000e+00   0.0000000e+00   3.0000000e+00   4.0000000e+00   2.9460000e+00   2.6430000e+00   2.0000000e+00   6.9070000e+00   0.0000000e+00   0.0000000e+00
   0.0000000e+00   3.9730000e+00   2.8789000e+00   1.0000000e+00   0.0000000e+00   0.0000000e+00   0.0000000e+00   0.0000000e+00   3.1600000e+01   2.0000000e+00   0.0000000e+00   0.0000000e+00   0.0000000e+00   3.7440000e+00   3.3010000e+00   9.6490000e+00   0.0000000e+00   9.6300000e-01   1.1370000e+00   0.0000000e+00   0.0000000e+00   0.0000000e+00   1.2380000e+00   0.0000000e+00   0.0000000e+00   0.0000000e+00   0.0000000e+00   1.9750000e+00   0.0000000e+00   0.0000000e+00   0.0000000e+00   7.7180000e+00   0.0000000e+00   0.0000000e+00   0.0000000e+00   0.0000000e+00   3.3490000e+00   1.6170000e+00   0.0000000e+00   8.2020000e+00   0.0000000e+00   0.0000000e+00
   0.0000000e+00   4.2140000e+00   4.0251000e+00   0.0000000e+00   0.0000000e+00   0.0000000e+00   0.0000000e+00   0.0000000e+00   2.0000000e+01   0.0000000e+00   0.0000000e+00   3.0000000e+00  -1.9700000e-01   2.7520000e+00   1.4590000e+00   8.7550000e+00   0.0000000e+00   1.0410000e+00   1.1990000e+00   0.0000000e+00   0.0000000e+00   0.0000000e+00   1.1710000e+00   0.0000000e+00   0.0000000e+00   0.0000000e+00   0.0000000e+00   1.9020000e+00  -2.7700000e-01   0.0000000e+00   0.0000000e+00   2.0520000e+00   0.0000000e+00   0.0000000e+00   0.0000000e+00   4.0000000e+00   3.4960000e+00   3.5280000e+00   4.0000000e+00   7.7530000e+00   0.0000000e+00   0.0000000e+00
   0.0000000e+00   4.5000000e+00   3.9147000e+00   4.0000000e+00   0.0000000e+00   0.0000000e+00   0.0000000e+00   0.0000000e+00   3.1300000e+01   3.0000000e+00   0.0000000e+00   0.0000000e+00   0.0000000e+00   4.5660000e+00   3.7770000e+00   1.0560000e+01   0.0000000e+00   9.6300000e-01   1.1330000e+00   0.0000000e+00   0.0000000e+00   0.0000000e+00   1.2710000e+00   0.0000000e+00   0.0000000e+00   0.0000000e+00   0.0000000e+00   2.1210000e+00   0.0000000e+00   0.0000000e+00   0.0000000e+00   7.3950000e+00   0.0000000e+00   0.0000000e+00   0.0000000e+00   0.0000000e+00   4.5270000e+00   1.5520000e+00   0.0000000e+00   9.6390000e+00   0.0000000e+00   0.0000000e+00
   0.0000000e+00   5.2590000e+00   4.7145000e+00   1.0000000e+00   0.0000000e+00   0.0000000e+00   0.0000000e+00   0.0000000e+00   2.3100000e+01   3.0000000e+00   4.0000000e+00   0.0000000e+00   0.0000000e+00   3.3750000e+00   1.8680000e+00   1.0091000e+01   9.0000000e+00   1.0140000e+00   1.1490000e+00   0.0000000e+00   0.0000000e+00   0.0000000e+00   1.1650000e+00   0.0000000e+00   0.0000000e+00   0.0000000e+00   0.0000000e+00   2.2360000e+00   1.5000000e-02   0.0000000e+00   1.1347000e+01   1.8360000e+00   0.0000000e+00   0.0000000e+00   0.0000000e+00   0.0000000e+00   4.4150000e+00   2.6190000e+00   0.0000000e+00   9.0080000e+00   0.0000000e+00   0.0000000e+00
   0.0000000e+00   5.2360000e+00   4.6932000e+00   1.0000000e+00   0.0000000e+00   0.0000000e+00   0.0000000e+00   0.0000000e+00   1.7600000e+01   0.0000000e+00   4.0000000e+00   0.0000000e+00   0.0000000e+00   3.1440000e+00   1.4060000e+00   9.9670000e+00   9.0000000e+00   1.0410000e+00   1.1550000e+00   0.0000000e+00   0.0000000e+00   0.0000000e+00   1.1360000e+00   0.0000000e+00   0.0000000e+00   0.0000000e+00   0.0000000e+00   2.1890000e+00  -9.0000000e-02   0.0000000e+00   1.0653000e+01   1.3090000e+00   0.0000000e+00   0.0000000e+00   0.0000000e+00   0.0000000e+00   4.4210000e+00   3.0380000e+00   0.0000000e+00   8.9620000e+00   0.0000000e+00   0.0000000e+00
   0.0000000e+00   5.2710000e+00   5.4310000e+00   1.0000000e+00   0.0000000e+00   0.0000000e+00   0.0000000e+00   0.0000000e+00   3.0000000e+01   6.0000000e+00   4.0000000e+00   0.0000000e+00   0.0000000e+00   4.1870000e+00   2.8260000e+00   1.0853000e+01   1.5000000e+01   9.7800000e-01   1.1420000e+00   0.0000000e+00   0.0000000e+00   0.0000000e+00   1.1940000e+00   0.0000000e+00   0.0000000e+00   0.0000000e+00   0.0000000e+00   2.2980000e+00   0.0000000e+00   0.0000000e+00   1.3429000e+01   3.8470000e+00   0.0000000e+00   0.0000000e+00   0.0000000e+00   0.0000000e+00   4.4160000e+00   1.9590000e+00   0.0000000e+00   9.3170000e+00   0.0000000e+00   0.0000000e+00
   0.0000000e+00   5.2620000e+00   3.6865000e+00   2.0000000e+00   0.0000000e+00   0.0000000e+00   0.0000000e+00   0.0000000e+00   3.0500000e+01   3.0000000e+00   0.0000000e+00   0.0000000e+00   0.0000000e+00   3.8800000e+00   2.7330000e+00   1.0387000e+01   0.0000000e+00   9.6200000e-01   1.1350000e+00   0.0000000e+00   0.0000000e+00   0.0000000e+00   1.2990000e+00   0.0000000e+00   0.0000000e+00   1.0000000e+00   0.0000000e+00   2.2570000e+00   0.0000000e+00   0.0000000e+00   0.0000000e+00   3.4410000e+00   0.0000000e+00   0.0000000e+00   0.0000000e+00   0.0000000e+00   4.2780000e+00   1.6650000e+00   0.0000000e+00   9.0240000e+00   0.0000000e+00   1.0000000e+00
   0.0000000e+00   4.8070000e+00   3.2576000e+00   0.0000000e+00   0.0000000e+00   2.0000000e+00   0.0000000e+00   3.0000000e+00   3.6800000e+01   1.0000000e+00   0.0000000e+00   5.0000000e+00   0.0000000e+00   3.0990000e+00   8.8100000e-01   9.8330000e+00   0.0000000e+00   9.8600000e-01   1.1400000e+00   0.0000000e+00   0.0000000e+00   0.0000000e+00   1.2540000e+00   1.0000000e+00   0.0000000e+00   0.0000000e+00   0.0000000e+00   2.2460000e+00  -2.5000000e-02   0.0000000e+00   0.0000000e+00   1.0600000e+00   0.0000000e+00   2.0000000e+00   4.0000000e+00   4.0000000e+00   3.7090000e+00   2.3330000e+00   2.0000000e+00   8.1110000e+00   0.0000000e+00   0.0000000e+00
   0.0000000e+00   4.8070000e+00   3.2147000e+00   0.0000000e+00   0.0000000e+00   2.0000000e+00   0.0000000e+00   3.0000000e+00   4.0000000e+01   2.0000000e+00   0.0000000e+00   3.0000000e+00   0.0000000e+00   3.0870000e+00   8.8100000e-01   9.8330000e+00   0.0000000e+00   9.7600000e-01   1.1290000e+00   0.0000000e+00   0.0000000e+00   0.0000000e+00   1.2880000e+00   1.0000000e+00   0.0000000e+00   0.0000000e+00   0.0000000e+00   2.2460000e+00  -2.4000000e-02   0.0000000e+00   0.0000000e+00   1.0600000e+00   0.0000000e+00   1.0000000e+00   2.0000000e+00   2.0000000e+00   3.7040000e+00   2.1110000e+00   1.0000000e+00   8.0990000e+00   0.0000000e+00   0.0000000e+00
   0.0000000e+00   4.8300000e+00   2.1379000e+00   0.0000000e+00   0.0000000e+00   2.0000000e+00   0.0000000e+00   4.0000000e+00   4.1500000e+01   0.0000000e+00   0.0000000e+00   4.0000000e+00   0.0000000e+00   3.8190000e+00   1.0390000e+00   1.0623000e+01   0.0000000e+00   9.7700000e-01   1.1260000e+00   0.0000000e+00   0.0000000e+00   0.0000000e+00   1.2870000e+00   2.0000000e+00   0.0000000e+00   0.0000000e+00   0.0000000e+00   2.3110000e+00   0.0000000e+00   0.0000000e+00   0.0000000e+00   3.7740000e+00   0.0000000e+00   2.0000000e+00   4.0000000e+00   0.0000000e+00   3.7180000e+00   1.9040000e+00   2.0000000e+00   8.8030000e+00   0.0000000e+00   0.0000000e+00
   0.0000000e+00   4.8820000e+00   3.2197000e+00   0.0000000e+00   0.0000000e+00   2.0000000e+00   0.0000000e+00   2.0000000e+00   3.9100000e+01   0.0000000e+00   2.0000000e+00   2.0000000e+00  -8.9000000e-01   3.3990000e+00   1.2580000e+00   1.0136000e+01   4.0000000e+00   1.0080000e+00   1.1300000e+00   0.0000000e+00   0.0000000e+00   0.0000000e+00   1.2210000e+00   1.0000000e+00   0.0000000e+00   0.0000000e+00   0.0000000e+00   2.2880000e+00   4.0000000e-03   0.0000000e+00   1.0557000e+01   2.0110000e+00   0.0000000e+00   1.0000000e+00   2.0000000e+00   1.0000000e+00   3.7330000e+00   2.6670000e+00   1.0000000e+00   8.4090000e+00   0.0000000e+00   0.0000000e+00
   0.0000000e+00   5.2010000e+00   3.8748000e+00   0.0000000e+00   0.0000000e+00   2.0000000e+00   0.0000000e+00   3.0000000e+00   4.0000000e+01   0.0000000e+00   6.0000000e+00   3.0000000e+00  -3.1570000e+00   3.7070000e+00   1.2540000e+00   1.0498000e+01   1.2000000e+01   1.0920000e+00   1.1290000e+00   0.0000000e+00   1.0000000e+00   0.0000000e+00   1.1740000e+00   1.0000000e+00   0.0000000e+00   0.0000000e+00   0.0000000e+00   2.4040000e+00  -1.0000000e-03   0.0000000e+00   4.2199000e+01   1.6090000e+00   0.0000000e+00   1.0000000e+00   2.0000000e+00   2.0000000e+00   3.9400000e+00   3.7560000e+00   1.0000000e+00   8.9370000e+00   0.0000000e+00   0.0000000e+00
   0.0000000e+00   5.4890000e+00   1.8973000e+00   0.0000000e+00   0.0000000e+00   0.0000000e+00   9.0000000e+00   1.6000000e+01   3.7800000e+01   2.4000000e+01   1.2000000e+01   0.0000000e+00  -2.3850000e+00   5.2930000e+00   9.2700000e-01   1.2609000e+01   4.0000000e+01   9.8800000e-01   1.1290000e+00   0.0000000e+00   0.0000000e+00   0.0000000e+00   1.2360000e+00   4.0000000e+00   0.0000000e+00   0.0000000e+00   0.0000000e+00   2.4670000e+00   0.0000000e+00   0.0000000e+00   5.6390000e+01   5.3650000e+00   0.0000000e+00   4.0000000e+00   0.0000000e+00   4.0000000e+00   3.8970000e+00   2.2660000e+00   0.0000000e+00   1.0292000e+01   0.0000000e+00   0.0000000e+00
   0.0000000e+00   5.3750000e+00   3.6618000e+00   1.0000000e+00   0.0000000e+00   1.0000000e+00   0.0000000e+00   3.0000000e+00   3.3300000e+01   1.0000000e+00   3.0000000e+00   2.0000000e+00   0.0000000e+00   3.5640000e+00   1.1240000e+00   1.0524000e+01   6.0000000e+00   1.0330000e+00   1.1290000e+00   0.0000000e+00   0.0000000e+00   0.0000000e+00   1.2350000e+00   1.0000000e+00   0.0000000e+00   0.0000000e+00   0.0000000e+00   2.3680000e+00   4.0000000e-03   0.0000000e+00   2.1363000e+01   1.6710000e+00   0.0000000e+00   2.0000000e+00   2.0000000e+00   3.0000000e+00   4.7400000e+00   3.1600000e+00   1.0000000e+00   9.5420000e+00   0.0000000e+00   0.0000000e+00
   0.0000000e+00   5.3850000e+00   3.7456000e+00   2.0000000e+00   0.0000000e+00   2.0000000e+00   0.0000000e+00   4.0000000e+00   3.3300000e+01   1.0000000e+00   3.0000000e+00   2.0000000e+00   0.0000000e+00   3.7450000e+00   1.0840000e+00   1.0644000e+01   6.0000000e+00   1.0480000e+00   1.1260000e+00   0.0000000e+00   0.0000000e+00   0.0000000e+00   1.2580000e+00   1.0000000e+00   0.0000000e+00   1.0000000e+00   0.0000000e+00   2.3960000e+00  -2.0000000e-03   0.0000000e+00   2.1468000e+01   1.6930000e+00   0.0000000e+00   3.0000000e+00   2.0000000e+00   3.0000000e+00   4.7420000e+00   3.2070000e+00   1.0000000e+00   9.6970000e+00   0.0000000e+00   1.0000000e+00
   0.0000000e+00   5.5110000e+00   2.6317000e+00   1.0000000e+00   0.0000000e+00   0.0000000e+00   0.0000000e+00   4.0000000e+00   4.4400000e+01   0.0000000e+00   4.0000000e+00   0.0000000e+00   0.0000000e+00   3.8840000e+00   7.3200000e-01   1.0806000e+01   1.2000000e+01   1.0300000e+00   1.1050000e+00   0.0000000e+00   0.0000000e+00   0.0000000e+00   1.2750000e+00   2.0000000e+00   0.0000000e+00   0.0000000e+00   0.0000000e+00   2.4200000e+00   0.0000000e+00   0.0000000e+00   2.4186000e+01   2.7310000e+00   0.0000000e+00   4.0000000e+00   0.0000000e+00   2.0000000e+00   4.7370000e+00   2.9170000e+00   0.0000000e+00   9.6710000e+00   0.0000000e+00   0.0000000e+00
   0.0000000e+00   5.0160000e+00   2.2586000e+00   0.0000000e+00   0.0000000e+00   0.0000000e+00   0.0000000e+00   0.0000000e+00   3.7500000e+01   1.0000000e+00   3.0000000e+00   0.0000000e+00  -5.8900000e-01   3.3890000e+00   7.9900000e-01   1.0366000e+01   8.0000000e+00   1.0120000e+00   1.1300000e+00   0.0000000e+00   0.0000000e+00   0.0000000e+00   1.1950000e+00   3.0000000e+00   0.0000000e+00   0.0000000e+00   0.0000000e+00   2.4410000e+00  -2.0000000e-03   0.0000000e+00   2.2204000e+01   1.1970000e+00   3.0000000e+00   0.0000000e+00   0.0000000e+00   0.0000000e+00   3.6860000e+00   2.6110000e+00   0.0000000e+00   8.2890000e+00   0.0000000e+00   0.0000000e+00
   0.0000000e+00   4.6940000e+00   1.7937000e+00   1.0000000e+00   0.0000000e+00   6.0000000e+00   0.0000000e+00   0.0000000e+00   3.2500000e+01   0.0000000e+00   0.0000000e+00   6.0000000e+00   9.0200000e-01   3.6730000e+00   5.0000000e-01   1.0219000e+01   0.0000000e+00   9.7500000e-01   1.1370000e+00   0.0000000e+00   0.0000000e+00   0.0000000e+00   1.2280000e+00   2.0000000e+00   0.0000000e+00   0.0000000e+00   0.0000000e+00   2.2360000e+00   0.0000000e+00   0.0000000e+00   0.0000000e+00   3.8720000e+00   0.0000000e+00   0.0000000e+00   4.0000000e+00   2.0000000e+00   3.8560000e+00   1.7500000e+00   2.0000000e+00   8.6140000e+00   0.0000000e+00   0.0000000e+00
   0.0000000e+00   5.6650000e+00   1.9758000e+00   2.0000000e+00   0.0000000e+00   0.0000000e+00   0.0000000e+00   3.0000000e+00   5.1400000e+01   0.0000000e+00   0.0000000e+00   0.0000000e+00   0.0000000e+00   4.0520000e+00   4.3200000e-01   1.0890000e+01   0.0000000e+00   9.7600000e-01   1.0850000e+00   0.0000000e+00   0.0000000e+00   0.0000000e+00   1.4240000e+00   3.0000000e+00   0.0000000e+00   1.0000000e+00   0.0000000e+00   2.4900000e+00   0.0000000e+00   0.0000000e+00   0.0000000e+00   1.8390000e+00   0.0000000e+00   3.0000000e+00   0.0000000e+00   0.0000000e+00   4.4330000e+00   1.9900000e+00   0.0000000e+00   9.4870000e+00   0.0000000e+00   1.0000000e+00
   0.0000000e+00   5.3070000e+00   3.0431000e+00   1.0000000e+01   0.0000000e+00   0.0000000e+00   0.0000000e+00   1.2000000e+01   5.2200000e+01   0.0000000e+00   1.0000000e+00   0.0000000e+00   0.0000000e+00   5.7010000e+00   7.1900000e-01   1.1156000e+01   4.0000000e+00   1.0890000e+00   1.0300000e+00   0.0000000e+00   0.0000000e+00   0.0000000e+00   1.5830000e+00   2.0000000e+00   1.0000000e+00   0.0000000e+00   0.0000000e+00   2.4850000e+00   0.0000000e+00   1.0000000e+00   0.0000000e+00   3.1760000e+00   0.0000000e+00   1.2000000e+01   0.0000000e+00   0.0000000e+00   6.9900000e+00   2.2170000e+00   0.0000000e+00   1.3877000e+01   0.0000000e+00   1.0000000e+01
   0.0000000e+00   5.4930000e+00   2.1070000e+00   0.0000000e+00   0.0000000e+00   0.0000000e+00   6.0000000e+00   1.8000000e+01   4.0000000e+01   2.1000000e+01   3.0000000e+00   0.0000000e+00   0.0000000e+00   4.8890000e+00   9.7000000e-01   1.2308000e+01   1.2000000e+01   9.7400000e-01   1.1250000e+00   0.0000000e+00   0.0000000e+00   0.0000000e+00   1.2830000e+00   4.0000000e+00   0.0000000e+00   0.0000000e+00   0.0000000e+00   2.5250000e+00   0.0000000e+00   0.0000000e+00   0.0000000e+00   3.8980000e+00   0.0000000e+00   3.0000000e+00   0.0000000e+00   3.0000000e+00   3.9560000e+00   2.0000000e+00   0.0000000e+00   9.9620000e+00   0.0000000e+00   0.0000000e+00
   0.0000000e+00   5.5110000e+00   1.5321000e+00   0.0000000e+00   0.0000000e+00   2.0000000e+00   2.0000000e+00   6.0000000e+00   4.8400000e+01   4.0000000e+00   0.0000000e+00   4.0000000e+00   0.0000000e+00   4.3280000e+00   5.4100000e-01   1.1432000e+01   0.0000000e+00   9.7300000e-01   1.1080000e+00   0.0000000e+00   0.0000000e+00   0.0000000e+00   1.3150000e+00   4.0000000e+00   0.0000000e+00   0.0000000e+00   1.0000000e+00   2.4310000e+00   0.0000000e+00   0.0000000e+00   0.0000000e+00   5.5860000e+00   0.0000000e+00   2.0000000e+00   4.0000000e+00   1.0000000e+00   3.8050000e+00   1.9030000e+00   1.0000000e+00   9.3790000e+00   0.0000000e+00   0.0000000e+00
   0.0000000e+00   5.6450000e+00   2.6483000e+00   0.0000000e+00   0.0000000e+00   0.0000000e+00   1.0000000e+00   2.0000000e+00   4.8300000e+01   0.0000000e+00   3.0000000e+00   0.0000000e+00  -1.2830000e+00   3.7680000e+00   9.2200000e-01   1.0779000e+01   8.0000000e+00   1.0100000e+00   1.1080000e+00   0.0000000e+00   0.0000000e+00   0.0000000e+00   1.2530000e+00   2.0000000e+00   0.0000000e+00   0.0000000e+00   0.0000000e+00   2.4610000e+00   0.0000000e+00   0.0000000e+00   1.1372000e+01   2.1630000e+00   0.0000000e+00   0.0000000e+00   0.0000000e+00   2.0000000e+00   3.8150000e+00   2.6620000e+00   0.0000000e+00   8.8100000e+00   0.0000000e+00   0.0000000e+00
   0.0000000e+00   5.3920000e+00   2.6779000e+00   2.0000000e+00   0.0000000e+00   2.0000000e+00   0.0000000e+00   6.0000000e+00   3.6800000e+01   0.0000000e+00   6.0000000e+00   4.0000000e+00   0.0000000e+00   4.2640000e+00   1.0180000e+00   1.1255000e+01   1.2000000e+01   1.0430000e+00   1.1210000e+00   0.0000000e+00   0.0000000e+00   0.0000000e+00   1.2440000e+00   2.0000000e+00   0.0000000e+00   0.0000000e+00   0.0000000e+00   2.4160000e+00   0.0000000e+00   0.0000000e+00   4.5607000e+01   4.1490000e+00   0.0000000e+00   4.0000000e+00   4.0000000e+00   6.0000000e+00   4.7470000e+00   3.1600000e+00   2.0000000e+00   1.0250000e+01   0.0000000e+00   0.0000000e+00
   0.0000000e+00   5.3500000e+00   2.0188000e+00   4.0000000e+00   0.0000000e+00   0.0000000e+00   0.0000000e+00   1.2000000e+01   5.3300000e+01   0.0000000e+00   7.0000000e+00   0.0000000e+00  -5.1350000e+00   4.7000000e+00   8.9900000e-01   1.1524000e+01   1.8000000e+01   1.0620000e+00   1.0920000e+00   0.0000000e+00   0.0000000e+00   0.0000000e+00   1.2970000e+00   6.0000000e+00   0.0000000e+00   1.0000000e+00   0.0000000e+00   2.5220000e+00   0.0000000e+00   0.0000000e+00   4.9639000e+01   5.0270000e+00   0.0000000e+00   4.0000000e+00   0.0000000e+00   2.0000000e+00   4.1800000e+00   2.9320000e+00   0.0000000e+00   1.0094000e+01   2.0000000e+00   4.0000000e+00
   0.0000000e+00   5.9950000e+00   3.0045000e+00   6.0000000e+00   0.0000000e+00   0.0000000e+00   3.0000000e+00   0.0000000e+00   3.9100000e+01   0.0000000e+00   4.0000000e+00   0.0000000e+00  -3.7530000e+00   4.3180000e+00   1.0530000e+00   1.1510000e+01   8.0000000e+00   1.1160000e+00   1.1120000e+00   0.0000000e+00   0.0000000e+00   0.0000000e+00   1.2780000e+00   3.0000000e+00   0.0000000e+00   1.0000000e+00   0.0000000e+00   2.7890000e+00   0.0000000e+00   0.0000000e+00   2.2691000e+01   1.0750000e+00   4.0000000e+00   0.0000000e+00   0.0000000e+00   2.0000000e+00   4.4050000e+00   3.3550000e+00   0.0000000e+00   9.8390000e+00   0.0000000e+00   6.0000000e+00
   0.0000000e+00   5.3800000e+00   2.1089000e+00   0.0000000e+00   0.0000000e+00   0.0000000e+00   0.0000000e+00   0.0000000e+00   4.0000000e+01   3.0000000e+00   3.0000000e+00   0.0000000e+00   7.8700000e-01   3.7300000e+00   1.0000000e+00   1.0919000e+01   8.0000000e+00   9.9800000e-01   1.1250000e+00   0.0000000e+00   0.0000000e+00   0.0000000e+00   1.2370000e+00   6.0000000e+00   0.0000000e+00   0.0000000e+00   0.0000000e+00   2.5960000e+00   0.0000000e+00   0.0000000e+00   2.3572000e+01   1.4340000e+00   5.0000000e+00   0.0000000e+00   0.0000000e+00   0.0000000e+00   3.7950000e+00   2.3530000e+00   0.0000000e+00   8.6880000e+00   0.0000000e+00   0.0000000e+00
   0.0000000e+00   5.1190000e+00   2.5804000e+00   0.0000000e+00   0.0000000e+00   0.0000000e+00   0.0000000e+00   4.0000000e+00   5.4500000e+01   0.0000000e+00   0.0000000e+00   0.0000000e+00   0.0000000e+00   3.4340000e+00   0.0000000e+00   1.0355000e+01   0.0000000e+00   9.7400000e-01   1.0940000e+00   0.0000000e+00   0.0000000e+00   0.0000000e+00   1.3690000e+00   7.0000000e+00   0.0000000e+00   0.0000000e+00   0.0000000e+00   2.4710000e+00   1.0000000e-03   0.0000000e+00   0.0000000e+00   7.5100000e-01   0.0000000e+00   0.0000000e+00   0.0000000e+00   0.0000000e+00   3.9410000e+00   1.8060000e+00   0.0000000e+00   8.5920000e+00   0.0000000e+00   0.0000000e+00
   0.0000000e+00   5.4230000e+00   2.9683000e+00   4.0000000e+00   0.0000000e+00   2.0000000e+00   0.0000000e+00   8.0000000e+00   3.5300000e+01   0.0000000e+00   6.0000000e+00   4.0000000e+00   0.0000000e+00   4.3860000e+00   1.0160000e+00   1.1356000e+01   1.2000000e+01   1.0700000e+00   1.1190000e+00   0.0000000e+00   0.0000000e+00   0.0000000e+00   1.2620000e+00   2.0000000e+00   0.0000000e+00   1.0000000e+00   0.0000000e+00   2.4770000e+00   0.0000000e+00   0.0000000e+00   4.5487000e+01   3.0300000e+00   0.0000000e+00   6.0000000e+00   4.0000000e+00   6.0000000e+00   4.7510000e+00   3.3080000e+00   2.0000000e+00   1.0384000e+01   0.0000000e+00   2.0000000e+00
   0.0000000e+00   5.0390000e+00   2.6275000e+00   0.0000000e+00   0.0000000e+00   0.0000000e+00   0.0000000e+00   3.0000000e+00   5.0000000e+01   0.0000000e+00   2.0000000e+00   0.0000000e+00  -7.9000000e-01   3.5890000e+00   1.2170000e+00   1.0309000e+01   2.0000000e+00   1.0030000e+00   1.1040000e+00   0.0000000e+00   0.0000000e+00   0.0000000e+00   1.2900000e+00   3.0000000e+00   0.0000000e+00   0.0000000e+00   0.0000000e+00   2.3760000e+00  -1.0000000e-03   0.0000000e+00   1.0612000e+01   2.1310000e+00   0.0000000e+00   0.0000000e+00   0.0000000e+00   1.0000000e+00   3.8790000e+00   2.5120000e+00   0.0000000e+00   8.7010000e+00   0.0000000e+00   0.0000000e+00
   0.0000000e+00   5.3690000e+00   2.3752000e+00   5.0000000e+00   0.0000000e+00   2.0000000e+00   1.0000000e+00   0.0000000e+00   3.7000000e+01   1.0000000e+00   2.0000000e+00   3.0000000e+00  -5.5700000e-01   4.1870000e+00   1.4550000e+00   1.0969000e+01   6.0000000e+00   1.0530000e+00   1.1150000e+00   0.0000000e+00   0.0000000e+00   0.0000000e+00   1.2990000e+00   3.0000000e+00   0.0000000e+00   0.0000000e+00   0.0000000e+00   2.5040000e+00   0.0000000e+00   0.0000000e+00   2.4195000e+01   2.7490000e+00   2.0000000e+00   0.0000000e+00   3.0000000e+00   0.0000000e+00   4.3110000e+00   2.7700000e+00   1.0000000e+00   9.6350000e+00   0.0000000e+00   4.0000000e+00
   0.0000000e+00   4.3030000e+00   3.5568000e+00   0.0000000e+00   1.0000000e+00   0.0000000e+00   0.0000000e+00   0.0000000e+00   2.0000000e+01   0.0000000e+00   0.0000000e+00   1.0000000e+00   0.0000000e+00   2.7740000e+00   8.6200000e-01   9.0670000e+00   0.0000000e+00   1.0410000e+00   1.1990000e+00   0.0000000e+00   0.0000000e+00   0.0000000e+00   1.1940000e+00   1.0000000e+00   0.0000000e+00   0.0000000e+00   1.0000000e+00   2.1150000e+00   1.5000000e-01   0.0000000e+00   0.0000000e+00   9.5600000e-01   0.0000000e+00   0.0000000e+00   2.0000000e+00   3.0000000e+00   3.6620000e+00   2.6940000e+00   4.0000000e+00   7.8590000e+00   0.0000000e+00   0.0000000e+00
   0.0000000e+00   5.4310000e+00   2.8292000e+00   0.0000000e+00   0.0000000e+00   0.0000000e+00   2.0000000e+00   0.0000000e+00   3.0000000e+01   4.0000000e+00   1.0000000e+00   1.0000000e+00   0.0000000e+00   3.2030000e+00   8.3200000e-01   1.0681000e+01   2.0000000e+00   9.7900000e-01   1.1480000e+00   0.0000000e+00   0.0000000e+00   0.0000000e+00   1.2020000e+00   1.0000000e+00   0.0000000e+00   0.0000000e+00   0.0000000e+00   2.3940000e+00  -7.0000000e-03   0.0000000e+00   0.0000000e+00   1.0550000e+00   2.0000000e+00   0.0000000e+00   6.0000000e+00   2.0000000e+00   3.5090000e+00   2.1210000e+00   1.0000000e+00   7.9300000e+00   0.0000000e+00   0.0000000e+00
   0.0000000e+00   4.7920000e+00   1.7397000e+00   6.0000000e+00   0.0000000e+00   0.0000000e+00   0.0000000e+00   0.0000000e+00   3.0000000e+01   0.0000000e+00   0.0000000e+00   2.0000000e+00   2.0680000e+00   4.2170000e+00   5.4800000e-01   1.0477000e+01   0.0000000e+00   9.9000000e-01   1.1060000e+00   0.0000000e+00   0.0000000e+00   0.0000000e+00   1.3640000e+00   2.0000000e+00   0.0000000e+00   0.0000000e+00   0.0000000e+00   2.2420000e+00   0.0000000e+00   0.0000000e+00   0.0000000e+00   5.6330000e+00   0.0000000e+00   0.0000000e+00   4.0000000e+00   0.0000000e+00   4.4760000e+00   1.8500000e+00   2.0000000e+00   9.8060000e+00   0.0000000e+00   0.0000000e+00
   0.0000000e+00   4.0000000e+00   2.3680000e+00   0.0000000e+00   0.0000000e+00   0.0000000e+00   0.0000000e+00   0.0000000e+00   2.8600000e+01   0.0000000e+00   2.0000000e+00   0.0000000e+00   0.0000000e+00   2.6470000e+00   0.0000000e+00   8.6230000e+00   0.0000000e+00   1.0140000e+00   1.1490000e+00   0.0000000e+00   0.0000000e+00   0.0000000e+00   1.0830000e+00   1.0000000e+00   0.0000000e+00   0.0000000e+00   0.0000000e+00   2.0000000e+00   1.3500000e-01   0.0000000e+00   0.0000000e+00   6.6700000e-01   0.0000000e+00   0.0000000e+00   0.0000000e+00   0.0000000e+00   3.1220000e+00   2.1670000e+00   0.0000000e+00   7.0150000e+00   0.0000000e+00   0.0000000e+00
   0.0000000e+00   4.7320000e+00   3.6508000e+00   0.0000000e+00   0.0000000e+00   0.0000000e+00   0.0000000e+00   0.0000000e+00   2.0000000e+01   0.0000000e+00   0.0000000e+00   9.0000000e+00   0.0000000e+00   3.1460000e+00   8.8100000e-01   9.8030000e+00   0.0000000e+00   1.0410000e+00   1.1990000e+00   0.0000000e+00   0.0000000e+00   0.0000000e+00   1.1460000e+00   1.0000000e+00   0.0000000e+00   0.0000000e+00   0.0000000e+00   2.2360000e+00  -2.8000000e-02   0.0000000e+00   0.0000000e+00   9.5000000e-01   0.0000000e+00   0.0000000e+00   0.0000000e+00   6.0000000e+00   3.7750000e+00   2.8890000e+00   6.0000000e+00   8.2280000e+00   0.0000000e+00   0.0000000e+00
   0.0000000e+00   4.7320000e+00   3.0900000e+00   0.0000000e+00   0.0000000e+00   0.0000000e+00   0.0000000e+00   0.0000000e+00   2.5000000e+01   0.0000000e+00   3.0000000e+00   3.0000000e+00  -2.4060000e+00   3.1850000e+00   8.8100000e-01   9.8030000e+00   6.0000000e+00   1.1070000e+00   1.1770000e+00   0.0000000e+00   0.0000000e+00   0.0000000e+00   1.1260000e+00   1.0000000e+00   0.0000000e+00   0.0000000e+00   0.0000000e+00   2.2360000e+00  -2.9000000e-02   0.0000000e+00   3.0540000e+01   9.5000000e-01   0.0000000e+00   0.0000000e+00   0.0000000e+00   3.0000000e+00   3.6320000e+00   3.7220000e+00   3.0000000e+00   8.2050000e+00   0.0000000e+00   0.0000000e+00
   0.0000000e+00   5.4930000e+00   2.0841000e+00   0.0000000e+00   0.0000000e+00   1.2000000e+01   6.0000000e+00   1.2000000e+01   3.8100000e+01   1.8000000e+01   6.0000000e+00   1.5000000e+01  -2.2830000e+00   4.9080000e+00   9.7000000e-01   1.2308000e+01   2.4000000e+01   9.8800000e-01   1.1310000e+00   0.0000000e+00   0.0000000e+00   0.0000000e+00   1.2480000e+00   4.0000000e+00   0.0000000e+00   0.0000000e+00   0.0000000e+00   2.5250000e+00   0.0000000e+00   0.0000000e+00   4.4045000e+01   3.8980000e+00   0.0000000e+00   3.0000000e+00   3.0000000e+00   3.0000000e+00   3.9180000e+00   2.2810000e+00   3.0000000e+00   9.9720000e+00   0.0000000e+00   0.0000000e+00
   0.0000000e+00   4.8380000e+00   2.2234000e+00   0.0000000e+00   0.0000000e+00   2.0000000e+00   0.0000000e+00   0.0000000e+00   3.3300000e+01   0.0000000e+00   0.0000000e+00   6.0000000e+00   1.3970000e+00   3.2290000e+00   0.0000000e+00   9.9090000e+00   0.0000000e+00   9.7700000e-01   1.1450000e+00   0.0000000e+00   0.0000000e+00   0.0000000e+00   1.2200000e+00   3.0000000e+00   0.0000000e+00   0.0000000e+00   0.0000000e+00   2.2910000e+00   4.0000000e-03   0.0000000e+00   0.0000000e+00   1.1450000e+00   0.0000000e+00   0.0000000e+00   5.0000000e+00   0.0000000e+00   3.5020000e+00   1.6970000e+00   2.0000000e+00   7.8860000e+00   0.0000000e+00   0.0000000e+00
   0.0000000e+00   4.7320000e+00   2.2384000e+00   0.0000000e+00   0.0000000e+00   0.0000000e+00   0.0000000e+00   0.0000000e+00   3.0000000e+01   0.0000000e+00   0.0000000e+00   0.0000000e+00   0.0000000e+00   2.9200000e+00   0.0000000e+00   9.7280000e+00   0.0000000e+00   9.8100000e-01   1.1540000e+00   0.0000000e+00   0.0000000e+00   0.0000000e+00   1.1560000e+00   3.0000000e+00   0.0000000e+00   0.0000000e+00   0.0000000e+00   2.3030000e+00  -2.1000000e-02   0.0000000e+00   0.0000000e+00   5.0000000e-01   0.0000000e+00   0.0000000e+00   6.0000000e+00   0.0000000e+00   3.3690000e+00   1.6250000e+00   2.0000000e+00   7.4900000e+00   0.0000000e+00   0.0000000e+00
   0.0000000e+00   5.0200000e+00   2.2627000e+00   0.0000000e+00   0.0000000e+00   4.0000000e+00   0.0000000e+00   6.0000000e+00   4.2300000e+01   4.0000000e+00   4.0000000e+00   8.0000000e+00  -1.0230000e+00   4.2410000e+00   1.7760000e+00   1.1051000e+01   6.0000000e+00   1.0040000e+00   1.1230000e+00   0.0000000e+00   0.0000000e+00   0.0000000e+00   1.2670000e+00   2.0000000e+00   0.0000000e+00   0.0000000e+00   0.0000000e+00   2.3920000e+00   0.0000000e+00   0.0000000e+00   4.5646000e+01   4.9050000e+00   0.0000000e+00   2.0000000e+00   6.0000000e+00   2.0000000e+00   3.8340000e+00   2.5950000e+00   2.0000000e+00   9.3070000e+00   0.0000000e+00   0.0000000e+00
   0.0000000e+00   5.0130000e+00   1.8267000e+00   2.0000000e+00   1.0000000e+00   1.6000000e+01   0.0000000e+00   7.0000000e+00   4.2400000e+01   2.0000000e+00   5.0000000e+00   1.4000000e+01  -1.1230000e+00   4.6920000e+00   1.5410000e+00   1.1371000e+01   5.0000000e+00   1.0190000e+00   1.1210000e+00   0.0000000e+00   0.0000000e+00   0.0000000e+00   1.2770000e+00   5.0000000e+00   0.0000000e+00   1.0000000e+00   0.0000000e+00   2.4150000e+00   0.0000000e+00   0.0000000e+00   3.5613000e+01   4.3740000e+00   0.0000000e+00   4.0000000e+00   1.3000000e+01   1.0000000e+00   4.3040000e+00   2.4440000e+00   5.0000000e+00   9.9560000e+00   0.0000000e+00   1.0000000e+00
   0.0000000e+00   5.0200000e+00   1.5772000e+00   2.0000000e+00   2.0000000e+00   1.4000000e+01   0.0000000e+00   8.0000000e+00   4.5700000e+01   2.0000000e+00   4.0000000e+00   2.0000000e+01  -2.1820000e+00   4.7900000e+00   7.7400000e-01   1.1501000e+01   6.0000000e+00   1.0180000e+00   1.1180000e+00   0.0000000e+00   0.0000000e+00   0.0000000e+00   1.2890000e+00   4.0000000e+00   0.0000000e+00   1.0000000e+00   0.0000000e+00   2.3930000e+00   0.0000000e+00   0.0000000e+00   4.9391000e+01   7.9830000e+00   0.0000000e+00   6.0000000e+00   1.8000000e+01   2.0000000e+00   4.0050000e+00   2.5430000e+00   6.0000000e+00   9.9770000e+00   0.0000000e+00   2.0000000e+00
   0.0000000e+00   5.1260000e+00   2.3232000e+00   0.0000000e+00   1.0000000e+00   1.1000000e+01   0.0000000e+00   7.0000000e+00   4.7200000e+01   1.0000000e+00   3.0000000e+00   1.1000000e+01   0.0000000e+00   4.1030000e+00   8.3200000e-01   1.0931000e+01   6.0000000e+00   1.0200000e+00   1.1170000e+00   0.0000000e+00   1.0000000e+00   0.0000000e+00   1.2820000e+00   4.0000000e+00   0.0000000e+00   0.0000000e+00   0.0000000e+00   2.4180000e+00   0.0000000e+00   0.0000000e+00   2.2238000e+01   3.9820000e+00   0.0000000e+00   4.0000000e+00   8.0000000e+00   1.0000000e+00   3.9560000e+00   2.5940000e+00   3.0000000e+00   9.3330000e+00   0.0000000e+00   0.0000000e+00
   0.0000000e+00   5.3250000e+00   3.1038000e+00   4.0000000e+00   0.0000000e+00   2.0000000e+00   0.0000000e+00   6.0000000e+00   5.0000000e+01   0.0000000e+00   2.0000000e+00   2.0000000e+00  -1.2490000e+00   4.0490000e+00   7.8900000e-01   1.0761000e+01   6.0000000e+00   1.1140000e+00   1.0950000e+00   0.0000000e+00   0.0000000e+00   0.0000000e+00   1.3310000e+00   3.0000000e+00   0.0000000e+00   1.0000000e+00   0.0000000e+00   2.5340000e+00   0.0000000e+00   0.0000000e+00   2.2671000e+01   1.1300000e+00   0.0000000e+00   4.0000000e+00   2.0000000e+00   1.0000000e+00   4.2740000e+00   3.0850000e+00   1.0000000e+00   9.5670000e+00   0.0000000e+00   4.0000000e+00
   0.0000000e+00   4.9230000e+00   2.4754000e+00   1.0000000e+00   0.0000000e+00   0.0000000e+00   0.0000000e+00   2.0000000e+00   4.7100000e+01   0.0000000e+00   1.0000000e+00   0.0000000e+00   0.0000000e+00   3.3920000e+00   6.6400000e-01   9.9460000e+00   2.0000000e+00   1.0110000e+00   1.1070000e+00   0.0000000e+00   0.0000000e+00   0.0000000e+00   1.2710000e+00   2.0000000e+00   0.0000000e+00   1.0000000e+00   0.0000000e+00   2.3870000e+00  -7.0000000e-03   0.0000000e+00   0.0000000e+00   1.5630000e+00   0.0000000e+00   1.0000000e+00   0.0000000e+00   0.0000000e+00   3.9220000e+00   2.1780000e+00   0.0000000e+00   8.6690000e+00   0.0000000e+00   1.0000000e+00
   0.0000000e+00   4.7820000e+00   2.3537000e+00   0.0000000e+00   0.0000000e+00   2.0000000e+00   0.0000000e+00   0.0000000e+00   3.0800000e+01   1.0000000e+00   2.0000000e+00   2.0000000e+00  -6.3800000e-01   3.2430000e+00   1.2730000e+00   9.9470000e+00   4.0000000e+00   9.9800000e-01   1.1470000e+00   0.0000000e+00   0.0000000e+00   0.0000000e+00   1.1410000e+00   1.0000000e+00   0.0000000e+00   0.0000000e+00   0.0000000e+00   2.2510000e+00  -7.0000000e-03   0.0000000e+00   1.0518000e+01   1.9510000e+00   2.0000000e+00   0.0000000e+00   1.0000000e+00   3.0000000e+00   3.4460000e+00   2.6210000e+00   1.0000000e+00   7.9150000e+00   0.0000000e+00   0.0000000e+00
   0.0000000e+00   2.0000000e+00   1.1349000e+00   0.0000000e+00   1.0000000e+00   0.0000000e+00   0.0000000e+00   0.0000000e+00   0.0000000e+00   0.0000000e+00   0.0000000e+00   0.0000000e+00   0.0000000e+00   1.5440000e+00   0.0000000e+00   4.1740000e+00   0.0000000e+00   1.0150000e+00   1.2350000e+00   1.0000000e+00   0.0000000e+00   0.0000000e+00   8.6300000e-01   0.0000000e+00   0.0000000e+00   0.0000000e+00   0.0000000e+00   1.0000000e+00  -1.0990000e+00   0.0000000e+00   0.0000000e+00   1.0000000e+00   0.0000000e+00   0.0000000e+00   0.0000000e+00   4.0000000e+00   2.2670000e+00   4.0000000e+00   2.0000000e+00   4.9170000e+00   0.0000000e+00   0.0000000e+00
   0.0000000e+00   4.2140000e+00   2.8141000e+00   0.0000000e+00   0.0000000e+00   0.0000000e+00   0.0000000e+00   0.0000000e+00   3.3300000e+01   2.0000000e+00   0.0000000e+00   0.0000000e+00   0.0000000e+00   2.5820000e+00   1.4590000e+00   8.7550000e+00   0.0000000e+00   9.6100000e-01   1.1380000e+00   0.0000000e+00   0.0000000e+00   0.0000000e+00   1.2700000e+00   0.0000000e+00   0.0000000e+00   0.0000000e+00   0.0000000e+00   1.9020000e+00  -1.9700000e-01   0.0000000e+00   0.0000000e+00   2.0520000e+00   0.0000000e+00   0.0000000e+00   0.0000000e+00   0.0000000e+00   3.0900000e+00   1.9720000e+00   0.0000000e+00   7.0380000e+00   0.0000000e+00   0.0000000e+00
   0.0000000e+00   3.9020000e+00   2.6931000e+00   2.0000000e+00   0.0000000e+00   0.0000000e+00   0.0000000e+00   0.0000000e+00   3.0800000e+01   2.0000000e+00   0.0000000e+00   0.0000000e+00   0.0000000e+00   3.4010000e+00   2.3220000e+00   8.8810000e+00   0.0000000e+00   9.8500000e-01   1.1390000e+00   0.0000000e+00   0.0000000e+00   0.0000000e+00   1.2410000e+00   0.0000000e+00   0.0000000e+00   1.0000000e+00   0.0000000e+00   1.9190000e+00  -2.2000000e-02   0.0000000e+00   0.0000000e+00   4.0860000e+00   0.0000000e+00   0.0000000e+00   0.0000000e+00   0.0000000e+00   3.5470000e+00   2.0220000e+00   0.0000000e+00   8.4440000e+00   0.0000000e+00   2.0000000e+00
   0.0000000e+00   5.1640000e+00   3.7343000e+00   4.0000000e+00   0.0000000e+00   0.0000000e+00   1.0000000e+00   0.0000000e+00   2.7300000e+01   2.0000000e+00   0.0000000e+00   0.0000000e+00   0.0000000e+00   3.5250000e+00   1.3790000e+00   9.8740000e+00   0.0000000e+00   1.0750000e+00   1.1310000e+00   0.0000000e+00   0.0000000e+00   0.0000000e+00   1.3050000e+00   0.0000000e+00   0.0000000e+00   1.0000000e+00   0.0000000e+00   2.1360000e+00   1.3800000e-01   0.0000000e+00   0.0000000e+00   1.4960000e+00   0.0000000e+00   0.0000000e+00   0.0000000e+00   0.0000000e+00   4.0990000e+00   2.9560000e+00   0.0000000e+00   9.0510000e+00   0.0000000e+00   4.0000000e+00
   0.0000000e+00   5.6460000e+00   4.8224000e+00   3.0000000e+00   0.0000000e+00   0.0000000e+00   2.0000000e+00   0.0000000e+00   2.5000000e+01   2.0000000e+00   0.0000000e+00   0.0000000e+00   0.0000000e+00   3.5430000e+00   8.1100000e-01   1.0505000e+01   0.0000000e+00   1.2700000e+00   1.2620000e+00   0.0000000e+00   0.0000000e+00   2.0000000e+00   1.1190000e+00   0.0000000e+00   0.0000000e+00   0.0000000e+00   0.0000000e+00   2.3030000e+00  -9.9000000e-02   0.0000000e+00   0.0000000e+00   1.4110000e+00   0.0000000e+00   0.0000000e+00   0.0000000e+00   0.0000000e+00   4.1960000e+00   4.8540000e+00   0.0000000e+00   9.0440000e+00   0.0000000e+00   6.0000000e+00
   0.0000000e+00   4.1700000e+00   3.6942000e+00   3.0000000e+00   0.0000000e+00   0.0000000e+00   0.0000000e+00   0.0000000e+00   3.3300000e+01   0.0000000e+00   0.0000000e+00   0.0000000e+00   9.0000000e-02   3.2450000e+00   9.7100000e-01   8.5970000e+00   0.0000000e+00   1.1230000e+00   1.1100000e+00   0.0000000e+00   0.0000000e+00   0.0000000e+00   1.3800000e+00   0.0000000e+00   0.0000000e+00   0.0000000e+00   0.0000000e+00   1.8480000e+00   4.1400000e-01   0.0000000e+00   0.0000000e+00   1.5420000e+00   0.0000000e+00   0.0000000e+00   0.0000000e+00   0.0000000e+00   4.0980000e+00   3.2000000e+00   0.0000000e+00   8.8320000e+00   0.0000000e+00   3.0000000e+00
   0.0000000e+00   4.4960000e+00   3.6686000e+00   0.0000000e+00   0.0000000e+00   3.0000000e+00   0.0000000e+00   0.0000000e+00   3.0000000e+01   3.0000000e+00   0.0000000e+00   3.0000000e+00   0.0000000e+00   3.2870000e+00   2.2370000e+00   9.5190000e+00   0.0000000e+00   9.6500000e-01   1.1470000e+00   0.0000000e+00   0.0000000e+00   0.0000000e+00   1.1970000e+00   0.0000000e+00   0.0000000e+00   0.0000000e+00   0.0000000e+00   2.1010000e+00   3.0000000e-03   0.0000000e+00   0.0000000e+00   2.5510000e+00   0.0000000e+00   0.0000000e+00   3.0000000e+00   0.0000000e+00   3.1650000e+00   1.6540000e+00   1.0000000e+00   7.5670000e+00   0.0000000e+00   0.0000000e+00
   0.0000000e+00   4.2530000e+00   3.0445000e+00   0.0000000e+00   0.0000000e+00   2.0000000e+00   0.0000000e+00   0.0000000e+00   2.7800000e+01   0.0000000e+00   0.0000000e+00   2.0000000e+00   0.0000000e+00   3.2260000e+00   2.2520000e+00   9.5980000e+00   0.0000000e+00   9.7000000e-01   1.1550000e+00   0.0000000e+00   0.0000000e+00   0.0000000e+00   1.1910000e+00   0.0000000e+00   0.0000000e+00   0.0000000e+00   0.0000000e+00   2.0000000e+00  -7.0000000e-03   0.0000000e+00   0.0000000e+00   4.5960000e+00   0.0000000e+00   0.0000000e+00   2.0000000e+00   0.0000000e+00   3.1120000e+00   1.7500000e+00   2.0000000e+00   7.6520000e+00   0.0000000e+00   0.0000000e+00
   0.0000000e+00   4.3030000e+00   3.1413000e+00   0.0000000e+00   0.0000000e+00   0.0000000e+00   0.0000000e+00   0.0000000e+00   2.3500000e+01   2.0000000e+00   1.0000000e+00   0.0000000e+00   0.0000000e+00   2.5870000e+00   1.4590000e+00   8.8150000e+00   2.0000000e+00   9.9100000e-01   1.1640000e+00   0.0000000e+00   0.0000000e+00   0.0000000e+00   1.0720000e+00   0.0000000e+00   0.0000000e+00   0.0000000e+00   0.0000000e+00   1.9320000e+00  -2.2200000e-01   0.0000000e+00   0.0000000e+00   1.7450000e+00   0.0000000e+00   0.0000000e+00   2.0000000e+00   1.0000000e+00   3.1280000e+00   2.5000000e+00   1.0000000e+00   6.9590000e+00   0.0000000e+00   0.0000000e+00
   0.0000000e+00   5.1640000e+00   3.5612000e+00   0.0000000e+00   0.0000000e+00   0.0000000e+00   1.0000000e+00   0.0000000e+00   2.6300000e+01   4.0000000e+00   2.0000000e+00   0.0000000e+00   0.0000000e+00   2.7560000e+00   1.3790000e+00   9.8740000e+00   6.0000000e+00   9.9800000e-01   1.1530000e+00   0.0000000e+00   0.0000000e+00   0.0000000e+00   1.0910000e+00   0.0000000e+00   0.0000000e+00   0.0000000e+00   0.0000000e+00   2.1360000e+00   1.3100000e-01   0.0000000e+00   0.0000000e+00   1.4960000e+00   0.0000000e+00   0.0000000e+00   0.0000000e+00   2.0000000e+00   3.2780000e+00   2.8930000e+00   0.0000000e+00   7.2680000e+00   0.0000000e+00   0.0000000e+00
   0.0000000e+00   5.3030000e+00   4.0516000e+00   0.0000000e+00   0.0000000e+00   0.0000000e+00   1.0000000e+00   0.0000000e+00   2.6100000e+01   4.0000000e+00   3.0000000e+00   0.0000000e+00   0.0000000e+00   3.0100000e+00   1.3920000e+00   1.0053000e+01   9.0000000e+00   1.0070000e+00   1.1540000e+00   0.0000000e+00   0.0000000e+00   0.0000000e+00   1.0790000e+00   0.0000000e+00   0.0000000e+00   0.0000000e+00   0.0000000e+00   2.2360000e+00   4.4000000e-02   0.0000000e+00   0.0000000e+00   1.1640000e+00   0.0000000e+00   0.0000000e+00   0.0000000e+00   3.0000000e+00   3.3200000e+00   3.0280000e+00   0.0000000e+00   7.4530000e+00   0.0000000e+00   0.0000000e+00
   0.0000000e+00   5.0980000e+00   3.4015000e+00   0.0000000e+00   0.0000000e+00   0.0000000e+00   1.0000000e+00   0.0000000e+00   2.6100000e+01   4.0000000e+00   1.0000000e+00   0.0000000e+00   0.0000000e+00   2.8590000e+00   1.5000000e+00   9.8720000e+00   0.0000000e+00   9.8300000e-01   1.1570000e+00   0.0000000e+00   0.0000000e+00   0.0000000e+00   1.1380000e+00   0.0000000e+00   0.0000000e+00   0.0000000e+00   0.0000000e+00   2.1120000e+00  -7.3000000e-02   0.0000000e+00   0.0000000e+00   2.4720000e+00   0.0000000e+00   0.0000000e+00   4.0000000e+00   2.0000000e+00   3.2710000e+00   2.3440000e+00   1.0000000e+00   7.3830000e+00   0.0000000e+00   0.0000000e+00
   0.0000000e+00   4.4380000e+00   3.4065000e+00   0.0000000e+00   0.0000000e+00   0.0000000e+00   0.0000000e+00   0.0000000e+00   2.6100000e+01   3.0000000e+00   1.0000000e+00   0.0000000e+00   0.0000000e+00   2.8500000e+00   1.5610000e+00   9.1040000e+00   0.0000000e+00   9.8300000e-01   1.1570000e+00   0.0000000e+00   0.0000000e+00   0.0000000e+00   1.1220000e+00   0.0000000e+00   0.0000000e+00   0.0000000e+00   0.0000000e+00   2.0290000e+00  -7.3000000e-02   0.0000000e+00   0.0000000e+00   2.0540000e+00   0.0000000e+00   0.0000000e+00   3.0000000e+00   1.0000000e+00   3.1370000e+00   2.2500000e+00   1.0000000e+00   7.1670000e+00   0.0000000e+00   0.0000000e+00
   0.0000000e+00   5.2360000e+00   3.8074000e+00   0.0000000e+00   0.0000000e+00   0.0000000e+00   1.0000000e+00   0.0000000e+00   2.3800000e+01   3.0000000e+00   2.0000000e+00   1.0000000e+00   0.0000000e+00   2.8900000e+00   1.4060000e+00   9.9670000e+00   4.0000000e+00   1.0030000e+00   1.1620000e+00   0.0000000e+00   0.0000000e+00   0.0000000e+00   1.0660000e+00   0.0000000e+00   0.0000000e+00   0.0000000e+00   0.0000000e+00   2.1890000e+00  -7.8000000e-02   0.0000000e+00   0.0000000e+00   1.3090000e+00   0.0000000e+00   0.0000000e+00   3.0000000e+00   4.0000000e+00   3.3110000e+00   2.9690000e+00   1.0000000e+00   7.3700000e+00   0.0000000e+00   0.0000000e+00
   0.0000000e+00   4.4910000e+00   3.6384000e+00   0.0000000e+00   0.0000000e+00   2.0000000e+00   0.0000000e+00   0.0000000e+00   2.8600000e+01   3.0000000e+00   1.0000000e+00   2.0000000e+00   0.0000000e+00   3.2310000e+00   2.2300000e+00   9.4490000e+00   0.0000000e+00   9.7600000e-01   1.1510000e+00   0.0000000e+00   0.0000000e+00   0.0000000e+00   1.1660000e+00   0.0000000e+00   0.0000000e+00   0.0000000e+00   0.0000000e+00   2.0930000e+00  -7.0000000e-03   0.0000000e+00   0.0000000e+00   2.7640000e+00   0.0000000e+00   0.0000000e+00   3.0000000e+00   1.0000000e+00   3.1670000e+00   2.0000000e+00   1.0000000e+00   7.5280000e+00   0.0000000e+00   0.0000000e+00
   0.0000000e+00   3.8790000e+00   2.8492000e+00   0.0000000e+00   0.0000000e+00   0.0000000e+00   0.0000000e+00   0.0000000e+00   2.9600000e+01   2.0000000e+00   1.0000000e+00   0.0000000e+00   0.0000000e+00   2.9380000e+00   2.2810000e+00   8.7430000e+00   2.0000000e+00   9.7300000e-01   1.1460000e+00   0.0000000e+00   0.0000000e+00   0.0000000e+00   1.1690000e+00   0.0000000e+00   0.0000000e+00   0.0000000e+00   0.0000000e+00   1.9020000e+00   4.0000000e-02   0.0000000e+00   0.0000000e+00   3.6850000e+00   0.0000000e+00   0.0000000e+00   0.0000000e+00   0.0000000e+00   2.9970000e+00   1.8330000e+00   0.0000000e+00   7.1350000e+00   0.0000000e+00   0.0000000e+00
   0.0000000e+00   5.2830000e+00   4.9583000e+00   0.0000000e+00   0.0000000e+00   0.0000000e+00   4.0000000e+00   0.0000000e+00   2.9600000e+01   1.0000000e+01   4.0000000e+00   0.0000000e+00   0.0000000e+00   3.7810000e+00   2.1610000e+00   1.1219000e+01   1.4000000e+01   9.8800000e-01   1.1460000e+00   0.0000000e+00   0.0000000e+00   0.0000000e+00   1.1640000e+00   0.0000000e+00   0.0000000e+00   0.0000000e+00   0.0000000e+00   2.2980000e+00   0.0000000e+00   0.0000000e+00   0.0000000e+00   5.0130000e+00   0.0000000e+00   0.0000000e+00   0.0000000e+00   0.0000000e+00   3.4800000e+00   2.1000000e+00   0.0000000e+00   8.5530000e+00   0.0000000e+00   0.0000000e+00
   0.0000000e+00   5.3330000e+00   4.7687000e+00   0.0000000e+00   0.0000000e+00   0.0000000e+00   2.0000000e+00   0.0000000e+00   2.5600000e+01   6.0000000e+00   7.0000000e+00   0.0000000e+00   0.0000000e+00   3.6600000e+00   2.0270000e+00   1.0771000e+01   2.4000000e+01   1.0260000e+00   1.1550000e+00   0.0000000e+00   0.0000000e+00   0.0000000e+00   1.0680000e+00   0.0000000e+00   0.0000000e+00   0.0000000e+00   0.0000000e+00   2.3030000e+00   0.0000000e+00   0.0000000e+00   0.0000000e+00   3.9180000e+00   0.0000000e+00   0.0000000e+00   0.0000000e+00   6.0000000e+00   3.3940000e+00   3.1760000e+00   0.0000000e+00   8.1810000e+00   0.0000000e+00   0.0000000e+00
   0.0000000e+00   4.4820000e+00   3.9060000e+00   0.0000000e+00   0.0000000e+00   0.0000000e+00   0.0000000e+00   0.0000000e+00   2.7300000e+01   4.0000000e+00   4.0000000e+00   0.0000000e+00   0.0000000e+00   3.3680000e+00   2.1920000e+00   9.8680000e+00   3.0000000e+00   1.0040000e+00   1.1510000e+00   0.0000000e+00   0.0000000e+00   0.0000000e+00   1.1070000e+00   0.0000000e+00   0.0000000e+00   0.0000000e+00   0.0000000e+00   2.0980000e+00   4.0000000e-03   0.0000000e+00   0.0000000e+00   4.0630000e+00   0.0000000e+00   0.0000000e+00   0.0000000e+00   2.0000000e+00   3.2480000e+00   2.5770000e+00   0.0000000e+00   7.8610000e+00   0.0000000e+00   0.0000000e+00
   0.0000000e+00   4.4120000e+00   3.3381000e+00   0.0000000e+00   0.0000000e+00   4.0000000e+00   0.0000000e+00   0.0000000e+00   3.2200000e+01   2.0000000e+00   2.0000000e+00   2.0000000e+00   2.5300000e-01   4.4790000e+00   4.2970000e+00   1.0675000e+01   4.0000000e+00   9.7100000e-01   1.1420000e+00   0.0000000e+00   0.0000000e+00   0.0000000e+00   1.1980000e+00   0.0000000e+00   0.0000000e+00   0.0000000e+00   0.0000000e+00   2.0860000e+00   0.0000000e+00   0.0000000e+00   2.4053000e+01   1.5507000e+01   0.0000000e+00   0.0000000e+00   4.0000000e+00   2.0000000e+00   3.3740000e+00   1.8410000e+00   2.0000000e+00   8.9040000e+00   0.0000000e+00   0.0000000e+00
   0.0000000e+00   4.3800000e+00   3.3651000e+00   0.0000000e+00   2.0000000e+00   4.0000000e+00   0.0000000e+00   0.0000000e+00   2.3100000e+01   0.0000000e+00   2.0000000e+00   4.0000000e+00  -4.3900000e-01   3.3430000e+00   2.2520000e+00   9.6500000e+00   2.0000000e+00   1.0180000e+00   1.1730000e+00   2.0000000e+00   0.0000000e+00   0.0000000e+00   1.1150000e+00   0.0000000e+00   0.0000000e+00   0.0000000e+00   0.0000000e+00   2.0470000e+00  -8.0000000e-03   0.0000000e+00   2.1129000e+01   4.1780000e+00   0.0000000e+00   0.0000000e+00   4.0000000e+00   6.0000000e+00   3.3660000e+00   3.0280000e+00   4.0000000e+00   8.0660000e+00   0.0000000e+00   0.0000000e+00
   0.0000000e+00   4.9470000e+00   4.3619000e+00   2.0000000e+00   0.0000000e+00   0.0000000e+00   0.0000000e+00   0.0000000e+00   2.8600000e+01   0.0000000e+00   4.0000000e+00   0.0000000e+00  -2.4090000e+00   4.2980000e+00   1.3710000e+00   9.9560000e+00   4.0000000e+00   1.1010000e+00   1.1260000e+00   0.0000000e+00   0.0000000e+00   0.0000000e+00   1.2460000e+00   0.0000000e+00   1.0000000e+00   0.0000000e+00   0.0000000e+00   2.2140000e+00  -2.8000000e-02   0.0000000e+00   2.0210000e+01   2.2320000e+00   0.0000000e+00   0.0000000e+00   0.0000000e+00   2.0000000e+00   6.9110000e+00   3.7500000e+00   0.0000000e+00   1.2270000e+01   0.0000000e+00   2.0000000e+00
   0.0000000e+00   4.6750000e+00   4.5744000e+00   0.0000000e+00   0.0000000e+00   0.0000000e+00   0.0000000e+00   0.0000000e+00   2.7300000e+01   0.0000000e+00   6.0000000e+00   0.0000000e+00  -3.7850000e+00   3.4900000e+00   1.7760000e+00   1.0007000e+01   0.0000000e+00   1.0730000e+00   1.1550000e+00   0.0000000e+00   0.0000000e+00   0.0000000e+00   1.0990000e+00   0.0000000e+00   0.0000000e+00   0.0000000e+00   0.0000000e+00   2.1750000e+00   5.0000000e-03   0.0000000e+00   3.0436000e+01   2.2110000e+00   0.0000000e+00   0.0000000e+00   3.0000000e+00   3.0000000e+00   3.4880000e+00   3.8850000e+00   1.0000000e+00   8.4050000e+00   0.0000000e+00   0.0000000e+00
   0.0000000e+00   5.1820000e+00   4.1948000e+00   3.0000000e+00   0.0000000e+00   0.0000000e+00   0.0000000e+00   0.0000000e+00   2.1100000e+01   2.0000000e+00   2.0000000e+00   0.0000000e+00   0.0000000e+00   3.4630000e+00   1.8370000e+00   9.9660000e+00   2.0000000e+00   1.0070000e+00   1.1190000e+00   0.0000000e+00   0.0000000e+00   0.0000000e+00   1.3500000e+00   0.0000000e+00   0.0000000e+00   0.0000000e+00   0.0000000e+00   2.1750000e+00   4.5000000e-02   0.0000000e+00   0.0000000e+00   2.2440000e+00   0.0000000e+00   0.0000000e+00   0.0000000e+00   0.0000000e+00   4.8280000e+00   2.4600000e+00   0.0000000e+00   9.5210000e+00   0.0000000e+00   0.0000000e+00
   0.0000000e+00   5.6020000e+00   5.1590000e+00   1.0000000e+00   0.0000000e+00   0.0000000e+00   0.0000000e+00   0.0000000e+00   2.0700000e+01   0.0000000e+00   1.0000000e+00   1.2000000e+01   0.0000000e+00   3.3610000e+00   1.2410000e+00   1.0509000e+01   6.0000000e+00   9.8900000e-01   1.1640000e+00   0.0000000e+00   0.0000000e+00   0.0000000e+00   1.2310000e+00   0.0000000e+00   0.0000000e+00   0.0000000e+00   0.0000000e+00   2.3760000e+00   1.3000000e-02   0.0000000e+00   1.2090000e+01   1.3570000e+00   0.0000000e+00   0.0000000e+00   0.0000000e+00   0.0000000e+00   4.4680000e+00   2.3460000e+00   3.0000000e+00   9.0770000e+00   0.0000000e+00   0.0000000e+00
   0.0000000e+00   5.2700000e+00   5.1487000e+00   7.0000000e+00   0.0000000e+00   0.0000000e+00   0.0000000e+00   0.0000000e+00   2.5700000e+01   3.0000000e+00   4.0000000e+00   0.0000000e+00   0.0000000e+00   5.2700000e+00   2.3880000e+00   1.0649000e+01   1.2000000e+01   1.0390000e+00   1.1190000e+00   0.0000000e+00   0.0000000e+00   0.0000000e+00   1.3790000e+00   0.0000000e+00   1.0000000e+00   0.0000000e+00   0.0000000e+00   2.2840000e+00   0.0000000e+00   0.0000000e+00   1.2499000e+01   3.0360000e+00   0.0000000e+00   0.0000000e+00   0.0000000e+00   0.0000000e+00   6.9120000e+00   2.3900000e+00   0.0000000e+00   1.3367000e+01   0.0000000e+00   6.0000000e+00
   0.0000000e+00   5.1840000e+00   3.9866000e+00   1.0000000e+00   0.0000000e+00   0.0000000e+00   0.0000000e+00   0.0000000e+00   2.5000000e+01   2.0000000e+00   4.0000000e+00   0.0000000e+00   0.0000000e+00   3.5030000e+00   2.4700000e+00   1.0126000e+01   8.0000000e+00   1.0040000e+00   1.1470000e+00   0.0000000e+00   0.0000000e+00   0.0000000e+00   1.1580000e+00   0.0000000e+00   0.0000000e+00   0.0000000e+00   0.0000000e+00   2.1940000e+00   4.0000000e-03   0.0000000e+00   1.1075000e+01   3.7980000e+00   0.0000000e+00   0.0000000e+00   0.0000000e+00   1.0000000e+00   4.4320000e+00   2.6000000e+00   0.0000000e+00   9.0660000e+00   0.0000000e+00   0.0000000e+00
   0.0000000e+00   5.5090000e+00   5.4486000e+00   2.0000000e+00   0.0000000e+00   0.0000000e+00   0.0000000e+00   0.0000000e+00   2.9600000e+01   6.0000000e+00   1.0000000e+00   0.0000000e+00   0.0000000e+00   5.0830000e+00   2.3830000e+00   1.0950000e+01   6.0000000e+00   9.6100000e-01   1.1320000e+00   0.0000000e+00   0.0000000e+00   0.0000000e+00   1.3970000e+00   0.0000000e+00   0.0000000e+00   0.0000000e+00   0.0000000e+00   2.4140000e+00   0.0000000e+00   0.0000000e+00   0.0000000e+00   3.0220000e+00   0.0000000e+00   0.0000000e+00   0.0000000e+00   0.0000000e+00   1.0428000e+01   1.6040000e+00   0.0000000e+00   1.4700000e+01   0.0000000e+00   0.0000000e+00
   0.0000000e+00   5.3490000e+00   4.4437000e+00   1.0000000e+00   0.0000000e+00   0.0000000e+00   0.0000000e+00   0.0000000e+00   2.9800000e+01   4.0000000e+00   2.0000000e+00   0.0000000e+00  -2.4000000e-02   4.4940000e+00   2.1840000e+00   1.0420000e+01   3.0000000e+00   9.7300000e-01   1.1340000e+00   0.0000000e+00   0.0000000e+00   0.0000000e+00   1.3430000e+00   0.0000000e+00   0.0000000e+00   0.0000000e+00   0.0000000e+00   2.3180000e+00   0.0000000e+00   0.0000000e+00   1.1379000e+01   1.9510000e+00   0.0000000e+00   0.0000000e+00   0.0000000e+00   0.0000000e+00   1.0323000e+01   2.0050000e+00   0.0000000e+00   1.4008000e+01   0.0000000e+00   0.0000000e+00
   0.0000000e+00   5.3330000e+00   4.5365000e+00   1.0000000e+00   0.0000000e+00   0.0000000e+00   0.0000000e+00   0.0000000e+00   3.1700000e+01   4.0000000e+00   0.0000000e+00   0.0000000e+00   0.0000000e+00   4.7850000e+00   3.1050000e+00   1.0724000e+01   0.0000000e+00   9.5900000e-01   1.1360000e+00   0.0000000e+00   0.0000000e+00   0.0000000e+00   1.2920000e+00   0.0000000e+00   0.0000000e+00   0.0000000e+00   0.0000000e+00   2.3090000e+00   0.0000000e+00   0.0000000e+00   0.0000000e+00   3.5590000e+00   0.0000000e+00   0.0000000e+00   0.0000000e+00   0.0000000e+00   1.0319000e+01   1.5280000e+00   0.0000000e+00   1.4007000e+01   0.0000000e+00   0.0000000e+00
   0.0000000e+00   4.4810000e+00   3.8606000e+00   0.0000000e+00   0.0000000e+00   0.0000000e+00   0.0000000e+00   0.0000000e+00   3.6000000e+01   0.0000000e+00   0.0000000e+00   3.0000000e+00   0.0000000e+00   3.1350000e+00   1.8950000e+00   9.2920000e+00   0.0000000e+00   9.7100000e-01   1.1360000e+00   0.0000000e+00   0.0000000e+00   0.0000000e+00   1.2850000e+00   0.0000000e+00   0.0000000e+00   0.0000000e+00   0.0000000e+00   2.0740000e+00  -2.4000000e-02   0.0000000e+00   0.0000000e+00   2.0200000e+00   0.0000000e+00   0.0000000e+00   3.0000000e+00   0.0000000e+00   3.2570000e+00   2.1500000e+00   1.0000000e+00   7.7460000e+00   0.0000000e+00   0.0000000e+00
   0.0000000e+00   5.3330000e+00   4.7127000e+00   0.0000000e+00   0.0000000e+00   0.0000000e+00   2.0000000e+00   0.0000000e+00   2.7900000e+01   6.0000000e+00   5.0000000e+00   0.0000000e+00   0.0000000e+00   3.6310000e+00   2.0270000e+00   1.0771000e+01   1.8000000e+01   1.0030000e+00   1.1500000e+00   0.0000000e+00   0.0000000e+00   0.0000000e+00   1.1070000e+00   0.0000000e+00   0.0000000e+00   0.0000000e+00   0.0000000e+00   2.3030000e+00   0.0000000e+00   0.0000000e+00   0.0000000e+00   3.9180000e+00   0.0000000e+00   0.0000000e+00   0.0000000e+00   4.0000000e+00   3.3860000e+00   2.7060000e+00   0.0000000e+00   8.1430000e+00   0.0000000e+00   0.0000000e+00
   0.0000000e+00   5.5110000e+00   2.6260000e+00   3.0000000e+00   0.0000000e+00   0.0000000e+00   0.0000000e+00   4.0000000e+00   4.8000000e+01   0.0000000e+00   2.0000000e+00   0.0000000e+00   0.0000000e+00   4.0460000e+00   7.3200000e-01   1.0806000e+01   8.0000000e+00   1.0320000e+00   1.0920000e+00   0.0000000e+00   0.0000000e+00   0.0000000e+00   1.3470000e+00   2.0000000e+00   0.0000000e+00   1.0000000e+00   0.0000000e+00   2.4200000e+00   0.0000000e+00   0.0000000e+00   2.4340000e+01   2.7310000e+00   0.0000000e+00   4.0000000e+00   0.0000000e+00   0.0000000e+00   4.7380000e+00   2.6940000e+00   0.0000000e+00   9.8750000e+00   0.0000000e+00   2.0000000e+00
   0.0000000e+00   5.1380000e+00   3.6483000e+00   3.0000000e+00   0.0000000e+00   0.0000000e+00   0.0000000e+00   4.0000000e+00   4.6700000e+01   0.0000000e+00   2.0000000e+00   0.0000000e+00  -1.1880000e+00   3.7920000e+00   1.1240000e+00   1.0297000e+01   4.0000000e+00   1.0850000e+00   1.1000000e+00   0.0000000e+00   0.0000000e+00   0.0000000e+00   1.3100000e+00   1.0000000e+00   0.0000000e+00   1.0000000e+00   0.0000000e+00   2.3680000e+00   4.0000000e-03   0.0000000e+00   1.0567000e+01   1.4500000e+00   0.0000000e+00   3.0000000e+00   0.0000000e+00   1.0000000e+00   4.1470000e+00   3.1390000e+00   0.0000000e+00   9.2590000e+00   0.0000000e+00   3.0000000e+00
   0.0000000e+00   4.7320000e+00   3.0271000e+00   0.0000000e+00   0.0000000e+00   1.0000000e+00   0.0000000e+00   1.0000000e+00   4.0000000e+01   0.0000000e+00   0.0000000e+00   2.0000000e+00   0.0000000e+00   3.0800000e+00   1.1870000e+00   9.6420000e+00   0.0000000e+00   9.7600000e-01   1.1290000e+00   0.0000000e+00   0.0000000e+00   0.0000000e+00   1.2700000e+00   1.0000000e+00   0.0000000e+00   0.0000000e+00   0.0000000e+00   2.1940000e+00  -2.4000000e-02   0.0000000e+00   0.0000000e+00   1.6590000e+00   0.0000000e+00   1.0000000e+00   2.0000000e+00   0.0000000e+00   3.6010000e+00   1.9630000e+00   1.0000000e+00   7.9820000e+00   0.0000000e+00   0.0000000e+00
   0.0000000e+00   4.9120000e+00   3.2927000e+00   0.0000000e+00   0.0000000e+00   2.0000000e+00   0.0000000e+00   3.0000000e+00   4.0000000e+01   2.0000000e+00   0.0000000e+00   3.0000000e+00   0.0000000e+00   3.0870000e+00   8.8100000e-01   9.8630000e+00   0.0000000e+00   9.7600000e-01   1.1290000e+00   0.0000000e+00   0.0000000e+00   0.0000000e+00   1.2860000e+00   1.0000000e+00   0.0000000e+00   0.0000000e+00   0.0000000e+00   2.2640000e+00  -2.4000000e-02   0.0000000e+00   0.0000000e+00   9.5000000e-01   0.0000000e+00   1.0000000e+00   2.0000000e+00   2.0000000e+00   3.7190000e+00   2.1110000e+00   1.0000000e+00   8.1030000e+00   0.0000000e+00   0.0000000e+00
   0.0000000e+00   4.7320000e+00   3.2078000e+00   0.0000000e+00   0.0000000e+00   3.0000000e+00   0.0000000e+00   3.0000000e+00   4.0000000e+01   2.0000000e+00   0.0000000e+00   2.0000000e+00   0.0000000e+00   3.0870000e+00   8.8100000e-01   9.8030000e+00   0.0000000e+00   9.7600000e-01   1.1290000e+00   0.0000000e+00   0.0000000e+00   0.0000000e+00   1.2980000e+00   1.0000000e+00   0.0000000e+00   0.0000000e+00   0.0000000e+00   2.2360000e+00  -2.4000000e-02   0.0000000e+00   0.0000000e+00   9.5000000e-01   0.0000000e+00   1.0000000e+00   2.0000000e+00   2.0000000e+00   3.6950000e+00   2.1110000e+00   1.0000000e+00   8.0950000e+00   0.0000000e+00   0.0000000e+00
   0.0000000e+00   4.6160000e+00   2.8239000e+00   0.0000000e+00   0.0000000e+00   1.0000000e+00   0.0000000e+00   2.0000000e+00   3.9100000e+01   2.0000000e+00   0.0000000e+00   2.0000000e+00   0.0000000e+00   3.1680000e+00   1.4610000e+00   9.6900000e+00   0.0000000e+00   9.7400000e-01   1.1300000e+00   0.0000000e+00   0.0000000e+00   0.0000000e+00   1.2700000e+00   1.0000000e+00   0.0000000e+00   0.0000000e+00   0.0000000e+00   2.2030000e+00   1.3000000e-02   0.0000000e+00   0.0000000e+00   2.0630000e+00   0.0000000e+00   1.0000000e+00   3.0000000e+00   1.0000000e+00   3.6300000e+00   1.9330000e+00   1.0000000e+00   8.0470000e+00   0.0000000e+00   0.0000000e+00
   0.0000000e+00   4.7830000e+00   3.1257000e+00   0.0000000e+00   0.0000000e+00   1.0000000e+00   0.0000000e+00   2.0000000e+00   4.0000000e+01   1.0000000e+00   0.0000000e+00   3.0000000e+00   0.0000000e+00   3.0800000e+00   1.1870000e+00   9.6680000e+00   0.0000000e+00   9.7600000e-01   1.1290000e+00   0.0000000e+00   0.0000000e+00   0.0000000e+00   1.2730000e+00   1.0000000e+00   0.0000000e+00   0.0000000e+00   0.0000000e+00   2.2220000e+00  -2.4000000e-02   0.0000000e+00   0.0000000e+00   1.3580000e+00   0.0000000e+00   1.0000000e+00   2.0000000e+00   1.0000000e+00   3.6500000e+00   1.9810000e+00   1.0000000e+00   8.0050000e+00   0.0000000e+00   0.0000000e+00
   0.0000000e+00   4.7500000e+00   2.0515000e+00   0.0000000e+00   0.0000000e+00   5.0000000e+00   0.0000000e+00   3.0000000e+00   4.0900000e+01   3.0000000e+00   0.0000000e+00   7.0000000e+00   0.0000000e+00   3.8590000e+00   1.4910000e+00   1.0536000e+01   0.0000000e+00   9.7600000e-01   1.1260000e+00   0.0000000e+00   0.0000000e+00   0.0000000e+00   1.2820000e+00   2.0000000e+00   0.0000000e+00   0.0000000e+00   1.0000000e+00   2.2850000e+00   0.0000000e+00   0.0000000e+00   0.0000000e+00   4.3610000e+00   0.0000000e+00   3.0000000e+00   8.0000000e+00   2.0000000e+00   3.6890000e+00   1.9080000e+00   2.0000000e+00   8.7650000e+00   0.0000000e+00   0.0000000e+00
   0.0000000e+00   4.7390000e+00   2.1754000e+00   0.0000000e+00   0.0000000e+00   3.0000000e+00   0.0000000e+00   3.0000000e+00   4.2900000e+01   2.0000000e+00   0.0000000e+00   6.0000000e+00   0.0000000e+00   3.7200000e+00   1.0850000e+00   1.0361000e+01   0.0000000e+00   9.7900000e-01   1.1230000e+00   0.0000000e+00   0.0000000e+00   0.0000000e+00   1.2880000e+00   2.0000000e+00   0.0000000e+00   0.0000000e+00   1.0000000e+00   2.2790000e+00   0.0000000e+00   0.0000000e+00   0.0000000e+00   3.5510000e+00   0.0000000e+00   3.0000000e+00   8.0000000e+00   2.0000000e+00   3.6880000e+00   1.9610000e+00   2.0000000e+00   8.6710000e+00   0.0000000e+00   0.0000000e+00
   0.0000000e+00   4.8800000e+00   1.8312000e+00   0.0000000e+00   0.0000000e+00   1.0000000e+00   0.0000000e+00   1.0000000e+00   4.0000000e+01   0.0000000e+00   2.0000000e+00   4.0000000e+00   0.0000000e+00   3.6000000e+00   0.0000000e+00   1.0272000e+01   0.0000000e+00   9.9800000e-01   1.1270000e+00   0.0000000e+00   0.0000000e+00   0.0000000e+00   1.1950000e+00   3.0000000e+00   0.0000000e+00   0.0000000e+00   0.0000000e+00   2.3750000e+00   0.0000000e+00   0.0000000e+00   0.0000000e+00   2.2210000e+00   0.0000000e+00   1.0000000e+00   4.0000000e+00   0.0000000e+00   3.6270000e+00   1.9560000e+00   1.0000000e+00   8.6020000e+00   0.0000000e+00   0.0000000e+00
   0.0000000e+00   4.5960000e+00   3.1791000e+00   0.0000000e+00   0.0000000e+00   2.0000000e+00   0.0000000e+00   2.0000000e+00   3.7500000e+01   0.0000000e+00   0.0000000e+00   4.0000000e+00   0.0000000e+00   2.9970000e+00   8.7500000e-01   9.5400000e+00   0.0000000e+00   9.9100000e-01   1.1400000e+00   0.0000000e+00   0.0000000e+00   0.0000000e+00   1.2540000e+00   1.0000000e+00   0.0000000e+00   0.0000000e+00   0.0000000e+00   2.1750000e+00   4.5000000e-02   0.0000000e+00   0.0000000e+00   1.0690000e+00   0.0000000e+00   2.0000000e+00   4.0000000e+00   4.0000000e+00   3.6380000e+00   2.4170000e+00   2.0000000e+00   7.9690000e+00   0.0000000e+00   0.0000000e+00
   0.0000000e+00   4.5960000e+00   3.2067000e+00   1.0000000e+00   0.0000000e+00   1.0000000e+00   0.0000000e+00   2.0000000e+00   4.2900000e+01   0.0000000e+00   0.0000000e+00   2.0000000e+00   0.0000000e+00   3.2020000e+00   8.7500000e-01   9.5400000e+00   0.0000000e+00   1.0050000e+00   1.1210000e+00   0.0000000e+00   0.0000000e+00   0.0000000e+00   1.3160000e+00   1.0000000e+00   0.0000000e+00   1.0000000e+00   0.0000000e+00   2.1750000e+00   4.5000000e-02   0.0000000e+00   0.0000000e+00   1.0690000e+00   0.0000000e+00   2.0000000e+00   2.0000000e+00   2.0000000e+00   3.8760000e+00   2.4310000e+00   1.0000000e+00   8.4630000e+00   0.0000000e+00   1.0000000e+00
   0.0000000e+00   4.7320000e+00   3.2710000e+00   1.0000000e+00   0.0000000e+00   1.0000000e+00   0.0000000e+00   2.0000000e+00   4.2900000e+01   0.0000000e+00   0.0000000e+00   2.0000000e+00   0.0000000e+00   3.2020000e+00   8.7500000e-01   9.5790000e+00   0.0000000e+00   1.0050000e+00   1.1210000e+00   0.0000000e+00   0.0000000e+00   0.0000000e+00   1.3120000e+00   1.0000000e+00   0.0000000e+00   1.0000000e+00   0.0000000e+00   2.1940000e+00   4.5000000e-02   0.0000000e+00   0.0000000e+00   8.5400000e-01   0.0000000e+00   2.0000000e+00   2.0000000e+00   2.0000000e+00   3.9030000e+00   2.4310000e+00   1.0000000e+00   8.4660000e+00   0.0000000e+00   1.0000000e+00
   0.0000000e+00   4.7700000e+00   2.9221000e+00   0.0000000e+00   0.0000000e+00   1.0000000e+00   0.0000000e+00   2.0000000e+00   3.9100000e+01   2.0000000e+00   0.0000000e+00   2.0000000e+00   0.0000000e+00   3.1750000e+00   1.1850000e+00   9.8820000e+00   0.0000000e+00   9.7400000e-01   1.1300000e+00   0.0000000e+00   0.0000000e+00   0.0000000e+00   1.2700000e+00   1.0000000e+00   0.0000000e+00   0.0000000e+00   0.0000000e+00   2.2360000e+00   1.3000000e-02   0.0000000e+00   0.0000000e+00   1.7400000e+00   0.0000000e+00   1.0000000e+00   2.0000000e+00   2.0000000e+00   3.6510000e+00   2.0670000e+00   1.0000000e+00   8.0960000e+00   0.0000000e+00   0.0000000e+00
   0.0000000e+00   5.0050000e+00   1.8996000e+00   0.0000000e+00   0.0000000e+00   1.0000000e+00   0.0000000e+00   2.0000000e+00   3.9400000e+01   1.0000000e+00   2.0000000e+00   5.0000000e+00   0.0000000e+00   3.6570000e+00   5.0000000e-01   1.0424000e+01   0.0000000e+00   9.9500000e-01   1.1280000e+00   0.0000000e+00   0.0000000e+00   0.0000000e+00   1.2040000e+00   3.0000000e+00   0.0000000e+00   0.0000000e+00   0.0000000e+00   2.3960000e+00   0.0000000e+00   0.0000000e+00   0.0000000e+00   2.2710000e+00   0.0000000e+00   1.0000000e+00   4.0000000e+00   0.0000000e+00   3.6970000e+00   1.9380000e+00   1.0000000e+00   8.6800000e+00   0.0000000e+00   0.0000000e+00
   0.0000000e+00   4.7960000e+00   3.4006000e+00   0.0000000e+00   0.0000000e+00   2.0000000e+00   0.0000000e+00   2.0000000e+00   4.1200000e+01   1.0000000e+00   2.0000000e+00   2.0000000e+00   0.0000000e+00   3.2780000e+00   1.1850000e+00   9.8820000e+00   4.0000000e+00   1.0240000e+00   1.1270000e+00   0.0000000e+00   1.0000000e+00   0.0000000e+00   1.2530000e+00   1.0000000e+00   0.0000000e+00   0.0000000e+00   0.0000000e+00   2.2430000e+00   1.5000000e-02   0.0000000e+00   2.0317000e+01   1.6860000e+00   0.0000000e+00   1.0000000e+00   2.0000000e+00   0.0000000e+00   3.8350000e+00   2.9330000e+00   1.0000000e+00   8.4970000e+00   0.0000000e+00   0.0000000e+00
   0.0000000e+00   4.9230000e+00   3.5053000e+00   0.0000000e+00   0.0000000e+00   1.0000000e+00   0.0000000e+00   2.0000000e+00   4.1200000e+01   1.0000000e+00   2.0000000e+00   3.0000000e+00   0.0000000e+00   3.2780000e+00   1.1850000e+00   9.9110000e+00   4.0000000e+00   1.0240000e+00   1.1270000e+00   0.0000000e+00   1.0000000e+00   0.0000000e+00   1.2540000e+00   1.0000000e+00   0.0000000e+00   0.0000000e+00   0.0000000e+00   2.2670000e+00   1.5000000e-02   0.0000000e+00   2.0455000e+01   1.5630000e+00   0.0000000e+00   1.0000000e+00   2.0000000e+00   0.0000000e+00   3.8540000e+00   2.9330000e+00   1.0000000e+00   8.4990000e+00   0.0000000e+00   0.0000000e+00
   0.0000000e+00   4.7700000e+00   3.3176000e+00   0.0000000e+00   0.0000000e+00   1.0000000e+00   0.0000000e+00   2.0000000e+00   4.1200000e+01   1.0000000e+00   2.0000000e+00   2.0000000e+00   0.0000000e+00   3.2780000e+00   1.1850000e+00   9.8820000e+00   4.0000000e+00   1.0240000e+00   1.1270000e+00   0.0000000e+00   1.0000000e+00   0.0000000e+00   1.2530000e+00   1.0000000e+00   0.0000000e+00   0.0000000e+00   0.0000000e+00   2.2360000e+00   1.5000000e-02   0.0000000e+00   2.0236000e+01   1.7400000e+00   0.0000000e+00   1.0000000e+00   2.0000000e+00   0.0000000e+00   3.8300000e+00   2.9330000e+00   1.0000000e+00   8.4970000e+00   0.0000000e+00   0.0000000e+00
   0.0000000e+00   4.9120000e+00   3.3307000e+00   0.0000000e+00   0.0000000e+00   0.0000000e+00   0.0000000e+00   3.0000000e+00   4.2100000e+01   2.0000000e+00   1.0000000e+00   0.0000000e+00   0.0000000e+00   3.1000000e+00   8.8100000e-01   9.8630000e+00   4.0000000e+00   9.8700000e-01   1.1200000e+00   0.0000000e+00   0.0000000e+00   0.0000000e+00   1.2710000e+00   1.0000000e+00   0.0000000e+00   0.0000000e+00   0.0000000e+00   2.2640000e+00  -2.4000000e-02   0.0000000e+00   0.0000000e+00   9.5000000e-01   0.0000000e+00   1.0000000e+00   0.0000000e+00   1.0000000e+00   3.7280000e+00   2.3330000e+00   0.0000000e+00   8.1180000e+00   0.0000000e+00   0.0000000e+00
   0.0000000e+00   5.0270000e+00   3.4136000e+00   0.0000000e+00   0.0000000e+00   0.0000000e+00   0.0000000e+00   4.0000000e+00   4.0900000e+01   3.0000000e+00   1.0000000e+00   0.0000000e+00   0.0000000e+00   3.1930000e+00   8.6100000e-01   1.0084000e+01   4.0000000e+00   9.8300000e-01   1.1230000e+00   0.0000000e+00   0.0000000e+00   0.0000000e+00   1.2690000e+00   1.0000000e+00   0.0000000e+00   0.0000000e+00   0.0000000e+00   2.3180000e+00   1.3000000e-02   0.0000000e+00   0.0000000e+00   9.8400000e-01   0.0000000e+00   1.0000000e+00   0.0000000e+00   1.0000000e+00   3.7840000e+00   2.2670000e+00   0.0000000e+00   8.2420000e+00   0.0000000e+00   0.0000000e+00
   0.0000000e+00   4.8450000e+00   3.2928000e+00   0.0000000e+00   0.0000000e+00   3.0000000e+00   0.0000000e+00   3.0000000e+00   3.8100000e+01   1.0000000e+00   1.0000000e+00   2.0000000e+00   0.0000000e+00   3.1980000e+00   1.1850000e+00   9.9020000e+00   2.0000000e+00   9.9300000e-01   1.1330000e+00   0.0000000e+00   0.0000000e+00   0.0000000e+00   1.2410000e+00   1.0000000e+00   0.0000000e+00   0.0000000e+00   0.0000000e+00   2.2670000e+00   1.4000000e-02   0.0000000e+00   0.0000000e+00   1.3930000e+00   0.0000000e+00   2.0000000e+00   2.0000000e+00   2.0000000e+00   3.7180000e+00   2.2500000e+00   1.0000000e+00   8.1750000e+00   0.0000000e+00   0.0000000e+00
   0.0000000e+00   4.7320000e+00   2.4398000e+00   0.0000000e+00   0.0000000e+00   0.0000000e+00   0.0000000e+00   3.0000000e+00   5.0000000e+01   1.0000000e+00   1.0000000e+00   0.0000000e+00   0.0000000e+00   3.5580000e+00   5.4400000e-01   1.0150000e+01   4.0000000e+00   9.8600000e-01   1.1040000e+00   0.0000000e+00   0.0000000e+00   0.0000000e+00   1.3100000e+00   2.0000000e+00   0.0000000e+00   0.0000000e+00   0.0000000e+00   2.2640000e+00  -1.0000000e-03   0.0000000e+00   0.0000000e+00   2.9190000e+00   0.0000000e+00   2.0000000e+00   0.0000000e+00   0.0000000e+00   3.6990000e+00   2.0360000e+00   0.0000000e+00   8.5730000e+00   0.0000000e+00   0.0000000e+00
   0.0000000e+00   5.9790000e+00   2.4858000e+00   0.0000000e+00   0.0000000e+00   5.0000000e+00   5.0000000e+00   6.0000000e+00   3.7500000e+01   8.0000000e+00   4.0000000e+00   6.0000000e+00  -3.6310000e+00   4.6720000e+00   1.6210000e+00   1.1980000e+01   1.0000000e+01   1.0330000e+00   1.1620000e+00   0.0000000e+00   0.0000000e+00   1.0000000e+00   1.1520000e+00   2.0000000e+00   0.0000000e+00   0.0000000e+00   0.0000000e+00   2.5080000e+00   0.0000000e+00   0.0000000e+00   2.4703000e+01   7.4250000e+00   0.0000000e+00   4.0000000e+00   6.0000000e+00   3.0000000e+00   3.8670000e+00   3.1610000e+00   2.0000000e+00   9.6710000e+00   0.0000000e+00   7.0000000e+00
   0.0000000e+00   5.3690000e+00   2.4228000e+00   2.0000000e+00   2.0000000e+00   8.0000000e+00   0.0000000e+00   4.0000000e+00   3.2400000e+01   0.0000000e+00   5.0000000e+00   6.0000000e+00   0.0000000e+00   4.2200000e+00   1.3150000e+00   1.1166000e+01   1.2000000e+01   1.0440000e+00   1.1340000e+00   0.0000000e+00   0.0000000e+00   0.0000000e+00   1.2360000e+00   2.0000000e+00   0.0000000e+00   0.0000000e+00   0.0000000e+00   2.3740000e+00   0.0000000e+00   0.0000000e+00   4.5922000e+01   4.3690000e+00   0.0000000e+00   4.0000000e+00   2.0000000e+00   6.0000000e+00   4.7140000e+00   3.0000000e+00   4.0000000e+00   1.0183000e+01   0.0000000e+00   0.0000000e+00
   0.0000000e+00   4.8560000e+00   3.0549000e+00   1.0000000e+00   0.0000000e+00   0.0000000e+00   0.0000000e+00   3.0000000e+00   4.0900000e+01   1.0000000e+00   3.0000000e+00   0.0000000e+00  -9.9100000e-01   3.6130000e+00   1.6620000e+00   1.0150000e+01   3.0000000e+00   1.0330000e+00   1.1200000e+00   0.0000000e+00   0.0000000e+00   0.0000000e+00   1.2340000e+00   1.0000000e+00   0.0000000e+00   1.0000000e+00   0.0000000e+00   2.2810000e+00  -2.0000000e-03   0.0000000e+00   1.0200000e+01   2.8300000e+00   0.0000000e+00   2.0000000e+00   0.0000000e+00   1.0000000e+00   3.9040000e+00   2.8290000e+00   0.0000000e+00   8.8040000e+00   0.0000000e+00   1.0000000e+00
   0.0000000e+00   5.3950000e+00   2.6091000e+00   1.0000000e+00   0.0000000e+00   0.0000000e+00   2.0000000e+00   8.0000000e+00   4.0000000e+01   8.0000000e+00   2.0000000e+00   0.0000000e+00   0.0000000e+00   4.1440000e+00   1.0060000e+00   1.1361000e+01   6.0000000e+00   9.8200000e-01   1.1190000e+00   0.0000000e+00   0.0000000e+00   0.0000000e+00   1.3010000e+00   2.0000000e+00   0.0000000e+00   0.0000000e+00   0.0000000e+00   2.4490000e+00   0.0000000e+00   0.0000000e+00   0.0000000e+00   3.7140000e+00   0.0000000e+00   4.0000000e+00   0.0000000e+00   2.0000000e+00   4.0550000e+00   2.1470000e+00   0.0000000e+00   9.3320000e+00   0.0000000e+00   0.0000000e+00
   0.0000000e+00   4.8490000e+00   3.0066000e+00   0.0000000e+00   0.0000000e+00   1.0000000e+00   0.0000000e+00   2.0000000e+00   3.9300000e+01   2.0000000e+00   1.0000000e+00   2.0000000e+00   0.0000000e+00   3.4420000e+00   1.5460000e+00   1.0067000e+01   2.0000000e+00   9.8600000e-01   1.1290000e+00   0.0000000e+00   0.0000000e+00   0.0000000e+00   1.2460000e+00   1.0000000e+00   0.0000000e+00   0.0000000e+00   0.0000000e+00   2.2780000e+00  -2.0000000e-03   0.0000000e+00   1.0413000e+01   2.3030000e+00   0.0000000e+00   1.0000000e+00   4.0000000e+00   0.0000000e+00   3.6820000e+00   2.2560000e+00   1.0000000e+00   8.3300000e+00   0.0000000e+00   0.0000000e+00
   0.0000000e+00   5.2680000e+00   3.9791000e+00   4.0000000e+00   0.0000000e+00   6.0000000e+00   0.0000000e+00   6.0000000e+00   5.7100000e+01   0.0000000e+00   0.0000000e+00   4.0000000e+00   0.0000000e+00   4.0050000e+00   1.1970000e+00   1.0510000e+01   0.0000000e+00   1.0990000e+00   1.0850000e+00   0.0000000e+00   0.0000000e+00   0.0000000e+00   1.3990000e+00   1.0000000e+00   0.0000000e+00   1.0000000e+00   0.0000000e+00   2.4390000e+00   1.0000000e-03   0.0000000e+00   0.0000000e+00   1.0980000e+00   0.0000000e+00   4.0000000e+00   2.0000000e+00   0.0000000e+00   4.2620000e+00   3.1030000e+00   2.0000000e+00   9.5440000e+00   0.0000000e+00   4.0000000e+00
   0.0000000e+00   5.3130000e+00   3.3759000e+00   1.0000000e+00   0.0000000e+00   2.0000000e+00   0.0000000e+00   2.0000000e+00   3.5000000e+01   1.0000000e+00   2.0000000e+00   2.0000000e+00   0.0000000e+00   3.4840000e+00   1.1600000e+00   1.0388000e+01   4.0000000e+00   1.0180000e+00   1.1250000e+00   0.0000000e+00   0.0000000e+00   0.0000000e+00   1.2700000e+00   1.0000000e+00   0.0000000e+00   0.0000000e+00   0.0000000e+00   2.3110000e+00  -8.0000000e-03   0.0000000e+00   2.1444000e+01   1.8330000e+00   0.0000000e+00   1.0000000e+00   1.0000000e+00   2.0000000e+00   4.7250000e+00   2.9320000e+00   1.0000000e+00   9.4960000e+00   0.0000000e+00   0.0000000e+00
   0.0000000e+00   5.3800000e+00   3.8121000e+00   1.0000000e+00   0.0000000e+00   1.0000000e+00   0.0000000e+00   3.0000000e+00   3.3300000e+01   1.0000000e+00   5.0000000e+00   2.0000000e+00   0.0000000e+00   3.7390000e+00   1.1970000e+00   1.0666000e+01   1.0000000e+01   1.0700000e+00   1.1290000e+00   0.0000000e+00   1.0000000e+00   0.0000000e+00   1.2210000e+00   1.0000000e+00   0.0000000e+00   0.0000000e+00   0.0000000e+00   2.3890000e+00   1.0000000e-03   0.0000000e+00   4.2164000e+01   1.9620000e+00   0.0000000e+00   2.0000000e+00   2.0000000e+00   1.0000000e+00   4.7400000e+00   3.5650000e+00   1.0000000e+00   9.6790000e+00   0.0000000e+00   0.0000000e+00
   0.0000000e+00   4.8760000e+00   2.3994000e+00   0.0000000e+00   0.0000000e+00   1.0000000e+01   0.0000000e+00   4.0000000e+00   4.2900000e+01   2.0000000e+00   0.0000000e+00   1.0000000e+01   4.0100000e-01   3.7930000e+00   6.6200000e-01   1.0516000e+01   0.0000000e+00   9.8500000e-01   1.1260000e+00   0.0000000e+00   0.0000000e+00   0.0000000e+00   1.2890000e+00   2.0000000e+00   0.0000000e+00   0.0000000e+00   0.0000000e+00   2.2980000e+00   0.0000000e+00   0.0000000e+00   0.0000000e+00   4.0080000e+00   0.0000000e+00   2.0000000e+00   4.0000000e+00   3.0000000e+00   3.7420000e+00   2.1020000e+00   3.0000000e+00   8.8320000e+00   0.0000000e+00   0.0000000e+00
   0.0000000e+00   4.7950000e+00   3.1901000e+00   0.0000000e+00   0.0000000e+00   2.0000000e+00   0.0000000e+00   3.0000000e+00   3.8500000e+01   2.0000000e+00   2.0000000e+00   1.0000000e+00  -4.4000000e-01   3.4640000e+00   1.6620000e+00   1.0144000e+01   5.0000000e+00   1.0020000e+00   1.1310000e+00   0.0000000e+00   0.0000000e+00   0.0000000e+00   1.2370000e+00   1.0000000e+00   0.0000000e+00   0.0000000e+00   0.0000000e+00   2.2780000e+00  -2.0000000e-03   0.0000000e+00   1.0870000e+01   2.6090000e+00   0.0000000e+00   1.0000000e+00   0.0000000e+00   1.0000000e+00   3.7240000e+00   2.4360000e+00   1.0000000e+00   8.4600000e+00   0.0000000e+00   0.0000000e+00
   0.0000000e+00   4.8140000e+00   2.6622000e+00   6.0000000e+00   0.0000000e+00   0.0000000e+00   0.0000000e+00   0.0000000e+00   3.3300000e+01   0.0000000e+00   0.0000000e+00   0.0000000e+00   0.0000000e+00   5.2190000e+00   7.6000000e-01   1.0540000e+01   0.0000000e+00   9.9900000e-01   1.1120000e+00   0.0000000e+00   0.0000000e+00   0.0000000e+00   1.4520000e+00   1.0000000e+00   1.0000000e+00   0.0000000e+00   0.0000000e+00   2.2470000e+00   0.0000000e+00   1.0000000e+00   0.0000000e+00   1.3660000e+00   0.0000000e+00   0.0000000e+00   0.0000000e+00   0.0000000e+00   6.9180000e+00   1.8610000e+00   0.0000000e+00   1.3359000e+01   0.0000000e+00   6.0000000e+00
   0.0000000e+00   4.8210000e+00   1.7046000e+00   0.0000000e+00   0.0000000e+00   0.0000000e+00   0.0000000e+00   0.0000000e+00   3.6400000e+01   0.0000000e+00   2.0000000e+00   0.0000000e+00   0.0000000e+00   3.1830000e+00   0.0000000e+00   1.0081000e+01   4.0000000e+00   9.9800000e-01   1.1320000e+00   0.0000000e+00   0.0000000e+00   0.0000000e+00   1.1470000e+00   4.0000000e+00   0.0000000e+00   0.0000000e+00   0.0000000e+00   2.4870000e+00   4.0000000e-03   0.0000000e+00   0.0000000e+00   1.6690000e+00   1.0000000e+00   0.0000000e+00   0.0000000e+00   0.0000000e+00   3.5520000e+00   1.8330000e+00   0.0000000e+00   8.1600000e+00   0.0000000e+00   0.0000000e+00
   0.0000000e+00   5.2560000e+00   2.8227000e+00   0.0000000e+00   0.0000000e+00   0.0000000e+00   1.0000000e+00   0.0000000e+00   3.7500000e+01   3.0000000e+00   1.0000000e+00   0.0000000e+00   1.5090000e+00   3.1630000e+00   8.6100000e-01   1.0335000e+01   2.0000000e+00   9.8000000e-01   1.1300000e+00   0.0000000e+00   0.0000000e+00   0.0000000e+00   1.2770000e+00   1.0000000e+00   0.0000000e+00   0.0000000e+00   0.0000000e+00   2.3270000e+00   1.2000000e-02   0.0000000e+00   1.1013000e+01   1.0370000e+00   0.0000000e+00   0.0000000e+00   0.0000000e+00   0.0000000e+00   3.5970000e+00   2.2580000e+00   0.0000000e+00   8.0720000e+00   0.0000000e+00   0.0000000e+00
   0.0000000e+00   5.1050000e+00   2.1775000e+00   0.0000000e+00   0.0000000e+00   0.0000000e+00   0.0000000e+00   0.0000000e+00   3.5600000e+01   0.0000000e+00   7.0000000e+00   0.0000000e+00  -3.7560000e+00   4.0240000e+00   1.0090000e+00   1.0889000e+01   1.8000000e+01   1.0220000e+00   1.1340000e+00   0.0000000e+00   0.0000000e+00   0.0000000e+00   1.1530000e+00   2.0000000e+00   0.0000000e+00   0.0000000e+00   0.0000000e+00   2.3810000e+00   0.0000000e+00   0.0000000e+00   4.6833000e+01   4.3150000e+00   4.0000000e+00   0.0000000e+00   0.0000000e+00   2.0000000e+00   3.6440000e+00   2.9350000e+00   0.0000000e+00   8.9010000e+00   0.0000000e+00   0.0000000e+00
   0.0000000e+00   5.3120000e+00   2.3744000e+00   1.0000000e+00   0.0000000e+00   0.0000000e+00   0.0000000e+00   2.0000000e+00   3.8500000e+01   2.0000000e+00   4.0000000e+00   0.0000000e+00   0.0000000e+00   4.1510000e+00   1.7730000e+00   1.0862000e+01   1.5000000e+01   9.9300000e-01   1.1230000e+00   0.0000000e+00   0.0000000e+00   0.0000000e+00   1.2580000e+00   2.0000000e+00   0.0000000e+00   0.0000000e+00   0.0000000e+00   2.3510000e+00   0.0000000e+00   0.0000000e+00   1.3180000e+01   3.7490000e+00   0.0000000e+00   2.0000000e+00   0.0000000e+00   0.0000000e+00   4.4320000e+00   2.1790000e+00   0.0000000e+00   9.4970000e+00   0.0000000e+00   0.0000000e+00
   0.0000000e+00   5.7180000e+00   2.1601000e+00   3.0000000e+00   0.0000000e+00   3.0000000e+00   0.0000000e+00   3.0000000e+00   4.5700000e+01   0.0000000e+00   0.0000000e+00   0.0000000e+00   9.5100000e-01   4.8020000e+00   1.1100000e+00   1.1097000e+01   0.0000000e+00   9.7700000e-01   1.0900000e+00   0.0000000e+00   0.0000000e+00   0.0000000e+00   1.4710000e+00   3.0000000e+00   0.0000000e+00   0.0000000e+00   0.0000000e+00   2.5270000e+00   0.0000000e+00   0.0000000e+00   0.0000000e+00   1.9420000e+00   0.0000000e+00   0.0000000e+00   0.0000000e+00   0.0000000e+00   1.0349000e+01   1.9430000e+00   1.0000000e+00   1.4030000e+01   0.0000000e+00   0.0000000e+00
   0.0000000e+00   5.3010000e+00   3.2179000e+00   3.0000000e+00   0.0000000e+00   0.0000000e+00   0.0000000e+00   1.0000000e+00   3.3300000e+01   1.0000000e+00   4.0000000e+00   0.0000000e+00  -3.3100000e-01   4.0460000e+00   2.0580000e+00   1.0721000e+01   7.0000000e+00   1.0110000e+00   1.1150000e+00   0.0000000e+00   0.0000000e+00   0.0000000e+00   1.3090000e+00   1.0000000e+00   0.0000000e+00   0.0000000e+00   0.0000000e+00   2.3600000e+00   0.0000000e+00   0.0000000e+00   1.2071000e+01   2.5980000e+00   0.0000000e+00   0.0000000e+00   0.0000000e+00   0.0000000e+00   4.8240000e+00   2.4200000e+00   0.0000000e+00   9.7890000e+00   0.0000000e+00   0.0000000e+00
   0.0000000e+00   5.4460000e+00   2.5224000e+00   2.0000000e+00   0.0000000e+00   1.0000000e+00   0.0000000e+00   3.0000000e+00   4.0000000e+01   1.0000000e+00   4.0000000e+00   2.0000000e+00   0.0000000e+00   4.1160000e+00   1.1970000e+00   1.0882000e+01   1.2000000e+01   1.0180000e+00   1.1110000e+00   0.0000000e+00   1.0000000e+00   0.0000000e+00   1.3080000e+00   2.0000000e+00   0.0000000e+00   0.0000000e+00   0.0000000e+00   2.3970000e+00   0.0000000e+00   0.0000000e+00   2.1296000e+01   3.4310000e+00   0.0000000e+00   3.0000000e+00   2.0000000e+00   0.0000000e+00   4.7190000e+00   2.5700000e+00   1.0000000e+00   9.8010000e+00   0.0000000e+00   0.0000000e+00
   0.0000000e+00   4.6500000e+00   2.5960000e+00   0.0000000e+00   0.0000000e+00   0.0000000e+00   0.0000000e+00   2.0000000e+00   4.2300000e+01   1.0000000e+00   1.0000000e+00   0.0000000e+00   0.0000000e+00   3.3610000e+00   1.7580000e+00   9.8200000e+00   2.0000000e+00   9.8100000e-01   1.1200000e+00   0.0000000e+00   0.0000000e+00   0.0000000e+00   1.2760000e+00   1.0000000e+00   0.0000000e+00   0.0000000e+00   0.0000000e+00   2.2240000e+00   4.0000000e-03   0.0000000e+00   1.0332000e+01   2.7050000e+00   0.0000000e+00   0.0000000e+00   0.0000000e+00   0.0000000e+00   3.6520000e+00   2.2360000e+00   0.0000000e+00   8.2270000e+00   0.0000000e+00   0.0000000e+00
   0.0000000e+00   5.2360000e+00   3.9253000e+00   5.0000000e+00   0.0000000e+00   0.0000000e+00   0.0000000e+00   6.0000000e+00   4.6200000e+01   0.0000000e+00   1.0000000e+00   0.0000000e+00   0.0000000e+00   3.9670000e+00   7.9900000e-01   1.0434000e+01   2.0000000e+00   1.1230000e+00   1.0900000e+00   0.0000000e+00   0.0000000e+00   0.0000000e+00   1.3520000e+00   1.0000000e+00   0.0000000e+00   1.0000000e+00   0.0000000e+00   2.4140000e+00   4.0000000e-03   0.0000000e+00   0.0000000e+00   8.7300000e-01   0.0000000e+00   6.0000000e+00   0.0000000e+00   1.0000000e+00   4.2950000e+00   3.0460000e+00   0.0000000e+00   9.5570000e+00   0.0000000e+00   5.0000000e+00
   0.0000000e+00   5.1880000e+00   3.1467000e+00   5.0000000e+00   0.0000000e+00   0.0000000e+00   1.0000000e+00   4.0000000e+00   4.0000000e+01   2.0000000e+00   1.0000000e+00   0.0000000e+00   0.0000000e+00   5.0690000e+00   1.7810000e+00   1.0700000e+01   4.0000000e+00   1.0260000e+00   1.0930000e+00   0.0000000e+00   0.0000000e+00   0.0000000e+00   1.4610000e+00   1.0000000e+00   1.0000000e+00   0.0000000e+00   0.0000000e+00   2.3500000e+00   0.0000000e+00   1.0000000e+00   0.0000000e+00   3.2280000e+00   0.0000000e+00   4.0000000e+00   0.0000000e+00   0.0000000e+00   6.9140000e+00   2.1350000e+00   0.0000000e+00   1.3183000e+01   0.0000000e+00   5.0000000e+00
   0.0000000e+00   4.9850000e+00   2.0546000e+00   0.0000000e+00   0.0000000e+00   0.0000000e+00   0.0000000e+00   0.0000000e+00   3.8700000e+01   0.0000000e+00   1.0000000e+00   0.0000000e+00   1.9820000e+00   3.4080000e+00   5.6900000e-01   1.0158000e+01   3.0000000e+00   9.7700000e-01   1.1270000e+00   0.0000000e+00   0.0000000e+00   0.0000000e+00   1.2360000e+00   2.0000000e+00   0.0000000e+00   0.0000000e+00   0.0000000e+00   2.3270000e+00   1.0000000e-03   0.0000000e+00   1.1653000e+01   2.0960000e+00   1.0000000e+00   0.0000000e+00   0.0000000e+00   0.0000000e+00   3.5470000e+00   1.9740000e+00   0.0000000e+00   8.1480000e+00   0.0000000e+00   0.0000000e+00
   0.0000000e+00   5.5120000e+00   2.2581000e+00   0.0000000e+00   0.0000000e+00   0.0000000e+00   1.0000000e+00   4.0000000e+00   4.0400000e+01   4.0000000e+00   4.0000000e+00   0.0000000e+00   0.0000000e+00   4.0130000e+00   1.5550000e+00   1.0927000e+01   4.0000000e+00   9.9800000e-01   1.1240000e+00   0.0000000e+00   0.0000000e+00   0.0000000e+00   1.2270000e+00   2.0000000e+00   0.0000000e+00   0.0000000e+00   0.0000000e+00   2.4260000e+00   0.0000000e+00   0.0000000e+00   0.0000000e+00   4.0540000e+00   0.0000000e+00   2.0000000e+00   0.0000000e+00   2.0000000e+00   3.7870000e+00   2.3010000e+00   0.0000000e+00   8.9300000e+00   0.0000000e+00   0.0000000e+00
   0.0000000e+00   5.3490000e+00   1.9393000e+00   0.0000000e+00   0.0000000e+00   0.0000000e+00   0.0000000e+00   7.0000000e+00   4.9200000e+01   3.0000000e+00   1.0000000e+00   0.0000000e+00   0.0000000e+00   4.3320000e+00   5.4100000e-01   1.1225000e+01   3.0000000e+00   9.7700000e-01   1.1060000e+00   0.0000000e+00   0.0000000e+00   0.0000000e+00   1.3120000e+00   4.0000000e+00   0.0000000e+00   0.0000000e+00   0.0000000e+00   2.5000000e+00   0.0000000e+00   0.0000000e+00   0.0000000e+00   2.7370000e+00   0.0000000e+00   1.0000000e+00   0.0000000e+00   1.0000000e+00   3.8820000e+00   1.9890000e+00   0.0000000e+00   9.3670000e+00   0.0000000e+00   0.0000000e+00
   0.0000000e+00   5.5350000e+00   2.4918000e+00   8.0000000e+00   0.0000000e+00   0.0000000e+00   1.0000000e+00   8.0000000e+00   4.1200000e+01   4.0000000e+00   2.0000000e+00   0.0000000e+00   0.0000000e+00   5.5870000e+00   1.7070000e+00   1.1349000e+01   6.0000000e+00   1.0170000e+00   1.0970000e+00   0.0000000e+00   0.0000000e+00   0.0000000e+00   1.4290000e+00   2.0000000e+00   1.0000000e+00   0.0000000e+00   0.0000000e+00   2.4840000e+00   0.0000000e+00   1.0000000e+00   0.0000000e+00   4.7110000e+00   0.0000000e+00   6.0000000e+00   0.0000000e+00   0.0000000e+00   6.9120000e+00   2.0730000e+00   0.0000000e+00   1.3654000e+01   0.0000000e+00   8.0000000e+00
   0.0000000e+00   5.1310000e+00   2.5259000e+00   0.0000000e+00   0.0000000e+00   0.0000000e+00   0.0000000e+00   3.0000000e+00   5.0000000e+01   0.0000000e+00   3.0000000e+00   0.0000000e+00  -6.8800000e-01   3.8290000e+00   1.1260000e+00   1.0558000e+01   9.0000000e+00   1.0090000e+00   1.1040000e+00   0.0000000e+00   0.0000000e+00   0.0000000e+00   1.2690000e+00   2.0000000e+00   0.0000000e+00   0.0000000e+00   0.0000000e+00   2.3840000e+00   0.0000000e+00   0.0000000e+00   2.3875000e+01   2.8950000e+00   0.0000000e+00   0.0000000e+00   0.0000000e+00   0.0000000e+00   3.8330000e+00   2.5460000e+00   0.0000000e+00   8.8990000e+00   1.0000000e+00   0.0000000e+00
   0.0000000e+00   5.0950000e+00   1.9952000e+00   0.0000000e+00   0.0000000e+00   1.0000000e+00   0.0000000e+00   0.0000000e+00   3.4900000e+01   2.0000000e+00   4.0000000e+00   1.0000000e+00  -4.3700000e-01   3.8660000e+00   7.3700000e-01   1.0802000e+01   1.1000000e+01   1.0030000e+00   1.1370000e+00   0.0000000e+00   0.0000000e+00   0.0000000e+00   1.2070000e+00   2.0000000e+00   0.0000000e+00   0.0000000e+00   0.0000000e+00   2.3830000e+00   0.0000000e+00   0.0000000e+00   3.4836000e+01   3.6640000e+00   4.0000000e+00   0.0000000e+00   2.0000000e+00   2.0000000e+00   3.5800000e+00   2.6330000e+00   1.0000000e+00   8.7090000e+00   0.0000000e+00   0.0000000e+00
   0.0000000e+00   5.9930000e+00   1.6650000e+00   1.2000000e+01   0.0000000e+00   0.0000000e+00   6.0000000e+00   0.0000000e+00   4.2900000e+01   0.0000000e+00   0.0000000e+00   0.0000000e+00   7.6500000e-01   4.8400000e+00   6.9200000e-01   1.2114000e+01   0.0000000e+00   1.0590000e+00   1.1030000e+00   0.0000000e+00   0.0000000e+00   0.0000000e+00   1.3660000e+00   1.5000000e+01   0.0000000e+00   1.0000000e+00   0.0000000e+00   2.8040000e+00   0.0000000e+00   0.0000000e+00   0.0000000e+00   2.1910000e+00   8.0000000e+00   0.0000000e+00   0.0000000e+00   0.0000000e+00   4.4160000e+00   2.4940000e+00   0.0000000e+00   1.0410000e+01   0.0000000e+00   1.2000000e+01
   0.0000000e+00   5.7750000e+00   1.9708000e+00   0.0000000e+00   0.0000000e+00   8.0000000e+00   2.0000000e+00   0.0000000e+00   3.6700000e+01   5.0000000e+00   2.0000000e+00   4.0000000e+00   2.3200000e-01   4.0570000e+00   1.8100000e+00   1.1419000e+01   8.0000000e+00   9.8000000e-01   1.1330000e+00   0.0000000e+00   0.0000000e+00   0.0000000e+00   1.2340000e+00   6.0000000e+00   0.0000000e+00   0.0000000e+00   0.0000000e+00   2.6780000e+00   0.0000000e+00   0.0000000e+00   2.6695000e+01   3.1510000e+00   2.0000000e+00   0.0000000e+00   3.0000000e+00   0.0000000e+00   3.8550000e+00   2.0670000e+00   1.0000000e+00   8.9170000e+00   0.0000000e+00   0.0000000e+00
   0.0000000e+00   5.0290000e+00   2.7083000e+00   0.0000000e+00   0.0000000e+00   3.0000000e+00   0.0000000e+00   3.0000000e+00   4.6200000e+01   1.0000000e+00   0.0000000e+00   3.0000000e+00   0.0000000e+00   3.4790000e+00   1.1390000e+00   1.0174000e+01   0.0000000e+00   9.7700000e-01   1.1150000e+00   0.0000000e+00   0.0000000e+00   0.0000000e+00   1.3120000e+00   3.0000000e+00   0.0000000e+00   0.0000000e+00   0.0000000e+00   2.3690000e+00   1.0000000e-03   0.0000000e+00   0.0000000e+00   1.8080000e+00   0.0000000e+00   1.0000000e+00   3.0000000e+00   1.0000000e+00   3.8750000e+00   1.9230000e+00   1.0000000e+00   8.5360000e+00   0.0000000e+00   0.0000000e+00
   0.0000000e+00   5.0920000e+00   2.3662000e+00   0.0000000e+00   0.0000000e+00   0.0000000e+00   0.0000000e+00   2.0000000e+00   4.1900000e+01   2.0000000e+00   0.0000000e+00   0.0000000e+00   0.0000000e+00   3.4180000e+00   9.8500000e-01   1.0296000e+01   0.0000000e+00   9.6600000e-01   1.1210000e+00   0.0000000e+00   0.0000000e+00   0.0000000e+00   1.2930000e+00   3.0000000e+00   0.0000000e+00   0.0000000e+00   0.0000000e+00   2.3870000e+00   1.0000000e-03   0.0000000e+00   0.0000000e+00   1.5540000e+00   1.0000000e+00   0.0000000e+00   0.0000000e+00   0.0000000e+00   3.6960000e+00   1.7310000e+00   0.0000000e+00   8.2800000e+00   0.0000000e+00   0.0000000e+00
   0.0000000e+00   5.4930000e+00   2.3368000e+00   0.0000000e+00   0.0000000e+00   0.0000000e+00   1.0000000e+00   0.0000000e+00   3.8500000e+01   2.0000000e+00   0.0000000e+00   0.0000000e+00   1.5310000e+00   3.1450000e+00   8.5300000e-01   1.0592000e+01   0.0000000e+00   9.6400000e-01   1.1280000e+00   0.0000000e+00   0.0000000e+00   0.0000000e+00   1.2880000e+00   3.0000000e+00   0.0000000e+00   0.0000000e+00   0.0000000e+00   2.5300000e+00  -6.0000000e-03   0.0000000e+00   0.0000000e+00   8.1800000e-01   2.0000000e+00   0.0000000e+00   0.0000000e+00   0.0000000e+00   3.6620000e+00   1.7080000e+00   0.0000000e+00   8.0110000e+00   0.0000000e+00   0.0000000e+00
   0.0000000e+00   5.3520000e+00   2.4120000e+00   1.0000000e+00   0.0000000e+00   0.0000000e+00   0.0000000e+00   5.0000000e+00   5.8300000e+01   0.0000000e+00   2.0000000e+00   0.0000000e+00  -3.2100000e-01   3.8980000e+00   6.8200000e-01   1.0784000e+01   8.0000000e+00   1.0210000e+00   1.0840000e+00   0.0000000e+00   0.0000000e+00   0.0000000e+00   1.3270000e+00   6.0000000e+00   0.0000000e+00   1.0000000e+00   0.0000000e+00   2.5180000e+00   0.0000000e+00   0.0000000e+00   2.4433000e+01   1.3220000e+00   0.0000000e+00   1.0000000e+00   0.0000000e+00   0.0000000e+00   4.0410000e+00   2.5750000e+00   0.0000000e+00   9.1770000e+00   0.0000000e+00   1.0000000e+00
   0.0000000e+00   5.4160000e+00   2.4805000e+00   1.0000000e+00   0.0000000e+00   3.0000000e+00   0.0000000e+00   7.0000000e+00   5.1900000e+01   0.0000000e+00   3.0000000e+00   3.0000000e+00  -7.3500000e-01   4.3050000e+00   7.3000000e-01   1.0964000e+01   1.1000000e+01   1.0310000e+00   1.0970000e+00   0.0000000e+00   0.0000000e+00   0.0000000e+00   1.3090000e+00   6.0000000e+00   1.0000000e+00   0.0000000e+00   0.0000000e+00   2.5510000e+00   0.0000000e+00   1.0000000e+00   2.4769000e+01   1.4070000e+00   0.0000000e+00   3.0000000e+00   2.0000000e+00   3.0000000e+00   6.8800000e+00   2.7240000e+00   1.0000000e+00   1.1646000e+01   0.0000000e+00   1.0000000e+00
   0.0000000e+00   5.3520000e+00   2.4150000e+00   0.0000000e+00   0.0000000e+00   0.0000000e+00   0.0000000e+00   5.0000000e+00   5.6000000e+01   0.0000000e+00   3.0000000e+00   0.0000000e+00  -5.1400000e-01   3.8070000e+00   6.8200000e-01   1.0784000e+01   1.1000000e+01   1.0210000e+00   1.0920000e+00   0.0000000e+00   0.0000000e+00   0.0000000e+00   1.2910000e+00   6.0000000e+00   0.0000000e+00   0.0000000e+00   0.0000000e+00   2.5180000e+00   0.0000000e+00   0.0000000e+00   2.4305000e+01   1.3220000e+00   0.0000000e+00   1.0000000e+00   0.0000000e+00   1.0000000e+00   3.9680000e+00   2.6860000e+00   0.0000000e+00   8.9710000e+00   0.0000000e+00   0.0000000e+00
   0.0000000e+00   5.3860000e+00   2.1526000e+00   0.0000000e+00   0.0000000e+00   0.0000000e+00   0.0000000e+00   6.0000000e+00   6.0000000e+01   0.0000000e+00   2.0000000e+00   0.0000000e+00  -1.3200000e-01   3.9730000e+00   5.4800000e-01   1.0964000e+01   8.0000000e+00   1.0020000e+00   1.0830000e+00   0.0000000e+00   0.0000000e+00   0.0000000e+00   1.3360000e+00   1.0000000e+01   0.0000000e+00   0.0000000e+00   0.0000000e+00   2.5480000e+00   0.0000000e+00   0.0000000e+00   2.5260000e+01   1.5990000e+00   0.0000000e+00   0.0000000e+00   0.0000000e+00   0.0000000e+00   4.0290000e+00   2.3670000e+00   0.0000000e+00   9.1840000e+00   0.0000000e+00   0.0000000e+00
   0.0000000e+00   5.4180000e+00   3.1295000e+00   1.0000000e+01   0.0000000e+00   0.0000000e+00   0.0000000e+00   1.2000000e+01   5.4500000e+01   0.0000000e+00   0.0000000e+00   0.0000000e+00   0.0000000e+00   5.6920000e+00   7.2000000e-01   1.1151000e+01   0.0000000e+00   1.0780000e+00   1.0220000e+00   0.0000000e+00   0.0000000e+00   0.0000000e+00   1.6170000e+00   2.0000000e+00   1.0000000e+00   0.0000000e+00   0.0000000e+00   2.5320000e+00   0.0000000e+00   1.0000000e+00   0.0000000e+00   2.3590000e+00   0.0000000e+00   1.0000000e+01   0.0000000e+00   0.0000000e+00   6.9910000e+00   2.1590000e+00   0.0000000e+00   1.3877000e+01   0.0000000e+00   1.0000000e+01
   0.0000000e+00   4.9920000e+00   2.5599000e+00   2.0000000e+00   0.0000000e+00   2.0000000e+00   0.0000000e+00   6.0000000e+00   4.6200000e+01   0.0000000e+00   0.0000000e+00   4.0000000e+00   0.0000000e+00   3.8960000e+00   7.5000000e-01   1.0568000e+01   0.0000000e+00   1.0100000e+00   1.1140000e+00   0.0000000e+00   0.0000000e+00   0.0000000e+00   1.3230000e+00   2.0000000e+00   0.0000000e+00   1.0000000e+00   0.0000000e+00   2.3680000e+00   0.0000000e+00   0.0000000e+00   0.0000000e+00   2.4780000e+00   0.0000000e+00   4.0000000e+00   4.0000000e+00   4.0000000e+00   3.9890000e+00   2.3890000e+00   2.0000000e+00   9.2280000e+00   0.0000000e+00   2.0000000e+00
   0.0000000e+00   4.8900000e+00   1.9828000e+00   0.0000000e+00   0.0000000e+00   2.0000000e+00   0.0000000e+00   4.0000000e+00   4.6300000e+01   1.0000000e+00   0.0000000e+00   2.0000000e+00   0.0000000e+00   3.8800000e+00   1.7450000e+00   1.0484000e+01   0.0000000e+00   9.7400000e-01   1.1130000e+00   0.0000000e+00   0.0000000e+00   0.0000000e+00   1.3110000e+00   2.0000000e+00   0.0000000e+00   0.0000000e+00   0.0000000e+00   2.3300000e+00   0.0000000e+00   0.0000000e+00   0.0000000e+00   4.2220000e+00   0.0000000e+00   0.0000000e+00   1.0000000e+00   0.0000000e+00   3.7790000e+00   2.0330000e+00   1.0000000e+00   8.8550000e+00   0.0000000e+00   0.0000000e+00
   0.0000000e+00   4.8930000e+00   2.2807000e+00   0.0000000e+00   0.0000000e+00   0.0000000e+00   0.0000000e+00   4.0000000e+00   4.8400000e+01   2.0000000e+00   0.0000000e+00   0.0000000e+00   0.0000000e+00   3.6030000e+00   6.4800000e-01   1.0320000e+01   0.0000000e+00   9.7000000e-01   1.1070000e+00   0.0000000e+00   0.0000000e+00   0.0000000e+00   1.3340000e+00   2.0000000e+00   0.0000000e+00   0.0000000e+00   0.0000000e+00   2.3120000e+00   0.0000000e+00   0.0000000e+00   0.0000000e+00   2.8660000e+00   0.0000000e+00   0.0000000e+00   0.0000000e+00   0.0000000e+00   3.7280000e+00   1.8780000e+00   0.0000000e+00   8.6230000e+00   0.0000000e+00   0.0000000e+00
   0.0000000e+00   4.6440000e+00   1.6696000e+00   0.0000000e+00   0.0000000e+00   2.0000000e+00   0.0000000e+00   0.0000000e+00   3.1800000e+01   1.0000000e+00   1.0000000e+00   4.0000000e+00   1.3500000e-01   3.9370000e+00   4.1200000e+00   1.0222000e+01   3.0000000e+00   9.7300000e-01   1.1440000e+00   0.0000000e+00   0.0000000e+00   0.0000000e+00   1.1750000e+00   1.0000000e+00   0.0000000e+00   0.0000000e+00   0.0000000e+00   2.3060000e+00   0.0000000e+00   0.0000000e+00   1.1381000e+01   9.5200000e+00   0.0000000e+00   0.0000000e+00   1.0000000e+00   1.0000000e+00   3.5320000e+00   1.8190000e+00   2.0000000e+00   8.4850000e+00   0.0000000e+00   0.0000000e+00
   0.0000000e+00   4.3030000e+00   3.1007000e+00   1.0000000e+00   0.0000000e+00   0.0000000e+00   0.0000000e+00   0.0000000e+00   4.1700000e+01   1.0000000e+00   0.0000000e+00   0.0000000e+00   0.0000000e+00   2.9380000e+00   8.6200000e-01   9.0670000e+00   0.0000000e+00   9.7700000e-01   1.0970000e+00   0.0000000e+00   0.0000000e+00   0.0000000e+00   1.4390000e+00   1.0000000e+00   0.0000000e+00   0.0000000e+00   0.0000000e+00   2.1150000e+00   1.2500000e-01   0.0000000e+00   0.0000000e+00   9.5600000e-01   0.0000000e+00   0.0000000e+00   0.0000000e+00   0.0000000e+00   4.0690000e+00   1.9170000e+00   0.0000000e+00   8.5060000e+00   0.0000000e+00   0.0000000e+00
   0.0000000e+00   4.8020000e+00   2.6499000e+00   2.0000000e+00   0.0000000e+00   1.0000000e+00   0.0000000e+00   2.0000000e+00   4.6700000e+01   0.0000000e+00   0.0000000e+00   2.0000000e+00   8.4800000e-01   3.5010000e+00   6.6400000e-01   1.0012000e+01   0.0000000e+00   1.0010000e+00   1.0780000e+00   0.0000000e+00   0.0000000e+00   0.0000000e+00   1.4280000e+00   3.0000000e+00   0.0000000e+00   0.0000000e+00   0.0000000e+00   2.3640000e+00  -7.0000000e-03   0.0000000e+00   0.0000000e+00   1.1460000e+00   0.0000000e+00   2.0000000e+00   2.0000000e+00   1.0000000e+00   4.1770000e+00   2.1000000e+00   1.0000000e+00   8.9920000e+00   0.0000000e+00   0.0000000e+00
   0.0000000e+00   4.8020000e+00   1.7012000e+00   4.0000000e+00   0.0000000e+00   4.0000000e+00   0.0000000e+00   4.0000000e+00   5.0000000e+01   0.0000000e+00   0.0000000e+00   4.0000000e+00   0.0000000e+00   4.2120000e+00   0.0000000e+00   1.0767000e+01   0.0000000e+00   1.0060000e+00   1.0690000e+00   0.0000000e+00   0.0000000e+00   0.0000000e+00   1.4550000e+00   6.0000000e+00   0.0000000e+00   0.0000000e+00   0.0000000e+00   2.4060000e+00   0.0000000e+00   0.0000000e+00   0.0000000e+00   4.1640000e+00   0.0000000e+00   0.0000000e+00   4.0000000e+00   0.0000000e+00   4.4620000e+00   1.9670000e+00   2.0000000e+00   9.9010000e+00   0.0000000e+00   0.0000000e+00
   0.0000000e+00   5.1990000e+00   2.2119000e+00   0.0000000e+00   3.0000000e+00   1.0000000e+01   0.0000000e+00   5.0000000e+00   4.6400000e+01   1.0000000e+00   1.0000000e+00   1.2000000e+01   0.0000000e+00   3.8260000e+00   6.0400000e-01   1.0853000e+01   2.0000000e+00   1.0060000e+00   1.1200000e+00   0.0000000e+00   0.0000000e+00   0.0000000e+00   1.3010000e+00   7.0000000e+00   0.0000000e+00   0.0000000e+00   3.0000000e+00   2.7260000e+00   0.0000000e+00   0.0000000e+00   0.0000000e+00   2.4700000e+00   0.0000000e+00   2.0000000e+00   1.0000000e+01   1.0000000e+00   4.4030000e+00   2.1370000e+00   3.0000000e+00   9.3630000e+00   0.0000000e+00   0.0000000e+00
   0.0000000e+00   4.4140000e+00   3.1806000e+00   0.0000000e+00   0.0000000e+00   0.0000000e+00   0.0000000e+00   0.0000000e+00   4.2900000e+01   1.0000000e+00   0.0000000e+00   1.0000000e+00   0.0000000e+00   2.8680000e+00   8.0200000e-01   9.1830000e+00   0.0000000e+00   9.8200000e-01   1.1250000e+00   0.0000000e+00   0.0000000e+00   0.0000000e+00   1.2950000e+00   1.0000000e+00   0.0000000e+00   0.0000000e+00   0.0000000e+00   2.1010000e+00  -7.7000000e-02   0.0000000e+00   0.0000000e+00   9.7500000e-01   0.0000000e+00   0.0000000e+00   3.0000000e+00   0.0000000e+00   3.5790000e+00   2.0950000e+00   1.0000000e+00   7.8210000e+00   0.0000000e+00   0.0000000e+00
   0.0000000e+00   4.4140000e+00   3.1554000e+00   0.0000000e+00   0.0000000e+00   0.0000000e+00   0.0000000e+00   0.0000000e+00   4.2900000e+01   1.0000000e+00   0.0000000e+00   2.0000000e+00   0.0000000e+00   2.8680000e+00   8.0200000e-01   9.1830000e+00   0.0000000e+00   9.8200000e-01   1.1250000e+00   0.0000000e+00   0.0000000e+00   0.0000000e+00   1.2980000e+00   1.0000000e+00   0.0000000e+00   0.0000000e+00   0.0000000e+00   2.1010000e+00  -7.7000000e-02   0.0000000e+00   0.0000000e+00   9.7500000e-01   0.0000000e+00   0.0000000e+00   2.0000000e+00   0.0000000e+00   3.5730000e+00   2.0950000e+00   1.0000000e+00   7.8170000e+00   0.0000000e+00   0.0000000e+00
   0.0000000e+00   4.4140000e+00   3.2871000e+00   1.0000000e+00   0.0000000e+00   0.0000000e+00   0.0000000e+00   0.0000000e+00   4.5500000e+01   0.0000000e+00   0.0000000e+00   1.0000000e+00   0.0000000e+00   3.1100000e+00   8.0200000e-01   9.1830000e+00   0.0000000e+00   1.0180000e+00   1.1160000e+00   0.0000000e+00   0.0000000e+00   0.0000000e+00   1.3230000e+00   1.0000000e+00   0.0000000e+00   1.0000000e+00   0.0000000e+00   2.1010000e+00  -8.1000000e-02   0.0000000e+00   0.0000000e+00   9.7500000e-01   0.0000000e+00   0.0000000e+00   2.0000000e+00   0.0000000e+00   3.8670000e+00   2.3970000e+00   1.0000000e+00   8.3860000e+00   0.0000000e+00   1.0000000e+00
   0.0000000e+00   4.4990000e+00   3.1749000e+00   0.0000000e+00   0.0000000e+00   1.0000000e+00   0.0000000e+00   0.0000000e+00   5.0000000e+01   0.0000000e+00   0.0000000e+00   4.0000000e+00   0.0000000e+00   3.0590000e+00   1.1250000e+00   9.3110000e+00   0.0000000e+00   1.0070000e+00   1.1180000e+00   0.0000000e+00   0.0000000e+00   0.0000000e+00   1.3150000e+00   1.0000000e+00   0.0000000e+00   0.0000000e+00   0.0000000e+00   2.1360000e+00   4.7000000e-02   0.0000000e+00   0.0000000e+00   1.4810000e+00   0.0000000e+00   0.0000000e+00   3.0000000e+00   0.0000000e+00   3.6530000e+00   2.6460000e+00   2.0000000e+00   8.1260000e+00   0.0000000e+00   0.0000000e+00
   0.0000000e+00   4.4140000e+00   2.2803000e+00   0.0000000e+00   0.0000000e+00   0.0000000e+00   0.0000000e+00   0.0000000e+00   3.0000000e+01   0.0000000e+00   0.0000000e+00   1.0000000e+00   0.0000000e+00   2.7360000e+00   8.0200000e-01   9.1830000e+00   0.0000000e+00   9.7000000e-01   1.1490000e+00   0.0000000e+00   0.0000000e+00   0.0000000e+00   1.1780000e+00   1.0000000e+00   0.0000000e+00   0.0000000e+00   0.0000000e+00   2.1010000e+00  -6.5000000e-02   0.0000000e+00   0.0000000e+00   9.7500000e-01   0.0000000e+00   0.0000000e+00   2.0000000e+00   0.0000000e+00   3.1780000e+00   1.6430000e+00   1.0000000e+00   7.1380000e+00   0.0000000e+00   0.0000000e+00
   0.0000000e+00   4.8610000e+00   2.9856000e+00   0.0000000e+00   0.0000000e+00   1.0000000e+00   0.0000000e+00   2.0000000e+00   5.2900000e+01   0.0000000e+00   0.0000000e+00   3.0000000e+00   0.0000000e+00   3.2680000e+00   0.0000000e+00   9.8630000e+00   0.0000000e+00   9.8500000e-01   1.1030000e+00   0.0000000e+00   0.0000000e+00   0.0000000e+00   1.3380000e+00   3.0000000e+00   0.0000000e+00   0.0000000e+00   0.0000000e+00   2.3030000e+00  -7.0000000e-03   0.0000000e+00   0.0000000e+00   1.0470000e+00   0.0000000e+00   0.0000000e+00   3.0000000e+00   0.0000000e+00   3.8420000e+00   2.0330000e+00   1.0000000e+00   8.4000000e+00   0.0000000e+00   0.0000000e+00
   0.0000000e+00   5.3250000e+00   2.5675000e+00   0.0000000e+00   0.0000000e+00   2.0000000e+00   1.0000000e+00   3.0000000e+00   4.0000000e+01   4.0000000e+00   1.0000000e+00   3.0000000e+00   1.3060000e+00   3.6470000e+00   1.2500000e+00   1.0764000e+01   2.0000000e+00   9.8200000e-01   1.1270000e+00   0.0000000e+00   0.0000000e+00   0.0000000e+00   1.2650000e+00   3.0000000e+00   0.0000000e+00   0.0000000e+00   0.0000000e+00   2.4470000e+00   0.0000000e+00   0.0000000e+00   0.0000000e+00   1.9960000e+00   1.0000000e+00   2.0000000e+00   5.0000000e+00   1.0000000e+00   3.8260000e+00   1.9640000e+00   1.0000000e+00   8.6340000e+00   0.0000000e+00   0.0000000e+00
   0.0000000e+00   4.5990000e+00   1.8586000e+00   2.0000000e+00   0.0000000e+00   4.0000000e+00   0.0000000e+00   0.0000000e+00   2.6700000e+01   0.0000000e+00   2.0000000e+00   0.0000000e+00   0.0000000e+00   3.6760000e+00   0.0000000e+00   1.0013000e+01   0.0000000e+00   1.0070000e+00   1.1390000e+00   0.0000000e+00   0.0000000e+00   0.0000000e+00   1.2150000e+00   2.0000000e+00   0.0000000e+00   0.0000000e+00   0.0000000e+00   2.2110000e+00  -1.0000000e-03   0.0000000e+00   0.0000000e+00   3.4990000e+00   0.0000000e+00   0.0000000e+00   4.0000000e+00   0.0000000e+00   4.1250000e+00   1.9050000e+00   2.0000000e+00   8.8850000e+00   0.0000000e+00   0.0000000e+00
   0.0000000e+00   4.0000000e+00   2.1902000e+00   0.0000000e+00   0.0000000e+00   0.0000000e+00   0.0000000e+00   0.0000000e+00   2.5000000e+01   0.0000000e+00   0.0000000e+00   0.0000000e+00   0.0000000e+00   2.6050000e+00   0.0000000e+00   8.6230000e+00   0.0000000e+00   9.8400000e-01   1.1660000e+00   0.0000000e+00   0.0000000e+00   0.0000000e+00   1.1070000e+00   1.0000000e+00   0.0000000e+00   0.0000000e+00   0.0000000e+00   2.0000000e+00   1.2100000e-01   0.0000000e+00   0.0000000e+00   6.6700000e-01   0.0000000e+00   0.0000000e+00   4.0000000e+00   2.0000000e+00   3.0610000e+00   1.8330000e+00   2.0000000e+00   6.8830000e+00   0.0000000e+00   0.0000000e+00
   0.0000000e+00   4.9300000e+00   2.6974000e+00   0.0000000e+00   0.0000000e+00   7.0000000e+00   0.0000000e+00   1.0000000e+00   3.9100000e+01   0.0000000e+00   0.0000000e+00   1.1000000e+01   0.0000000e+00   3.5840000e+00   6.7300000e-01   1.0289000e+01   0.0000000e+00   1.0120000e+00   1.1440000e+00   0.0000000e+00   0.0000000e+00   0.0000000e+00   1.2420000e+00   2.0000000e+00   0.0000000e+00   0.0000000e+00   0.0000000e+00   2.3340000e+00  -1.0000000e-03   0.0000000e+00   0.0000000e+00   2.2140000e+00   0.0000000e+00   0.0000000e+00   2.0000000e+00   4.0000000e+00   3.8350000e+00   2.4050000e+00   5.0000000e+00   8.6820000e+00   0.0000000e+00   0.0000000e+00
   0.0000000e+00   5.2860000e+00   3.4839000e+00   0.0000000e+00   0.0000000e+00   6.0000000e+00   0.0000000e+00   0.0000000e+00   3.6400000e+01   0.0000000e+00   3.0000000e+00   1.2000000e+01  -1.9860000e+00   3.8050000e+00   1.6220000e+00   1.0617000e+01   1.2000000e+01   1.0180000e+00   1.1400000e+00   0.0000000e+00   0.0000000e+00   0.0000000e+00   1.2240000e+00   1.0000000e+00   0.0000000e+00   0.0000000e+00   0.0000000e+00   2.4580000e+00   0.0000000e+00   0.0000000e+00   3.5814000e+01   1.6150000e+00   0.0000000e+00   0.0000000e+00   3.0000000e+00   0.0000000e+00   3.7890000e+00   2.8610000e+00   3.0000000e+00   8.7590000e+00   0.0000000e+00   0.0000000e+00
   0.0000000e+00   5.0220000e+00   1.5870000e+00   2.0000000e+00   2.0000000e+00   1.4000000e+01   0.0000000e+00   1.0000000e+01   4.4700000e+01   4.0000000e+00   4.0000000e+00   2.2000000e+01  -2.1620000e+00   4.8250000e+00   7.9500000e-01   1.1593000e+01   6.0000000e+00   1.0140000e+00   1.1200000e+00   0.0000000e+00   0.0000000e+00   0.0000000e+00   1.2910000e+00   4.0000000e+00   0.0000000e+00   1.0000000e+00   0.0000000e+00   2.3930000e+00   0.0000000e+00   0.0000000e+00   4.9914000e+01   8.3220000e+00   0.0000000e+00   6.0000000e+00   1.8000000e+01   2.0000000e+00   4.0060000e+00   2.5050000e+00   6.0000000e+00   1.0017000e+01   0.0000000e+00   2.0000000e+00
   0.0000000e+00   5.0670000e+00   1.5353000e+00   0.0000000e+00   0.0000000e+00   2.0000000e+00   0.0000000e+00   4.0000000e+00   5.1200000e+01   0.0000000e+00   4.0000000e+00   4.0000000e+00  -1.3750000e+00   4.2520000e+00   5.8400000e-01   1.1145000e+01   1.2000000e+01   1.0200000e+00   1.1050000e+00   0.0000000e+00   0.0000000e+00   0.0000000e+00   1.2860000e+00   4.0000000e+00   0.0000000e+00   0.0000000e+00   0.0000000e+00   2.4190000e+00   0.0000000e+00   0.0000000e+00   4.6841000e+01   4.9470000e+00   0.0000000e+00   2.0000000e+00   8.0000000e+00   0.0000000e+00   3.8330000e+00   2.6230000e+00   2.0000000e+00   9.3770000e+00   0.0000000e+00   0.0000000e+00
   0.0000000e+00   5.3100000e+00   2.7525000e+00   2.0000000e+00   1.0000000e+00   6.0000000e+00   1.0000000e+00   4.0000000e+00   3.7500000e+01   5.0000000e+00   3.0000000e+00   8.0000000e+00  -2.7800000e-01   4.1400000e+00   1.2510000e+00   1.1115000e+01   8.0000000e+00   1.0200000e+00   1.1310000e+00   0.0000000e+00   0.0000000e+00   0.0000000e+00   1.2600000e+00   2.0000000e+00   0.0000000e+00   1.0000000e+00   0.0000000e+00   2.4730000e+00   0.0000000e+00   0.0000000e+00   1.2059000e+01   3.0690000e+00   0.0000000e+00   4.0000000e+00   6.0000000e+00   0.0000000e+00   4.0630000e+00   2.4460000e+00   2.0000000e+00   9.3970000e+00   0.0000000e+00   2.0000000e+00
   0.0000000e+00   5.3020000e+00   3.5760000e+00   5.0000000e+00   0.0000000e+00   0.0000000e+00   0.0000000e+00   0.0000000e+00   3.1000000e+01   2.0000000e+00   3.0000000e+00   1.0000000e+00   0.0000000e+00   4.1720000e+00   1.9280000e+00   1.0762000e+01   8.0000000e+00   1.0450000e+00   1.1210000e+00   0.0000000e+00   0.0000000e+00   0.0000000e+00   1.3160000e+00   1.0000000e+00   0.0000000e+00   1.0000000e+00   0.0000000e+00   2.3770000e+00   0.0000000e+00   0.0000000e+00   0.0000000e+00   2.9890000e+00   0.0000000e+00   2.0000000e+00   2.0000000e+00   0.0000000e+00   4.7010000e+00   2.5540000e+00   1.0000000e+00   9.9440000e+00   0.0000000e+00   3.0000000e+00
   0.0000000e+00   4.5960000e+00   2.3621000e+00   0.0000000e+00   0.0000000e+00   0.0000000e+00   0.0000000e+00   0.0000000e+00   3.0400000e+01   2.0000000e+00   0.0000000e+00   1.0000000e+00   0.0000000e+00   2.8670000e+00   8.7500000e-01   9.5400000e+00   0.0000000e+00   9.6900000e-01   1.1480000e+00   0.0000000e+00   0.0000000e+00   0.0000000e+00   1.2000000e+00   1.0000000e+00   0.0000000e+00   0.0000000e+00   0.0000000e+00   2.1750000e+00   3.7000000e-02   0.0000000e+00   0.0000000e+00   1.0690000e+00   0.0000000e+00   0.0000000e+00   4.0000000e+00   1.0000000e+00   3.2470000e+00   1.7080000e+00   1.0000000e+00   7.3250000e+00   0.0000000e+00   0.0000000e+00
   0.0000000e+00   4.7990000e+00   3.2436000e+00   1.0000000e+00   0.0000000e+00   4.0000000e+00   0.0000000e+00   0.0000000e+00   2.8000000e+01   2.0000000e+00   0.0000000e+00   1.1000000e+01   0.0000000e+00   3.5790000e+00   1.6040000e+00   1.0026000e+01   0.0000000e+00   1.0150000e+00   1.1640000e+00   0.0000000e+00   0.0000000e+00   0.0000000e+00   1.2110000e+00   1.0000000e+00   0.0000000e+00   1.0000000e+00   0.0000000e+00   2.2830000e+00  -2.0000000e-03   0.0000000e+00   0.0000000e+00   2.2110000e+00   0.0000000e+00   0.0000000e+00   2.0000000e+00   2.0000000e+00   3.9490000e+00   2.3160000e+00   5.0000000e+00   8.7230000e+00   0.0000000e+00   1.0000000e+00
   0.0000000e+00   4.8160000e+00   3.2336000e+00   1.0000000e+00   0.0000000e+00   6.0000000e+00   0.0000000e+00   0.0000000e+00   2.8600000e+01   3.0000000e+00   0.0000000e+00   1.1000000e+01   0.0000000e+00   3.6370000e+00   1.5900000e+00   1.0180000e+01   0.0000000e+00   1.0090000e+00   1.1610000e+00   0.0000000e+00   0.0000000e+00   0.0000000e+00   1.2210000e+00   1.0000000e+00   0.0000000e+00   1.0000000e+00   0.0000000e+00   2.2940000e+00   1.0000000e-03   0.0000000e+00   0.0000000e+00   2.4570000e+00   0.0000000e+00   0.0000000e+00   3.0000000e+00   2.0000000e+00   3.9510000e+00   2.2820000e+00   5.0000000e+00   8.7730000e+00   0.0000000e+00   1.0000000e+00
   0.0000000e+00   5.2190000e+00   2.2204000e+00   0.0000000e+00   0.0000000e+00   0.0000000e+00   1.0000000e+00   0.0000000e+00   3.9600000e+01   5.0000000e+00   3.0000000e+00   0.0000000e+00   2.7530000e+00   3.9640000e+00   1.3620000e+00   1.1070000e+01   1.1000000e+01   9.8900000e-01   1.1260000e+00   0.0000000e+00   0.0000000e+00   0.0000000e+00   1.2570000e+00   2.0000000e+00   0.0000000e+00   0.0000000e+00   0.0000000e+00   2.6160000e+00   0.0000000e+00   0.0000000e+00   2.4463000e+01   4.0970000e+00   2.0000000e+00   0.0000000e+00   0.0000000e+00   0.0000000e+00   3.7910000e+00   2.3220000e+00   0.0000000e+00   9.0140000e+00   0.0000000e+00   0.0000000e+00
   0.0000000e+00   5.0650000e+00   3.2439000e+00   0.0000000e+00   0.0000000e+00   2.0000000e+00   0.0000000e+00   2.0000000e+00   4.0600000e+01   3.0000000e+00   1.0000000e+00   4.0000000e+00   3.6000000e-02   3.5870000e+00   1.9380000e+00   1.0289000e+01   3.0000000e+00   9.8400000e-01   1.1260000e+00   0.0000000e+00   0.0000000e+00   0.0000000e+00   1.2760000e+00   1.0000000e+00   0.0000000e+00   0.0000000e+00   0.0000000e+00   2.3370000e+00  -1.0000000e-03   0.0000000e+00   1.1766000e+01   2.5630000e+00   0.0000000e+00   1.0000000e+00   4.0000000e+00   0.0000000e+00   3.7280000e+00   2.2330000e+00   1.0000000e+00   8.5410000e+00   0.0000000e+00   0.0000000e+00
   0.0000000e+00   5.2160000e+00   1.7810000e+00   0.0000000e+00   0.0000000e+00   3.0000000e+00   1.0000000e+00   0.0000000e+00   3.8800000e+01   4.0000000e+00   4.0000000e+00   3.0000000e+00   1.5300000e+00   4.0660000e+00   1.0920000e+00   1.1197000e+01   1.5000000e+01   1.0000000e+00   1.1290000e+00   0.0000000e+00   0.0000000e+00   0.0000000e+00   1.2250000e+00   4.0000000e+00   0.0000000e+00   0.0000000e+00   0.0000000e+00   2.6130000e+00   0.0000000e+00   0.0000000e+00   3.7047000e+01   4.6810000e+00   2.0000000e+00   0.0000000e+00   2.0000000e+00   0.0000000e+00   3.8480000e+00   2.4130000e+00   1.0000000e+00   9.1300000e+00   0.0000000e+00   0.0000000e+00
   0.0000000e+00   4.9920000e+00   2.5242000e+00   0.0000000e+00   0.0000000e+00   2.0000000e+00   0.0000000e+00   6.0000000e+00   4.3800000e+01   2.0000000e+00   0.0000000e+00   6.0000000e+00   0.0000000e+00   3.6770000e+00   7.5000000e-01   1.0568000e+01   0.0000000e+00   9.8100000e-01   1.1220000e+00   0.0000000e+00   0.0000000e+00   0.0000000e+00   1.2980000e+00   2.0000000e+00   0.0000000e+00   0.0000000e+00   0.0000000e+00   2.3680000e+00   0.0000000e+00   0.0000000e+00   0.0000000e+00   2.4780000e+00   0.0000000e+00   2.0000000e+00   4.0000000e+00   4.0000000e+00   3.8220000e+00   2.1250000e+00   2.0000000e+00   8.7640000e+00   0.0000000e+00   0.0000000e+00
   0.0000000e+00   4.8500000e+00   2.2090000e+00   3.0000000e+00   0.0000000e+00   6.0000000e+00   0.0000000e+00   5.0000000e+00   4.6400000e+01   0.0000000e+00   1.0000000e+00   6.0000000e+00  -3.7400000e-01   4.1170000e+00   6.9700000e-01   1.0609000e+01   2.0000000e+00   1.0330000e+00   1.1110000e+00   0.0000000e+00   0.0000000e+00   0.0000000e+00   1.3180000e+00   2.0000000e+00   0.0000000e+00   1.0000000e+00   0.0000000e+00   2.2990000e+00   0.0000000e+00   0.0000000e+00   1.1732000e+01   4.2660000e+00   0.0000000e+00   5.0000000e+00   4.0000000e+00   2.0000000e+00   4.0510000e+00   2.5440000e+00   2.0000000e+00   9.4690000e+00   0.0000000e+00   3.0000000e+00
   0.0000000e+00   4.5930000e+00   2.9033000e+00   0.0000000e+00   0.0000000e+00   3.0000000e+00   0.0000000e+00   1.0000000e+00   3.8900000e+01   0.0000000e+00   1.0000000e+00   3.0000000e+00  -5.3600000e-01   3.2320000e+00   1.4610000e+00   9.6650000e+00   1.0000000e+00   1.0100000e+00   1.1360000e+00   0.0000000e+00   0.0000000e+00   0.0000000e+00   1.2310000e+00   1.0000000e+00   0.0000000e+00   0.0000000e+00   0.0000000e+00   2.1750000e+00   1.5000000e-02   0.0000000e+00   1.0280000e+01   2.2980000e+00   0.0000000e+00   1.0000000e+00   2.0000000e+00   3.0000000e+00   3.6010000e+00   2.6830000e+00   2.0000000e+00   8.2000000e+00   0.0000000e+00   0.0000000e+00
   0.0000000e+00   5.0140000e+00   2.7382000e+00   0.0000000e+00   0.0000000e+00   0.0000000e+00   0.0000000e+00   4.0000000e+00   5.7100000e+01   0.0000000e+00   1.0000000e+00   0.0000000e+00   0.0000000e+00   3.5560000e+00   0.0000000e+00   1.0384000e+01   4.0000000e+00   9.9300000e-01   1.0890000e+00   0.0000000e+00   0.0000000e+00   0.0000000e+00   1.3560000e+00   6.0000000e+00   0.0000000e+00   0.0000000e+00   0.0000000e+00   2.4690000e+00  -1.0000000e-03   0.0000000e+00   0.0000000e+00   1.3050000e+00   0.0000000e+00   0.0000000e+00   0.0000000e+00   0.0000000e+00   4.0660000e+00   2.0130000e+00   0.0000000e+00   8.8300000e+00   0.0000000e+00   0.0000000e+00
   0.0000000e+00   3.9320000e+00   3.2848000e+00   0.0000000e+00   0.0000000e+00   0.0000000e+00   0.0000000e+00   0.0000000e+00   4.0000000e+01   1.0000000e+00   0.0000000e+00   0.0000000e+00   0.0000000e+00   3.3030000e+00   2.5850000e+00   9.1100000e+00   0.0000000e+00   9.6500000e-01   1.1250000e+00   0.0000000e+00   0.0000000e+00   0.0000000e+00   1.3040000e+00   0.0000000e+00   0.0000000e+00   0.0000000e+00   0.0000000e+00   1.9420000e+00  -7.0000000e-03   0.0000000e+00   0.0000000e+00   4.8910000e+00   0.0000000e+00   0.0000000e+00   0.0000000e+00   0.0000000e+00   3.2440000e+00   1.9580000e+00   0.0000000e+00   7.9370000e+00   0.0000000e+00   0.0000000e+00
   0.0000000e+00   3.0000000e+00   1.9808000e+00   2.0000000e+00   0.0000000e+00   0.0000000e+00   0.0000000e+00   0.0000000e+00   2.0000000e+01   1.0000000e+00   0.0000000e+00   0.0000000e+00   0.0000000e+00   2.7710000e+00   9.1800000e-01   6.5940000e+00   0.0000000e+00   1.0830000e+00   1.1440000e+00   0.0000000e+00   0.0000000e+00   0.0000000e+00   1.3060000e+00   0.0000000e+00   0.0000000e+00   0.0000000e+00   0.0000000e+00   1.4140000e+00   8.7000000e-01   0.0000000e+00   0.0000000e+00   1.3330000e+00   0.0000000e+00   0.0000000e+00   0.0000000e+00   0.0000000e+00   3.8130000e+00   3.2410000e+00   0.0000000e+00   8.2250000e+00   0.0000000e+00   2.0000000e+00
   0.0000000e+00   3.0000000e+00   1.9184000e+00   2.0000000e+00   0.0000000e+00   0.0000000e+00   0.0000000e+00   0.0000000e+00   2.0000000e+01   1.0000000e+00   0.0000000e+00   0.0000000e+00   0.0000000e+00   3.5720000e+00   9.1800000e-01   6.5940000e+00   0.0000000e+00   1.0640000e+00   1.1230000e+00   0.0000000e+00   0.0000000e+00   0.0000000e+00   1.4390000e+00   0.0000000e+00   1.0000000e+00   0.0000000e+00   0.0000000e+00   1.4140000e+00   8.0300000e-01   0.0000000e+00   0.0000000e+00   1.3330000e+00   0.0000000e+00   0.0000000e+00   0.0000000e+00   0.0000000e+00   6.8700000e+00   2.7870000e+00   0.0000000e+00   1.1578000e+01   0.0000000e+00   2.0000000e+00
   0.0000000e+00   3.6180000e+00   2.2995000e+00   2.0000000e+00   0.0000000e+00   0.0000000e+00   0.0000000e+00   0.0000000e+00   2.7300000e+01   2.0000000e+00   0.0000000e+00   0.0000000e+00   0.0000000e+00   4.0810000e+00   1.5220000e+00   7.8530000e+00   0.0000000e+00   9.9900000e-01   1.1220000e+00   0.0000000e+00   0.0000000e+00   0.0000000e+00   1.4300000e+00   0.0000000e+00   1.0000000e+00   0.0000000e+00   0.0000000e+00   1.7320000e+00   3.1900000e-01   0.0000000e+00   0.0000000e+00   2.0940000e+00   0.0000000e+00   0.0000000e+00   0.0000000e+00   0.0000000e+00   6.8730000e+00   2.0000000e+00   0.0000000e+00   1.2253000e+01   0.0000000e+00   2.0000000e+00
   0.0000000e+00   3.7320000e+00   2.4553000e+00   2.0000000e+00   0.0000000e+00   0.0000000e+00   0.0000000e+00   0.0000000e+00   2.8600000e+01   2.0000000e+00   0.0000000e+00   0.0000000e+00   0.0000000e+00   3.0900000e+00   1.5850000e+00   8.1600000e+00   0.0000000e+00   1.0050000e+00   1.1400000e+00   0.0000000e+00   0.0000000e+00   0.0000000e+00   1.2580000e+00   0.0000000e+00   0.0000000e+00   1.0000000e+00   0.0000000e+00   1.8020000e+00  -2.1100000e-01   0.0000000e+00   0.0000000e+00   2.4880000e+00   0.0000000e+00   0.0000000e+00   0.0000000e+00   0.0000000e+00   3.5780000e+00   2.3700000e+00   0.0000000e+00   8.3150000e+00   0.0000000e+00   2.0000000e+00
   0.0000000e+00   3.7320000e+00   2.3783000e+00   1.0000000e+00   0.0000000e+00   0.0000000e+00   0.0000000e+00   0.0000000e+00   2.9400000e+01   2.0000000e+00   0.0000000e+00   0.0000000e+00   0.0000000e+00   3.6050000e+00   1.5850000e+00   8.1600000e+00   0.0000000e+00   9.7200000e-01   1.1370000e+00   0.0000000e+00   0.0000000e+00   0.0000000e+00   1.2970000e+00   0.0000000e+00   1.0000000e+00   0.0000000e+00   0.0000000e+00   1.8020000e+00  -1.8700000e-01   1.0000000e+00   0.0000000e+00   2.4880000e+00   0.0000000e+00   0.0000000e+00   0.0000000e+00   0.0000000e+00   6.8660000e+00   1.7920000e+00   0.0000000e+00   1.1564000e+01   0.0000000e+00   1.0000000e+00
   0.0000000e+00   3.9320000e+00   2.7496000e+00   2.0000000e+00   0.0000000e+00   0.0000000e+00   0.0000000e+00   0.0000000e+00   3.1300000e+01   2.0000000e+00   0.0000000e+00   0.0000000e+00   0.0000000e+00   4.2940000e+00   2.5850000e+00   9.1100000e+00   0.0000000e+00   9.7400000e-01   1.1330000e+00   0.0000000e+00   0.0000000e+00   0.0000000e+00   1.3060000e+00   0.0000000e+00   1.0000000e+00   0.0000000e+00   0.0000000e+00   1.9420000e+00  -6.0000000e-03   1.0000000e+00   0.0000000e+00   4.8910000e+00   0.0000000e+00   0.0000000e+00   0.0000000e+00   0.0000000e+00   6.8670000e+00   1.7080000e+00   0.0000000e+00   1.2258000e+01   0.0000000e+00   2.0000000e+00
   0.0000000e+00   5.3030000e+00   4.0011000e+00   4.0000000e+00   0.0000000e+00   0.0000000e+00   1.0000000e+00   0.0000000e+00   2.9400000e+01   4.0000000e+00   0.0000000e+00   0.0000000e+00   0.0000000e+00   4.7580000e+00   1.3920000e+00   1.0053000e+01   0.0000000e+00   1.0130000e+00   1.1090000e+00   0.0000000e+00   0.0000000e+00   0.0000000e+00   1.4610000e+00   0.0000000e+00   1.0000000e+00   0.0000000e+00   0.0000000e+00   2.2360000e+00   3.8000000e-02   0.0000000e+00   0.0000000e+00   1.1640000e+00   0.0000000e+00   0.0000000e+00   0.0000000e+00   0.0000000e+00   6.8900000e+00   2.0280000e+00   0.0000000e+00   1.2947000e+01   0.0000000e+00   4.0000000e+00
   0.0000000e+00   5.6460000e+00   4.7601000e+00   4.0000000e+00   0.0000000e+00   0.0000000e+00   2.0000000e+00   0.0000000e+00   2.5000000e+01   2.0000000e+00   0.0000000e+00   0.0000000e+00   0.0000000e+00   3.6470000e+00   8.1100000e-01   1.0505000e+01   0.0000000e+00   1.2460000e+00   1.2130000e+00   0.0000000e+00   0.0000000e+00   2.0000000e+00   1.2160000e+00   0.0000000e+00   0.0000000e+00   0.0000000e+00   0.0000000e+00   2.3030000e+00  -9.4000000e-02   0.0000000e+00   0.0000000e+00   1.4110000e+00   0.0000000e+00   0.0000000e+00   0.0000000e+00   0.0000000e+00   4.2810000e+00   4.3680000e+00   0.0000000e+00   9.2330000e+00   0.0000000e+00   6.0000000e+00
   0.0000000e+00   4.5620000e+00   4.3417000e+00   4.0000000e+00   0.0000000e+00   0.0000000e+00   0.0000000e+00   0.0000000e+00   3.3300000e+01   0.0000000e+00   0.0000000e+00   0.0000000e+00  -1.9800000e-01   3.4860000e+00   9.1800000e-01   9.1840000e+00   0.0000000e+00   1.1770000e+00   1.1010000e+00   0.0000000e+00   0.0000000e+00   0.0000000e+00   1.3840000e+00   0.0000000e+00   0.0000000e+00   0.0000000e+00   0.0000000e+00   2.0000000e+00  -2.5700000e-01   0.0000000e+00   0.0000000e+00   1.5210000e+00   0.0000000e+00   0.0000000e+00   0.0000000e+00   0.0000000e+00   4.2650000e+00   3.2960000e+00   0.0000000e+00   9.1460000e+00   0.0000000e+00   4.0000000e+00
   0.0000000e+00   4.9470000e+00   5.2014000e+00   6.0000000e+00   0.0000000e+00   0.0000000e+00   0.0000000e+00   0.0000000e+00   4.0000000e+01   0.0000000e+00   0.0000000e+00   0.0000000e+00  -4.8100000e-01   3.9390000e+00   1.3710000e+00   9.9560000e+00   0.0000000e+00   1.1590000e+00   1.0910000e+00   0.0000000e+00   0.0000000e+00   0.0000000e+00   1.3960000e+00   0.0000000e+00   0.0000000e+00   1.0000000e+00   0.0000000e+00   2.2140000e+00  -2.8000000e-02   0.0000000e+00   0.0000000e+00   2.2320000e+00   0.0000000e+00   0.0000000e+00   0.0000000e+00   0.0000000e+00   4.2880000e+00   3.1330000e+00   0.0000000e+00   9.5910000e+00   0.0000000e+00   6.0000000e+00
   0.0000000e+00   5.1300000e+00   3.5144000e+00   0.0000000e+00   0.0000000e+00   0.0000000e+00   1.0000000e+00   0.0000000e+00   3.0000000e+01   5.0000000e+00   1.0000000e+00   0.0000000e+00   0.0000000e+00   3.0610000e+00   1.7610000e+00   1.0106000e+01   1.0000000e+00   9.7200000e-01   1.1450000e+00   0.0000000e+00   0.0000000e+00   0.0000000e+00   1.2000000e+00   0.0000000e+00   0.0000000e+00   0.0000000e+00   0.0000000e+00   2.1750000e+00  -2.1000000e-02   0.0000000e+00   0.0000000e+00   2.7290000e+00   0.0000000e+00   0.0000000e+00   0.0000000e+00   1.0000000e+00   3.2920000e+00   2.1080000e+00   0.0000000e+00   7.5870000e+00   0.0000000e+00   0.0000000e+00
   0.0000000e+00   5.3110000e+00   3.9327000e+00   0.0000000e+00   0.0000000e+00   0.0000000e+00   1.0000000e+00   0.0000000e+00   2.9000000e+01   4.0000000e+00   2.0000000e+00   0.0000000e+00   0.0000000e+00   3.1680000e+00   1.8230000e+00   1.0130000e+01   6.0000000e+00   9.8400000e-01   1.1470000e+00   0.0000000e+00   0.0000000e+00   0.0000000e+00   1.1370000e+00   0.0000000e+00   0.0000000e+00   0.0000000e+00   0.0000000e+00   2.2550000e+00   1.2000000e-02   0.0000000e+00   0.0000000e+00   2.3010000e+00   0.0000000e+00   0.0000000e+00   0.0000000e+00   2.0000000e+00   3.3160000e+00   2.3860000e+00   0.0000000e+00   7.5690000e+00   0.0000000e+00   0.0000000e+00
   0.0000000e+00   5.2360000e+00   3.8422000e+00   0.0000000e+00   0.0000000e+00   0.0000000e+00   1.0000000e+00   0.0000000e+00   2.5000000e+01   4.0000000e+00   3.0000000e+00   0.0000000e+00   0.0000000e+00   2.9060000e+00   1.4060000e+00   9.9670000e+00   9.0000000e+00   1.0140000e+00   1.1560000e+00   0.0000000e+00   0.0000000e+00   0.0000000e+00   1.0630000e+00   0.0000000e+00   0.0000000e+00   0.0000000e+00   0.0000000e+00   2.1890000e+00  -8.0000000e-02   0.0000000e+00   0.0000000e+00   1.3090000e+00   0.0000000e+00   0.0000000e+00   0.0000000e+00   3.0000000e+00   3.3060000e+00   3.2190000e+00   0.0000000e+00   7.3850000e+00   0.0000000e+00   0.0000000e+00
   0.0000000e+00   5.3030000e+00   4.1328000e+00   0.0000000e+00   0.0000000e+00   0.0000000e+00   1.0000000e+00   0.0000000e+00   2.3800000e+01   4.0000000e+00   4.0000000e+00   0.0000000e+00   0.0000000e+00   3.0370000e+00   1.3920000e+00   1.0053000e+01   1.2000000e+01   1.0290000e+00   1.1590000e+00   0.0000000e+00   0.0000000e+00   0.0000000e+00   1.0440000e+00   0.0000000e+00   0.0000000e+00   0.0000000e+00   0.0000000e+00   2.2360000e+00   4.7000000e-02   0.0000000e+00   0.0000000e+00   1.1640000e+00   0.0000000e+00   0.0000000e+00   0.0000000e+00   4.0000000e+00   3.3310000e+00   3.4720000e+00   0.0000000e+00   7.4910000e+00   0.0000000e+00   0.0000000e+00
   0.0000000e+00   6.1770000e+00   6.5910000e+00   0.0000000e+00   0.0000000e+00   0.0000000e+00   5.0000000e+00   0.0000000e+00   2.9200000e+01   2.0000000e+00   1.0000000e+00   0.0000000e+00   0.0000000e+00   4.0100000e+00   1.6170000e+00   1.1591000e+01   1.0000000e+00   1.2310000e+00   1.3170000e+00   0.0000000e+00   0.0000000e+00   0.0000000e+00   9.0800000e-01   0.0000000e+00   0.0000000e+00   0.0000000e+00   0.0000000e+00   2.6050000e+00   0.0000000e+00   0.0000000e+00   0.0000000e+00   2.8850000e+00   0.0000000e+00   0.0000000e+00   0.0000000e+00   1.0000000e+00   3.8960000e+00   5.5540000e+00   0.0000000e+00   8.9430000e+00   0.0000000e+00   1.2000000e+01
   0.0000000e+00   4.3620000e+00   3.2686000e+00   0.0000000e+00   0.0000000e+00   0.0000000e+00   0.0000000e+00   0.0000000e+00   2.3800000e+01   2.0000000e+00   2.0000000e+00   0.0000000e+00   0.0000000e+00   2.8820000e+00   1.9060000e+00   9.0590000e+00   0.0000000e+00   1.0030000e+00   1.1620000e+00   0.0000000e+00   0.0000000e+00   0.0000000e+00   1.1000000e+00   0.0000000e+00   0.0000000e+00   0.0000000e+00   0.0000000e+00   2.0000000e+00  -7.9000000e-02   0.0000000e+00   0.0000000e+00   2.5240000e+00   0.0000000e+00   0.0000000e+00   2.0000000e+00   2.0000000e+00   3.1300000e+00   2.7500000e+00   1.0000000e+00   7.2280000e+00   0.0000000e+00   0.0000000e+00
   0.0000000e+00   4.3470000e+00   3.0603000e+00   0.0000000e+00   0.0000000e+00   0.0000000e+00   0.0000000e+00   0.0000000e+00   3.1000000e+01   1.0000000e+00   2.0000000e+00   0.0000000e+00  -8.2000000e-02   3.1920000e+00   2.3000000e+00   9.3380000e+00   3.0000000e+00   9.8600000e-01   1.1430000e+00   0.0000000e+00   0.0000000e+00   0.0000000e+00   1.1670000e+00   0.0000000e+00   0.0000000e+00   0.0000000e+00   0.0000000e+00   2.0110000e+00   1.3000000e-02   0.0000000e+00   1.0622000e+01   4.0980000e+00   0.0000000e+00   0.0000000e+00   0.0000000e+00   0.0000000e+00   3.3570000e+00   2.2880000e+00   0.0000000e+00   7.7320000e+00   0.0000000e+00   0.0000000e+00
   0.0000000e+00   4.4710000e+00   3.5147000e+00   0.0000000e+00   0.0000000e+00   0.0000000e+00   0.0000000e+00   0.0000000e+00   3.2300000e+01   2.0000000e+00   1.0000000e+00   0.0000000e+00   0.0000000e+00   3.1690000e+00   2.2310000e+00   9.3730000e+00   2.0000000e+00   9.7300000e-01   1.1410000e+00   0.0000000e+00   0.0000000e+00   0.0000000e+00   1.1930000e+00   0.0000000e+00   0.0000000e+00   0.0000000e+00   0.0000000e+00   2.0740000e+00   1.2000000e-02   0.0000000e+00   0.0000000e+00   3.0150000e+00   0.0000000e+00   0.0000000e+00   0.0000000e+00   0.0000000e+00   3.1780000e+00   1.9390000e+00   0.0000000e+00   7.5800000e+00   0.0000000e+00   0.0000000e+00
   0.0000000e+00   4.2430000e+00   1.4085000e+00   0.0000000e+00   0.0000000e+00   0.0000000e+00   0.0000000e+00   0.0000000e+00   3.1300000e+01   0.0000000e+00   4.0000000e+00   0.0000000e+00   0.0000000e+00   3.4740000e+00   0.0000000e+00   9.8000000e+00   4.0000000e+00   1.0080000e+00   1.1430000e+00   0.0000000e+00   0.0000000e+00   0.0000000e+00   1.0990000e+00   2.0000000e+00   0.0000000e+00   0.0000000e+00   0.0000000e+00   2.2400000e+00  -1.0000000e-03   0.0000000e+00   0.0000000e+00   5.4750000e+00   0.0000000e+00   0.0000000e+00   0.0000000e+00   0.0000000e+00   3.3470000e+00   2.0480000e+00   0.0000000e+00   8.2420000e+00   0.0000000e+00   0.0000000e+00
   0.0000000e+00   3.9020000e+00   3.1373000e+00   2.0000000e+00   0.0000000e+00   0.0000000e+00   0.0000000e+00   0.0000000e+00   2.7300000e+01   2.0000000e+00   2.0000000e+00   0.0000000e+00   0.0000000e+00   3.4370000e+00   2.3220000e+00   8.8810000e+00   0.0000000e+00   1.0220000e+00   1.1460000e+00   0.0000000e+00   0.0000000e+00   0.0000000e+00   1.1680000e+00   0.0000000e+00   0.0000000e+00   0.0000000e+00   0.0000000e+00   1.9190000e+00  -2.6000000e-02   0.0000000e+00   0.0000000e+00   4.0860000e+00   0.0000000e+00   0.0000000e+00   0.0000000e+00   0.0000000e+00   3.5530000e+00   2.4220000e+00   0.0000000e+00   8.4970000e+00   0.0000000e+00   2.0000000e+00
   0.0000000e+00   3.9800000e+00   2.9740000e+00   2.0000000e+00   0.0000000e+00   0.0000000e+00   0.0000000e+00   0.0000000e+00   3.1300000e+01   2.0000000e+00   0.0000000e+00   0.0000000e+00   0.0000000e+00   3.9550000e+00   3.4590000e+00   9.8140000e+00   0.0000000e+00   9.6400000e-01   1.1340000e+00   0.0000000e+00   0.0000000e+00   0.0000000e+00   1.2540000e+00   0.0000000e+00   0.0000000e+00   0.0000000e+00   0.0000000e+00   1.9810000e+00   0.0000000e+00   0.0000000e+00   0.0000000e+00   8.9310000e+00   0.0000000e+00   0.0000000e+00   0.0000000e+00   0.0000000e+00   4.0470000e+00   1.5760000e+00   0.0000000e+00   8.8640000e+00   0.0000000e+00   0.0000000e+00
   0.0000000e+00   5.1970000e+00   3.9762000e+00   0.0000000e+00   0.0000000e+00   0.0000000e+00   1.0000000e+00   0.0000000e+00   3.0400000e+01   3.0000000e+00   2.0000000e+00   0.0000000e+00   1.6800000e-01   3.0270000e+00   1.4360000e+00   1.0091000e+01   2.0000000e+00   9.9300000e-01   1.1450000e+00   0.0000000e+00   0.0000000e+00   0.0000000e+00   1.1770000e+00   0.0000000e+00   0.0000000e+00   0.0000000e+00   0.0000000e+00   2.1940000e+00   4.4000000e-02   0.0000000e+00   1.0538000e+01   2.1760000e+00   0.0000000e+00   0.0000000e+00   0.0000000e+00   0.0000000e+00   3.4340000e+00   2.5460000e+00   0.0000000e+00   7.8170000e+00   0.0000000e+00   0.0000000e+00
   0.0000000e+00   4.1700000e+00   3.2655000e+00   0.0000000e+00   0.0000000e+00   0.0000000e+00   0.0000000e+00   0.0000000e+00   2.5000000e+01   0.0000000e+00   1.0000000e+00   0.0000000e+00   0.0000000e+00   2.4880000e+00   9.7100000e-01   8.5970000e+00   2.0000000e+00   1.0070000e+00   1.1630000e+00   0.0000000e+00   0.0000000e+00   0.0000000e+00   1.1610000e+00   0.0000000e+00   0.0000000e+00   0.0000000e+00   0.0000000e+00   1.8480000e+00   3.9700000e-01   0.0000000e+00   9.4310000e+00   1.5420000e+00   0.0000000e+00   0.0000000e+00   0.0000000e+00   0.0000000e+00   3.2320000e+00   3.0000000e+00   1.0000000e+00   7.1510000e+00   0.0000000e+00   0.0000000e+00
   0.0000000e+00   5.3340000e+00   5.7899000e+00   0.0000000e+00   0.0000000e+00   0.0000000e+00   1.0000000e+00   0.0000000e+00   3.6000000e+01   4.0000000e+00   6.0000000e+00   0.0000000e+00  -9.5000000e-01   4.0520000e+00   2.2730000e+00   1.0952000e+01   2.4000000e+01   1.0090000e+00   1.1330000e+00   0.0000000e+00   0.0000000e+00   0.0000000e+00   1.2040000e+00   0.0000000e+00   0.0000000e+00   0.0000000e+00   0.0000000e+00   2.3280000e+00   0.0000000e+00   0.0000000e+00   3.4898000e+01   3.1780000e+00   0.0000000e+00   0.0000000e+00   0.0000000e+00   0.0000000e+00   3.5930000e+00   2.7400000e+00   0.0000000e+00   8.9910000e+00   0.0000000e+00   0.0000000e+00
   0.0000000e+00   4.2360000e+00   2.9329000e+00   0.0000000e+00   0.0000000e+00   1.0000000e+00   0.0000000e+00   0.0000000e+00   3.1400000e+01   1.0000000e+00   1.0000000e+00   1.0000000e+00  -1.5500000e-01   3.6400000e+00   3.1280000e+00   9.7660000e+00   1.0000000e+00   9.7200000e-01   1.1440000e+00   0.0000000e+00   0.0000000e+00   0.0000000e+00   1.1920000e+00   0.0000000e+00   0.0000000e+00   0.0000000e+00   0.0000000e+00   1.9910000e+00   0.0000000e+00   0.0000000e+00   1.0523000e+01   7.2440000e+00   0.0000000e+00   0.0000000e+00   1.0000000e+00   2.0000000e+00   3.3090000e+00   1.9810000e+00   1.0000000e+00   8.0700000e+00   0.0000000e+00   0.0000000e+00
   0.0000000e+00   4.7240000e+00   1.7824000e+00   0.0000000e+00   0.0000000e+00   0.0000000e+00   0.0000000e+00   0.0000000e+00   3.4900000e+01   1.0000000e+00   3.0000000e+00   0.0000000e+00  -7.7900000e-01   4.0160000e+00   3.7110000e+00   1.0425000e+01   6.0000000e+00   9.8000000e-01   1.1350000e+00   0.0000000e+00   0.0000000e+00   0.0000000e+00   1.2120000e+00   1.0000000e+00   0.0000000e+00   0.0000000e+00   0.0000000e+00   2.3100000e+00   0.0000000e+00   0.0000000e+00   2.2241000e+01   9.4740000e+00   1.0000000e+00   0.0000000e+00   0.0000000e+00   0.0000000e+00   3.6370000e+00   2.0870000e+00   0.0000000e+00   8.6450000e+00   0.0000000e+00   0.0000000e+00
   0.0000000e+00   5.3320000e+00   5.5540000e+00   0.0000000e+00   0.0000000e+00   0.0000000e+00   1.0000000e+00   0.0000000e+00   3.6600000e+01   1.0000000e+00   6.0000000e+00   0.0000000e+00  -1.8390000e+00   3.9320000e+00   2.3960000e+00   1.0694000e+01   1.8000000e+01   1.0200000e+00   1.1320000e+00   0.0000000e+00   0.0000000e+00   0.0000000e+00   1.1840000e+00   0.0000000e+00   0.0000000e+00   0.0000000e+00   0.0000000e+00   2.3150000e+00   0.0000000e+00   0.0000000e+00   3.3525000e+01   2.8910000e+00   0.0000000e+00   0.0000000e+00   0.0000000e+00   0.0000000e+00   3.5270000e+00   2.8930000e+00   0.0000000e+00   8.8030000e+00   0.0000000e+00   0.0000000e+00
   0.0000000e+00   5.3320000e+00   5.5810000e+00   0.0000000e+00   0.0000000e+00   0.0000000e+00   1.0000000e+00   0.0000000e+00   3.5900000e+01   1.0000000e+00   7.0000000e+00   0.0000000e+00  -2.1720000e+00   3.9420000e+00   2.3960000e+00   1.0694000e+01   2.1000000e+01   1.0320000e+00   1.1330000e+00   0.0000000e+00   0.0000000e+00   0.0000000e+00   1.1690000e+00   0.0000000e+00   0.0000000e+00   0.0000000e+00   0.0000000e+00   2.3150000e+00   0.0000000e+00   0.0000000e+00   3.3280000e+01   2.8910000e+00   0.0000000e+00   0.0000000e+00   0.0000000e+00   1.0000000e+00   3.5290000e+00   3.0830000e+00   0.0000000e+00   8.8130000e+00   0.0000000e+00   0.0000000e+00
   0.0000000e+00   5.1450000e+00   4.4958000e+00   0.0000000e+00   0.0000000e+00   0.0000000e+00   1.0000000e+00   0.0000000e+00   3.3300000e+01   4.0000000e+00   2.0000000e+00   0.0000000e+00   1.1300000e-01   3.1590000e+00   1.3710000e+00   1.0236000e+01   5.0000000e+00   9.9300000e-01   1.1390000e+00   0.0000000e+00   0.0000000e+00   0.0000000e+00   1.2200000e+00   0.0000000e+00   0.0000000e+00   0.0000000e+00   0.0000000e+00   2.2050000e+00  -2.5000000e-02   0.0000000e+00   1.0837000e+01   2.4990000e+00   0.0000000e+00   0.0000000e+00   0.0000000e+00   0.0000000e+00   3.5780000e+00   2.6080000e+00   0.0000000e+00   8.0850000e+00   0.0000000e+00   0.0000000e+00
   0.0000000e+00   4.4140000e+00   3.8100000e+00   1.0000000e+00   0.0000000e+00   0.0000000e+00   0.0000000e+00   0.0000000e+00   2.8600000e+01   2.0000000e+00   2.0000000e+00   0.0000000e+00  -7.4100000e-01   3.0590000e+00   1.3790000e+00   9.2220000e+00   1.0000000e+00   1.0370000e+00   1.1450000e+00   0.0000000e+00   0.0000000e+00   0.0000000e+00   1.1950000e+00   0.0000000e+00   0.0000000e+00   1.0000000e+00   0.0000000e+00   2.0000000e+00   1.4900000e-01   0.0000000e+00   9.7970000e+00   2.1330000e+00   0.0000000e+00   0.0000000e+00   0.0000000e+00   0.0000000e+00   3.8220000e+00   3.0870000e+00   0.0000000e+00   8.2590000e+00   0.0000000e+00   1.0000000e+00
   0.0000000e+00   5.2620000e+00   4.3730000e+00   3.0000000e+00   0.0000000e+00   0.0000000e+00   1.0000000e+00   0.0000000e+00   2.5000000e+01   1.0000000e+00   2.0000000e+00   0.0000000e+00  -1.4610000e+00   3.4380000e+00   8.6300000e-01   1.0026000e+01   0.0000000e+00   1.1740000e+00   1.1350000e+00   0.0000000e+00   0.0000000e+00   1.0000000e+00   1.2440000e+00   0.0000000e+00   0.0000000e+00   0.0000000e+00   0.0000000e+00   2.1750000e+00   1.6100000e-01   0.0000000e+00   9.6250000e+00   1.4350000e+00   0.0000000e+00   0.0000000e+00   0.0000000e+00   1.0000000e+00   4.2630000e+00   4.0360000e+00   0.0000000e+00   9.0000000e+00   0.0000000e+00   3.0000000e+00
   0.0000000e+00   5.3500000e+00   4.5704000e+00   0.0000000e+00   0.0000000e+00   0.0000000e+00   2.0000000e+00   0.0000000e+00   2.9400000e+01   6.0000000e+00   4.0000000e+00   0.0000000e+00  -4.4300000e-01   3.4680000e+00   1.9750000e+00   1.0725000e+01   1.6000000e+01   1.0040000e+00   1.1470000e+00   0.0000000e+00   0.0000000e+00   0.0000000e+00   1.1320000e+00   0.0000000e+00   0.0000000e+00   0.0000000e+00   0.0000000e+00   2.2880000e+00  -2.0000000e-03   0.0000000e+00   1.1395000e+01   3.4880000e+00   0.0000000e+00   0.0000000e+00   0.0000000e+00   2.0000000e+00   3.5600000e+00   2.7980000e+00   0.0000000e+00   8.2340000e+00   0.0000000e+00   0.0000000e+00
   0.0000000e+00   5.3420000e+00   5.7766000e+00   4.0000000e+00   0.0000000e+00   0.0000000e+00   1.0000000e+00   0.0000000e+00   3.2300000e+01   4.0000000e+00   8.0000000e+00   0.0000000e+00  -1.4290000e+00   5.1910000e+00   4.1890000e+00   1.1504000e+01   2.4000000e+01   9.7900000e-01   1.1350000e+00   0.0000000e+00   0.0000000e+00   0.0000000e+00   1.2180000e+00   0.0000000e+00   0.0000000e+00   0.0000000e+00   0.0000000e+00   2.3380000e+00   0.0000000e+00   0.0000000e+00   5.3149000e+01   7.2610000e+00   0.0000000e+00   0.0000000e+00   0.0000000e+00   0.0000000e+00   3.6630000e+00   1.9380000e+00   0.0000000e+00   9.9720000e+00   0.0000000e+00   0.0000000e+00
   0.0000000e+00   5.2910000e+00   4.2076000e+00   0.0000000e+00   0.0000000e+00   0.0000000e+00   1.0000000e+00   0.0000000e+00   3.2000000e+01   3.0000000e+00   3.0000000e+00   0.0000000e+00  -5.6100000e-01   3.2620000e+00   1.6860000e+00   1.0308000e+01   7.0000000e+00   1.0070000e+00   1.1410000e+00   0.0000000e+00   0.0000000e+00   0.0000000e+00   1.1850000e+00   0.0000000e+00   0.0000000e+00   0.0000000e+00   0.0000000e+00   2.2440000e+00   1.4000000e-02   0.0000000e+00   2.1759000e+01   2.7330000e+00   0.0000000e+00   0.0000000e+00   0.0000000e+00   0.0000000e+00   3.5670000e+00   2.8710000e+00   0.0000000e+00   8.1630000e+00   0.0000000e+00   0.0000000e+00
   0.0000000e+00   4.0000000e+00   3.0897000e+00   1.0000000e+00   0.0000000e+00   0.0000000e+00   0.0000000e+00   0.0000000e+00   2.0000000e+01   0.0000000e+00   1.0000000e+00   0.0000000e+00   0.0000000e+00   2.6150000e+00   8.1100000e-01   8.3180000e+00   0.0000000e+00   1.0050000e+00   1.1380000e+00   0.0000000e+00   0.0000000e+00   0.0000000e+00   1.2880000e+00   0.0000000e+00   0.0000000e+00   0.0000000e+00   0.0000000e+00   1.7320000e+00  -5.5700000e-01   0.0000000e+00   9.5560000e+00   1.0000000e+00   0.0000000e+00   0.0000000e+00   0.0000000e+00   0.0000000e+00   4.2180000e+00   3.0560000e+00   0.0000000e+00   8.6370000e+00   0.0000000e+00   0.0000000e+00
   0.0000000e+00   5.1030000e+00   4.6435000e+00   0.0000000e+00   0.0000000e+00   0.0000000e+00   1.0000000e+00   0.0000000e+00   2.8600000e+01   5.0000000e+00   4.0000000e+00   0.0000000e+00  -8.0600000e-01   3.3290000e+00   1.7920000e+00   1.0281000e+01   5.0000000e+00   1.0140000e+00   1.1490000e+00   0.0000000e+00   0.0000000e+00   0.0000000e+00   1.1350000e+00   0.0000000e+00   0.0000000e+00   0.0000000e+00   0.0000000e+00   2.1650000e+00  -8.0000000e-03   0.0000000e+00   1.0731000e+01   3.5060000e+00   0.0000000e+00   0.0000000e+00   0.0000000e+00   0.0000000e+00   3.4960000e+00   2.6460000e+00   0.0000000e+00   8.1310000e+00   0.0000000e+00   0.0000000e+00
   0.0000000e+00   4.3430000e+00   4.0038000e+00   1.0000000e+00   1.0000000e+00   1.0000000e+00   0.0000000e+00   0.0000000e+00   2.3500000e+01   2.0000000e+00   0.0000000e+00   2.0000000e+00   1.1010000e+00   3.1260000e+00   1.5000000e+00   9.3090000e+00   0.0000000e+00   1.0020000e+00   1.1570000e+00   0.0000000e+00   0.0000000e+00   0.0000000e+00   1.2500000e+00   0.0000000e+00   0.0000000e+00   0.0000000e+00   0.0000000e+00   2.0000000e+00  -8.3000000e-02   0.0000000e+00   0.0000000e+00   2.6820000e+00   0.0000000e+00   0.0000000e+00   4.0000000e+00   3.0000000e+00   3.8590000e+00   2.5630000e+00   3.0000000e+00   8.4270000e+00   0.0000000e+00   0.0000000e+00
   0.0000000e+00   4.4140000e+00   4.3883000e+00   0.0000000e+00   1.0000000e+00   0.0000000e+00   0.0000000e+00   0.0000000e+00   9.1000000e+00   0.0000000e+00   2.0000000e+00   0.0000000e+00  -6.6200000e-01   2.9460000e+00   1.3790000e+00   9.2220000e+00   2.0000000e+00   1.0970000e+00   1.2190000e+00   0.0000000e+00   0.0000000e+00   0.0000000e+00   1.0740000e+00   0.0000000e+00   0.0000000e+00   0.0000000e+00   0.0000000e+00   2.0000000e+00   1.7100000e-01   0.0000000e+00   1.8567000e+01   2.1330000e+00   0.0000000e+00   0.0000000e+00   1.0000000e+00   4.0000000e+00   3.6890000e+00   4.1670000e+00   4.0000000e+00   8.1390000e+00   0.0000000e+00   0.0000000e+00
   0.0000000e+00   4.1700000e+00   3.1822000e+00   2.0000000e+00   0.0000000e+00   0.0000000e+00   0.0000000e+00   0.0000000e+00   2.0000000e+01   0.0000000e+00   0.0000000e+00   0.0000000e+00   5.3200000e-01   2.9590000e+00   9.7100000e-01   8.5970000e+00   0.0000000e+00   1.0020000e+00   1.1170000e+00   0.0000000e+00   0.0000000e+00   0.0000000e+00   1.4080000e+00   0.0000000e+00   0.0000000e+00   0.0000000e+00   0.0000000e+00   1.8480000e+00   3.8700000e-01   0.0000000e+00   0.0000000e+00   1.5420000e+00   0.0000000e+00   0.0000000e+00   0.0000000e+00   1.0000000e+00   4.0160000e+00   2.6110000e+00   1.0000000e+00   8.4520000e+00   0.0000000e+00   0.0000000e+00
   0.0000000e+00   5.2620000e+00   4.7497000e+00   4.0000000e+00   0.0000000e+00   0.0000000e+00   0.0000000e+00   0.0000000e+00   2.3100000e+01   3.0000000e+00   4.0000000e+00   0.0000000e+00   0.0000000e+00   3.9070000e+00   2.2170000e+00   1.0200000e+01   9.0000000e+00   1.0510000e+00   1.1430000e+00   0.0000000e+00   0.0000000e+00   0.0000000e+00   1.2070000e+00   0.0000000e+00   0.0000000e+00   0.0000000e+00   0.0000000e+00   2.2500000e+00  -2.0000000e-03   0.0000000e+00   1.1647000e+01   2.3690000e+00   0.0000000e+00   0.0000000e+00   0.0000000e+00   0.0000000e+00   4.4160000e+00   2.8310000e+00   0.0000000e+00   9.5220000e+00   0.0000000e+00   3.0000000e+00
   0.0000000e+00   5.2840000e+00   5.2824000e+00   3.0000000e+00   0.0000000e+00   0.0000000e+00   0.0000000e+00   0.0000000e+00   2.6300000e+01   2.0000000e+00   6.0000000e+00   0.0000000e+00  -1.0090000e+00   4.0280000e+00   2.1870000e+00   1.0651000e+01   1.0000000e+01   1.0240000e+00   1.1310000e+00   0.0000000e+00   0.0000000e+00   0.0000000e+00   1.2440000e+00   0.0000000e+00   0.0000000e+00   0.0000000e+00   0.0000000e+00   2.3140000e+00   0.0000000e+00   0.0000000e+00   2.3280000e+01   2.9650000e+00   0.0000000e+00   0.0000000e+00   0.0000000e+00   0.0000000e+00   4.8230000e+00   2.7090000e+00   0.0000000e+00   9.7520000e+00   0.0000000e+00   0.0000000e+00
   0.0000000e+00   5.1920000e+00   4.4911000e+00   1.0000000e+00   0.0000000e+00   0.0000000e+00   0.0000000e+00   0.0000000e+00   2.8600000e+01   4.0000000e+00   4.0000000e+00   0.0000000e+00   0.0000000e+00   3.9040000e+00   2.7970000e+00   1.0588000e+01   1.0000000e+01   9.8600000e-01   1.1430000e+00   0.0000000e+00   0.0000000e+00   0.0000000e+00   1.1810000e+00   0.0000000e+00   0.0000000e+00   0.0000000e+00   0.0000000e+00   2.2420000e+00   0.0000000e+00   0.0000000e+00   1.1913000e+01   5.3130000e+00   0.0000000e+00   0.0000000e+00   0.0000000e+00   1.0000000e+00   4.4330000e+00   2.2130000e+00   0.0000000e+00   9.2170000e+00   0.0000000e+00   0.0000000e+00
   0.0000000e+00   5.6460000e+00   4.4339000e+00   3.0000000e+00   0.0000000e+00   0.0000000e+00   2.0000000e+00   0.0000000e+00   2.6700000e+01   3.0000000e+00   1.0000000e+00   0.0000000e+00   0.0000000e+00   3.4650000e+00   8.1100000e-01   1.0505000e+01   0.0000000e+00   1.0480000e+00   1.1410000e+00   0.0000000e+00   0.0000000e+00   1.0000000e+00   1.2640000e+00   0.0000000e+00   0.0000000e+00   1.0000000e+00   0.0000000e+00   2.3030000e+00  -8.0000000e-02   0.0000000e+00   0.0000000e+00   1.4110000e+00   0.0000000e+00   0.0000000e+00   0.0000000e+00   1.0000000e+00   4.2600000e+00   3.1040000e+00   0.0000000e+00   8.9860000e+00   0.0000000e+00   3.0000000e+00
   0.0000000e+00   5.2700000e+00   5.6107000e+00   1.0000000e+00   0.0000000e+00   0.0000000e+00   0.0000000e+00   0.0000000e+00   2.7700000e+01   6.0000000e+00   3.0000000e+00   6.0000000e+00   2.5930000e+00   3.8850000e+00   2.3880000e+00   1.0649000e+01   6.0000000e+00   9.9300000e-01   1.1450000e+00   0.0000000e+00   0.0000000e+00   0.0000000e+00   1.2350000e+00   0.0000000e+00   0.0000000e+00   0.0000000e+00   0.0000000e+00   2.2840000e+00   0.0000000e+00   0.0000000e+00   0.0000000e+00   3.0360000e+00   0.0000000e+00   0.0000000e+00   6.0000000e+00   0.0000000e+00   4.0750000e+00   2.1850000e+00   3.0000000e+00   9.0470000e+00   0.0000000e+00   0.0000000e+00
   0.0000000e+00   5.3310000e+00   4.3397000e+00   1.0000000e+00   0.0000000e+00   0.0000000e+00   0.0000000e+00   0.0000000e+00   2.4300000e+01   4.0000000e+00   3.0000000e+00   1.0000000e+00   0.0000000e+00   3.5110000e+00   1.9500000e+00   1.0236000e+01   9.0000000e+00   9.8900000e-01   1.1460000e+00   0.0000000e+00   0.0000000e+00   0.0000000e+00   1.2250000e+00   0.0000000e+00   0.0000000e+00   0.0000000e+00   0.0000000e+00   2.2920000e+00  -2.0000000e-03   0.0000000e+00   0.0000000e+00   2.1050000e+00   0.0000000e+00   0.0000000e+00   1.0000000e+00   2.0000000e+00   4.0230000e+00   2.1570000e+00   1.0000000e+00   8.5830000e+00   0.0000000e+00   0.0000000e+00
   0.0000000e+00   5.3030000e+00   4.0660000e+00   2.0000000e+00   0.0000000e+00   0.0000000e+00   1.0000000e+00   0.0000000e+00   2.6300000e+01   4.0000000e+00   2.0000000e+00   0.0000000e+00   0.0000000e+00   4.2290000e+00   1.3920000e+00   1.0053000e+01   6.0000000e+00   1.0220000e+00   1.1360000e+00   0.0000000e+00   0.0000000e+00   0.0000000e+00   1.2500000e+00   0.0000000e+00   1.0000000e+00   0.0000000e+00   0.0000000e+00   2.2360000e+00   4.3000000e-02   0.0000000e+00   0.0000000e+00   1.1640000e+00   0.0000000e+00   0.0000000e+00   0.0000000e+00   2.0000000e+00   6.8740000e+00   2.7500000e+00   0.0000000e+00   1.2258000e+01   0.0000000e+00   2.0000000e+00
   0.0000000e+00   4.4610000e+00   3.5378000e+00   0.0000000e+00   0.0000000e+00   0.0000000e+00   0.0000000e+00   0.0000000e+00   2.5000000e+01   3.0000000e+00   2.0000000e+00   0.0000000e+00   0.0000000e+00   2.9880000e+00   1.8910000e+00   9.2020000e+00   0.0000000e+00   9.9800000e-01   1.1590000e+00   0.0000000e+00   0.0000000e+00   0.0000000e+00   1.1010000e+00   0.0000000e+00   0.0000000e+00   0.0000000e+00   0.0000000e+00   2.0530000e+00   4.4000000e-02   0.0000000e+00   0.0000000e+00   2.2440000e+00   0.0000000e+00   0.0000000e+00   3.0000000e+00   2.0000000e+00   3.1550000e+00   2.6110000e+00   1.0000000e+00   7.3150000e+00   0.0000000e+00   0.0000000e+00
   0.0000000e+00   5.0980000e+00   3.6085000e+00   0.0000000e+00   0.0000000e+00   0.0000000e+00   1.0000000e+00   0.0000000e+00   2.7300000e+01   4.0000000e+00   2.0000000e+00   0.0000000e+00   0.0000000e+00   2.8760000e+00   1.5000000e+00   9.8720000e+00   0.0000000e+00   9.9300000e-01   1.1510000e+00   0.0000000e+00   0.0000000e+00   0.0000000e+00   1.1220000e+00   0.0000000e+00   0.0000000e+00   0.0000000e+00   0.0000000e+00   2.1120000e+00  -7.7000000e-02   0.0000000e+00   0.0000000e+00   2.4720000e+00   0.0000000e+00   0.0000000e+00   0.0000000e+00   1.0000000e+00   3.3040000e+00   2.4690000e+00   0.0000000e+00   7.4330000e+00   0.0000000e+00   0.0000000e+00
   0.0000000e+00   5.3840000e+00   4.1685000e+00   0.0000000e+00   0.0000000e+00   0.0000000e+00   1.0000000e+00   0.0000000e+00   2.8600000e+01   5.0000000e+00   2.0000000e+00   0.0000000e+00   0.0000000e+00   3.0940000e+00   1.3710000e+00   1.0315000e+01   8.0000000e+00   9.8600000e-01   1.1480000e+00   0.0000000e+00   0.0000000e+00   0.0000000e+00   1.1380000e+00   0.0000000e+00   0.0000000e+00   0.0000000e+00   0.0000000e+00   2.2880000e+00  -2.3000000e-02   0.0000000e+00   0.0000000e+00   1.9850000e+00   0.0000000e+00   0.0000000e+00   0.0000000e+00   2.0000000e+00   3.4260000e+00   2.5420000e+00   0.0000000e+00   7.7040000e+00   0.0000000e+00   0.0000000e+00
   0.0000000e+00   5.1020000e+00   4.3332000e+00   0.0000000e+00   0.0000000e+00   0.0000000e+00   1.0000000e+00   0.0000000e+00   2.8600000e+01   4.0000000e+00   3.0000000e+00   0.0000000e+00  -4.2600000e-01   3.0540000e+00   1.4360000e+00   1.0050000e+01   4.0000000e+00   1.0140000e+00   1.1490000e+00   0.0000000e+00   0.0000000e+00   0.0000000e+00   1.1380000e+00   0.0000000e+00   0.0000000e+00   0.0000000e+00   0.0000000e+00   2.1360000e+00   4.7000000e-02   0.0000000e+00   1.0143000e+01   2.6950000e+00   0.0000000e+00   0.0000000e+00   0.0000000e+00   0.0000000e+00   3.4460000e+00   2.7690000e+00   0.0000000e+00   7.8930000e+00   0.0000000e+00   0.0000000e+00
   0.0000000e+00   5.3510000e+00   4.2358000e+00   1.0000000e+00   0.0000000e+00   0.0000000e+00   0.0000000e+00   0.0000000e+00   3.1200000e+01   4.0000000e+00   2.0000000e+00   0.0000000e+00   1.5000000e-01   4.6970000e+00   3.0660000e+00   1.0673000e+01   5.0000000e+00   9.6900000e-01   1.1360000e+00   0.0000000e+00   0.0000000e+00   0.0000000e+00   1.2940000e+00   0.0000000e+00   0.0000000e+00   0.0000000e+00   0.0000000e+00   2.3280000e+00   0.0000000e+00   0.0000000e+00   1.2585000e+01   6.8010000e+00   0.0000000e+00   0.0000000e+00   0.0000000e+00   0.0000000e+00   1.0323000e+01   1.8180000e+00   0.0000000e+00   1.4009000e+01   0.0000000e+00   0.0000000e+00
   0.0000000e+00   5.3110000e+00   4.4670000e+00   1.0000000e+00   0.0000000e+00   2.0000000e+00   0.0000000e+00   0.0000000e+00   2.4400000e+01   0.0000000e+00   3.0000000e+00   1.1000000e+01   9.5300000e-01   3.7660000e+00   2.1000000e+00   1.0646000e+01   9.0000000e+00   9.9300000e-01   1.1520000e+00   0.0000000e+00   0.0000000e+00   0.0000000e+00   1.2390000e+00   0.0000000e+00   0.0000000e+00   0.0000000e+00   0.0000000e+00   2.2670000e+00   0.0000000e+00   0.0000000e+00   0.0000000e+00   4.6920000e+00   0.0000000e+00   0.0000000e+00   1.0000000e+00   0.0000000e+00   4.0290000e+00   2.1310000e+00   3.0000000e+00   8.8830000e+00   0.0000000e+00   0.0000000e+00
   0.0000000e+00   5.3650000e+00   2.9284000e+00   0.0000000e+00   0.0000000e+00   0.0000000e+00   1.0000000e+00   1.0000000e+00   4.0700000e+01   3.0000000e+00   0.0000000e+00   0.0000000e+00   0.0000000e+00   3.2450000e+00   1.4550000e+00   1.0315000e+01   0.0000000e+00   9.6600000e-01   1.1230000e+00   0.0000000e+00   0.0000000e+00   0.0000000e+00   1.2790000e+00   1.0000000e+00   0.0000000e+00   0.0000000e+00   0.0000000e+00   2.3150000e+00  -7.0000000e-03   0.0000000e+00   0.0000000e+00   1.8970000e+00   0.0000000e+00   0.0000000e+00   0.0000000e+00   0.0000000e+00   3.6410000e+00   1.8560000e+00   0.0000000e+00   8.1280000e+00   0.0000000e+00   0.0000000e+00
   0.0000000e+00   4.9230000e+00   3.3030000e+00   1.0000000e+00   0.0000000e+00   0.0000000e+00   0.0000000e+00   2.0000000e+00   4.6700000e+01   0.0000000e+00   2.0000000e+00   0.0000000e+00  -9.9500000e-01   3.4130000e+00   1.1850000e+00   9.9110000e+00   4.0000000e+00   1.0420000e+00   1.1070000e+00   0.0000000e+00   0.0000000e+00   0.0000000e+00   1.2680000e+00   1.0000000e+00   0.0000000e+00   1.0000000e+00   0.0000000e+00   2.2670000e+00   1.5000000e-02   0.0000000e+00   1.0337000e+01   1.5630000e+00   0.0000000e+00   1.0000000e+00   0.0000000e+00   1.0000000e+00   3.9330000e+00   3.0110000e+00   0.0000000e+00   8.6710000e+00   0.0000000e+00   1.0000000e+00
   0.0000000e+00   4.7450000e+00   1.8876000e+00   0.0000000e+00   0.0000000e+00   4.0000000e+00   0.0000000e+00   3.0000000e+00   4.0000000e+01   2.0000000e+00   0.0000000e+00   7.0000000e+00   0.0000000e+00   3.9370000e+00   1.9360000e+00   1.0509000e+01   0.0000000e+00   9.7400000e-01   1.1280000e+00   0.0000000e+00   0.0000000e+00   0.0000000e+00   1.2690000e+00   2.0000000e+00   0.0000000e+00   0.0000000e+00   1.0000000e+00   2.2830000e+00   0.0000000e+00   0.0000000e+00   0.0000000e+00   5.2490000e+00   0.0000000e+00   3.0000000e+00   8.0000000e+00   2.0000000e+00   3.6890000e+00   1.8560000e+00   2.0000000e+00   8.7830000e+00   0.0000000e+00   0.0000000e+00
   0.0000000e+00   4.7320000e+00   3.1875000e+00   0.0000000e+00   0.0000000e+00   1.0000000e+00   0.0000000e+00   2.0000000e+00   4.1200000e+01   1.0000000e+00   0.0000000e+00   3.0000000e+00   0.0000000e+00   2.9840000e+00   8.7500000e-01   9.5790000e+00   0.0000000e+00   9.7900000e-01   1.1270000e+00   0.0000000e+00   0.0000000e+00   0.0000000e+00   1.2870000e+00   1.0000000e+00   0.0000000e+00   0.0000000e+00   0.0000000e+00   2.1940000e+00   4.3000000e-02   0.0000000e+00   0.0000000e+00   8.5400000e-01   0.0000000e+00   1.0000000e+00   2.0000000e+00   2.0000000e+00   3.6480000e+00   2.1670000e+00   1.0000000e+00   7.9590000e+00   0.0000000e+00   0.0000000e+00
   0.0000000e+00   4.5620000e+00   3.0804000e+00   0.0000000e+00   0.0000000e+00   1.0000000e+00   0.0000000e+00   2.0000000e+00   4.1200000e+01   1.0000000e+00   0.0000000e+00   2.0000000e+00   0.0000000e+00   2.9840000e+00   8.7500000e-01   9.5400000e+00   0.0000000e+00   9.7900000e-01   1.1270000e+00   0.0000000e+00   0.0000000e+00   0.0000000e+00   1.2820000e+00   1.0000000e+00   0.0000000e+00   0.0000000e+00   0.0000000e+00   2.1700000e+00   4.3000000e-02   0.0000000e+00   0.0000000e+00   1.1400000e+00   0.0000000e+00   1.0000000e+00   2.0000000e+00   2.0000000e+00   3.6270000e+00   2.1670000e+00   1.0000000e+00   7.9540000e+00   0.0000000e+00   0.0000000e+00
   0.0000000e+00   4.8350000e+00   2.8214000e+00   0.0000000e+00   0.0000000e+00   2.0000000e+00   0.0000000e+00   2.0000000e+00   4.0700000e+01   2.0000000e+00   2.0000000e+00   4.0000000e+00  -3.8600000e-01   3.5470000e+00   1.8760000e+00   1.0186000e+01   3.0000000e+00   1.0020000e+00   1.1260000e+00   0.0000000e+00   0.0000000e+00   0.0000000e+00   1.2610000e+00   1.0000000e+00   0.0000000e+00   0.0000000e+00   0.0000000e+00   2.2630000e+00   1.0000000e-03   0.0000000e+00   2.1912000e+01   3.2490000e+00   0.0000000e+00   1.0000000e+00   3.0000000e+00   1.0000000e+00   3.6810000e+00   2.6190000e+00   1.0000000e+00   8.5500000e+00   0.0000000e+00   0.0000000e+00
   0.0000000e+00   4.8430000e+00   3.0136000e+00   2.0000000e+00   0.0000000e+00   1.0000000e+00   0.0000000e+00   3.0000000e+00   4.0900000e+01   1.0000000e+00   1.0000000e+00   3.0000000e+00  -4.3000000e-02   3.7150000e+00   1.6620000e+00   1.0166000e+01   2.0000000e+00   1.0220000e+00   1.1210000e+00   0.0000000e+00   0.0000000e+00   0.0000000e+00   1.2850000e+00   1.0000000e+00   0.0000000e+00   1.0000000e+00   0.0000000e+00   2.2830000e+00  -2.0000000e-03   0.0000000e+00   1.0990000e+01   2.6520000e+00   0.0000000e+00   3.0000000e+00   3.0000000e+00   1.0000000e+00   4.0500000e+00   2.6070000e+00   1.0000000e+00   9.0300000e+00   0.0000000e+00   2.0000000e+00
   0.0000000e+00   4.8830000e+00   2.8874000e+00   0.0000000e+00   0.0000000e+00   2.0000000e+00   0.0000000e+00   3.0000000e+00   4.0000000e+01   3.0000000e+00   2.0000000e+00   4.0000000e+00  -3.8300000e-01   3.6070000e+00   1.8310000e+00   1.0332000e+01   3.0000000e+00   9.9800000e-01   1.1270000e+00   0.0000000e+00   0.0000000e+00   0.0000000e+00   1.2640000e+00   1.0000000e+00   0.0000000e+00   0.0000000e+00   0.0000000e+00   2.2970000e+00  -1.0000000e-03   0.0000000e+00   2.2051000e+01   3.2880000e+00   0.0000000e+00   1.0000000e+00   3.0000000e+00   1.0000000e+00   3.7260000e+00   2.5560000e+00   1.0000000e+00   8.6300000e+00   0.0000000e+00   0.0000000e+00
   0.0000000e+00   4.5220000e+00   2.3963000e+00   0.0000000e+00   0.0000000e+00   3.0000000e+00   0.0000000e+00   1.0000000e+00   3.6000000e+01   1.0000000e+00   0.0000000e+00   2.0000000e+00   0.0000000e+00   3.2530000e+00   1.8870000e+00   9.5350000e+00   0.0000000e+00   9.8000000e-01   1.1400000e+00   0.0000000e+00   0.0000000e+00   0.0000000e+00   1.2310000e+00   1.0000000e+00   0.0000000e+00   0.0000000e+00   0.0000000e+00   2.1570000e+00  -7.0000000e-03   0.0000000e+00   0.0000000e+00   3.1410000e+00   0.0000000e+00   0.0000000e+00   3.0000000e+00   3.0000000e+00   3.5550000e+00   2.0610000e+00   2.0000000e+00   8.0050000e+00   0.0000000e+00   0.0000000e+00
   0.0000000e+00   5.0060000e+00   3.7647000e+00   0.0000000e+00   0.0000000e+00   3.0000000e+00   0.0000000e+00   3.0000000e+00   3.3300000e+01   0.0000000e+00   4.0000000e+00   6.0000000e+00   0.0000000e+00   3.5830000e+00   1.2300000e+00   1.0309000e+01   8.0000000e+00   1.0830000e+00   1.1530000e+00   0.0000000e+00   2.0000000e+00   0.0000000e+00   1.1940000e+00   1.0000000e+00   0.0000000e+00   0.0000000e+00   0.0000000e+00   2.3380000e+00  -3.0000000e-03   0.0000000e+00   4.1057000e+01   1.8730000e+00   0.0000000e+00   3.0000000e+00   6.0000000e+00   2.0000000e+00   3.9380000e+00   3.6150000e+00   3.0000000e+00   8.9200000e+00   0.0000000e+00   0.0000000e+00
   0.0000000e+00   5.3860000e+00   4.1216000e+00   0.0000000e+00   0.0000000e+00   9.0000000e+00   1.0000000e+00   4.0000000e+00   3.3300000e+01   3.0000000e+00   4.0000000e+00   8.0000000e+00   0.0000000e+00   4.0910000e+00   1.7080000e+00   1.1059000e+01   8.0000000e+00   1.0570000e+00   1.1710000e+00   0.0000000e+00   2.0000000e+00   1.0000000e+00   1.1420000e+00   1.0000000e+00   0.0000000e+00   0.0000000e+00   0.0000000e+00   2.4790000e+00   0.0000000e+00   0.0000000e+00   4.4711000e+01   2.1680000e+00   0.0000000e+00   3.0000000e+00   8.0000000e+00   0.0000000e+00   4.0040000e+00   3.4750000e+00   3.0000000e+00   9.2570000e+00   0.0000000e+00   3.0000000e+00
   0.0000000e+00   4.7320000e+00   3.3706000e+00   0.0000000e+00   0.0000000e+00   1.0000000e+00   0.0000000e+00   1.0000000e+00   4.2900000e+01   0.0000000e+00   2.0000000e+00   2.0000000e+00   0.0000000e+00   3.1930000e+00   1.1870000e+00   9.6420000e+00   4.0000000e+00   1.0370000e+00   1.1250000e+00   0.0000000e+00   1.0000000e+00   0.0000000e+00   1.2410000e+00   1.0000000e+00   0.0000000e+00   0.0000000e+00   0.0000000e+00   2.1940000e+00  -2.7000000e-02   0.0000000e+00   2.0013000e+01   1.6590000e+00   0.0000000e+00   1.0000000e+00   2.0000000e+00   0.0000000e+00   3.8130000e+00   3.0740000e+00   1.0000000e+00   8.4050000e+00   0.0000000e+00   0.0000000e+00
   0.0000000e+00   5.0290000e+00   3.7010000e+00   2.0000000e+00   0.0000000e+00   1.0000000e+00   0.0000000e+00   3.0000000e+00   4.2900000e+01   0.0000000e+00   2.0000000e+00   2.0000000e+00   0.0000000e+00   3.6470000e+00   1.1600000e+00   1.0122000e+01   4.0000000e+00   1.0840000e+00   1.1170000e+00   0.0000000e+00   1.0000000e+00   0.0000000e+00   1.2970000e+00   1.0000000e+00   0.0000000e+00   1.0000000e+00   0.0000000e+00   2.3180000e+00  -8.0000000e-03   0.0000000e+00   2.0473000e+01   1.5720000e+00   0.0000000e+00   3.0000000e+00   2.0000000e+00   0.0000000e+00   4.1060000e+00   3.2020000e+00   1.0000000e+00   9.1200000e+00   0.0000000e+00   2.0000000e+00
   0.0000000e+00   4.9650000e+00   3.6476000e+00   2.0000000e+00   0.0000000e+00   1.0000000e+00   0.0000000e+00   3.0000000e+00   4.2900000e+01   0.0000000e+00   2.0000000e+00   2.0000000e+00   0.0000000e+00   3.6470000e+00   1.1600000e+00   1.0099000e+01   4.0000000e+00   1.0840000e+00   1.1170000e+00   0.0000000e+00   1.0000000e+00   0.0000000e+00   1.2950000e+00   1.0000000e+00   0.0000000e+00   1.0000000e+00   0.0000000e+00   2.3050000e+00  -8.0000000e-03   0.0000000e+00   2.0473000e+01   1.5530000e+00   0.0000000e+00   3.0000000e+00   2.0000000e+00   0.0000000e+00   4.0540000e+00   3.2020000e+00   1.0000000e+00   9.1180000e+00   0.0000000e+00   2.0000000e+00
   0.0000000e+00   4.6750000e+00   2.4203000e+00   0.0000000e+00   0.0000000e+00   0.0000000e+00   0.0000000e+00   2.0000000e+00   5.2200000e+01   0.0000000e+00   1.0000000e+00   0.0000000e+00   0.0000000e+00   3.4950000e+00   0.0000000e+00   9.9710000e+00   4.0000000e+00   9.8900000e-01   1.0990000e+00   0.0000000e+00   0.0000000e+00   0.0000000e+00   1.3060000e+00   2.0000000e+00   0.0000000e+00   0.0000000e+00   0.0000000e+00   2.2360000e+00   1.0000000e-03   0.0000000e+00   0.0000000e+00   2.8290000e+00   0.0000000e+00   2.0000000e+00   0.0000000e+00   0.0000000e+00   3.6640000e+00   2.0640000e+00   0.0000000e+00   8.4880000e+00   0.0000000e+00   0.0000000e+00
   0.0000000e+00   4.5620000e+00   3.1700000e+00   0.0000000e+00   0.0000000e+00   1.0000000e+00   0.0000000e+00   2.0000000e+00   4.0000000e+01   0.0000000e+00   1.0000000e+00   2.0000000e+00   0.0000000e+00   3.0110000e+00   8.7500000e-01   9.5400000e+00   2.0000000e+00   1.0050000e+00   1.1300000e+00   0.0000000e+00   0.0000000e+00   0.0000000e+00   1.2260000e+00   1.0000000e+00   0.0000000e+00   0.0000000e+00   0.0000000e+00   2.1700000e+00   4.6000000e-02   0.0000000e+00   0.0000000e+00   1.1400000e+00   0.0000000e+00   2.0000000e+00   2.0000000e+00   3.0000000e+00   3.6390000e+00   2.6670000e+00   1.0000000e+00   7.9860000e+00   0.0000000e+00   0.0000000e+00
   0.0000000e+00   4.6870000e+00   2.9071000e+00   0.0000000e+00   0.0000000e+00   1.0000000e+00   0.0000000e+00   2.0000000e+00   3.8500000e+01   2.0000000e+00   2.0000000e+00   2.0000000e+00  -6.6000000e-02   3.4590000e+00   1.6040000e+00   1.0007000e+01   3.0000000e+00   1.0020000e+00   1.1310000e+00   0.0000000e+00   0.0000000e+00   0.0000000e+00   1.2290000e+00   1.0000000e+00   0.0000000e+00   0.0000000e+00   0.0000000e+00   2.2420000e+00  -2.0000000e-03   0.0000000e+00   1.0681000e+01   2.7310000e+00   0.0000000e+00   2.0000000e+00   3.0000000e+00   1.0000000e+00   3.6660000e+00   2.4230000e+00   1.0000000e+00   8.3950000e+00   0.0000000e+00   0.0000000e+00
   0.0000000e+00   4.7700000e+00   3.3837000e+00   0.0000000e+00   0.0000000e+00   1.0000000e+00   0.0000000e+00   2.0000000e+00   4.0000000e+01   0.0000000e+00   3.0000000e+00   2.0000000e+00   0.0000000e+00   3.2990000e+00   1.1850000e+00   9.8820000e+00   6.0000000e+00   1.0570000e+00   1.1300000e+00   0.0000000e+00   1.0000000e+00   0.0000000e+00   1.2120000e+00   1.0000000e+00   0.0000000e+00   0.0000000e+00   0.0000000e+00   2.2360000e+00   1.5000000e-02   0.0000000e+00   2.0072000e+01   1.7400000e+00   0.0000000e+00   2.0000000e+00   2.0000000e+00   1.0000000e+00   3.8340000e+00   3.3330000e+00   1.0000000e+00   8.5160000e+00   0.0000000e+00   0.0000000e+00
   0.0000000e+00   5.1630000e+00   4.1935000e+00   0.0000000e+00   0.0000000e+00   3.0000000e+00   0.0000000e+00   4.0000000e+00   3.1600000e+01   0.0000000e+00   7.0000000e+00   6.0000000e+00   0.0000000e+00   3.8170000e+00   1.2250000e+00   1.0607000e+01   1.4000000e+01   1.1370000e+00   1.1560000e+00   0.0000000e+00   3.0000000e+00   0.0000000e+00   1.1670000e+00   1.0000000e+00   0.0000000e+00   0.0000000e+00   0.0000000e+00   2.4110000e+00   0.0000000e+00   0.0000000e+00   6.2168000e+01   1.5260000e+00   0.0000000e+00   4.0000000e+00   6.0000000e+00   1.0000000e+00   4.0180000e+00   4.0420000e+00   3.0000000e+00   9.2170000e+00   0.0000000e+00   0.0000000e+00
   0.0000000e+00   4.8070000e+00   3.3877000e+00   2.0000000e+00   0.0000000e+00   0.0000000e+00   0.0000000e+00   3.0000000e+00   4.6200000e+01   0.0000000e+00   1.0000000e+00   0.0000000e+00   0.0000000e+00   3.4620000e+00   8.8100000e-01   9.8330000e+00   2.0000000e+00   1.0480000e+00   1.1030000e+00   0.0000000e+00   0.0000000e+00   0.0000000e+00   1.3210000e+00   1.0000000e+00   0.0000000e+00   1.0000000e+00   0.0000000e+00   2.2460000e+00  -2.6000000e-02   0.0000000e+00   0.0000000e+00   1.0600000e+00   0.0000000e+00   3.0000000e+00   0.0000000e+00   1.0000000e+00   3.9990000e+00   2.8020000e+00   0.0000000e+00   8.8700000e+00   0.0000000e+00   2.0000000e+00
   0.0000000e+00   5.0190000e+00   3.2862000e+00   1.0000000e+00   0.0000000e+00   3.0000000e+00   0.0000000e+00   4.0000000e+00   3.7500000e+01   1.0000000e+00   4.0000000e+00   3.0000000e+00  -6.2700000e-01   3.8910000e+00   1.8860000e+00   1.0548000e+01   7.0000000e+00   1.0290000e+00   1.1310000e+00   0.0000000e+00   0.0000000e+00   0.0000000e+00   1.2300000e+00   1.0000000e+00   0.0000000e+00   1.0000000e+00   0.0000000e+00   2.3660000e+00   0.0000000e+00   0.0000000e+00   2.2352000e+01   3.1880000e+00   0.0000000e+00   4.0000000e+00   3.0000000e+00   1.0000000e+00   3.9600000e+00   2.7280000e+00   1.0000000e+00   9.0420000e+00   0.0000000e+00   1.0000000e+00
   0.0000000e+00   5.1190000e+00   3.7467000e+00   4.0000000e+00   0.0000000e+00   0.0000000e+00   0.0000000e+00   5.0000000e+00   4.6200000e+01   0.0000000e+00   1.0000000e+00   0.0000000e+00   0.0000000e+00   3.8250000e+00   8.3200000e-01   1.0265000e+01   2.0000000e+00   1.0980000e+00   1.0950000e+00   0.0000000e+00   0.0000000e+00   0.0000000e+00   1.3440000e+00   1.0000000e+00   0.0000000e+00   1.0000000e+00   0.0000000e+00   2.3650000e+00  -8.0000000e-03   0.0000000e+00   0.0000000e+00   9.5200000e-01   0.0000000e+00   5.0000000e+00   0.0000000e+00   1.0000000e+00   4.2160000e+00   2.9800000e+00   0.0000000e+00   9.3760000e+00   0.0000000e+00   4.0000000e+00
   0.0000000e+00   5.2600000e+00   2.4916000e+00   5.0000000e+00   0.0000000e+00   0.0000000e+00   0.0000000e+00   6.0000000e+00   3.7500000e+01   1.0000000e+00   2.0000000e+00   0.0000000e+00  -4.1600000e-01   4.3870000e+00   2.9290000e+00   1.0814000e+01   5.0000000e+00   1.0130000e+00   1.1240000e+00   0.0000000e+00   0.0000000e+00   0.0000000e+00   1.2810000e+00   1.0000000e+00   0.0000000e+00   1.0000000e+00   0.0000000e+00   2.4380000e+00   0.0000000e+00   0.0000000e+00   1.1973000e+01   6.9710000e+00   0.0000000e+00   6.0000000e+00   0.0000000e+00   0.0000000e+00   4.2950000e+00   2.3890000e+00   0.0000000e+00   9.7250000e+00   0.0000000e+00   5.0000000e+00
   0.0000000e+00   4.7830000e+00   3.2512000e+00   1.0000000e+00   0.0000000e+00   0.0000000e+00   0.0000000e+00   2.0000000e+00   5.0000000e+01   0.0000000e+00   1.0000000e+00   0.0000000e+00   0.0000000e+00   3.3190000e+00   1.1870000e+00   9.6680000e+00   2.0000000e+00   1.0220000e+00   1.1000000e+00   0.0000000e+00   0.0000000e+00   0.0000000e+00   1.3210000e+00   1.0000000e+00   0.0000000e+00   1.0000000e+00   0.0000000e+00   2.2220000e+00  -2.6000000e-02   0.0000000e+00   1.0143000e+01   1.3580000e+00   0.0000000e+00   1.0000000e+00   0.0000000e+00   0.0000000e+00   3.9110000e+00   2.7160000e+00   0.0000000e+00   8.5650000e+00   0.0000000e+00   1.0000000e+00
   0.0000000e+00   4.5430000e+00   2.7404000e+00   0.0000000e+00   0.0000000e+00   0.0000000e+00   0.0000000e+00   1.0000000e+00   4.7600000e+01   1.0000000e+00   1.0000000e+00   0.0000000e+00   7.8000000e-02   3.3150000e+00   1.7050000e+00   9.7220000e+00   1.0000000e+00   9.8800000e-01   1.1090000e+00   0.0000000e+00   0.0000000e+00   0.0000000e+00   1.2960000e+00   1.0000000e+00   0.0000000e+00   0.0000000e+00   0.0000000e+00   2.1660000e+00  -8.0000000e-03   0.0000000e+00   1.0530000e+01   2.9050000e+00   0.0000000e+00   0.0000000e+00   0.0000000e+00   0.0000000e+00   3.6110000e+00   2.3940000e+00   0.0000000e+00   8.2950000e+00   0.0000000e+00   0.0000000e+00
   0.0000000e+00   5.0720000e+00   2.2317000e+00   0.0000000e+00   0.0000000e+00   0.0000000e+00   0.0000000e+00   2.0000000e+00   3.5400000e+01   2.0000000e+00   4.0000000e+00   0.0000000e+00  -8.6200000e-01   4.4290000e+00   3.6100000e+00   1.0833000e+01   1.2000000e+01   9.7800000e-01   1.1340000e+00   0.0000000e+00   0.0000000e+00   0.0000000e+00   1.2120000e+00   1.0000000e+00   0.0000000e+00   0.0000000e+00   0.0000000e+00   2.3510000e+00   0.0000000e+00   0.0000000e+00   2.5194000e+01   1.0844000e+01   0.0000000e+00   0.0000000e+00   0.0000000e+00   0.0000000e+00   3.7940000e+00   1.9910000e+00   0.0000000e+00   9.0800000e+00   2.0000000e+00   0.0000000e+00
   0.0000000e+00   5.3150000e+00   3.0581000e+00   0.0000000e+00   0.0000000e+00   0.0000000e+00   1.0000000e+00   2.0000000e+00   4.0700000e+01   3.0000000e+00   2.0000000e+00   0.0000000e+00  -8.7500000e-01   3.4610000e+00   1.2300000e+00   1.0548000e+01   4.0000000e+00   9.9400000e-01   1.1230000e+00   0.0000000e+00   0.0000000e+00   0.0000000e+00   1.2430000e+00   1.0000000e+00   0.0000000e+00   0.0000000e+00   0.0000000e+00   2.3340000e+00  -2.0000000e-03   0.0000000e+00   1.0562000e+01   2.2150000e+00   0.0000000e+00   0.0000000e+00   0.0000000e+00   1.0000000e+00   3.7430000e+00   2.5580000e+00   0.0000000e+00   8.4850000e+00   0.0000000e+00   0.0000000e+00
   0.0000000e+00   5.1070000e+00   2.9658000e+00   0.0000000e+00   0.0000000e+00   0.0000000e+00   1.0000000e+00   1.0000000e+00   3.9300000e+01   3.0000000e+00   3.0000000e+00   0.0000000e+00  -4.7200000e-01   3.5330000e+00   1.8760000e+00   1.0447000e+01   8.0000000e+00   1.0060000e+00   1.1260000e+00   0.0000000e+00   0.0000000e+00   0.0000000e+00   1.2170000e+00   1.0000000e+00   0.0000000e+00   0.0000000e+00   0.0000000e+00   2.2480000e+00   1.0000000e-03   0.0000000e+00   1.1344000e+01   3.4390000e+00   0.0000000e+00   0.0000000e+00   0.0000000e+00   0.0000000e+00   3.6780000e+00   2.4700000e+00   0.0000000e+00   8.4910000e+00   0.0000000e+00   0.0000000e+00
   0.0000000e+00   4.8820000e+00   3.4294000e+00   0.0000000e+00   0.0000000e+00   2.0000000e+00   0.0000000e+00   2.0000000e+00   4.1200000e+01   0.0000000e+00   4.0000000e+00   2.0000000e+00  -1.1680000e+00   3.4830000e+00   1.2580000e+00   1.0136000e+01   8.0000000e+00   1.0690000e+00   1.1270000e+00   0.0000000e+00   1.0000000e+00   0.0000000e+00   1.1990000e+00   1.0000000e+00   0.0000000e+00   0.0000000e+00   0.0000000e+00   2.2880000e+00   5.0000000e-03   0.0000000e+00   3.0730000e+01   2.0110000e+00   0.0000000e+00   1.0000000e+00   2.0000000e+00   1.0000000e+00   3.8570000e+00   3.5000000e+00   1.0000000e+00   8.7040000e+00   0.0000000e+00   0.0000000e+00
   0.0000000e+00   5.4890000e+00   2.1976000e+00   0.0000000e+00   0.0000000e+00   0.0000000e+00   2.0000000e+00   4.0000000e+00   3.5000000e+01   7.0000000e+00   3.0000000e+00   0.0000000e+00  -1.1700000e-01   4.4230000e+00   3.6820000e+00   1.1345000e+01   8.0000000e+00   9.7400000e-01   1.1350000e+00   0.0000000e+00   0.0000000e+00   0.0000000e+00   1.2250000e+00   1.0000000e+00   0.0000000e+00   0.0000000e+00   0.0000000e+00   2.4660000e+00   0.0000000e+00   0.0000000e+00   1.2336000e+01   1.1779000e+01   0.0000000e+00   1.0000000e+00   0.0000000e+00   1.0000000e+00   3.8540000e+00   1.9430000e+00   0.0000000e+00   9.1630000e+00   0.0000000e+00   0.0000000e+00
   0.0000000e+00   4.8280000e+00   3.3085000e+00   0.0000000e+00   0.0000000e+00   6.0000000e+00   0.0000000e+00   2.0000000e+00   5.7100000e+01   0.0000000e+00   0.0000000e+00   4.0000000e+00   0.0000000e+00   3.2920000e+00   1.2610000e+00   9.7490000e+00   0.0000000e+00   1.0060000e+00   1.1010000e+00   0.0000000e+00   0.0000000e+00   0.0000000e+00   1.3500000e+00   1.0000000e+00   0.0000000e+00   0.0000000e+00   0.0000000e+00   2.2470000e+00   1.5000000e-02   0.0000000e+00   0.0000000e+00   1.4360000e+00   0.0000000e+00   0.0000000e+00   2.0000000e+00   0.0000000e+00   3.7610000e+00   2.8330000e+00   2.0000000e+00   8.4370000e+00   0.0000000e+00   0.0000000e+00
   0.0000000e+00   4.9140000e+00   2.2884000e+00   0.0000000e+00   0.0000000e+00   4.0000000e+00   0.0000000e+00   3.0000000e+00   4.0500000e+01   2.0000000e+00   3.0000000e+00   6.0000000e+00  -1.7300000e-01   3.9860000e+00   1.4260000e+00   1.0632000e+01   3.0000000e+00   1.0030000e+00   1.1280000e+00   0.0000000e+00   0.0000000e+00   0.0000000e+00   1.2320000e+00   2.0000000e+00   0.0000000e+00   0.0000000e+00   0.0000000e+00   2.3280000e+00   0.0000000e+00   0.0000000e+00   1.2142000e+01   4.1810000e+00   0.0000000e+00   2.0000000e+00   7.0000000e+00   3.0000000e+00   3.7330000e+00   2.4620000e+00   2.0000000e+00   8.9130000e+00   0.0000000e+00   0.0000000e+00
   0.0000000e+00   4.0000000e+00   2.0000000e+00   0.0000000e+00   0.0000000e+00   0.0000000e+00   0.0000000e+00   0.0000000e+00   3.3300000e+01   0.0000000e+00   0.0000000e+00   0.0000000e+00   0.0000000e+00   3.2200000e+00   0.0000000e+00   9.3140000e+00   0.0000000e+00   9.6100000e-01   1.1380000e+00   0.0000000e+00   0.0000000e+00   0.0000000e+00   1.2050000e+00   1.0000000e+00   0.0000000e+00   0.0000000e+00   0.0000000e+00   2.0000000e+00   3.0000000e-03   0.0000000e+00   0.0000000e+00   1.2440000e+00   0.0000000e+00   0.0000000e+00   0.0000000e+00   0.0000000e+00   3.0090000e+00   1.5000000e+00   0.0000000e+00   7.4390000e+00   0.0000000e+00   0.0000000e+00
   0.0000000e+00   4.7320000e+00   2.8489000e+00   3.0000000e+00   0.0000000e+00   0.0000000e+00   0.0000000e+00   1.0000000e+00   4.2900000e+01   0.0000000e+00   0.0000000e+00   0.0000000e+00   0.0000000e+00   3.5490000e+00   1.1870000e+00   9.6420000e+00   0.0000000e+00   1.0110000e+00   1.0910000e+00   0.0000000e+00   0.0000000e+00   0.0000000e+00   1.4210000e+00   1.0000000e+00   0.0000000e+00   1.0000000e+00   0.0000000e+00   2.1940000e+00  -2.4000000e-02   0.0000000e+00   0.0000000e+00   1.6590000e+00   0.0000000e+00   1.0000000e+00   0.0000000e+00   0.0000000e+00   4.5230000e+00   2.3290000e+00   0.0000000e+00   9.3140000e+00   0.0000000e+00   2.0000000e+00
   0.0000000e+00   4.7330000e+00   1.7208000e+00   1.0000000e+00   0.0000000e+00   0.0000000e+00   0.0000000e+00   2.0000000e+00   3.7900000e+01   1.0000000e+00   3.0000000e+00   0.0000000e+00   0.0000000e+00   4.2480000e+00   2.5130000e+00   1.0593000e+01   1.1000000e+01   9.8100000e-01   1.1250000e+00   0.0000000e+00   0.0000000e+00   0.0000000e+00   1.2610000e+00   2.0000000e+00   0.0000000e+00   0.0000000e+00   0.0000000e+00   2.2590000e+00   0.0000000e+00   0.0000000e+00   0.0000000e+00   7.7460000e+00   0.0000000e+00   2.0000000e+00   0.0000000e+00   0.0000000e+00   3.9990000e+00   1.8930000e+00   0.0000000e+00   9.2250000e+00   0.0000000e+00   0.0000000e+00
   0.0000000e+00   5.2720000e+00   3.2017000e+00   2.0000000e+00   0.0000000e+00   2.0000000e+00   0.0000000e+00   2.0000000e+00   3.6000000e+01   0.0000000e+00   3.0000000e+00   2.0000000e+00   0.0000000e+00   3.8170000e+00   1.7540000e+00   1.0523000e+01   8.0000000e+00   1.0220000e+00   1.1140000e+00   0.0000000e+00   0.0000000e+00   0.0000000e+00   1.3210000e+00   1.0000000e+00   0.0000000e+00   0.0000000e+00   0.0000000e+00   2.3070000e+00  -1.0000000e-03   0.0000000e+00   0.0000000e+00   2.9520000e+00   0.0000000e+00   1.0000000e+00   1.0000000e+00   0.0000000e+00   4.7020000e+00   2.5870000e+00   1.0000000e+00   9.6020000e+00   0.0000000e+00   0.0000000e+00
   0.0000000e+00   4.8720000e+00   3.1623000e+00   0.0000000e+00   0.0000000e+00   3.0000000e+00   0.0000000e+00   3.0000000e+00   3.6000000e+01   1.0000000e+00   2.0000000e+00   4.0000000e+00  -1.2100000e-01   3.4720000e+00   1.5080000e+00   1.0166000e+01   3.0000000e+00   1.0110000e+00   1.1400000e+00   0.0000000e+00   0.0000000e+00   0.0000000e+00   1.2150000e+00   1.0000000e+00   0.0000000e+00   0.0000000e+00   0.0000000e+00   2.2960000e+00  -2.0000000e-03   0.0000000e+00   1.0696000e+01   2.3730000e+00   0.0000000e+00   3.0000000e+00   5.0000000e+00   3.0000000e+00   3.7360000e+00   2.5900000e+00   2.0000000e+00   8.4700000e+00   0.0000000e+00   0.0000000e+00
   0.0000000e+00   5.0960000e+00   2.7457000e+00   6.0000000e+00   0.0000000e+00   0.0000000e+00   0.0000000e+00   8.0000000e+00   5.2200000e+01   0.0000000e+00   1.0000000e+00   0.0000000e+00   0.0000000e+00   5.2610000e+00   7.4900000e-01   1.0806000e+01   4.0000000e+00   1.0490000e+00   1.0580000e+00   0.0000000e+00   0.0000000e+00   0.0000000e+00   1.5130000e+00   2.0000000e+00   1.0000000e+00   0.0000000e+00   0.0000000e+00   2.3960000e+00   0.0000000e+00   1.0000000e+00   0.0000000e+00   3.1410000e+00   0.0000000e+00   8.0000000e+00   0.0000000e+00   0.0000000e+00   6.9540000e+00   2.1750000e+00   0.0000000e+00   1.3369000e+01   0.0000000e+00   6.0000000e+00
   0.0000000e+00   4.7820000e+00   3.0562000e+00   0.0000000e+00   0.0000000e+00   1.0000000e+00   0.0000000e+00   2.0000000e+00   4.0000000e+01   0.0000000e+00   2.0000000e+00   2.0000000e+00  -8.9600000e-01   3.3240000e+00   1.2730000e+00   9.9470000e+00   4.0000000e+00   1.0150000e+00   1.1290000e+00   0.0000000e+00   0.0000000e+00   0.0000000e+00   1.2150000e+00   1.0000000e+00   0.0000000e+00   0.0000000e+00   0.0000000e+00   2.2510000e+00  -8.0000000e-03   0.0000000e+00   1.0380000e+01   1.9510000e+00   0.0000000e+00   1.0000000e+00   2.0000000e+00   2.0000000e+00   3.7080000e+00   2.7730000e+00   1.0000000e+00   8.3220000e+00   0.0000000e+00   0.0000000e+00
   0.0000000e+00   4.8920000e+00   3.2952000e+00   0.0000000e+00   0.0000000e+00   2.0000000e+00   0.0000000e+00   2.0000000e+00   3.6700000e+01   2.0000000e+00   3.0000000e+00   1.0000000e+00  -5.0500000e-01   3.5980000e+00   1.8050000e+00   1.0235000e+01   7.0000000e+00   1.0090000e+00   1.1340000e+00   0.0000000e+00   0.0000000e+00   0.0000000e+00   1.2050000e+00   1.0000000e+00   0.0000000e+00   0.0000000e+00   0.0000000e+00   2.2950000e+00  -1.0000000e-03   0.0000000e+00   1.1030000e+01   2.8090000e+00   0.0000000e+00   2.0000000e+00   0.0000000e+00   1.0000000e+00   3.7120000e+00   2.4560000e+00   1.0000000e+00   8.5220000e+00   0.0000000e+00   0.0000000e+00
   0.0000000e+00   5.4510000e+00   2.5976000e+00   4.0000000e+00   0.0000000e+00   0.0000000e+00   0.0000000e+00   4.0000000e+00   4.2400000e+01   1.0000000e+00   2.0000000e+00   0.0000000e+00   0.0000000e+00   4.1910000e+00   1.1130000e+00   1.0865000e+01   8.0000000e+00   1.0130000e+00   1.0990000e+00   0.0000000e+00   0.0000000e+00   0.0000000e+00   1.3600000e+00   2.0000000e+00   0.0000000e+00   1.0000000e+00   0.0000000e+00   2.4090000e+00   0.0000000e+00   0.0000000e+00   0.0000000e+00   3.0500000e+00   0.0000000e+00   4.0000000e+00   0.0000000e+00   0.0000000e+00   4.7200000e+00   2.2930000e+00   0.0000000e+00   9.9120000e+00   0.0000000e+00   2.0000000e+00
   0.0000000e+00   5.1060000e+00   2.5769000e+00   0.0000000e+00   0.0000000e+00   0.0000000e+00   0.0000000e+00   4.0000000e+00   4.7100000e+01   2.0000000e+00   0.0000000e+00   0.0000000e+00   0.0000000e+00   3.6560000e+00   1.0000000e+00   1.0411000e+01   0.0000000e+00   9.6900000e-01   1.1100000e+00   0.0000000e+00   0.0000000e+00   0.0000000e+00   1.3110000e+00   2.0000000e+00   0.0000000e+00   0.0000000e+00   0.0000000e+00   2.3840000e+00   0.0000000e+00   0.0000000e+00   0.0000000e+00   2.2660000e+00   0.0000000e+00   0.0000000e+00   0.0000000e+00   0.0000000e+00   3.7980000e+00   1.8540000e+00   0.0000000e+00   8.6440000e+00   0.0000000e+00   0.0000000e+00
   0.0000000e+00   4.9280000e+00   1.7361000e+00   0.0000000e+00   0.0000000e+00   0.0000000e+00   0.0000000e+00   2.0000000e+00   4.5000000e+01   0.0000000e+00   0.0000000e+00   0.0000000e+00   0.0000000e+00   3.7530000e+00   0.0000000e+00   1.0506000e+01   0.0000000e+00   9.6800000e-01   1.1140000e+00   0.0000000e+00   0.0000000e+00   0.0000000e+00   1.2900000e+00   3.0000000e+00   0.0000000e+00   0.0000000e+00   0.0000000e+00   2.3480000e+00   0.0000000e+00   0.0000000e+00   0.0000000e+00   3.0910000e+00   2.0000000e+00   0.0000000e+00   0.0000000e+00   0.0000000e+00   3.6850000e+00   1.7220000e+00   0.0000000e+00   8.6000000e+00   0.0000000e+00   0.0000000e+00
   0.0000000e+00   5.0750000e+00   2.4622000e+00   0.0000000e+00   0.0000000e+00   0.0000000e+00   0.0000000e+00   4.0000000e+00   4.8300000e+01   0.0000000e+00   3.0000000e+00   0.0000000e+00  -2.0300000e-01   3.7680000e+00   9.2200000e-01   1.0518000e+01   9.0000000e+00   1.0100000e+00   1.1080000e+00   0.0000000e+00   0.0000000e+00   0.0000000e+00   1.2630000e+00   2.0000000e+00   0.0000000e+00   0.0000000e+00   0.0000000e+00   2.3690000e+00   0.0000000e+00   0.0000000e+00   1.2066000e+01   2.8470000e+00   0.0000000e+00   2.0000000e+00   0.0000000e+00   1.0000000e+00   3.8270000e+00   2.5200000e+00   0.0000000e+00   8.8280000e+00   0.0000000e+00   0.0000000e+00
   0.0000000e+00   5.4590000e+00   3.1356000e+00   1.0000000e+00   0.0000000e+00   2.0000000e+00   0.0000000e+00   4.0000000e+00   4.1700000e+01   0.0000000e+00   3.0000000e+00   2.0000000e+00   0.0000000e+00   3.7840000e+00   1.0290000e+00   1.0764000e+01   6.0000000e+00   1.0290000e+00   1.1130000e+00   0.0000000e+00   0.0000000e+00   0.0000000e+00   1.2800000e+00   3.0000000e+00   0.0000000e+00   0.0000000e+00   0.0000000e+00   2.4620000e+00   0.0000000e+00   0.0000000e+00   2.2286000e+01   1.5830000e+00   0.0000000e+00   2.0000000e+00   2.0000000e+00   3.0000000e+00   4.7480000e+00   2.9060000e+00   1.0000000e+00   9.6740000e+00   0.0000000e+00   0.0000000e+00
   0.0000000e+00   5.3500000e+00   2.9948000e+00   1.0000000e+00   0.0000000e+00   2.0000000e+00   0.0000000e+00   5.0000000e+00   4.0000000e+01   0.0000000e+00   4.0000000e+00   2.0000000e+00   0.0000000e+00   3.8430000e+00   1.0240000e+00   1.0837000e+01   9.0000000e+00   1.0410000e+00   1.1170000e+00   0.0000000e+00   0.0000000e+00   0.0000000e+00   1.2540000e+00   3.0000000e+00   0.0000000e+00   0.0000000e+00   0.0000000e+00   2.4420000e+00   0.0000000e+00   0.0000000e+00   2.1854000e+01   1.8650000e+00   0.0000000e+00   3.0000000e+00   2.0000000e+00   4.0000000e+00   4.7380000e+00   3.0780000e+00   1.0000000e+00   9.7060000e+00   0.0000000e+00   0.0000000e+00
   0.0000000e+00   5.3500000e+00   2.9783000e+00   1.0000000e+00   0.0000000e+00   2.0000000e+00   0.0000000e+00   5.0000000e+00   4.0000000e+01   0.0000000e+00   4.0000000e+00   2.0000000e+00   0.0000000e+00   3.8430000e+00   1.0240000e+00   1.0837000e+01   9.0000000e+00   1.0410000e+00   1.1170000e+00   0.0000000e+00   0.0000000e+00   0.0000000e+00   1.2510000e+00   3.0000000e+00   0.0000000e+00   0.0000000e+00   0.0000000e+00   2.4430000e+00   0.0000000e+00   0.0000000e+00   2.1831000e+01   1.8710000e+00   0.0000000e+00   3.0000000e+00   2.0000000e+00   4.0000000e+00   4.7380000e+00   3.0780000e+00   1.0000000e+00   9.7060000e+00   0.0000000e+00   0.0000000e+00
   0.0000000e+00   5.1610000e+00   2.5397000e+00   0.0000000e+00   0.0000000e+00   0.0000000e+00   0.0000000e+00   6.0000000e+00   4.6400000e+01   0.0000000e+00   5.0000000e+00   0.0000000e+00  -5.2500000e-01   3.8440000e+00   7.4500000e-01   1.0717000e+01   1.3000000e+01   1.0380000e+00   1.1120000e+00   0.0000000e+00   0.0000000e+00   0.0000000e+00   1.2220000e+00   2.0000000e+00   0.0000000e+00   0.0000000e+00   0.0000000e+00   2.4040000e+00   0.0000000e+00   0.0000000e+00   1.2008000e+01   2.9240000e+00   0.0000000e+00   4.0000000e+00   0.0000000e+00   4.0000000e+00   3.8810000e+00   3.0370000e+00   0.0000000e+00   8.9520000e+00   0.0000000e+00   0.0000000e+00
   0.0000000e+00   5.1640000e+00   2.9809000e+00   1.0000000e+00   0.0000000e+00   0.0000000e+00   0.0000000e+00   0.0000000e+00   2.6700000e+01   0.0000000e+00   2.0000000e+00   0.0000000e+00   0.0000000e+00   3.0830000e+00   9.1700000e-01   9.9680000e+00   4.0000000e+00   1.0180000e+00   1.1330000e+00   0.0000000e+00   0.0000000e+00   0.0000000e+00   1.2450000e+00   1.0000000e+00   0.0000000e+00   0.0000000e+00   0.0000000e+00   2.2560000e+00  -7.2000000e-02   0.0000000e+00   2.0861000e+01   9.3900000e-01   0.0000000e+00   0.0000000e+00   0.0000000e+00   0.0000000e+00   4.6600000e+00   2.9880000e+00   0.0000000e+00   9.2600000e+00   0.0000000e+00   0.0000000e+00
   0.0000000e+00   4.8020000e+00   1.7802000e+00   2.0000000e+00   0.0000000e+00   5.0000000e+00   0.0000000e+00   2.0000000e+00   3.9400000e+01   0.0000000e+00   0.0000000e+00   4.0000000e+00   0.0000000e+00   3.8920000e+00   0.0000000e+00   1.0460000e+01   0.0000000e+00   9.8600000e-01   1.1130000e+00   0.0000000e+00   0.0000000e+00   0.0000000e+00   1.3390000e+00   4.0000000e+00   0.0000000e+00   0.0000000e+00   0.0000000e+00   2.3840000e+00   0.0000000e+00   0.0000000e+00   0.0000000e+00   3.7350000e+00   0.0000000e+00   0.0000000e+00   5.0000000e+00   1.0000000e+00   4.3410000e+00   1.8240000e+00   2.0000000e+00   9.3010000e+00   0.0000000e+00   0.0000000e+00
   0.0000000e+00   4.5620000e+00   2.9310000e+00   0.0000000e+00   1.0000000e+00   0.0000000e+00   0.0000000e+00   0.0000000e+00   3.3300000e+01   0.0000000e+00   2.0000000e+00   2.0000000e+00  -6.0300000e-01   3.0520000e+00   8.7500000e-01   9.5400000e+00   2.0000000e+00   1.0620000e+00   1.1530000e+00   1.0000000e+00   0.0000000e+00   0.0000000e+00   1.1660000e+00   1.0000000e+00   0.0000000e+00   0.0000000e+00   0.0000000e+00   2.1700000e+00   5.0000000e-02   0.0000000e+00   2.0392000e+01   1.1400000e+00   0.0000000e+00   0.0000000e+00   4.0000000e+00   2.0000000e+00   3.5870000e+00   3.2920000e+00   2.0000000e+00   8.0260000e+00   0.0000000e+00   0.0000000e+00
   0.0000000e+00   5.0620000e+00   4.0287000e+00   0.0000000e+00   0.0000000e+00   0.0000000e+00   0.0000000e+00   0.0000000e+00   2.6300000e+01   0.0000000e+00   6.0000000e+00   2.7000000e+01   0.0000000e+00   4.1460000e+00   1.9750000e+00   1.0792000e+01   1.2000000e+01   1.0210000e+00   1.1620000e+00   0.0000000e+00   0.0000000e+00   0.0000000e+00   1.1370000e+00   1.0000000e+00   0.0000000e+00   0.0000000e+00   0.0000000e+00   2.4040000e+00   0.0000000e+00   0.0000000e+00   0.0000000e+00   2.3980000e+00   0.0000000e+00   0.0000000e+00   0.0000000e+00   0.0000000e+00   3.8300000e+00   2.2960000e+00   6.0000000e+00   8.9390000e+00   0.0000000e+00   0.0000000e+00
   0.0000000e+00   4.8070000e+00   2.7734000e+00   2.0000000e+00   0.0000000e+00   0.0000000e+00   0.0000000e+00   0.0000000e+00   2.6300000e+01   0.0000000e+00   0.0000000e+00   4.0000000e+00   1.0080000e+00   3.3520000e+00   8.8100000e-01   9.8330000e+00   0.0000000e+00   9.9400000e-01   1.1310000e+00   0.0000000e+00   0.0000000e+00   0.0000000e+00   1.3340000e+00   1.0000000e+00   0.0000000e+00   0.0000000e+00   0.0000000e+00   2.2460000e+00  -2.3000000e-02   0.0000000e+00   0.0000000e+00   1.0600000e+00   0.0000000e+00   0.0000000e+00   0.0000000e+00   0.0000000e+00   4.0940000e+00   2.0190000e+00   2.0000000e+00   8.7600000e+00   0.0000000e+00   0.0000000e+00
   0.0000000e+00   5.0920000e+00   2.0631000e+00   0.0000000e+00   0.0000000e+00   3.0000000e+00   0.0000000e+00   5.0000000e+00   5.1500000e+01   0.0000000e+00   2.0000000e+00   4.0000000e+00  -3.2000000e-01   3.9450000e+00   5.4800000e-01   1.0725000e+01   6.0000000e+00   1.0020000e+00   1.1030000e+00   0.0000000e+00   0.0000000e+00   0.0000000e+00   1.3040000e+00   4.0000000e+00   0.0000000e+00   0.0000000e+00   0.0000000e+00   2.4120000e+00   0.0000000e+00   0.0000000e+00   1.2207000e+01   3.4610000e+00   0.0000000e+00   2.0000000e+00   3.0000000e+00   2.0000000e+00   3.9240000e+00   2.3750000e+00   1.0000000e+00   9.0720000e+00   0.0000000e+00   0.0000000e+00
   0.0000000e+00   5.0510000e+00   1.6237000e+00   4.0000000e+00   2.0000000e+00   1.6000000e+01   0.0000000e+00   1.4000000e+01   4.1900000e+01   2.0000000e+00   8.0000000e+00   2.0000000e+01  -2.6950000e+00   5.0320000e+00   9.6400000e-01   1.1786000e+01   1.4000000e+01   1.0320000e+00   1.1240000e+00   0.0000000e+00   0.0000000e+00   0.0000000e+00   1.2650000e+00   4.0000000e+00   0.0000000e+00   1.0000000e+00   0.0000000e+00   2.3990000e+00   0.0000000e+00   0.0000000e+00   5.0918000e+01   9.5920000e+00   0.0000000e+00   1.2000000e+01   1.8000000e+01   2.0000000e+00   4.0160000e+00   2.5950000e+00   6.0000000e+00   1.0274000e+01   0.0000000e+00   4.0000000e+00
   0.0000000e+00   3.6180000e+00   3.4245000e+00   0.0000000e+00   0.0000000e+00   0.0000000e+00   0.0000000e+00   0.0000000e+00   4.4400000e+01   0.0000000e+00   1.0000000e+00   0.0000000e+00   0.0000000e+00   2.5930000e+00   0.0000000e+00   8.4120000e+00   0.0000000e+00   1.0110000e+00   1.1160000e+00   0.0000000e+00   0.0000000e+00   0.0000000e+00   1.3320000e+00   1.0000000e+00   0.0000000e+00   0.0000000e+00   0.0000000e+00   2.0000000e+00  -2.3700000e-01   0.0000000e+00   0.0000000e+00   5.7900000e-01   0.0000000e+00   0.0000000e+00   0.0000000e+00   0.0000000e+00   3.5260000e+00   2.3000000e+00   0.0000000e+00   7.6000000e+00   0.0000000e+00   0.0000000e+00
   0.0000000e+00   5.3890000e+00   2.7726000e+00   1.0000000e+00   0.0000000e+00   3.0000000e+00   0.0000000e+00   2.0000000e+00   4.1700000e+01   0.0000000e+00   3.0000000e+00   3.0000000e+00   1.4400000e-01   3.7720000e+00   1.5060000e+00   1.0698000e+01   9.0000000e+00   1.0290000e+00   1.1130000e+00   0.0000000e+00   0.0000000e+00   0.0000000e+00   1.2780000e+00   3.0000000e+00   0.0000000e+00   0.0000000e+00   0.0000000e+00   2.5040000e+00   0.0000000e+00   0.0000000e+00   2.3066000e+01   2.2200000e+00   0.0000000e+00   1.0000000e+00   2.0000000e+00   0.0000000e+00   4.7570000e+00   2.7280000e+00   1.0000000e+00   9.6140000e+00   0.0000000e+00   0.0000000e+00
   0.0000000e+00   5.3180000e+00   2.6699000e+00   2.0000000e+00   0.0000000e+00   0.0000000e+00   0.0000000e+00   2.0000000e+00   3.6400000e+01   0.0000000e+00   3.0000000e+00   0.0000000e+00   0.0000000e+00   3.7000000e+00   9.8500000e-01   1.0545000e+01   9.0000000e+00   1.0200000e+00   1.1070000e+00   0.0000000e+00   0.0000000e+00   0.0000000e+00   1.3170000e+00   3.0000000e+00   0.0000000e+00   0.0000000e+00   0.0000000e+00   2.4020000e+00   1.0000000e-03   0.0000000e+00   0.0000000e+00   1.5110000e+00   0.0000000e+00   1.0000000e+00   0.0000000e+00   0.0000000e+00   4.7060000e+00   2.2930000e+00   0.0000000e+00   9.5380000e+00   0.0000000e+00   0.0000000e+00
   0.0000000e+00   5.3060000e+00   2.2373000e+00   0.0000000e+00   0.0000000e+00   1.1000000e+01   0.0000000e+00   4.0000000e+00   3.6200000e+01   3.0000000e+00   6.0000000e+00   1.1000000e+01  -1.7220000e+00   4.2170000e+00   1.5770000e+00   1.1222000e+01   9.0000000e+00   1.0310000e+00   1.1400000e+00   0.0000000e+00   0.0000000e+00   0.0000000e+00   1.1910000e+00   6.0000000e+00   0.0000000e+00   0.0000000e+00   0.0000000e+00   2.5270000e+00   0.0000000e+00   0.0000000e+00   2.3860000e+01   3.1720000e+00   0.0000000e+00   2.0000000e+00   1.0000000e+01   5.0000000e+00   3.9420000e+00   2.8460000e+00   4.0000000e+00   9.2480000e+00   0.0000000e+00   0.0000000e+00
   0.0000000e+00   4.8430000e+00   2.7944000e+00   0.0000000e+00   0.0000000e+00   1.0000000e+00   0.0000000e+00   2.0000000e+00   3.4400000e+01   0.0000000e+00   5.0000000e+00   1.0000000e+00  -9.2900000e-01   3.7290000e+00   2.2970000e+00   1.0299000e+01   7.0000000e+00   1.0290000e+00   1.1390000e+00   0.0000000e+00   0.0000000e+00   0.0000000e+00   1.1530000e+00   1.0000000e+00   0.0000000e+00   0.0000000e+00   0.0000000e+00   2.2680000e+00   0.0000000e+00   0.0000000e+00   1.0307000e+01   4.3710000e+00   0.0000000e+00   2.0000000e+00   0.0000000e+00   3.0000000e+00   3.6810000e+00   2.7550000e+00   1.0000000e+00   8.6130000e+00   0.0000000e+00   0.0000000e+00
   0.0000000e+00   3.6180000e+00   2.3247000e+00   2.0000000e+00   0.0000000e+00   0.0000000e+00   0.0000000e+00   0.0000000e+00   2.7300000e+01   2.0000000e+00   0.0000000e+00   0.0000000e+00   0.0000000e+00   3.6790000e+00   1.5220000e+00   7.8530000e+00   0.0000000e+00   1.0080000e+00   1.1310000e+00   0.0000000e+00   0.0000000e+00   0.0000000e+00   1.3380000e+00   0.0000000e+00   1.0000000e+00   1.0000000e+00   0.0000000e+00   1.7320000e+00   3.3600000e-01   0.0000000e+00   0.0000000e+00   2.0940000e+00   0.0000000e+00   0.0000000e+00   0.0000000e+00   0.0000000e+00   6.8660000e+00   2.2720000e+00   0.0000000e+00   1.1578000e+01   0.0000000e+00   2.0000000e+00
   0.0000000e+00   3.0000000e+00   1.7389000e+00   1.0000000e+00   0.0000000e+00   0.0000000e+00   0.0000000e+00   0.0000000e+00   2.5000000e+01   2.0000000e+00   0.0000000e+00   0.0000000e+00   0.0000000e+00   3.4260000e+00   9.1800000e-01   6.5940000e+00   0.0000000e+00   9.8500000e-01   1.1360000e+00   0.0000000e+00   0.0000000e+00   0.0000000e+00   1.3830000e+00   0.0000000e+00   1.0000000e+00   0.0000000e+00   0.0000000e+00   1.4140000e+00   6.9100000e-01   0.0000000e+00   0.0000000e+00   1.3330000e+00   0.0000000e+00   0.0000000e+00   0.0000000e+00   0.0000000e+00   6.8670000e+00   2.0830000e+00   0.0000000e+00   1.1561000e+01   0.0000000e+00   1.0000000e+00
   0.0000000e+00   5.0510000e+00   3.5320000e+00   0.0000000e+00   0.0000000e+00   2.0000000e+00   0.0000000e+00   0.0000000e+00   3.0000000e+01   2.0000000e+00   6.0000000e+00   2.0000000e+00  -7.9400000e-01   4.2140000e+00   3.5460000e+00   1.0717000e+01   9.0000000e+00   9.9100000e-01   1.1460000e+00   0.0000000e+00   0.0000000e+00   0.0000000e+00   1.1410000e+00   0.0000000e+00   0.0000000e+00   0.0000000e+00   0.0000000e+00   2.2910000e+00   0.0000000e+00   0.0000000e+00   1.1784000e+01   1.0986000e+01   0.0000000e+00   0.0000000e+00   2.0000000e+00   6.0000000e+00   3.5190000e+00   2.4350000e+00   1.0000000e+00   8.7100000e+00   0.0000000e+00   0.0000000e+00
   0.0000000e+00   4.8760000e+00   2.8477000e+00   0.0000000e+00   0.0000000e+00   2.0000000e+00   0.0000000e+00   0.0000000e+00   3.0000000e+01   2.0000000e+00   2.0000000e+00   3.0000000e+00  -6.0800000e-01   3.2100000e+00   1.1930000e+00   1.0053000e+01   4.0000000e+00   1.0200000e+00   1.1540000e+00   0.0000000e+00   0.0000000e+00   0.0000000e+00   1.1740000e+00   1.0000000e+00   0.0000000e+00   0.0000000e+00   0.0000000e+00   2.3360000e+00   1.4000000e-02   0.0000000e+00   2.1357000e+01   1.5860000e+00   0.0000000e+00   0.0000000e+00   3.0000000e+00   2.0000000e+00   3.6310000e+00   2.9000000e+00   2.0000000e+00   8.1260000e+00   0.0000000e+00   0.0000000e+00
   0.0000000e+00   4.9530000e+00   3.4085000e+00   0.0000000e+00   0.0000000e+00   2.0000000e+00   0.0000000e+00   2.0000000e+00   4.0000000e+01   1.0000000e+00   2.0000000e+00   3.0000000e+00   0.0000000e+00   3.3510000e+00   1.2730000e+00   9.9750000e+00   4.0000000e+00   1.0150000e+00   1.1290000e+00   0.0000000e+00   1.0000000e+00   0.0000000e+00   1.2410000e+00   1.0000000e+00   0.0000000e+00   0.0000000e+00   0.0000000e+00   2.2880000e+00  -8.0000000e-03   0.0000000e+00   2.0772000e+01   1.6020000e+00   0.0000000e+00   1.0000000e+00   2.0000000e+00   0.0000000e+00   3.8530000e+00   2.8030000e+00   1.0000000e+00   8.5210000e+00   0.0000000e+00   0.0000000e+00
   0.0000000e+00   5.4180000e+00   3.1768000e+00   1.0000000e+01   0.0000000e+00   0.0000000e+00   0.0000000e+00   1.2000000e+01   5.4500000e+01   0.0000000e+00   0.0000000e+00   0.0000000e+00   0.0000000e+00   4.6080000e+00   7.2000000e-01   1.1151000e+01   0.0000000e+00   1.1210000e+00   1.0690000e+00   0.0000000e+00   0.0000000e+00   0.0000000e+00   1.4130000e+00   2.0000000e+00   0.0000000e+00   1.0000000e+00   0.0000000e+00   2.5320000e+00   0.0000000e+00   0.0000000e+00   0.0000000e+00   2.3590000e+00   0.0000000e+00   1.0000000e+01   0.0000000e+00   0.0000000e+00   4.3610000e+00   2.7780000e+00   0.0000000e+00   1.0237000e+01   0.0000000e+00   1.0000000e+01
   0.0000000e+00   6.4960000e+00   4.6405000e+00   0.0000000e+00   0.0000000e+00   0.0000000e+00   8.0000000e+00   0.0000000e+00   3.3300000e+01   2.0000000e+00   0.0000000e+00   0.0000000e+00   0.0000000e+00   4.2240000e+00   8.8000000e-01   1.2028000e+01   0.0000000e+00   1.3030000e+00   1.3650000e+00   0.0000000e+00   0.0000000e+00   2.0000000e+00   8.9800000e-01   1.0000000e+00   0.0000000e+00   0.0000000e+00   0.0000000e+00   2.7980000e+00   0.0000000e+00   0.0000000e+00   0.0000000e+00   1.1660000e+00   2.0000000e+00   0.0000000e+00   0.0000000e+00   0.0000000e+00   4.0550000e+00   5.7500000e+00   0.0000000e+00   9.2570000e+00   0.0000000e+00   1.6000000e+01
   0.0000000e+00   5.9980000e+00   1.8789000e+00   6.0000000e+00   0.0000000e+00   0.0000000e+00   3.0000000e+00   0.0000000e+00   4.4400000e+01   0.0000000e+00   1.0000000e+00   0.0000000e+00   6.4200000e-01   4.3080000e+00   7.4900000e-01   1.1637000e+01   3.0000000e+00   1.0540000e+00   1.1030000e+00   0.0000000e+00   0.0000000e+00   0.0000000e+00   1.3320000e+00   1.5000000e+01   0.0000000e+00   1.0000000e+00   0.0000000e+00   2.8590000e+00   0.0000000e+00   0.0000000e+00   0.0000000e+00   1.1170000e+00   6.0000000e+00   0.0000000e+00   0.0000000e+00   0.0000000e+00   4.4050000e+00   2.3550000e+00   0.0000000e+00   9.8430000e+00   0.0000000e+00   6.0000000e+00
   0.0000000e+00   5.4370000e+00   2.5380000e+00   5.0000000e+00   0.0000000e+00   0.0000000e+00   1.0000000e+00   4.0000000e+00   5.0000000e+01   1.0000000e+00   0.0000000e+00   0.0000000e+00   0.0000000e+00   4.2390000e+00   9.5400000e-01   1.0890000e+01   0.0000000e+00   1.0290000e+00   1.0940000e+00   0.0000000e+00   0.0000000e+00   1.0000000e+00   1.3750000e+00   2.0000000e+00   0.0000000e+00   1.0000000e+00   0.0000000e+00   2.4240000e+00   0.0000000e+00   0.0000000e+00   0.0000000e+00   2.4440000e+00   0.0000000e+00   2.0000000e+00   0.0000000e+00   0.0000000e+00   4.2520000e+00   2.4110000e+00   0.0000000e+00   9.7080000e+00   0.0000000e+00   5.0000000e+00
   0.0000000e+00   5.4620000e+00   2.4473000e+00   0.0000000e+00   2.0000000e+00   1.1000000e+01   2.0000000e+00   6.0000000e+00   4.0800000e+01   6.0000000e+00   1.0000000e+00   1.2000000e+01   0.0000000e+00   4.0830000e+00   1.0080000e+00   1.1343000e+01   3.0000000e+00   9.8700000e-01   1.1280000e+00   0.0000000e+00   0.0000000e+00   0.0000000e+00   1.2890000e+00   4.0000000e+00   0.0000000e+00   0.0000000e+00   1.0000000e+00   2.5060000e+00   0.0000000e+00   0.0000000e+00   0.0000000e+00   2.6660000e+00   0.0000000e+00   2.0000000e+00   1.0000000e+01   1.0000000e+00   4.0200000e+00   2.1040000e+00   3.0000000e+00   9.2540000e+00   0.0000000e+00   0.0000000e+00
   0.0000000e+00   5.4620000e+00   2.4518000e+00   1.0000000e+00   2.0000000e+00   1.1000000e+01   2.0000000e+00   7.0000000e+00   4.0800000e+01   6.0000000e+00   1.0000000e+00   1.2000000e+01   0.0000000e+00   4.1950000e+00   1.0030000e+00   1.1392000e+01   3.0000000e+00   9.9300000e-01   1.1270000e+00   0.0000000e+00   0.0000000e+00   0.0000000e+00   1.2980000e+00   4.0000000e+00   0.0000000e+00   1.0000000e+00   1.0000000e+00   2.5100000e+00   0.0000000e+00   0.0000000e+00   0.0000000e+00   2.8260000e+00   0.0000000e+00   3.0000000e+00   1.0000000e+01   1.0000000e+00   4.0680000e+00   2.1710000e+00   3.0000000e+00   9.4540000e+00   0.0000000e+00   1.0000000e+00
   0.0000000e+00   5.9940000e+00   2.4353000e+00   7.0000000e+00   0.0000000e+00   0.0000000e+00   3.0000000e+00   0.0000000e+00   4.5500000e+01   0.0000000e+00   0.0000000e+00   0.0000000e+00   4.2500000e-01   4.2960000e+00   7.6800000e-01   1.1480000e+01   0.0000000e+00   1.0710000e+00   1.0950000e+00   0.0000000e+00   0.0000000e+00   0.0000000e+00   1.3840000e+00   6.0000000e+00   0.0000000e+00   1.0000000e+00   0.0000000e+00   2.7990000e+00   0.0000000e+00   0.0000000e+00   0.0000000e+00   9.5500000e-01   4.0000000e+00   0.0000000e+00   0.0000000e+00   0.0000000e+00   4.4070000e+00   2.5800000e+00   0.0000000e+00   9.8650000e+00   0.0000000e+00   7.0000000e+00
   0.0000000e+00   5.2360000e+00   2.9421000e+00   6.0000000e+00   0.0000000e+00   0.0000000e+00   0.0000000e+00   0.0000000e+00   3.3300000e+01   0.0000000e+00   0.0000000e+00   0.0000000e+00   0.0000000e+00   4.0060000e+00   7.9900000e-01   1.0434000e+01   0.0000000e+00   1.0690000e+00   1.1200000e+00   0.0000000e+00   0.0000000e+00   0.0000000e+00   1.3470000e+00   1.0000000e+00   0.0000000e+00   1.0000000e+00   0.0000000e+00   2.4140000e+00   4.0000000e-03   0.0000000e+00   0.0000000e+00   8.7300000e-01   0.0000000e+00   0.0000000e+00   0.0000000e+00   0.0000000e+00   4.0850000e+00   2.7220000e+00   0.0000000e+00   9.5040000e+00   0.0000000e+00   6.0000000e+00
   0.0000000e+00   5.2620000e+00   5.0351000e+00   3.0000000e+00   0.0000000e+00   0.0000000e+00   1.0000000e+00   0.0000000e+00   1.4300000e+01   0.0000000e+00   2.0000000e+00   0.0000000e+00   0.0000000e+00   3.4700000e+00   8.6300000e-01   1.0026000e+01   0.0000000e+00   1.2300000e+00   1.1660000e+00   0.0000000e+00   0.0000000e+00   0.0000000e+00   1.2520000e+00   0.0000000e+00   0.0000000e+00   0.0000000e+00   0.0000000e+00   2.1750000e+00   1.6600000e-01   0.0000000e+00   1.8861000e+01   1.4350000e+00   0.0000000e+00   0.0000000e+00   0.0000000e+00   0.0000000e+00   4.3090000e+00   4.2260000e+00   1.0000000e+00   9.1150000e+00   0.0000000e+00   3.0000000e+00
   0.0000000e+00   4.2630000e+00   3.3475000e+00   0.0000000e+00   0.0000000e+00   2.0000000e+00   0.0000000e+00   0.0000000e+00   2.5800000e+01   0.0000000e+00   1.0000000e+00   0.0000000e+00   0.0000000e+00   3.1660000e+00   2.1870000e+00   9.5330000e+00   0.0000000e+00   9.8300000e-01   1.1590000e+00   0.0000000e+00   0.0000000e+00   0.0000000e+00   1.1630000e+00   0.0000000e+00   0.0000000e+00   0.0000000e+00   0.0000000e+00   2.0000000e+00   1.3000000e-02   0.0000000e+00   0.0000000e+00   4.1430000e+00   0.0000000e+00   0.0000000e+00   2.0000000e+00   0.0000000e+00   3.1500000e+00   1.9550000e+00   2.0000000e+00   7.6450000e+00   0.0000000e+00   0.0000000e+00
   0.0000000e+00   4.3030000e+00   3.4665000e+00   0.0000000e+00   0.0000000e+00   0.0000000e+00   0.0000000e+00   0.0000000e+00   2.1400000e+01   0.0000000e+00   1.0000000e+00   2.0000000e+00  -1.5700000e-01   2.6600000e+00   1.4590000e+00   8.8150000e+00   2.0000000e+00   1.0130000e+00   1.1750000e+00   0.0000000e+00   0.0000000e+00   0.0000000e+00   1.0810000e+00   0.0000000e+00   0.0000000e+00   0.0000000e+00   0.0000000e+00   1.9320000e+00  -2.5100000e-01   0.0000000e+00   9.9580000e+00   1.7450000e+00   0.0000000e+00   0.0000000e+00   0.0000000e+00   2.0000000e+00   3.3460000e+00   2.9440000e+00   2.0000000e+00   7.3530000e+00   0.0000000e+00   0.0000000e+00
   0.0000000e+00   5.3230000e+00   4.4887000e+00   2.0000000e+00   0.0000000e+00   0.0000000e+00   1.0000000e+00   0.0000000e+00   3.0000000e+01   0.0000000e+00   1.0000000e+00   2.0000000e+00  -7.5000000e-01   4.2340000e+00   1.2990000e+00   1.0107000e+01   1.0000000e+00   1.0870000e+00   1.1300000e+00   0.0000000e+00   0.0000000e+00   0.0000000e+00   1.3590000e+00   0.0000000e+00   1.0000000e+00   0.0000000e+00   0.0000000e+00   2.2220000e+00  -8.7000000e-02   0.0000000e+00   1.0158000e+01   1.5690000e+00   0.0000000e+00   0.0000000e+00   2.0000000e+00   2.0000000e+00   7.0780000e+00   3.4900000e+00   2.0000000e+00   1.2275000e+01   0.0000000e+00   2.0000000e+00
   0.0000000e+00   4.8950000e+00   3.5219000e+00   1.0000000e+00   0.0000000e+00   2.0000000e+00   0.0000000e+00   3.0000000e+00   3.7500000e+01   0.0000000e+00   2.0000000e+00   4.0000000e+00   0.0000000e+00   3.5200000e+00   1.1600000e+00   1.0099000e+01   4.0000000e+00   1.0590000e+00   1.1370000e+00   0.0000000e+00   1.0000000e+00   0.0000000e+00   1.2520000e+00   1.0000000e+00   0.0000000e+00   1.0000000e+00   0.0000000e+00   2.2920000e+00  -8.0000000e-03   0.0000000e+00   2.0341000e+01   1.6960000e+00   0.0000000e+00   3.0000000e+00   4.0000000e+00   2.0000000e+00   3.9770000e+00   3.1920000e+00   2.0000000e+00   8.8920000e+00   0.0000000e+00   1.0000000e+00
   0.0000000e+00   4.9220000e+00   3.5578000e+00   0.0000000e+00   0.0000000e+00   3.0000000e+00   0.0000000e+00   3.0000000e+00   3.5000000e+01   0.0000000e+00   3.0000000e+00   4.0000000e+00   0.0000000e+00   3.4500000e+00   1.2580000e+00   1.0152000e+01   6.0000000e+00   1.0420000e+00   1.1440000e+00   0.0000000e+00   1.0000000e+00   0.0000000e+00   1.1950000e+00   1.0000000e+00   0.0000000e+00   0.0000000e+00   0.0000000e+00   2.3090000e+00   5.0000000e-03   0.0000000e+00   2.0579000e+01   1.7680000e+00   0.0000000e+00   3.0000000e+00   4.0000000e+00   2.0000000e+00   3.8650000e+00   3.0420000e+00   2.0000000e+00   8.6390000e+00   0.0000000e+00   0.0000000e+00
   0.0000000e+00   4.8600000e+00   3.3466000e+00   1.0000000e+00   0.0000000e+00   0.0000000e+00   0.0000000e+00   3.0000000e+00   4.0000000e+01   0.0000000e+00   2.0000000e+00   0.0000000e+00   0.0000000e+00   3.4530000e+00   1.2730000e+00   9.9670000e+00   4.0000000e+00   1.0200000e+00   1.1220000e+00   0.0000000e+00   0.0000000e+00   0.0000000e+00   1.2500000e+00   1.0000000e+00   0.0000000e+00   1.0000000e+00   0.0000000e+00   2.2820000e+00  -8.0000000e-03   0.0000000e+00   0.0000000e+00   1.6340000e+00   0.0000000e+00   3.0000000e+00   0.0000000e+00   0.0000000e+00   3.9320000e+00   2.3740000e+00   0.0000000e+00   8.6410000e+00   0.0000000e+00   1.0000000e+00
   0.0000000e+00   4.8450000e+00   3.1806000e+00   1.0000000e+00   0.0000000e+00   0.0000000e+00   0.0000000e+00   3.0000000e+00   4.0000000e+01   1.0000000e+00   1.0000000e+00   0.0000000e+00   0.0000000e+00   3.3360000e+00   1.1850000e+00   9.9020000e+00   2.0000000e+00   9.9100000e-01   1.1100000e+00   0.0000000e+00   0.0000000e+00   0.0000000e+00   1.3060000e+00   1.0000000e+00   0.0000000e+00   0.0000000e+00   0.0000000e+00   2.2670000e+00   1.3000000e-02   0.0000000e+00   0.0000000e+00   1.3930000e+00   0.0000000e+00   2.0000000e+00   0.0000000e+00   1.0000000e+00   3.9110000e+00   2.2830000e+00   0.0000000e+00   8.5920000e+00   0.0000000e+00   0.0000000e+00
   0.0000000e+00   4.9220000e+00   3.5441000e+00   0.0000000e+00   0.0000000e+00   5.0000000e+00   0.0000000e+00   3.0000000e+00   4.1200000e+01   0.0000000e+00   2.0000000e+00   7.0000000e+00   0.0000000e+00   3.4860000e+00   1.2580000e+00   1.0152000e+01   4.0000000e+00   1.0500000e+00   1.1370000e+00   0.0000000e+00   1.0000000e+00   0.0000000e+00   1.2540000e+00   1.0000000e+00   0.0000000e+00   0.0000000e+00   0.0000000e+00   2.3090000e+00   5.0000000e-03   0.0000000e+00   2.0471000e+01   1.7680000e+00   0.0000000e+00   2.0000000e+00   5.0000000e+00   2.0000000e+00   3.8800000e+00   3.2920000e+00   3.0000000e+00   8.7460000e+00   0.0000000e+00   0.0000000e+00
   0.0000000e+00   4.7320000e+00   3.3893000e+00   0.0000000e+00   0.0000000e+00   0.0000000e+00   0.0000000e+00   2.0000000e+00   5.0000000e+01   0.0000000e+00   0.0000000e+00   0.0000000e+00   0.0000000e+00   3.0720000e+00   8.7500000e-01   9.5790000e+00   0.0000000e+00   1.0560000e+00   1.1600000e+00   0.0000000e+00   0.0000000e+00   0.0000000e+00   1.1960000e+00   1.0000000e+00   0.0000000e+00   0.0000000e+00   0.0000000e+00   2.1940000e+00   4.9000000e-02   0.0000000e+00   0.0000000e+00   8.5400000e-01   0.0000000e+00   2.0000000e+00   0.0000000e+00   0.0000000e+00   3.6980000e+00   3.4170000e+00   0.0000000e+00   8.0710000e+00   0.0000000e+00   2.0000000e+00
   0.0000000e+00   4.9190000e+00   1.1387000e+00   0.0000000e+00   0.0000000e+00   2.0000000e+00   0.0000000e+00   4.0000000e+00   4.1000000e+01   0.0000000e+00   4.0000000e+00   8.0000000e+00   0.0000000e+00   4.3220000e+00   0.0000000e+00   1.1129000e+01   0.0000000e+00   9.9800000e-01   1.1250000e+00   0.0000000e+00   0.0000000e+00   0.0000000e+00   1.2040000e+00   6.0000000e+00   0.0000000e+00   0.0000000e+00   0.0000000e+00   2.3990000e+00   0.0000000e+00   0.0000000e+00   0.0000000e+00   5.5380000e+00   0.0000000e+00   2.0000000e+00   8.0000000e+00   0.0000000e+00   3.7310000e+00   1.9190000e+00   2.0000000e+00   9.3660000e+00   0.0000000e+00   0.0000000e+00
   0.0000000e+00   5.2990000e+00   1.7433000e+00   0.0000000e+00   0.0000000e+00   6.0000000e+00   0.0000000e+00   0.0000000e+00   3.3300000e+01   0.0000000e+00   6.0000000e+00   1.2000000e+01  -1.7810000e+00   3.9690000e+00   6.1000000e-01   1.0903000e+01   1.2000000e+01   1.0440000e+00   1.1460000e+00   0.0000000e+00   0.0000000e+00   0.0000000e+00   1.1260000e+00   4.0000000e+00   0.0000000e+00   0.0000000e+00   0.0000000e+00   2.5050000e+00   0.0000000e+00   0.0000000e+00   3.7083000e+01   1.9100000e+00   0.0000000e+00   0.0000000e+00   3.0000000e+00   0.0000000e+00   3.8010000e+00   2.6430000e+00   3.0000000e+00   9.0540000e+00   0.0000000e+00   0.0000000e+00
   0.0000000e+00   5.2200000e+00   2.6213000e+00   0.0000000e+00   0.0000000e+00   0.0000000e+00   0.0000000e+00   5.0000000e+00   5.0000000e+01   0.0000000e+00   4.0000000e+00   0.0000000e+00  -4.0600000e-01   3.7530000e+00   8.7500000e-01   1.0660000e+01   9.0000000e+00   1.0350000e+00   1.1040000e+00   0.0000000e+00   0.0000000e+00   0.0000000e+00   1.2810000e+00   6.0000000e+00   0.0000000e+00   0.0000000e+00   0.0000000e+00   2.4920000e+00   0.0000000e+00   0.0000000e+00   1.1173000e+01   1.3410000e+00   0.0000000e+00   2.0000000e+00   0.0000000e+00   0.0000000e+00   4.0150000e+00   2.4690000e+00   0.0000000e+00   8.9550000e+00   0.0000000e+00   0.0000000e+00
   0.0000000e+00   5.0160000e+00   2.3633000e+00   0.0000000e+00   0.0000000e+00   0.0000000e+00   0.0000000e+00   0.0000000e+00   4.0900000e+01   1.0000000e+00   3.0000000e+00   0.0000000e+00   5.0800000e-01   3.4130000e+00   7.9900000e-01   1.0366000e+01   8.0000000e+00   1.0180000e+00   1.1230000e+00   0.0000000e+00   0.0000000e+00   0.0000000e+00   1.2150000e+00   3.0000000e+00   0.0000000e+00   0.0000000e+00   0.0000000e+00   2.4410000e+00  -2.0000000e-03   0.0000000e+00   2.2148000e+01   1.1970000e+00   2.0000000e+00   0.0000000e+00   0.0000000e+00   0.0000000e+00   3.7070000e+00   2.6810000e+00   0.0000000e+00   8.3960000e+00   0.0000000e+00   0.0000000e+00
   0.0000000e+00   6.2940000e+00   7.4499000e+00   0.0000000e+00   0.0000000e+00   0.0000000e+00   9.0000000e+00   0.0000000e+00   3.0600000e+01   2.0000000e+00   1.0000000e+00   0.0000000e+00   0.0000000e+00   4.4870000e+00   1.8050000e+00   1.2164000e+01   1.0000000e+00   1.2550000e+00   1.3330000e+00   0.0000000e+00   0.0000000e+00   0.0000000e+00   9.0600000e-01   0.0000000e+00   0.0000000e+00   0.0000000e+00   0.0000000e+00   2.6760000e+00   0.0000000e+00   0.0000000e+00   0.0000000e+00   4.4370000e+00   0.0000000e+00   0.0000000e+00   0.0000000e+00   1.0000000e+00   3.9700000e+00   5.6280000e+00   0.0000000e+00   9.4630000e+00   0.0000000e+00   2.0000000e+01
   0.0000000e+00   5.2180000e+00   4.3575000e+00   1.0000000e+00   0.0000000e+00   0.0000000e+00   0.0000000e+00   0.0000000e+00   2.9100000e+01   4.0000000e+00   3.0000000e+00   0.0000000e+00   0.0000000e+00   3.8510000e+00   2.6460000e+00   1.0565000e+01   7.0000000e+00   9.7900000e-01   1.1420000e+00   0.0000000e+00   0.0000000e+00   0.0000000e+00   1.2000000e+00   0.0000000e+00   0.0000000e+00   0.0000000e+00   0.0000000e+00   2.2640000e+00   0.0000000e+00   0.0000000e+00   1.2174000e+01   4.7970000e+00   0.0000000e+00   0.0000000e+00   0.0000000e+00   1.0000000e+00   4.4120000e+00   2.1490000e+00   0.0000000e+00   9.1740000e+00   0.0000000e+00   0.0000000e+00
   0.0000000e+00   4.3770000e+00   2.8894000e+00   1.0000000e+00   0.0000000e+00   0.0000000e+00   0.0000000e+00   0.0000000e+00   2.8600000e+01   2.0000000e+00   1.0000000e+00   0.0000000e+00   0.0000000e+00   4.3120000e+00   2.2460000e+00   9.2530000e+00   2.0000000e+00   9.6800000e-01   1.1290000e+00   0.0000000e+00   0.0000000e+00   0.0000000e+00   1.4500000e+00   0.0000000e+00   0.0000000e+00   0.0000000e+00   0.0000000e+00   2.0290000e+00  -2.0000000e-02   0.0000000e+00   1.1241000e+01   3.3160000e+00   0.0000000e+00   0.0000000e+00   0.0000000e+00   0.0000000e+00   1.0355000e+01   2.0550000e+00   0.0000000e+00   1.4025000e+01   0.0000000e+00   0.0000000e+00
   0.0000000e+00   4.7320000e+00   3.1657000e+00   0.0000000e+00   0.0000000e+00   0.0000000e+00   0.0000000e+00   3.0000000e+00   4.2900000e+01   3.0000000e+00   0.0000000e+00   0.0000000e+00   0.0000000e+00   3.0750000e+00   8.8100000e-01   9.8030000e+00   0.0000000e+00   9.6700000e-01   1.1190000e+00   0.0000000e+00   0.0000000e+00   0.0000000e+00   1.3310000e+00   1.0000000e+00   0.0000000e+00   0.0000000e+00   0.0000000e+00   2.2360000e+00  -2.3000000e-02   0.0000000e+00   0.0000000e+00   9.5000000e-01   0.0000000e+00   0.0000000e+00   0.0000000e+00   0.0000000e+00   3.6900000e+00   1.8890000e+00   0.0000000e+00   8.0820000e+00   0.0000000e+00   0.0000000e+00
   0.0000000e+00   4.5170000e+00   2.6567000e+00   1.0000000e+00   0.0000000e+00   0.0000000e+00   0.0000000e+00   1.0000000e+00   4.4400000e+01   1.0000000e+00   0.0000000e+00   0.0000000e+00   0.0000000e+00   3.2650000e+00   1.4090000e+00   9.3910000e+00   0.0000000e+00   9.8600000e-01   1.1120000e+00   0.0000000e+00   0.0000000e+00   0.0000000e+00   1.3110000e+00   1.0000000e+00   0.0000000e+00   1.0000000e+00   0.0000000e+00   2.1490000e+00  -2.4000000e-02   0.0000000e+00   0.0000000e+00   2.0360000e+00   0.0000000e+00   0.0000000e+00   0.0000000e+00   0.0000000e+00   3.6220000e+00   2.0860000e+00   0.0000000e+00   8.3700000e+00   0.0000000e+00   1.0000000e+00
   0.0000000e+00   4.7320000e+00   3.2158000e+00   1.0000000e+00   0.0000000e+00   0.0000000e+00   0.0000000e+00   2.0000000e+00   4.6700000e+01   1.0000000e+00   0.0000000e+00   0.0000000e+00   0.0000000e+00   3.1920000e+00   8.7500000e-01   9.5790000e+00   0.0000000e+00   9.9100000e-01   1.1070000e+00   0.0000000e+00   0.0000000e+00   0.0000000e+00   1.3490000e+00   1.0000000e+00   0.0000000e+00   1.0000000e+00   0.0000000e+00   2.1940000e+00   4.3000000e-02   0.0000000e+00   0.0000000e+00   8.5400000e-01   0.0000000e+00   1.0000000e+00   0.0000000e+00   0.0000000e+00   3.8990000e+00   2.1810000e+00   0.0000000e+00   8.4570000e+00   0.0000000e+00   1.0000000e+00
   0.0000000e+00   4.5620000e+00   3.1061000e+00   1.0000000e+00   0.0000000e+00   0.0000000e+00   0.0000000e+00   2.0000000e+00   4.6700000e+01   1.0000000e+00   0.0000000e+00   0.0000000e+00   0.0000000e+00   3.1920000e+00   8.7500000e-01   9.5400000e+00   0.0000000e+00   9.9100000e-01   1.1070000e+00   0.0000000e+00   0.0000000e+00   0.0000000e+00   1.3460000e+00   1.0000000e+00   0.0000000e+00   1.0000000e+00   0.0000000e+00   2.1700000e+00   4.3000000e-02   0.0000000e+00   0.0000000e+00   1.1400000e+00   0.0000000e+00   1.0000000e+00   0.0000000e+00   0.0000000e+00   3.8690000e+00   2.1810000e+00   0.0000000e+00   8.4540000e+00   0.0000000e+00   1.0000000e+00
   0.0000000e+00   4.7700000e+00   3.0499000e+00   1.0000000e+00   0.0000000e+00   0.0000000e+00   0.0000000e+00   2.0000000e+00   4.7400000e+01   1.0000000e+00   0.0000000e+00   0.0000000e+00   1.0660000e+00   3.3750000e+00   1.1850000e+00   9.8820000e+00   0.0000000e+00   9.8600000e-01   1.1060000e+00   0.0000000e+00   0.0000000e+00   0.0000000e+00   1.3480000e+00   1.0000000e+00   0.0000000e+00   1.0000000e+00   0.0000000e+00   2.2360000e+00   1.3000000e-02   0.0000000e+00   0.0000000e+00   1.7400000e+00   0.0000000e+00   1.0000000e+00   0.0000000e+00   0.0000000e+00   3.8810000e+00   2.2110000e+00   0.0000000e+00   8.6200000e+00   0.0000000e+00   1.0000000e+00
   0.0000000e+00   4.8180000e+00   2.9372000e+00   0.0000000e+00   0.0000000e+00   1.0000000e+00   0.0000000e+00   1.0000000e+00   3.8500000e+01   2.0000000e+00   0.0000000e+00   2.0000000e+00   0.0000000e+00   3.2490000e+00   1.5230000e+00   9.8010000e+00   0.0000000e+00   9.7300000e-01   1.1310000e+00   0.0000000e+00   0.0000000e+00   0.0000000e+00   1.2510000e+00   1.0000000e+00   0.0000000e+00   0.0000000e+00   0.0000000e+00   2.2360000e+00  -7.0000000e-03   0.0000000e+00   0.0000000e+00   2.0020000e+00   0.0000000e+00   1.0000000e+00   4.0000000e+00   0.0000000e+00   3.6030000e+00   1.8790000e+00   1.0000000e+00   8.0630000e+00   0.0000000e+00   0.0000000e+00
   0.0000000e+00   4.8070000e+00   3.3506000e+00   2.0000000e+00   0.0000000e+00   1.0000000e+00   0.0000000e+00   3.0000000e+00   4.2900000e+01   0.0000000e+00   0.0000000e+00   2.0000000e+00   0.0000000e+00   3.4530000e+00   8.8100000e-01   9.8330000e+00   0.0000000e+00   1.0290000e+00   1.1170000e+00   0.0000000e+00   0.0000000e+00   0.0000000e+00   1.3320000e+00   1.0000000e+00   0.0000000e+00   1.0000000e+00   0.0000000e+00   2.2460000e+00  -2.5000000e-02   0.0000000e+00   0.0000000e+00   1.0600000e+00   0.0000000e+00   3.0000000e+00   2.0000000e+00   2.0000000e+00   4.0490000e+00   2.5800000e+00   1.0000000e+00   8.8630000e+00   0.0000000e+00   2.0000000e+00
   0.0000000e+00   4.9700000e+00   3.5327000e+00   3.0000000e+00   0.0000000e+00   1.0000000e+00   0.0000000e+00   4.0000000e+00   4.2900000e+01   0.0000000e+00   0.0000000e+00   2.0000000e+00   0.0000000e+00   3.6530000e+00   8.6100000e-01   1.0060000e+01   0.0000000e+00   1.0520000e+00   1.1130000e+00   0.0000000e+00   0.0000000e+00   0.0000000e+00   1.3480000e+00   1.0000000e+00   0.0000000e+00   1.0000000e+00   0.0000000e+00   2.3070000e+00   1.4000000e-02   0.0000000e+00   0.0000000e+00   9.6200000e-01   0.0000000e+00   4.0000000e+00   2.0000000e+00   2.0000000e+00   4.1030000e+00   2.7000000e+00   1.0000000e+00   9.1480000e+00   0.0000000e+00   3.0000000e+00
   0.0000000e+00   5.0000000e+00   2.5950000e+00   0.0000000e+00   1.0000000e+00   6.0000000e+00   0.0000000e+00   2.0000000e+00   4.8000000e+01   0.0000000e+00   1.0000000e+00   8.0000000e+00   0.0000000e+00   3.6470000e+00   7.8100000e-01   1.0242000e+01   2.0000000e+00   1.0030000e+00   1.1150000e+00   0.0000000e+00   0.0000000e+00   0.0000000e+00   1.2900000e+00   2.0000000e+00   0.0000000e+00   0.0000000e+00   0.0000000e+00   2.3270000e+00   0.0000000e+00   0.0000000e+00   1.0782000e+01   2.4510000e+00   0.0000000e+00   2.0000000e+00   6.0000000e+00   0.0000000e+00   3.7280000e+00   2.3560000e+00   2.0000000e+00   8.6680000e+00   0.0000000e+00   0.0000000e+00
   0.0000000e+00   4.9930000e+00   2.2683000e+00   0.0000000e+00   0.0000000e+00   0.0000000e+00   0.0000000e+00   3.0000000e+00   3.5800000e+01   2.0000000e+00   1.0000000e+00   0.0000000e+00   0.0000000e+00   3.9950000e+00   2.8850000e+00   1.0458000e+01   3.0000000e+00   9.6800000e-01   1.1330000e+00   0.0000000e+00   0.0000000e+00   0.0000000e+00   1.2350000e+00   1.0000000e+00   0.0000000e+00   0.0000000e+00   0.0000000e+00   2.3250000e+00   0.0000000e+00   0.0000000e+00   0.0000000e+00   6.3930000e+00   0.0000000e+00   1.0000000e+00   0.0000000e+00   1.0000000e+00   3.7250000e+00   1.8000000e+00   0.0000000e+00   8.6210000e+00   0.0000000e+00   0.0000000e+00
   0.0000000e+00   5.0060000e+00   3.7881000e+00   0.0000000e+00   0.0000000e+00   2.0000000e+00   0.0000000e+00   3.0000000e+00   3.5300000e+01   0.0000000e+00   5.0000000e+00   4.0000000e+00   0.0000000e+00   3.5910000e+00   1.2300000e+00   1.0309000e+01   1.0000000e+01   1.1010000e+00   1.1450000e+00   0.0000000e+00   2.0000000e+00   0.0000000e+00   1.1850000e+00   1.0000000e+00   0.0000000e+00   0.0000000e+00   0.0000000e+00   2.3380000e+00  -3.0000000e-03   0.0000000e+00   4.0816000e+01   1.8730000e+00   0.0000000e+00   3.0000000e+00   4.0000000e+00   1.0000000e+00   3.9410000e+00   3.7690000e+00   2.0000000e+00   8.9270000e+00   0.0000000e+00   0.0000000e+00
   0.0000000e+00   4.8070000e+00   3.3157000e+00   1.0000000e+00   0.0000000e+00   0.0000000e+00   0.0000000e+00   3.0000000e+00   4.3800000e+01   1.0000000e+00   1.0000000e+00   0.0000000e+00   0.0000000e+00   3.2970000e+00   8.8100000e-01   9.8330000e+00   3.0000000e+00   1.0120000e+00   1.1130000e+00   0.0000000e+00   0.0000000e+00   0.0000000e+00   1.2950000e+00   1.0000000e+00   0.0000000e+00   1.0000000e+00   0.0000000e+00   2.2460000e+00  -2.5000000e-02   0.0000000e+00   0.0000000e+00   1.0600000e+00   0.0000000e+00   2.0000000e+00   0.0000000e+00   1.0000000e+00   3.9030000e+00   2.5680000e+00   0.0000000e+00   8.5620000e+00   0.0000000e+00   1.0000000e+00
   0.0000000e+00   4.9350000e+00   3.5332000e+00   3.0000000e+00   0.0000000e+00   0.0000000e+00   0.0000000e+00   4.0000000e+00   4.6200000e+01   0.0000000e+00   1.0000000e+00   0.0000000e+00   0.0000000e+00   3.6600000e+00   8.6100000e-01   1.0060000e+01   2.0000000e+00   1.0730000e+00   1.0990000e+00   0.0000000e+00   0.0000000e+00   0.0000000e+00   1.3330000e+00   1.0000000e+00   0.0000000e+00   1.0000000e+00   0.0000000e+00   2.3030000e+00   1.5000000e-02   0.0000000e+00   0.0000000e+00   1.0470000e+00   0.0000000e+00   4.0000000e+00   0.0000000e+00   1.0000000e+00   4.1190000e+00   2.9000000e+00   0.0000000e+00   9.1540000e+00   0.0000000e+00   3.0000000e+00
   0.0000000e+00   4.9350000e+00   3.5136000e+00   3.0000000e+00   0.0000000e+00   0.0000000e+00   0.0000000e+00   4.0000000e+00   4.6200000e+01   0.0000000e+00   1.0000000e+00   0.0000000e+00   0.0000000e+00   4.0690000e+00   8.6100000e-01   1.0060000e+01   2.0000000e+00   1.0660000e+00   1.0910000e+00   0.0000000e+00   0.0000000e+00   0.0000000e+00   1.3790000e+00   1.0000000e+00   1.0000000e+00   1.0000000e+00   0.0000000e+00   2.3030000e+00   1.4000000e-02   1.0000000e+00   0.0000000e+00   1.0470000e+00   0.0000000e+00   4.0000000e+00   0.0000000e+00   1.0000000e+00   6.8800000e+00   2.7640000e+00   0.0000000e+00   1.1635000e+01   0.0000000e+00   3.0000000e+00
   0.0000000e+00   4.9600000e+00   2.2721000e+00   2.0000000e+00   0.0000000e+00   0.0000000e+00   0.0000000e+00   2.0000000e+00   4.1700000e+01   1.0000000e+00   2.0000000e+00   0.0000000e+00   0.0000000e+00   4.4130000e+00   9.4500000e-01   1.0234000e+01   4.0000000e+00   1.0170000e+00   1.1080000e+00   0.0000000e+00   0.0000000e+00   0.0000000e+00   1.3080000e+00   2.0000000e+00   1.0000000e+00   0.0000000e+00   0.0000000e+00   2.3270000e+00  -1.0000000e-03   1.0000000e+00   0.0000000e+00   2.8140000e+00   0.0000000e+00   1.0000000e+00   0.0000000e+00   0.0000000e+00   7.0650000e+00   2.1070000e+00   0.0000000e+00   1.2279000e+01   0.0000000e+00   2.0000000e+00
   0.0000000e+00   4.8040000e+00   1.7705000e+00   0.0000000e+00   0.0000000e+00   6.0000000e+00   0.0000000e+00   2.0000000e+00   5.0000000e+01   0.0000000e+00   4.0000000e+00   6.0000000e+00  -2.2400000e-01   4.2030000e+00   4.6500000e-01   1.0828000e+01   1.2000000e+01   1.0200000e+00   1.1080000e+00   0.0000000e+00   0.0000000e+00   0.0000000e+00   1.2690000e+00   3.0000000e+00   0.0000000e+00   0.0000000e+00   0.0000000e+00   2.2830000e+00   0.0000000e+00   0.0000000e+00   2.3610000e+01   6.1200000e+00   0.0000000e+00   0.0000000e+00   6.0000000e+00   0.0000000e+00   3.7410000e+00   2.5000000e+00   2.0000000e+00   9.2650000e+00   0.0000000e+00   0.0000000e+00
   0.0000000e+00   5.4270000e+00   2.3997000e+00   0.0000000e+00   0.0000000e+00   0.0000000e+00   2.0000000e+00   2.0000000e+00   4.2900000e+01   4.0000000e+00   2.0000000e+00   0.0000000e+00   0.0000000e+00   3.8750000e+00   6.8000000e-01   1.1012000e+01   1.0000000e+01   9.8500000e-01   1.1190000e+00   0.0000000e+00   0.0000000e+00   0.0000000e+00   1.2610000e+00   2.0000000e+00   0.0000000e+00   0.0000000e+00   0.0000000e+00   2.3810000e+00   0.0000000e+00   0.0000000e+00   0.0000000e+00   4.1510000e+00   0.0000000e+00   0.0000000e+00   0.0000000e+00   0.0000000e+00   3.7020000e+00   2.0420000e+00   0.0000000e+00   8.8470000e+00   0.0000000e+00   0.0000000e+00
[truncated: 310,254 more chars]
