# Supplementary material for: A pre-averaged pseudo nearest neighbor classifier
Source: PeerJ Comput Sci. 2024 Aug 13;10:e2247. doi: 10.7717/peerj-cs.2247 (PMC11419614; doi:10.7717/peerj-cs.2247)
Supplement: Supplemental Information 2 [file peerj-cs-10-2247-s002.zip › dataset/Sonar.data]

   0.0000000e+00   2.0000000e-02   3.7100000e-02   4.2800000e-02   2.0700000e-02   9.5400000e-02   9.8600000e-02   1.5390000e-01   1.6010000e-01   3.1090000e-01   2.1110000e-01   1.6090000e-01   1.5820000e-01   2.2380000e-01   6.4500000e-02   6.6000000e-02   2.2730000e-01   3.1000000e-01   2.9990000e-01   5.0780000e-01   4.7970000e-01   5.7830000e-01   5.0710000e-01   4.3280000e-01   5.5500000e-01   6.7110000e-01   6.4150000e-01   7.1040000e-01   8.0800000e-01   6.7910000e-01   3.8570000e-01   1.3070000e-01   2.6040000e-01   5.1210000e-01   7.5470000e-01   8.5370000e-01   8.5070000e-01   6.6920000e-01   6.0970000e-01   4.9430000e-01   2.7440000e-01   5.1000000e-02   2.8340000e-01   2.8250000e-01   4.2560000e-01   2.6410000e-01   1.3860000e-01   1.0510000e-01   1.3430000e-01   3.8300000e-02   3.2400000e-02   2.3200000e-02   2.7000000e-03   6.5000000e-03   1.5900000e-02   7.2000000e-03   1.6700000e-02   1.8000000e-02   8.4000000e-03   9.0000000e-03   3.2000000e-03
   0.0000000e+00   4.5300000e-02   5.2300000e-02   8.4300000e-02   6.8900000e-02   1.1830000e-01   2.5830000e-01   2.1560000e-01   3.4810000e-01   3.3370000e-01   2.8720000e-01   4.9180000e-01   6.5520000e-01   6.9190000e-01   7.7970000e-01   7.4640000e-01   9.4440000e-01   1.0000000e+00   8.8740000e-01   8.0240000e-01   7.8180000e-01   5.2120000e-01   4.0520000e-01   3.9570000e-01   3.9140000e-01   3.2500000e-01   3.2000000e-01   3.2710000e-01   2.7670000e-01   4.4230000e-01   2.0280000e-01   3.7880000e-01   2.9470000e-01   1.9840000e-01   2.3410000e-01   1.3060000e-01   4.1820000e-01   3.8350000e-01   1.0570000e-01   1.8400000e-01   1.9700000e-01   1.6740000e-01   5.8300000e-02   1.4010000e-01   1.6280000e-01   6.2100000e-02   2.0300000e-02   5.3000000e-02   7.4200000e-02   4.0900000e-02   6.1000000e-03   1.2500000e-02   8.4000000e-03   8.9000000e-03   4.8000000e-03   9.4000000e-03   1.9100000e-02   1.4000000e-02   4.9000000e-03   5.2000000e-03   4.4000000e-03
   0.0000000e+00   2.6200000e-02   5.8200000e-02   1.0990000e-01   1.0830000e-01   9.7400000e-02   2.2800000e-01   2.4310000e-01   3.7710000e-01   5.5980000e-01   6.1940000e-01   6.3330000e-01   7.0600000e-01   5.5440000e-01   5.3200000e-01   6.4790000e-01   6.9310000e-01   6.7590000e-01   7.5510000e-01   8.9290000e-01   8.6190000e-01   7.9740000e-01   6.7370000e-01   4.2930000e-01   3.6480000e-01   5.3310000e-01   2.4130000e-01   5.0700000e-01   8.5330000e-01   6.0360000e-01   8.5140000e-01   8.5120000e-01   5.0450000e-01   1.8620000e-01   2.7090000e-01   4.2320000e-01   3.0430000e-01   6.1160000e-01   6.7560000e-01   5.3750000e-01   4.7190000e-01   4.6470000e-01   2.5870000e-01   2.1290000e-01   2.2220000e-01   2.1110000e-01   1.7600000e-02   1.3480000e-01   7.4400000e-02   1.3000000e-02   1.0600000e-02   3.3000000e-03   2.3200000e-02   1.6600000e-02   9.5000000e-03   1.8000000e-02   2.4400000e-02   3.1600000e-02   1.6400000e-02   9.5000000e-03   7.8000000e-03
   0.0000000e+00   1.0000000e-02   1.7100000e-02   6.2300000e-02   2.0500000e-02   2.0500000e-02   3.6800000e-02   1.0980000e-01   1.2760000e-01   5.9800000e-02   1.2640000e-01   8.8100000e-02   1.9920000e-01   1.8400000e-02   2.2610000e-01   1.7290000e-01   2.1310000e-01   6.9300000e-02   2.2810000e-01   4.0600000e-01   3.9730000e-01   2.7410000e-01   3.6900000e-01   5.5560000e-01   4.8460000e-01   3.1400000e-01   5.3340000e-01   5.2560000e-01   2.5200000e-01   2.0900000e-01   3.5590000e-01   6.2600000e-01   7.3400000e-01   6.1200000e-01   3.4970000e-01   3.9530000e-01   3.0120000e-01   5.4080000e-01   8.8140000e-01   9.8570000e-01   9.1670000e-01   6.1210000e-01   5.0060000e-01   3.2100000e-01   3.2020000e-01   4.2950000e-01   3.6540000e-01   2.6550000e-01   1.5760000e-01   6.8100000e-02   2.9400000e-02   2.4100000e-02   1.2100000e-02   3.6000000e-03   1.5000000e-02   8.5000000e-03   7.3000000e-03   5.0000000e-03   4.4000000e-03   4.0000000e-03   1.1700000e-02
   0.0000000e+00   7.6200000e-02   6.6600000e-02   4.8100000e-02   3.9400000e-02   5.9000000e-02   6.4900000e-02   1.2090000e-01   2.4670000e-01   3.5640000e-01   4.4590000e-01   4.1520000e-01   3.9520000e-01   4.2560000e-01   4.1350000e-01   4.5280000e-01   5.3260000e-01   7.3060000e-01   6.1930000e-01   2.0320000e-01   4.6360000e-01   4.1480000e-01   4.2920000e-01   5.7300000e-01   5.3990000e-01   3.1610000e-01   2.2850000e-01   6.9950000e-01   1.0000000e+00   7.2620000e-01   4.7240000e-01   5.1030000e-01   5.4590000e-01   2.8810000e-01   9.8100000e-02   1.9510000e-01   4.1810000e-01   4.6040000e-01   3.2170000e-01   2.8280000e-01   2.4300000e-01   1.9790000e-01   2.4440000e-01   1.8470000e-01   8.4100000e-02   6.9200000e-02   5.2800000e-02   3.5700000e-02   8.5000000e-03   2.3000000e-02   4.6000000e-03   1.5600000e-02   3.1000000e-03   5.4000000e-03   1.0500000e-02   1.1000000e-02   1.5000000e-03   7.2000000e-03   4.8000000e-03   1.0700000e-02   9.4000000e-03
   0.0000000e+00   2.8600000e-02   4.5300000e-02   2.7700000e-02   1.7400000e-02   3.8400000e-02   9.9000000e-02   1.2010000e-01   1.8330000e-01   2.1050000e-01   3.0390000e-01   2.9880000e-01   4.2500000e-01   6.3430000e-01   8.1980000e-01   1.0000000e+00   9.9880000e-01   9.5080000e-01   9.0250000e-01   7.2340000e-01   5.1220000e-01   2.0740000e-01   3.9850000e-01   5.8900000e-01   2.8720000e-01   2.0430000e-01   5.7820000e-01   5.3890000e-01   3.7500000e-01   3.4110000e-01   5.0670000e-01   5.5800000e-01   4.7780000e-01   3.2990000e-01   2.1980000e-01   1.4070000e-01   2.8560000e-01   3.8070000e-01   4.1580000e-01   4.0540000e-01   3.2960000e-01   2.7070000e-01   2.6500000e-01   7.2300000e-02   1.2380000e-01   1.1920000e-01   1.0890000e-01   6.2300000e-02   4.9400000e-02   2.6400000e-02   8.1000000e-03   1.0400000e-02   4.5000000e-03   1.4000000e-03   3.8000000e-03   1.3000000e-03   8.9000000e-03   5.7000000e-03   2.7000000e-03   5.1000000e-03   6.2000000e-03
   0.0000000e+00   3.1700000e-02   9.5600000e-02   1.3210000e-01   1.4080000e-01   1.6740000e-01   1.7100000e-01   7.3100000e-02   1.4010000e-01   2.0830000e-01   3.5130000e-01   1.7860000e-01   6.5800000e-02   5.1300000e-02   3.7520000e-01   5.4190000e-01   5.4400000e-01   5.1500000e-01   4.2620000e-01   2.0240000e-01   4.2330000e-01   7.7230000e-01   9.7350000e-01   9.3900000e-01   5.5590000e-01   5.2680000e-01   6.8260000e-01   5.7130000e-01   5.4290000e-01   2.1770000e-01   2.1490000e-01   5.8110000e-01   6.3230000e-01   2.9650000e-01   1.8730000e-01   2.9690000e-01   5.1630000e-01   6.1530000e-01   4.2830000e-01   5.4790000e-01   6.1330000e-01   5.0170000e-01   2.3770000e-01   1.9570000e-01   1.7490000e-01   1.3040000e-01   5.9700000e-02   1.1240000e-01   1.0470000e-01   5.0700000e-02   1.5900000e-02   1.9500000e-02   2.0100000e-02   2.4800000e-02   1.3100000e-02   7.0000000e-03   1.3800000e-02   9.2000000e-03   1.4300000e-02   3.6000000e-03   1.0300000e-02
   0.0000000e+00   5.1900000e-02   5.4800000e-02   8.4200000e-02   3.1900000e-02   1.1580000e-01   9.2200000e-02   1.0270000e-01   6.1300000e-02   1.4650000e-01   2.8380000e-01   2.8020000e-01   3.0860000e-01   2.6570000e-01   3.8010000e-01   5.6260000e-01   4.3760000e-01   2.6170000e-01   1.1990000e-01   6.6760000e-01   9.4020000e-01   7.8320000e-01   5.3520000e-01   6.8090000e-01   9.1740000e-01   7.6130000e-01   8.2200000e-01   8.8720000e-01   6.0910000e-01   2.9670000e-01   1.1030000e-01   1.3180000e-01   6.2400000e-02   9.9000000e-02   4.0060000e-01   3.6660000e-01   1.0500000e-01   1.9150000e-01   3.9300000e-01   4.2880000e-01   2.5460000e-01   1.1510000e-01   2.1960000e-01   1.8790000e-01   1.4370000e-01   2.1460000e-01   2.3600000e-01   1.1250000e-01   2.5400000e-02   2.8500000e-02   1.7800000e-02   5.2000000e-03   8.1000000e-03   1.2000000e-02   4.5000000e-03   1.2100000e-02   9.7000000e-03   8.5000000e-03   4.7000000e-03   4.8000000e-03   5.3000000e-03
   0.0000000e+00   2.2300000e-02   3.7500000e-02   4.8400000e-02   4.7500000e-02   6.4700000e-02   5.9100000e-02   7.5300000e-02   9.8000000e-03   6.8400000e-02   1.4870000e-01   1.1560000e-01   1.6540000e-01   3.8330000e-01   3.5980000e-01   1.7130000e-01   1.1360000e-01   3.4900000e-02   3.7960000e-01   7.4010000e-01   9.9250000e-01   9.8020000e-01   8.8900000e-01   6.7120000e-01   4.2860000e-01   3.3740000e-01   7.3660000e-01   9.6110000e-01   7.3530000e-01   4.8560000e-01   1.5940000e-01   3.0070000e-01   4.0960000e-01   3.1700000e-01   3.3050000e-01   3.4080000e-01   2.1860000e-01   2.4630000e-01   2.7260000e-01   1.6800000e-01   2.7920000e-01   2.5580000e-01   1.7400000e-01   2.1210000e-01   1.0990000e-01   9.8500000e-02   1.2710000e-01   1.4590000e-01   1.1640000e-01   7.7700000e-02   4.3900000e-02   6.1000000e-03   1.4500000e-02   1.2800000e-02   1.4500000e-02   5.8000000e-03   4.9000000e-03   6.5000000e-03   9.3000000e-03   5.9000000e-03   2.2000000e-03
   0.0000000e+00   1.6400000e-02   1.7300000e-02   3.4700000e-02   7.0000000e-03   1.8700000e-02   6.7100000e-02   1.0560000e-01   6.9700000e-02   9.6200000e-02   2.5100000e-02   8.0100000e-02   1.0560000e-01   1.2660000e-01   8.9000000e-02   1.9800000e-02   1.1330000e-01   2.8260000e-01   3.2340000e-01   3.2380000e-01   4.3330000e-01   6.0680000e-01   7.6520000e-01   9.2030000e-01   9.7190000e-01   9.2070000e-01   7.5450000e-01   8.2890000e-01   8.9070000e-01   7.3090000e-01   6.8960000e-01   5.8290000e-01   4.9350000e-01   3.1010000e-01   3.0600000e-02   2.4400000e-02   1.1080000e-01   1.5940000e-01   1.3710000e-01   6.9600000e-02   4.5200000e-02   6.2000000e-02   1.4210000e-01   1.5970000e-01   1.3840000e-01   3.7200000e-02   6.8800000e-02   8.6700000e-02   5.1300000e-02   9.2000000e-03   1.9800000e-02   1.1800000e-02   9.0000000e-03   2.2300000e-02   1.7900000e-02   8.4000000e-03   6.8000000e-03   3.2000000e-03   3.5000000e-03   5.6000000e-03   4.0000000e-03
   0.0000000e+00   3.9000000e-03   6.3000000e-03   1.5200000e-02   3.3600000e-02   3.1000000e-02   2.8400000e-02   3.9600000e-02   2.7200000e-02   3.2300000e-02   4.5200000e-02   4.9200000e-02   9.9600000e-02   1.4240000e-01   1.1940000e-01   6.2800000e-02   9.0700000e-02   1.1770000e-01   1.4290000e-01   1.2230000e-01   1.1040000e-01   1.8470000e-01   3.7150000e-01   4.3820000e-01   5.7070000e-01   6.6540000e-01   7.4760000e-01   7.6540000e-01   8.5550000e-01   9.7200000e-01   9.2210000e-01   7.5020000e-01   7.2090000e-01   7.7570000e-01   6.0550000e-01   5.0210000e-01   4.4990000e-01   3.9470000e-01   4.2810000e-01   4.4270000e-01   3.7490000e-01   1.9720000e-01   5.1100000e-02   7.9300000e-02   1.2690000e-01   1.5330000e-01   6.9000000e-02   4.0200000e-02   5.3400000e-02   2.2800000e-02   7.3000000e-03   6.2000000e-03   6.2000000e-03   1.2000000e-02   5.2000000e-03   5.6000000e-03   9.3000000e-03   4.2000000e-03   3.0000000e-04   5.3000000e-03   3.6000000e-03
   0.0000000e+00   1.2300000e-02   3.0900000e-02   1.6900000e-02   3.1300000e-02   3.5800000e-02   1.0200000e-02   1.8200000e-02   5.7900000e-02   1.1220000e-01   8.3500000e-02   5.4800000e-02   8.4700000e-02   2.0260000e-01   2.5570000e-01   1.8700000e-01   2.0320000e-01   1.4630000e-01   2.8490000e-01   5.8240000e-01   7.7280000e-01   7.8520000e-01   8.5150000e-01   5.3120000e-01   3.6530000e-01   5.9730000e-01   8.2750000e-01   1.0000000e+00   8.6730000e-01   6.3010000e-01   4.5910000e-01   3.9400000e-01   2.5760000e-01   2.8170000e-01   2.6410000e-01   2.7570000e-01   2.6980000e-01   3.9940000e-01   4.5760000e-01   3.9400000e-01   2.5220000e-01   1.7820000e-01   1.3540000e-01   5.1600000e-02   3.3700000e-02   8.9400000e-02   8.6100000e-02   8.7200000e-02   4.4500000e-02   1.3400000e-02   2.1700000e-02   1.8800000e-02   1.3300000e-02   2.6500000e-02   2.2400000e-02   7.4000000e-03   1.1800000e-02   2.6000000e-03   9.2000000e-03   9.0000000e-04   4.4000000e-03
   0.0000000e+00   7.9000000e-03   8.6000000e-03   5.5000000e-03   2.5000000e-02   3.4400000e-02   5.4600000e-02   5.2800000e-02   9.5800000e-02   1.0090000e-01   1.2400000e-01   1.0970000e-01   1.2150000e-01   1.8740000e-01   3.3830000e-01   3.2270000e-01   2.7230000e-01   3.9430000e-01   6.4320000e-01   7.2710000e-01   8.6730000e-01   9.6740000e-01   9.8470000e-01   9.4800000e-01   8.0360000e-01   6.8330000e-01   5.1360000e-01   3.0900000e-01   8.3200000e-02   4.0190000e-01   2.3440000e-01   1.9050000e-01   1.2350000e-01   1.7170000e-01   2.3510000e-01   2.4890000e-01   3.6490000e-01   3.3820000e-01   1.5890000e-01   9.8900000e-02   1.0890000e-01   1.0430000e-01   8.3900000e-02   1.3910000e-01   8.1900000e-02   6.7800000e-02   6.6300000e-02   1.2020000e-01   6.9200000e-02   1.5200000e-02   2.6600000e-02   1.7400000e-02   1.7600000e-02   1.2700000e-02   8.8000000e-03   9.8000000e-03   1.9000000e-03   5.9000000e-03   5.8000000e-03   5.9000000e-03   3.2000000e-03
   0.0000000e+00   9.0000000e-03   6.2000000e-03   2.5300000e-02   4.8900000e-02   1.1970000e-01   1.5890000e-01   1.3920000e-01   9.8700000e-02   9.5500000e-02   1.8950000e-01   1.8960000e-01   2.5470000e-01   4.0730000e-01   2.9880000e-01   2.9010000e-01   5.3260000e-01   4.0220000e-01   1.5710000e-01   3.0240000e-01   3.9070000e-01   3.5420000e-01   4.4380000e-01   6.4140000e-01   4.6010000e-01   6.0090000e-01   8.6900000e-01   8.3450000e-01   7.6690000e-01   5.0810000e-01   4.6200000e-01   5.3800000e-01   5.3750000e-01   3.8440000e-01   3.6010000e-01   7.4020000e-01   7.7610000e-01   3.8580000e-01   6.6700000e-02   3.6840000e-01   6.1140000e-01   3.5100000e-01   2.3120000e-01   2.1950000e-01   3.0510000e-01   1.9370000e-01   1.5700000e-01   4.7900000e-02   5.3800000e-02   1.4600000e-02   6.8000000e-03   1.8700000e-02   5.9000000e-03   9.5000000e-03   1.9400000e-02   8.0000000e-03   1.5200000e-02   1.5800000e-02   5.3000000e-03   1.8900000e-02   1.0200000e-02
   0.0000000e+00   1.2400000e-02   4.3300000e-02   6.0400000e-02   4.4900000e-02   5.9700000e-02   3.5500000e-02   5.3100000e-02   3.4300000e-02   1.0520000e-01   2.1200000e-01   1.6400000e-01   1.9010000e-01   3.0260000e-01   2.0190000e-01   5.9200000e-02   2.3900000e-01   3.6570000e-01   3.8090000e-01   5.9290000e-01   6.2990000e-01   5.8010000e-01   4.5740000e-01   4.4490000e-01   3.6910000e-01   6.4460000e-01   8.9400000e-01   8.9780000e-01   4.9800000e-01   3.3330000e-01   2.3500000e-01   1.5530000e-01   3.6660000e-01   4.3400000e-01   3.0820000e-01   3.0240000e-01   4.1090000e-01   5.5010000e-01   4.1290000e-01   5.4990000e-01   5.0180000e-01   3.1320000e-01   2.8020000e-01   2.3510000e-01   2.2980000e-01   1.1550000e-01   7.2400000e-02   6.2100000e-02   3.1800000e-02   4.5000000e-02   1.6700000e-02   7.8000000e-03   8.3000000e-03   5.7000000e-03   1.7400000e-02   1.8800000e-02   5.4000000e-03   1.1400000e-02   1.9600000e-02   1.4700000e-02   6.2000000e-03
   0.0000000e+00   2.9800000e-02   6.1500000e-02   6.5000000e-02   9.2100000e-02   1.6150000e-01   2.2940000e-01   2.1760000e-01   2.0330000e-01   1.4590000e-01   8.5200000e-02   2.4760000e-01   3.6450000e-01   2.7770000e-01   2.8260000e-01   3.2370000e-01   4.3350000e-01   5.6380000e-01   4.5550000e-01   4.3480000e-01   6.4330000e-01   3.9320000e-01   1.9890000e-01   3.5400000e-01   9.1650000e-01   9.3710000e-01   4.6200000e-01   2.7710000e-01   6.6130000e-01   8.0280000e-01   4.2000000e-01   5.1920000e-01   6.9620000e-01   5.7920000e-01   8.8890000e-01   7.8630000e-01   7.1330000e-01   7.6150000e-01   4.4010000e-01   3.0090000e-01   3.1630000e-01   2.8090000e-01   2.8980000e-01   5.2600000e-02   1.8670000e-01   1.5530000e-01   1.6330000e-01   1.2520000e-01   7.4800000e-02   4.5200000e-02   6.4000000e-03   1.5400000e-02   3.1000000e-03   1.5300000e-02   7.1000000e-03   2.1200000e-02   7.6000000e-03   1.5200000e-02   4.9000000e-03   2.0000000e-02   7.3000000e-03
   0.0000000e+00   3.5200000e-02   1.1600000e-02   1.9100000e-02   4.6900000e-02   7.3700000e-02   1.1850000e-01   1.6830000e-01   1.5410000e-01   1.4660000e-01   2.9120000e-01   2.3280000e-01   2.2370000e-01   2.4700000e-01   1.5600000e-01   3.4910000e-01   3.3080000e-01   2.2990000e-01   2.2030000e-01   2.4930000e-01   4.1280000e-01   3.1580000e-01   6.1910000e-01   5.8540000e-01   3.3950000e-01   2.5610000e-01   5.5990000e-01   8.1450000e-01   6.9410000e-01   6.9850000e-01   8.6600000e-01   5.9300000e-01   3.6640000e-01   6.7500000e-01   8.6970000e-01   7.8370000e-01   7.5520000e-01   5.7890000e-01   4.7130000e-01   1.2520000e-01   6.0870000e-01   7.3220000e-01   5.9770000e-01   3.4310000e-01   1.8030000e-01   2.3780000e-01   3.4240000e-01   2.3030000e-01   6.8900000e-02   2.1600000e-02   4.6900000e-02   4.2600000e-02   3.4600000e-02   1.5800000e-02   1.5400000e-02   1.0900000e-02   4.8000000e-03   9.5000000e-03   1.5000000e-03   7.3000000e-03   6.7000000e-03
   0.0000000e+00   1.9200000e-02   6.0700000e-02   3.7800000e-02   7.7400000e-02   1.3880000e-01   8.0900000e-02   5.6800000e-02   2.1900000e-02   1.0370000e-01   1.1860000e-01   1.2370000e-01   1.6010000e-01   3.5200000e-01   4.4790000e-01   3.7690000e-01   5.7610000e-01   6.4260000e-01   6.7900000e-01   7.1570000e-01   5.4660000e-01   5.3990000e-01   6.3620000e-01   7.8490000e-01   7.7560000e-01   5.7800000e-01   4.8620000e-01   4.1810000e-01   2.4570000e-01   7.1600000e-02   6.1300000e-02   1.8160000e-01   4.4930000e-01   5.9760000e-01   3.7850000e-01   2.4950000e-01   5.7710000e-01   8.8520000e-01   8.4090000e-01   3.5700000e-01   3.1330000e-01   6.0960000e-01   6.3780000e-01   2.7090000e-01   1.4190000e-01   1.2600000e-01   1.2880000e-01   7.9000000e-02   8.2900000e-02   5.2000000e-02   2.1600000e-02   3.6000000e-02   3.3100000e-02   1.3100000e-02   1.2000000e-02   1.0800000e-02   2.4000000e-03   4.5000000e-03   3.7000000e-03   1.1200000e-02   7.5000000e-03
   0.0000000e+00   2.7000000e-02   9.2000000e-03   1.4500000e-02   2.7800000e-02   4.1200000e-02   7.5700000e-02   1.0260000e-01   1.1380000e-01   7.9400000e-02   1.5200000e-01   1.6750000e-01   1.3700000e-01   1.3610000e-01   1.3450000e-01   2.1440000e-01   5.3540000e-01   6.8300000e-01   5.6000000e-01   3.0930000e-01   3.2260000e-01   4.4300000e-01   5.5730000e-01   5.7820000e-01   6.1730000e-01   8.1320000e-01   9.8190000e-01   9.8230000e-01   9.1660000e-01   7.4230000e-01   7.7360000e-01   8.4730000e-01   7.3520000e-01   6.6710000e-01   6.0830000e-01   6.2390000e-01   5.9720000e-01   5.7150000e-01   5.2420000e-01   2.9240000e-01   1.5360000e-01   2.0030000e-01   2.0310000e-01   2.2070000e-01   1.7780000e-01   1.3530000e-01   1.3730000e-01   7.4900000e-02   4.7200000e-02   3.2500000e-02   1.7900000e-02   4.5000000e-03   8.4000000e-03   1.0000000e-03   1.8000000e-03   6.8000000e-03   3.9000000e-03   1.2000000e-02   1.3200000e-02   7.0000000e-03   8.8000000e-03
   0.0000000e+00   1.2600000e-02   1.4900000e-02   6.4100000e-02   1.7320000e-01   2.5650000e-01   2.5590000e-01   2.9470000e-01   4.1100000e-01   4.9830000e-01   5.9200000e-01   5.8320000e-01   5.4190000e-01   5.4720000e-01   5.3140000e-01   4.9810000e-01   6.9850000e-01   8.2920000e-01   7.8390000e-01   8.2150000e-01   9.3630000e-01   1.0000000e+00   9.2240000e-01   7.8390000e-01   5.4700000e-01   4.5620000e-01   5.9220000e-01   5.4480000e-01   3.9710000e-01   8.8200000e-02   2.3850000e-01   2.0050000e-01   5.8700000e-02   2.5440000e-01   2.0090000e-01   3.2900000e-02   1.5470000e-01   1.2120000e-01   2.4460000e-01   3.1710000e-01   3.1950000e-01   3.0510000e-01   8.3600000e-02   1.2660000e-01   1.3810000e-01   1.1360000e-01   5.1600000e-02   7.3000000e-03   2.7800000e-02   3.7200000e-02   1.2100000e-02   1.5300000e-02   9.2000000e-03   3.5000000e-03   9.8000000e-03   1.2100000e-02   6.0000000e-04   1.8100000e-02   9.4000000e-03   1.1600000e-02   6.3000000e-03
   0.0000000e+00   4.7300000e-02   5.0900000e-02   8.1900000e-02   1.2520000e-01   1.7830000e-01   3.0700000e-01   3.0080000e-01   2.3620000e-01   3.8300000e-01   3.7590000e-01   3.0210000e-01   2.9090000e-01   2.3010000e-01   1.4110000e-01   1.5820000e-01   2.4300000e-01   4.4740000e-01   5.9640000e-01   6.7440000e-01   7.9690000e-01   8.3190000e-01   7.8130000e-01   8.6260000e-01   7.3690000e-01   4.1220000e-01   2.5960000e-01   3.3920000e-01   3.7880000e-01   4.4880000e-01   6.2810000e-01   7.4490000e-01   7.3280000e-01   7.7040000e-01   7.8700000e-01   6.0480000e-01   5.8600000e-01   6.3850000e-01   7.2790000e-01   6.2860000e-01   5.3160000e-01   4.0690000e-01   1.7910000e-01   1.6250000e-01   2.5270000e-01   1.9030000e-01   1.6430000e-01   6.0400000e-02   2.0900000e-02   4.3600000e-02   1.7500000e-02   1.0700000e-02   1.9300000e-02   1.1800000e-02   6.4000000e-03   4.2000000e-03   5.4000000e-03   4.9000000e-03   8.2000000e-03   2.8000000e-03   2.7000000e-03
   0.0000000e+00   6.6400000e-02   5.7500000e-02   8.4200000e-02   3.7200000e-02   4.5800000e-02   7.7100000e-02   7.7100000e-02   1.1300000e-01   2.3530000e-01   1.8380000e-01   2.8690000e-01   4.1290000e-01   3.6470000e-01   1.9840000e-01   2.8400000e-01   4.0390000e-01   5.8370000e-01   6.7920000e-01   6.0860000e-01   4.8580000e-01   3.2460000e-01   2.0130000e-01   2.0820000e-01   1.6860000e-01   2.4840000e-01   2.7360000e-01   2.9840000e-01   4.6550000e-01   6.9900000e-01   7.4740000e-01   7.9560000e-01   7.9810000e-01   6.7150000e-01   6.9420000e-01   7.4400000e-01   8.1690000e-01   8.9120000e-01   1.0000000e+00   8.7530000e-01   7.0610000e-01   6.8030000e-01   5.8980000e-01   4.6180000e-01   3.6390000e-01   1.4920000e-01   1.2160000e-01   1.3060000e-01   1.1980000e-01   5.7800000e-02   2.3500000e-02   1.3500000e-02   1.4100000e-02   1.9000000e-02   4.3000000e-03   3.6000000e-03   2.6000000e-03   2.4000000e-03   1.6200000e-02   1.0900000e-02   7.9000000e-03
   0.0000000e+00   9.9000000e-03   4.8400000e-02   2.9900000e-02   2.9700000e-02   6.5200000e-02   1.0770000e-01   2.3630000e-01   2.3850000e-01   7.5000000e-03   1.8820000e-01   1.4560000e-01   1.8920000e-01   3.1760000e-01   1.3400000e-01   2.1690000e-01   2.4580000e-01   2.5890000e-01   2.7860000e-01   2.2980000e-01   6.5600000e-02   1.4410000e-01   1.1790000e-01   1.6680000e-01   1.7830000e-01   2.4760000e-01   2.5700000e-01   1.0360000e-01   5.3560000e-01   7.1240000e-01   6.2910000e-01   4.7560000e-01   6.0150000e-01   7.2080000e-01   6.2340000e-01   5.7250000e-01   7.5230000e-01   8.7120000e-01   9.2520000e-01   9.7090000e-01   9.2970000e-01   8.9950000e-01   7.9110000e-01   5.6000000e-01   2.8380000e-01   4.4070000e-01   5.5070000e-01   4.3310000e-01   2.9050000e-01   1.9810000e-01   7.7900000e-02   3.9600000e-02   1.7300000e-02   1.4900000e-02   1.1500000e-02   2.0200000e-02   1.3900000e-02   2.9000000e-03   1.6000000e-02   1.0600000e-02   1.3400000e-02
   0.0000000e+00   1.1500000e-02   1.5000000e-02   1.3600000e-02   7.6000000e-03   2.1100000e-02   1.0580000e-01   1.0230000e-01   4.4000000e-02   9.3100000e-02   7.3400000e-02   7.4000000e-02   6.2200000e-02   1.0550000e-01   1.1830000e-01   1.7210000e-01   2.5840000e-01   3.2320000e-01   3.8170000e-01   4.2430000e-01   4.2170000e-01   4.4490000e-01   4.0750000e-01   3.3060000e-01   4.0120000e-01   4.4660000e-01   5.2180000e-01   7.5520000e-01   9.5030000e-01   1.0000000e+00   9.0840000e-01   8.2830000e-01   7.5710000e-01   7.2620000e-01   6.1520000e-01   5.6800000e-01   5.7570000e-01   5.3240000e-01   3.6720000e-01   1.6690000e-01   8.6600000e-02   6.4600000e-02   1.8910000e-01   2.6830000e-01   2.8870000e-01   2.3410000e-01   1.6680000e-01   1.0150000e-01   1.1950000e-01   7.0400000e-02   1.6700000e-02   1.0700000e-02   9.1000000e-03   1.6000000e-03   8.4000000e-03   6.4000000e-03   2.6000000e-03   2.9000000e-03   3.7000000e-03   7.0000000e-03   4.1000000e-03
   0.0000000e+00   2.9300000e-02   6.4400000e-02   3.9000000e-02   1.7300000e-02   4.7600000e-02   8.1600000e-02   9.9300000e-02   3.1500000e-02   7.3600000e-02   8.6000000e-02   4.1400000e-02   4.7200000e-02   8.3500000e-02   9.3800000e-02   1.4660000e-01   8.0900000e-02   1.1790000e-01   2.1790000e-01   3.3260000e-01   3.2580000e-01   2.1110000e-01   2.3020000e-01   3.3610000e-01   4.2590000e-01   4.6090000e-01   2.6060000e-01   8.7400000e-02   2.8620000e-01   5.6060000e-01   8.3440000e-01   8.0960000e-01   7.2500000e-01   8.0480000e-01   9.4350000e-01   1.0000000e+00   8.9600000e-01   5.5160000e-01   3.0370000e-01   2.3380000e-01   2.3820000e-01   3.3180000e-01   3.8210000e-01   1.5750000e-01   2.2280000e-01   1.5820000e-01   1.4330000e-01   1.6340000e-01   1.1330000e-01   5.6700000e-02   1.3300000e-02   1.7000000e-02   3.5000000e-03   5.2000000e-03   8.3000000e-03   7.8000000e-03   7.5000000e-03   1.0500000e-02   1.6000000e-02   9.5000000e-03   1.1000000e-03
   0.0000000e+00   2.0100000e-02   2.6000000e-03   1.3800000e-02   6.2000000e-03   1.3300000e-02   1.5100000e-02   5.4100000e-02   2.1000000e-02   5.0500000e-02   1.0970000e-01   8.4100000e-02   9.4200000e-02   1.2040000e-01   4.2000000e-02   3.1000000e-03   1.6200000e-02   6.2400000e-02   2.1270000e-01   3.4360000e-01   3.8130000e-01   3.8250000e-01   4.7640000e-01   6.3130000e-01   7.5230000e-01   8.6750000e-01   8.7880000e-01   7.9010000e-01   8.3570000e-01   9.6310000e-01   9.6190000e-01   9.2360000e-01   8.9030000e-01   9.7080000e-01   9.6470000e-01   7.8920000e-01   5.3070000e-01   2.7180000e-01   1.9530000e-01   1.3740000e-01   3.1050000e-01   3.7900000e-01   4.1050000e-01   3.3550000e-01   2.9980000e-01   2.7480000e-01   2.0240000e-01   1.0430000e-01   4.5300000e-02   3.3700000e-02   1.2200000e-02   7.2000000e-03   1.0800000e-02   7.0000000e-03   6.3000000e-03   3.0000000e-03   1.1000000e-03   7.0000000e-04   2.4000000e-03   5.7000000e-03   4.4000000e-03
   0.0000000e+00   1.5100000e-02   3.2000000e-02   5.9900000e-02   1.0500000e-01   1.1630000e-01   1.7340000e-01   1.6790000e-01   1.1190000e-01   8.8900000e-02   1.2050000e-01   8.4700000e-02   1.5180000e-01   2.3050000e-01   2.7930000e-01   3.4040000e-01   4.5270000e-01   6.9500000e-01   8.8070000e-01   9.1540000e-01   7.5420000e-01   6.7360000e-01   7.1460000e-01   8.3350000e-01   7.7010000e-01   6.9930000e-01   6.5430000e-01   5.0400000e-01   4.9260000e-01   4.9920000e-01   4.1610000e-01   1.6310000e-01   4.0400000e-02   6.3700000e-02   2.9620000e-01   3.6090000e-01   1.8660000e-01   4.7600000e-02   1.4970000e-01   2.4050000e-01   1.9800000e-01   3.1750000e-01   2.3790000e-01   1.7160000e-01   1.5590000e-01   1.5560000e-01   4.2200000e-02   4.9300000e-02   4.7600000e-02   2.1900000e-02   5.9000000e-03   8.6000000e-03   6.1000000e-03   1.5000000e-03   8.4000000e-03   1.2800000e-02   5.4000000e-03   1.1000000e-03   1.9000000e-03   2.3000000e-03   6.2000000e-03
   0.0000000e+00   1.7700000e-02   3.0000000e-02   2.8800000e-02   3.9400000e-02   6.3000000e-02   5.2600000e-02   6.8800000e-02   6.3300000e-02   6.2400000e-02   6.1300000e-02   1.6800000e-01   3.4760000e-01   4.5610000e-01   5.1880000e-01   6.3080000e-01   7.2010000e-01   5.1530000e-01   3.8180000e-01   2.6440000e-01   3.3450000e-01   4.8650000e-01   6.6280000e-01   7.3890000e-01   9.2130000e-01   1.0000000e+00   7.7500000e-01   5.5930000e-01   6.1720000e-01   8.6350000e-01   6.5920000e-01   4.7700000e-01   4.9830000e-01   3.3300000e-01   3.0760000e-01   2.8760000e-01   2.2260000e-01   7.9400000e-02   6.0300000e-02   1.0490000e-01   6.0600000e-02   1.5300000e-01   9.8300000e-02   1.6430000e-01   1.9010000e-01   1.1070000e-01   1.9170000e-01   1.4670000e-01   3.9200000e-02   3.5600000e-02   2.7000000e-02   1.6800000e-02   1.0200000e-02   1.2200000e-02   4.4000000e-03   7.5000000e-03   1.2400000e-02   9.9000000e-03   5.7000000e-03   3.2000000e-03   1.9000000e-03
   0.0000000e+00   1.0000000e-02   2.7500000e-02   1.9000000e-02   3.7100000e-02   4.1600000e-02   2.0100000e-02   3.1400000e-02   6.5100000e-02   1.8960000e-01   2.6680000e-01   3.3760000e-01   3.2820000e-01   2.4320000e-01   1.2680000e-01   1.2780000e-01   4.4410000e-01   6.7950000e-01   7.0510000e-01   7.9660000e-01   9.4010000e-01   9.8570000e-01   8.1930000e-01   5.7890000e-01   6.3940000e-01   7.0430000e-01   6.8750000e-01   4.0810000e-01   1.8110000e-01   2.0640000e-01   3.9170000e-01   3.7910000e-01   2.0420000e-01   2.2270000e-01   3.3410000e-01   3.9840000e-01   5.0770000e-01   5.5340000e-01   3.3520000e-01   2.7230000e-01   2.2780000e-01   2.0440000e-01   1.9860000e-01   8.3500000e-02   9.0800000e-02   1.3800000e-01   1.9480000e-01   1.2110000e-01   8.4300000e-02   5.8900000e-02   2.4700000e-02   1.1800000e-02   8.8000000e-03   1.0400000e-02   3.6000000e-03   8.8000000e-03   4.7000000e-03   1.1700000e-02   2.0000000e-03   9.1000000e-03   5.8000000e-03
   0.0000000e+00   1.8900000e-02   3.0800000e-02   1.9700000e-02   6.2200000e-02   8.0000000e-03   7.8900000e-02   1.4400000e-01   1.4510000e-01   1.7890000e-01   2.5220000e-01   2.6070000e-01   3.7100000e-01   3.9060000e-01   2.6720000e-01   2.7160000e-01   4.1830000e-01   6.9880000e-01   5.7330000e-01   2.2260000e-01   2.6310000e-01   7.4730000e-01   7.2630000e-01   3.3930000e-01   2.8240000e-01   6.0530000e-01   5.8970000e-01   4.9670000e-01   8.6160000e-01   8.3390000e-01   4.0840000e-01   2.2680000e-01   1.7450000e-01   5.0700000e-02   1.5880000e-01   3.0400000e-01   1.3690000e-01   1.6050000e-01   2.0610000e-01   7.3400000e-02   2.0200000e-02   1.6380000e-01   1.5830000e-01   1.8300000e-01   1.8860000e-01   1.0080000e-01   6.6300000e-02   1.8300000e-02   4.0400000e-02   1.0800000e-02   1.4300000e-02   9.1000000e-03   3.8000000e-03   9.6000000e-03   1.4200000e-02   1.9000000e-02   1.4000000e-02   9.9000000e-03   9.2000000e-03   5.2000000e-03   7.5000000e-03
   0.0000000e+00   2.4000000e-02   2.1800000e-02   3.2400000e-02   5.6900000e-02   3.3000000e-02   5.1300000e-02   8.9700000e-02   7.1300000e-02   5.6900000e-02   3.8900000e-02   1.9340000e-01   2.4340000e-01   2.9060000e-01   2.6060000e-01   3.8110000e-01   4.9970000e-01   3.0150000e-01   3.6550000e-01   6.7910000e-01   7.3070000e-01   5.0530000e-01   4.4410000e-01   6.9870000e-01   8.1330000e-01   7.7810000e-01   8.9430000e-01   8.9290000e-01   8.9130000e-01   8.6100000e-01   8.0630000e-01   5.5400000e-01   2.4460000e-01   3.4590000e-01   1.6150000e-01   2.4670000e-01   5.5640000e-01   4.6810000e-01   9.7900000e-02   1.5820000e-01   7.5100000e-02   3.3210000e-01   3.7450000e-01   2.6660000e-01   1.0780000e-01   1.4180000e-01   1.6870000e-01   7.3800000e-02   6.3400000e-02   1.4400000e-02   2.2600000e-02   6.1000000e-03   1.6200000e-02   1.4600000e-02   9.3000000e-03   1.1200000e-02   9.4000000e-03   5.4000000e-03   1.9000000e-03   6.6000000e-03   2.3000000e-03
   0.0000000e+00   8.4000000e-03   1.5300000e-02   2.9100000e-02   4.3200000e-02   9.5100000e-02   7.5200000e-02   4.1400000e-02   2.5900000e-02   6.9200000e-02   1.7530000e-01   1.9700000e-01   1.1670000e-01   1.6830000e-01   8.1400000e-02   2.1790000e-01   5.1210000e-01   7.2310000e-01   7.7760000e-01   6.2220000e-01   3.5010000e-01   3.7330000e-01   2.6220000e-01   3.7760000e-01   7.3610000e-01   8.6730000e-01   8.2230000e-01   7.7720000e-01   7.8620000e-01   5.6520000e-01   3.6350000e-01   3.5340000e-01   3.8650000e-01   3.3700000e-01   1.6930000e-01   2.6270000e-01   3.1950000e-01   1.3880000e-01   1.0480000e-01   1.6810000e-01   1.9100000e-01   1.1740000e-01   9.3300000e-02   8.5600000e-02   9.5100000e-02   9.8600000e-02   9.5600000e-02   4.2600000e-02   4.0700000e-02   1.0600000e-02   1.7900000e-02   5.6000000e-03   2.3600000e-02   1.1400000e-02   1.3600000e-02   1.1700000e-02   6.0000000e-03   5.8000000e-03   3.1000000e-03   7.2000000e-03   4.5000000e-03
   0.0000000e+00   1.9500000e-02   2.1300000e-02   5.8000000e-03   1.9000000e-02   3.1900000e-02   5.7100000e-02   1.0040000e-01   6.6800000e-02   6.9100000e-02   2.4200000e-02   7.2800000e-02   6.3900000e-02   3.0020000e-01   3.8540000e-01   4.7670000e-01   4.6020000e-01   3.1750000e-01   4.1600000e-01   6.4280000e-01   1.0000000e+00   8.6310000e-01   5.2120000e-01   3.1560000e-01   5.9520000e-01   7.7320000e-01   6.0420000e-01   4.3750000e-01   5.4870000e-01   4.7200000e-01   6.2350000e-01   3.8510000e-01   1.5900000e-01   3.8910000e-01   5.2940000e-01   3.5040000e-01   4.4800000e-01   4.0410000e-01   5.0310000e-01   6.4750000e-01   5.4930000e-01   3.5480000e-01   2.0280000e-01   1.8820000e-01   8.4500000e-02   1.3150000e-01   1.5900000e-01   5.6200000e-02   6.1700000e-02   3.4300000e-02   3.7000000e-02   2.6100000e-02   1.5700000e-02   7.4000000e-03   2.7100000e-02   2.0300000e-02   8.9000000e-03   9.5000000e-03   9.5000000e-03   2.1000000e-03   5.3000000e-03
   0.0000000e+00   4.4200000e-02   4.7700000e-02   4.9000000e-03   5.8100000e-02   2.7800000e-02   6.7800000e-02   1.6640000e-01   1.4900000e-01   9.7400000e-02   1.2680000e-01   1.1090000e-01   2.3750000e-01   2.0070000e-01   2.1400000e-01   1.1090000e-01   2.0360000e-01   2.4680000e-01   6.6820000e-01   8.3450000e-01   8.2520000e-01   8.0170000e-01   8.9820000e-01   9.6640000e-01   8.5150000e-01   6.6260000e-01   3.2410000e-01   2.0540000e-01   5.6690000e-01   5.7260000e-01   4.8770000e-01   7.5320000e-01   7.6000000e-01   5.1850000e-01   4.1200000e-01   5.5600000e-01   5.5690000e-01   1.3360000e-01   3.8310000e-01   4.6110000e-01   4.3300000e-01   2.5560000e-01   1.4660000e-01   3.4890000e-01   2.6590000e-01   9.4400000e-02   1.3700000e-01   1.3440000e-01   4.1600000e-02   7.1900000e-02   6.3700000e-02   2.1000000e-02   2.0400000e-02   2.1600000e-02   1.3500000e-02   5.5000000e-03   7.3000000e-03   8.0000000e-03   1.0500000e-02   5.9000000e-03   1.0500000e-02
   0.0000000e+00   3.1100000e-02   4.9100000e-02   6.9200000e-02   8.3100000e-02   7.9000000e-03   2.0000000e-02   9.8100000e-02   1.0160000e-01   2.0250000e-01   7.6700000e-02   1.7670000e-01   2.5550000e-01   2.8120000e-01   2.7220000e-01   3.2270000e-01   3.4630000e-01   5.3950000e-01   7.9110000e-01   9.0640000e-01   8.7010000e-01   7.6720000e-01   2.9570000e-01   4.1480000e-01   6.0430000e-01   3.1780000e-01   3.4820000e-01   6.1580000e-01   8.0490000e-01   6.2890000e-01   4.9990000e-01   5.8300000e-01   6.6600000e-01   4.1240000e-01   1.2600000e-01   2.4870000e-01   4.6760000e-01   5.3820000e-01   3.1500000e-01   2.1390000e-01   1.8480000e-01   1.6790000e-01   2.3280000e-01   1.0150000e-01   7.1300000e-02   6.1500000e-02   7.7900000e-02   7.6100000e-02   8.4500000e-02   5.9200000e-02   6.8000000e-03   8.9000000e-03   8.7000000e-03   3.2000000e-03   1.3000000e-02   1.8800000e-02   1.0100000e-02   2.2900000e-02   1.8200000e-02   4.6000000e-03   3.8000000e-03
   0.0000000e+00   2.0600000e-02   1.3200000e-02   5.3300000e-02   5.6900000e-02   6.4700000e-02   1.4320000e-01   1.3440000e-01   2.0410000e-01   1.5710000e-01   1.5730000e-01   2.3270000e-01   1.7850000e-01   1.5070000e-01   1.9160000e-01   2.0610000e-01   2.3070000e-01   2.3600000e-01   1.2990000e-01   3.8120000e-01   5.8580000e-01   4.4970000e-01   4.8760000e-01   1.0000000e+00   8.6750000e-01   4.7180000e-01   5.3410000e-01   6.1970000e-01   7.1430000e-01   5.6050000e-01   3.7280000e-01   2.4810000e-01   1.9210000e-01   1.3860000e-01   3.3250000e-01   2.8830000e-01   3.2280000e-01   2.6070000e-01   2.0400000e-01   2.3960000e-01   1.3190000e-01   6.8300000e-02   3.3400000e-02   7.1600000e-02   9.7600000e-02   7.8700000e-02   5.2200000e-02   5.0000000e-02   2.3100000e-02   2.2100000e-02   1.4400000e-02   3.0700000e-02   3.8600000e-02   1.4700000e-02   1.8000000e-03   1.0000000e-02   9.6000000e-03   7.7000000e-03   1.8000000e-02   1.0900000e-02   7.0000000e-03
   0.0000000e+00   9.4000000e-03   1.6600000e-02   3.9800000e-02   3.5900000e-02   6.8100000e-02   7.0600000e-02   1.0200000e-01   8.9300000e-02   3.8100000e-02   1.3280000e-01   1.3030000e-01   2.7300000e-02   6.4400000e-02   7.1200000e-02   1.2040000e-01   7.1700000e-02   1.2240000e-01   2.3490000e-01   3.6840000e-01   3.9180000e-01   4.9250000e-01   8.7930000e-01   9.6060000e-01   8.7860000e-01   6.9050000e-01   6.9370000e-01   5.6740000e-01   6.5400000e-01   7.8020000e-01   7.5750000e-01   5.8360000e-01   6.3160000e-01   8.1080000e-01   9.0390000e-01   8.6470000e-01   6.6950000e-01   4.0270000e-01   2.3700000e-01   2.6850000e-01   3.6620000e-01   3.2670000e-01   2.2000000e-01   2.9960000e-01   2.2050000e-01   1.1630000e-01   6.3500000e-02   4.6500000e-02   4.2200000e-02   1.7400000e-02   1.7200000e-02   1.3400000e-02   1.4100000e-02   1.9100000e-02   1.4500000e-02   6.5000000e-03   1.2900000e-02   2.1700000e-02   8.7000000e-03   7.7000000e-03   1.2200000e-02
   0.0000000e+00   3.3300000e-02   2.2100000e-02   2.7000000e-02   4.8100000e-02   6.7900000e-02   9.8100000e-02   8.4300000e-02   1.1720000e-01   7.5900000e-02   9.2000000e-02   1.4750000e-01   5.2200000e-02   1.1190000e-01   9.7000000e-02   1.1740000e-01   1.6780000e-01   1.6420000e-01   1.2050000e-01   4.9400000e-02   1.5440000e-01   3.4850000e-01   6.1460000e-01   9.1460000e-01   9.3640000e-01   8.6770000e-01   8.7720000e-01   8.5530000e-01   8.8330000e-01   1.0000000e+00   8.2960000e-01   6.6010000e-01   5.4990000e-01   5.7160000e-01   6.8590000e-01   6.8250000e-01   5.1420000e-01   2.7500000e-01   1.3580000e-01   1.5510000e-01   2.6460000e-01   1.9940000e-01   1.8830000e-01   2.7460000e-01   1.6510000e-01   5.7500000e-02   6.9500000e-02   5.9800000e-02   4.5600000e-02   2.1000000e-03   6.8000000e-03   3.6000000e-03   2.2000000e-03   3.2000000e-03   6.0000000e-03   5.4000000e-03   6.3000000e-03   1.4300000e-02   1.3200000e-02   5.1000000e-03   4.1000000e-03
   0.0000000e+00   1.2300000e-02   2.2000000e-03   1.9600000e-02   2.0600000e-02   1.8000000e-02   4.9200000e-02   3.3000000e-03   3.9800000e-02   7.9100000e-02   4.7500000e-02   1.1520000e-01   5.2000000e-02   1.1920000e-01   1.9430000e-01   1.8400000e-01   2.0770000e-01   1.9560000e-01   1.6300000e-01   1.2180000e-01   1.0170000e-01   1.3540000e-01   3.1570000e-01   4.6450000e-01   5.9060000e-01   6.7760000e-01   8.1190000e-01   8.5940000e-01   9.2280000e-01   8.3870000e-01   7.2380000e-01   6.2920000e-01   5.1810000e-01   4.6290000e-01   5.2550000e-01   5.1470000e-01   3.9290000e-01   1.2790000e-01   4.1100000e-02   8.5900000e-02   1.1310000e-01   1.3060000e-01   1.7570000e-01   2.6480000e-01   1.9550000e-01   6.5600000e-02   5.8000000e-02   3.1900000e-02   3.0100000e-02   2.7200000e-02   7.4000000e-03   1.4900000e-02   1.2500000e-02   1.3400000e-02   2.6000000e-03   3.8000000e-03   1.8000000e-03   1.1300000e-02   5.8000000e-03   4.7000000e-03   7.1000000e-03
   0.0000000e+00   9.1000000e-03   2.1300000e-02   2.0600000e-02   5.0500000e-02   6.5700000e-02   7.9500000e-02   9.7000000e-02   8.7200000e-02   7.4300000e-02   8.3700000e-02   1.5790000e-01   8.9800000e-02   3.0900000e-02   1.8560000e-01   2.9690000e-01   2.0320000e-01   1.2640000e-01   1.6550000e-01   1.6610000e-01   2.0910000e-01   2.3100000e-01   4.4600000e-01   6.6340000e-01   6.9330000e-01   7.6630000e-01   8.2060000e-01   7.0490000e-01   7.5600000e-01   7.4660000e-01   6.3870000e-01   4.8460000e-01   3.3280000e-01   5.3560000e-01   8.7410000e-01   8.5730000e-01   6.7180000e-01   3.4460000e-01   3.1500000e-01   2.7020000e-01   2.5980000e-01   2.7420000e-01   3.5940000e-01   4.3820000e-01   2.4600000e-01   7.5800000e-02   1.8700000e-02   7.9700000e-02   7.4800000e-02   3.6700000e-02   1.5500000e-02   3.0000000e-02   1.1200000e-02   1.1200000e-02   1.0200000e-02   2.6000000e-03   9.7000000e-03   9.8000000e-03   4.3000000e-03   7.1000000e-03   1.0800000e-02
   0.0000000e+00   6.8000000e-03   2.3200000e-02   5.1300000e-02   4.4400000e-02   2.4900000e-02   6.3700000e-02   4.2200000e-02   1.1300000e-01   1.9110000e-01   2.4750000e-01   1.6060000e-01   9.2200000e-02   2.3980000e-01   3.2200000e-01   4.2950000e-01   2.6520000e-01   6.6600000e-02   1.4420000e-01   2.3730000e-01   2.5950000e-01   2.4930000e-01   3.9030000e-01   6.3840000e-01   8.0370000e-01   7.0260000e-01   6.8740000e-01   6.9970000e-01   8.5580000e-01   1.0000000e+00   9.6210000e-01   8.9960000e-01   7.5750000e-01   6.9020000e-01   5.6860000e-01   4.3960000e-01   4.5460000e-01   2.9590000e-01   1.5870000e-01   1.6810000e-01   8.4200000e-02   1.1730000e-01   1.7540000e-01   2.7280000e-01   1.7050000e-01   1.9400000e-02   2.1300000e-02   3.5400000e-02   4.2000000e-02   9.3000000e-03   2.0400000e-02   1.9900000e-02   1.7300000e-02   1.6300000e-02   5.5000000e-03   4.5000000e-03   6.8000000e-03   4.1000000e-03   5.2000000e-03   1.9400000e-02   1.0500000e-02
   0.0000000e+00   9.3000000e-03   1.8500000e-02   5.6000000e-03   6.4000000e-03   2.6000000e-02   4.5800000e-02   4.7000000e-02   5.7000000e-03   4.2500000e-02   6.4000000e-02   8.8800000e-02   1.5990000e-01   1.5410000e-01   2.7680000e-01   2.1760000e-01   2.7990000e-01   3.4910000e-01   2.8240000e-01   2.4790000e-01   3.0050000e-01   4.3000000e-01   4.6840000e-01   4.5200000e-01   5.0260000e-01   6.2170000e-01   6.5710000e-01   6.6320000e-01   7.3210000e-01   8.5340000e-01   1.0000000e+00   8.4480000e-01   6.3540000e-01   6.3080000e-01   6.2110000e-01   6.9760000e-01   5.8680000e-01   4.8890000e-01   3.6830000e-01   2.0430000e-01   1.4690000e-01   2.2200000e-01   1.4490000e-01   1.4900000e-01   1.2110000e-01   1.1440000e-01   7.9100000e-02   3.6500000e-02   1.5200000e-02   8.5000000e-03   1.2000000e-02   2.2000000e-03   6.9000000e-03   6.4000000e-03   1.2900000e-02   1.1400000e-02   5.4000000e-03   8.9000000e-03   5.0000000e-03   5.8000000e-03   2.5000000e-03
   0.0000000e+00   2.1100000e-02   3.1900000e-02   4.1500000e-02   2.8600000e-02   1.2100000e-02   4.3800000e-02   1.2990000e-01   1.3900000e-01   6.9500000e-02   5.6800000e-02   8.6900000e-02   1.9350000e-01   1.4780000e-01   1.8710000e-01   1.9940000e-01   3.2830000e-01   6.8610000e-01   5.8140000e-01   2.5000000e-01   1.7340000e-01   3.3630000e-01   5.5880000e-01   6.5920000e-01   7.0120000e-01   8.0990000e-01   8.9010000e-01   8.7450000e-01   7.8870000e-01   8.7250000e-01   9.3760000e-01   8.9200000e-01   7.5080000e-01   6.8320000e-01   7.6100000e-01   9.0170000e-01   1.0000000e+00   9.1230000e-01   7.3880000e-01   5.9150000e-01   4.0570000e-01   3.0190000e-01   2.3310000e-01   2.9310000e-01   2.2980000e-01   2.3910000e-01   1.9100000e-01   1.0960000e-01   3.0000000e-02   1.7100000e-02   3.8300000e-02   5.3000000e-03   9.0000000e-03   4.2000000e-03   1.5300000e-02   1.0600000e-02   2.0000000e-03   1.0500000e-02   4.9000000e-03   7.0000000e-03   8.0000000e-03
   0.0000000e+00   9.3000000e-03   2.6900000e-02   2.1700000e-02   3.3900000e-02   3.0500000e-02   1.1720000e-01   1.4500000e-01   6.3800000e-02   7.4000000e-02   1.3600000e-01   2.1320000e-01   3.7380000e-01   3.7380000e-01   2.6730000e-01   2.3330000e-01   5.3670000e-01   7.3120000e-01   7.6590000e-01   6.2710000e-01   4.3950000e-01   4.3300000e-01   4.3260000e-01   5.5440000e-01   7.3600000e-01   8.5890000e-01   8.9890000e-01   9.4200000e-01   9.4010000e-01   9.3790000e-01   8.5750000e-01   7.2840000e-01   6.7000000e-01   7.5470000e-01   8.7730000e-01   9.9190000e-01   9.9220000e-01   9.4190000e-01   8.3880000e-01   6.6050000e-01   4.8160000e-01   2.9170000e-01   1.7690000e-01   1.1360000e-01   7.0100000e-02   1.5780000e-01   1.9380000e-01   1.1060000e-01   6.9300000e-02   1.7600000e-02   2.0500000e-02   3.0900000e-02   2.1200000e-02   9.1000000e-03   5.6000000e-03   8.6000000e-03   9.2000000e-03   7.0000000e-03   1.1600000e-02   6.0000000e-03   1.1000000e-02
   0.0000000e+00   2.5700000e-02   4.4700000e-02   3.8800000e-02   2.3900000e-02   1.3150000e-01   1.3230000e-01   1.6080000e-01   2.1450000e-01   8.4700000e-02   5.6100000e-02   8.9100000e-02   8.6100000e-02   1.5310000e-01   1.5240000e-01   1.8490000e-01   2.8710000e-01   2.0090000e-01   2.7480000e-01   5.0170000e-01   2.1720000e-01   4.9780000e-01   5.2650000e-01   3.6470000e-01   5.7680000e-01   5.1610000e-01   5.7150000e-01   4.0060000e-01   3.6500000e-01   6.6850000e-01   8.6590000e-01   8.0520000e-01   4.0820000e-01   3.3790000e-01   5.0920000e-01   6.7760000e-01   7.3130000e-01   6.0620000e-01   7.0400000e-01   8.8490000e-01   8.9790000e-01   7.7510000e-01   7.2470000e-01   7.7330000e-01   7.7620000e-01   6.0090000e-01   4.5140000e-01   3.0960000e-01   1.8590000e-01   9.5600000e-02   2.0600000e-02   2.0600000e-02   9.6000000e-03   1.5300000e-02   9.6000000e-03   1.3100000e-02   1.9800000e-02   2.5000000e-03   1.9900000e-02   2.5500000e-02   1.8000000e-02
   0.0000000e+00   4.0800000e-02   6.5300000e-02   3.9700000e-02   6.0400000e-02   4.9600000e-02   1.8170000e-01   1.1780000e-01   1.0240000e-01   5.8300000e-02   2.1760000e-01   2.4590000e-01   3.3320000e-01   3.0870000e-01   2.6130000e-01   3.2320000e-01   3.7310000e-01   4.2030000e-01   5.3640000e-01   7.0620000e-01   8.1960000e-01   8.8350000e-01   8.2990000e-01   7.6090000e-01   7.6050000e-01   8.3670000e-01   8.9050000e-01   7.6520000e-01   5.8970000e-01   3.0370000e-01   8.2300000e-02   2.7870000e-01   7.2410000e-01   8.0320000e-01   8.0500000e-01   7.6760000e-01   7.4680000e-01   6.2530000e-01   1.7300000e-01   2.9160000e-01   5.0030000e-01   5.2200000e-01   4.8240000e-01   4.0040000e-01   3.8770000e-01   1.6510000e-01   4.4200000e-02   6.6300000e-02   4.1800000e-02   4.7500000e-02   2.3500000e-02   6.6000000e-03   6.2000000e-03   1.2900000e-02   1.8400000e-02   6.9000000e-03   1.9800000e-02   1.9900000e-02   1.0200000e-02   7.0000000e-03   5.5000000e-03
   0.0000000e+00   3.0800000e-02   3.3900000e-02   2.0200000e-02   8.8900000e-02   1.5700000e-01   1.7500000e-01   9.2000000e-02   1.3530000e-01   1.5930000e-01   2.7950000e-01   3.3360000e-01   2.9400000e-01   1.6080000e-01   3.3350000e-01   4.9850000e-01   7.2950000e-01   7.3500000e-01   8.2530000e-01   8.7930000e-01   9.6570000e-01   1.0000000e+00   8.7070000e-01   6.4710000e-01   5.9730000e-01   8.2180000e-01   7.7550000e-01   6.1110000e-01   4.1950000e-01   2.9900000e-01   1.3540000e-01   2.4380000e-01   5.6240000e-01   5.5550000e-01   6.9630000e-01   7.2980000e-01   7.0220000e-01   5.4680000e-01   1.4210000e-01   4.7380000e-01   6.4100000e-01   4.3750000e-01   3.1780000e-01   2.3770000e-01   2.8080000e-01   1.3740000e-01   1.1360000e-01   1.0340000e-01   6.8800000e-02   4.2200000e-02   1.1700000e-02   7.0000000e-03   1.6700000e-02   1.2700000e-02   1.3800000e-02   9.0000000e-03   5.1000000e-03   2.9000000e-03   1.2200000e-02   5.6000000e-03   2.0000000e-03
   0.0000000e+00   3.7300000e-02   2.8100000e-02   2.3200000e-02   2.2500000e-02   1.7900000e-02   7.3300000e-02   8.4100000e-02   1.0310000e-01   9.9300000e-02   8.0200000e-02   1.5640000e-01   2.5650000e-01   2.6240000e-01   1.1790000e-01   5.9700000e-02   1.5630000e-01   2.2410000e-01   3.5860000e-01   1.7920000e-01   3.2560000e-01   6.0790000e-01   6.9880000e-01   8.3910000e-01   8.5530000e-01   7.7100000e-01   6.2150000e-01   5.7360000e-01   4.4020000e-01   4.0560000e-01   4.4110000e-01   5.1300000e-01   5.9650000e-01   7.2720000e-01   6.5390000e-01   5.9020000e-01   5.3930000e-01   4.8970000e-01   4.0810000e-01   4.1450000e-01   6.0030000e-01   7.1960000e-01   6.6330000e-01   6.2870000e-01   4.0870000e-01   3.2120000e-01   2.5180000e-01   1.4820000e-01   9.8800000e-02   3.1700000e-02   2.6900000e-02   6.6000000e-03   8.0000000e-04   4.5000000e-03   2.4000000e-03   6.0000000e-04   7.3000000e-03   9.6000000e-03   5.4000000e-03   8.5000000e-03   6.0000000e-03
   0.0000000e+00   1.9000000e-02   3.8000000e-03   6.4200000e-02   4.5200000e-02   3.3300000e-02   6.9000000e-02   9.0100000e-02   1.4540000e-01   7.4000000e-02   3.4900000e-02   1.4590000e-01   3.4730000e-01   3.1970000e-01   2.8230000e-01   1.6600000e-02   5.7200000e-02   2.1640000e-01   4.5630000e-01   3.8190000e-01   5.6270000e-01   6.4840000e-01   7.2350000e-01   8.2420000e-01   8.7660000e-01   1.0000000e+00   8.5820000e-01   6.5630000e-01   5.0870000e-01   4.8170000e-01   4.5300000e-01   4.5210000e-01   4.5320000e-01   5.3850000e-01   5.3080000e-01   5.3560000e-01   5.2710000e-01   4.2600000e-01   2.4360000e-01   1.2050000e-01   3.8450000e-01   4.1070000e-01   5.0670000e-01   4.2160000e-01   2.4790000e-01   1.5860000e-01   1.1240000e-01   6.5100000e-02   7.8900000e-02   3.2500000e-02   7.0000000e-03   2.6000000e-03   9.3000000e-03   1.1800000e-02   1.1200000e-02   9.4000000e-03   1.4000000e-02   7.2000000e-03   2.2000000e-03   5.5000000e-03   1.2200000e-02
   0.0000000e+00   1.1900000e-02   5.8200000e-02   6.2300000e-02   6.0000000e-02   1.3970000e-01   1.8830000e-01   1.4220000e-01   1.4470000e-01   4.8700000e-02   8.6400000e-02   2.1430000e-01   3.7200000e-01   2.6650000e-01   2.1130000e-01   1.1030000e-01   1.1360000e-01   1.9340000e-01   4.1420000e-01   3.2790000e-01   6.2220000e-01   7.4680000e-01   7.6760000e-01   7.8670000e-01   8.2530000e-01   1.0000000e+00   9.4810000e-01   7.5390000e-01   6.0080000e-01   5.4370000e-01   5.3870000e-01   5.6190000e-01   5.1410000e-01   6.0840000e-01   5.6210000e-01   5.9560000e-01   6.0780000e-01   5.0250000e-01   2.8290000e-01   4.7700000e-02   2.8110000e-01   3.4220000e-01   5.1470000e-01   4.3720000e-01   2.4700000e-01   1.7080000e-01   1.3430000e-01   8.3800000e-02   7.5500000e-02   3.0400000e-02   7.4000000e-03   6.9000000e-03   2.5000000e-03   1.0300000e-02   7.4000000e-03   1.2300000e-02   6.9000000e-03   7.6000000e-03   7.3000000e-03   3.0000000e-03   1.3800000e-02
   0.0000000e+00   3.5300000e-02   7.1300000e-02   3.2600000e-02   2.7200000e-02   3.7000000e-02   7.9200000e-02   1.0830000e-01   6.8700000e-02   2.9800000e-02   8.8000000e-02   1.0780000e-01   9.7900000e-02   2.2500000e-01   2.8190000e-01   2.0990000e-01   1.2400000e-01   1.6990000e-01   9.3900000e-02   1.0910000e-01   1.4100000e-01   1.2680000e-01   3.1510000e-01   1.4300000e-01   2.2640000e-01   5.7560000e-01   7.8760000e-01   7.1580000e-01   5.9980000e-01   5.5830000e-01   6.2950000e-01   7.6590000e-01   8.9400000e-01   8.4360000e-01   6.8070000e-01   8.3800000e-01   1.0000000e+00   9.4970000e-01   7.8660000e-01   5.6470000e-01   3.4800000e-01   2.5850000e-01   2.3040000e-01   2.9480000e-01   3.3630000e-01   3.0170000e-01   2.1930000e-01   1.3160000e-01   1.0780000e-01   5.5900000e-02   3.5000000e-03   9.8000000e-03   1.6300000e-02   2.4200000e-02   4.3000000e-03   2.0200000e-02   1.0800000e-02   3.7000000e-03   9.6000000e-03   9.3000000e-03   5.3000000e-03
   0.0000000e+00   1.3100000e-02   6.8000000e-03   3.0800000e-02   3.1100000e-02   8.5000000e-03   7.6700000e-02   7.7100000e-02   6.4000000e-02   7.2600000e-02   9.0100000e-02   7.5000000e-02   8.4400000e-02   1.2260000e-01   1.6190000e-01   2.3170000e-01   2.9340000e-01   3.5260000e-01   3.6570000e-01   3.2210000e-01   3.0930000e-01   4.0840000e-01   4.2850000e-01   4.6630000e-01   5.9560000e-01   6.9480000e-01   8.3860000e-01   8.8750000e-01   6.4040000e-01   3.3080000e-01   3.4250000e-01   4.9200000e-01   4.5920000e-01   3.0340000e-01   4.3660000e-01   5.1750000e-01   5.1220000e-01   4.7460000e-01   4.9020000e-01   4.6030000e-01   4.4600000e-01   4.1960000e-01   2.8730000e-01   2.2960000e-01   9.4900000e-02   9.5000000e-03   5.2700000e-02   3.8300000e-02   1.0700000e-02   1.0800000e-02   7.7000000e-03   1.0900000e-02   6.2000000e-03   2.8000000e-03   4.0000000e-03   7.5000000e-03   3.9000000e-03   5.3000000e-03   1.3000000e-03   5.2000000e-03   2.3000000e-03
   0.0000000e+00   8.7000000e-03   4.6000000e-03   8.1000000e-03   2.3000000e-02   5.8600000e-02   6.8200000e-02   9.9300000e-02   7.1700000e-02   5.7600000e-02   8.1800000e-02   1.3150000e-01   1.8620000e-01   2.7890000e-01   2.5790000e-01   2.2400000e-01   2.5680000e-01   2.9330000e-01   2.9910000e-01   3.9240000e-01   4.6910000e-01   5.6650000e-01   6.4640000e-01   6.7740000e-01   7.5770000e-01   8.8560000e-01   9.4190000e-01   1.0000000e+00   8.5640000e-01   6.7900000e-01   5.5870000e-01   4.1470000e-01   2.9460000e-01   2.0250000e-01   6.8800000e-02   1.1710000e-01   2.1570000e-01   2.2160000e-01   2.7760000e-01   2.3090000e-01   1.4440000e-01   1.5130000e-01   1.7450000e-01   1.7560000e-01   1.4240000e-01   9.0800000e-02   1.3800000e-02   4.6900000e-02   4.8000000e-02   1.5900000e-02   4.5000000e-03   1.5000000e-03   5.2000000e-03   3.8000000e-03   7.9000000e-03   1.1400000e-02   5.0000000e-03   3.0000000e-03   6.4000000e-03   5.8000000e-03   3.0000000e-03
   0.0000000e+00   2.9300000e-02   3.7800000e-02   2.5700000e-02   6.2000000e-03   1.3000000e-02   6.1200000e-02   8.9500000e-02   1.1070000e-01   9.7300000e-02   7.5100000e-02   5.2800000e-02   1.2090000e-01   1.7630000e-01   2.0390000e-01   2.7270000e-01   2.3210000e-01   2.6760000e-01   2.9340000e-01   3.2950000e-01   4.9100000e-01   5.4020000e-01   6.2570000e-01   6.8260000e-01   7.5270000e-01   8.5040000e-01   8.9380000e-01   9.9280000e-01   9.1340000e-01   7.0800000e-01   6.3180000e-01   6.1260000e-01   4.6380000e-01   2.7970000e-01   1.7210000e-01   1.6650000e-01   2.5610000e-01   2.7350000e-01   3.2090000e-01   2.7240000e-01   1.8800000e-01   1.5520000e-01   2.5220000e-01   2.1210000e-01   1.8010000e-01   1.4730000e-01   6.8100000e-02   1.0910000e-01   9.1900000e-02   3.9700000e-02   9.3000000e-03   7.6000000e-03   6.5000000e-03   7.2000000e-03   1.0800000e-02   5.1000000e-03   1.0200000e-02   4.1000000e-03   5.5000000e-03   5.0000000e-03   8.7000000e-03
   0.0000000e+00   1.3200000e-02   8.0000000e-03   1.8800000e-02   1.4100000e-02   4.3600000e-02   6.6800000e-02   6.0900000e-02   1.3100000e-02   8.9900000e-02   9.2200000e-02   1.4450000e-01   1.4750000e-01   2.0870000e-01   2.5580000e-01   2.6030000e-01   1.9850000e-01   2.3940000e-01   3.1340000e-01   4.0770000e-01   4.5290000e-01   4.8930000e-01   5.6660000e-01   6.2340000e-01   6.7410000e-01   8.2820000e-01   8.8230000e-01   9.1960000e-01   8.9650000e-01   7.5490000e-01   6.7360000e-01   6.4630000e-01   5.0070000e-01   3.6630000e-01   2.2980000e-01   1.3620000e-01   2.1230000e-01   2.3950000e-01   2.6730000e-01   2.8650000e-01   2.0600000e-01   1.6590000e-01   2.6330000e-01   2.5520000e-01   1.6960000e-01   1.4670000e-01   1.2860000e-01   9.2600000e-02   7.1600000e-02   3.2500000e-02   2.5800000e-02   1.3600000e-02   4.4000000e-03   2.8000000e-03   2.1000000e-03   2.2000000e-03   4.8000000e-03   1.3800000e-02   1.4000000e-02   2.8000000e-03   6.4000000e-03
   0.0000000e+00   2.0100000e-02   1.1600000e-02   1.2300000e-02   2.4500000e-02   5.4700000e-02   2.0800000e-02   8.9100000e-02   8.3600000e-02   1.3350000e-01   1.1990000e-01   1.7420000e-01   1.3870000e-01   2.0420000e-01   2.5800000e-01   2.6160000e-01   2.0970000e-01   2.5320000e-01   3.2130000e-01   4.3270000e-01   4.7600000e-01   5.3280000e-01   6.0570000e-01   6.6960000e-01   7.4760000e-01   8.9300000e-01   9.4050000e-01   1.0000000e+00   9.7850000e-01   8.4730000e-01   7.6390000e-01   6.7010000e-01   4.9890000e-01   3.7180000e-01   2.1960000e-01   1.4160000e-01   2.6800000e-01   2.6300000e-01   3.1040000e-01   3.3920000e-01   2.1230000e-01   1.1700000e-01   2.6550000e-01   2.2030000e-01   1.5410000e-01   1.4640000e-01   1.0440000e-01   1.2250000e-01   7.4500000e-02   4.9000000e-02   2.2400000e-02   3.2000000e-03   7.6000000e-03   4.5000000e-03   5.6000000e-03   7.5000000e-03   3.7000000e-03   4.5000000e-03   2.9000000e-03   8.0000000e-04   1.8000000e-03
   0.0000000e+00   1.5200000e-02   1.0200000e-02   1.1300000e-02   2.6300000e-02   9.7000000e-03   3.9100000e-02   8.5700000e-02   9.1500000e-02   9.4900000e-02   1.5040000e-01   1.9110000e-01   2.1150000e-01   2.2490000e-01   2.5730000e-01   1.7010000e-01   2.0230000e-01   2.5380000e-01   3.4170000e-01   4.0260000e-01   4.5530000e-01   5.5250000e-01   5.9910000e-01   5.8540000e-01   7.1140000e-01   9.5000000e-01   9.8580000e-01   1.0000000e+00   9.5780000e-01   8.6420000e-01   7.1280000e-01   5.8930000e-01   4.3230000e-01   2.8970000e-01   1.7440000e-01   7.7000000e-02   2.2970000e-01   2.4590000e-01   3.1010000e-01   3.3120000e-01   2.2200000e-01   8.7100000e-02   2.0640000e-01   1.8080000e-01   1.6240000e-01   1.1200000e-01   8.1500000e-02   1.1170000e-01   9.5000000e-02   4.1200000e-02   1.2000000e-02   4.8000000e-03   4.9000000e-03   4.1000000e-03   3.6000000e-03   1.3000000e-03   4.6000000e-03   3.7000000e-03   1.1000000e-03   3.4000000e-03   3.3000000e-03
   0.0000000e+00   2.1600000e-02   1.2400000e-02   1.7400000e-02   1.5200000e-02   6.0800000e-02   1.0260000e-01   1.1390000e-01   8.7700000e-02   1.1600000e-01   8.6600000e-02   1.5640000e-01   7.8000000e-02   9.9700000e-02   9.1500000e-02   6.6200000e-02   1.1340000e-01   1.7400000e-01   2.5730000e-01   3.2940000e-01   3.9100000e-01   5.4380000e-01   6.1150000e-01   7.0220000e-01   7.6100000e-01   7.9730000e-01   9.1050000e-01   8.8070000e-01   7.9490000e-01   7.9900000e-01   7.1800000e-01   6.4070000e-01   6.3120000e-01   5.9290000e-01   6.1680000e-01   6.4980000e-01   6.7640000e-01   6.2530000e-01   5.1170000e-01   3.8900000e-01   3.2730000e-01   2.5090000e-01   1.5300000e-01   1.3230000e-01   1.6570000e-01   1.2150000e-01   9.7800000e-02   4.5200000e-02   2.7300000e-02   1.7900000e-02   9.2000000e-03   1.8000000e-03   5.2000000e-03   4.9000000e-03   9.6000000e-03   1.3400000e-02   1.2200000e-02   4.7000000e-03   1.8000000e-03   6.0000000e-04   2.3000000e-03
   0.0000000e+00   2.2500000e-02   1.9000000e-03   7.5000000e-03   9.7000000e-03   4.4500000e-02   9.0600000e-02   8.8900000e-02   6.5500000e-02   1.6240000e-01   1.4520000e-01   1.4420000e-01   9.4800000e-02   6.1800000e-02   1.6410000e-01   7.0800000e-02   8.4400000e-02   2.5900000e-01   2.6790000e-01   3.0940000e-01   4.6780000e-01   5.9580000e-01   7.2450000e-01   8.7730000e-01   9.2140000e-01   9.2820000e-01   9.9420000e-01   1.0000000e+00   9.0710000e-01   8.5450000e-01   7.2930000e-01   6.4990000e-01   6.0710000e-01   5.5880000e-01   5.9670000e-01   6.2750000e-01   5.4590000e-01   4.7860000e-01   3.9650000e-01   2.0870000e-01   1.6510000e-01   1.8360000e-01   6.5200000e-02   7.5800000e-02   4.8600000e-02   3.5300000e-02   2.9700000e-02   2.4100000e-02   3.7900000e-02   1.1900000e-02   7.3000000e-03   5.1000000e-03   3.4000000e-03   1.2900000e-02   1.0000000e-02   4.4000000e-03   5.7000000e-03   3.0000000e-03   3.5000000e-03   2.1000000e-03   2.7000000e-03
   0.0000000e+00   1.2500000e-02   1.5200000e-02   2.1800000e-02   1.7500000e-02   3.6200000e-02   6.9600000e-02   8.7300000e-02   6.1600000e-02   1.2520000e-01   1.3020000e-01   8.8800000e-02   5.0000000e-02   6.2800000e-02   1.2740000e-01   8.0100000e-02   7.4200000e-02   2.0480000e-01   2.9500000e-01   3.1930000e-01   4.5670000e-01   5.9590000e-01   7.1010000e-01   8.2250000e-01   8.4250000e-01   9.0650000e-01   9.8020000e-01   1.0000000e+00   8.7520000e-01   7.5830000e-01   6.6160000e-01   5.7860000e-01   5.1280000e-01   4.7760000e-01   4.9940000e-01   5.1970000e-01   5.0710000e-01   4.5770000e-01   3.5050000e-01   1.8450000e-01   1.8900000e-01   1.9670000e-01   1.0410000e-01   5.5000000e-02   4.9200000e-02   6.2200000e-02   5.0500000e-02   2.4700000e-02   2.1900000e-02   1.0200000e-02   4.7000000e-03   1.9000000e-03   4.1000000e-03   7.4000000e-03   3.0000000e-03   5.0000000e-03   4.8000000e-03   1.7000000e-03   4.1000000e-03   8.6000000e-03   5.8000000e-03
   0.0000000e+00   1.3000000e-02   6.0000000e-04   8.8000000e-03   4.5600000e-02   5.2500000e-02   7.7800000e-02   9.3100000e-02   9.4100000e-02   1.7110000e-01   1.4830000e-01   1.5320000e-01   1.1000000e-01   8.9000000e-02   1.2360000e-01   1.1970000e-01   1.1450000e-01   2.1370000e-01   2.8380000e-01   3.6400000e-01   5.4300000e-01   6.6730000e-01   7.9790000e-01   9.2730000e-01   9.0270000e-01   9.1920000e-01   1.0000000e+00   9.8210000e-01   9.0920000e-01   8.1840000e-01   6.9620000e-01   5.9000000e-01   5.4470000e-01   5.1420000e-01   5.3890000e-01   5.5310000e-01   5.3180000e-01   4.8260000e-01   3.7900000e-01   1.8310000e-01   1.7500000e-01   1.6790000e-01   6.7400000e-02   6.0900000e-02   3.7500000e-02   5.3300000e-02   2.7800000e-02   1.7900000e-02   1.1400000e-02   7.3000000e-03   1.1600000e-02   9.2000000e-03   7.8000000e-03   4.1000000e-03   1.3000000e-03   1.1000000e-03   4.5000000e-03   3.9000000e-03   2.2000000e-03   2.3000000e-03   1.6000000e-03
   0.0000000e+00   1.3500000e-02   4.5000000e-03   5.1000000e-03   2.8900000e-02   5.6100000e-02   9.2900000e-02   1.0310000e-01   8.8300000e-02   1.5960000e-01   1.9080000e-01   1.5760000e-01   1.1120000e-01   1.1970000e-01   1.1740000e-01   1.4150000e-01   2.2150000e-01   2.6580000e-01   2.7130000e-01   3.8620000e-01   5.7170000e-01   6.7970000e-01   8.7470000e-01   1.0000000e+00   8.9480000e-01   8.4200000e-01   9.1740000e-01   9.3070000e-01   9.0500000e-01   8.2280000e-01   6.9860000e-01   5.8310000e-01   4.9240000e-01   4.5630000e-01   5.1590000e-01   5.6700000e-01   5.2840000e-01   5.1440000e-01   3.7420000e-01   2.2820000e-01   1.1930000e-01   1.0880000e-01   4.3100000e-02   1.0700000e-01   5.8300000e-02   4.6000000e-03   4.7300000e-02   4.0800000e-02   2.9000000e-02   1.9200000e-02   9.4000000e-03   2.5000000e-03   3.7000000e-03   8.4000000e-03   1.0200000e-02   9.6000000e-03   2.4000000e-03   3.7000000e-03   2.8000000e-03   3.0000000e-03   3.0000000e-03
   0.0000000e+00   8.6000000e-03   2.1500000e-02   2.4200000e-02   4.4500000e-02   6.6700000e-02   7.7100000e-02   4.9900000e-02   9.0600000e-02   1.2290000e-01   1.1850000e-01   7.7500000e-02   1.1010000e-01   1.0420000e-01   8.5300000e-02   4.5600000e-02   1.3040000e-01   2.6900000e-01   2.9470000e-01   3.6690000e-01   4.9480000e-01   6.2750000e-01   8.1620000e-01   9.2370000e-01   8.7100000e-01   8.0520000e-01   8.7560000e-01   1.0000000e+00   9.8580000e-01   9.4270000e-01   8.1140000e-01   6.9870000e-01   6.8100000e-01   6.5910000e-01   6.9540000e-01   7.2900000e-01   6.6800000e-01   5.9170000e-01   4.8990000e-01   3.4390000e-01   2.3660000e-01   1.7160000e-01   1.0130000e-01   7.6600000e-02   8.4500000e-02   2.6000000e-02   3.3300000e-02   2.0500000e-02   3.0900000e-02   1.0100000e-02   9.5000000e-03   4.7000000e-03   7.2000000e-03   5.4000000e-03   2.2000000e-03   1.6000000e-03   2.9000000e-03   5.8000000e-03   5.0000000e-03   2.4000000e-03   3.0000000e-03
   0.0000000e+00   6.7000000e-03   9.6000000e-03   2.4000000e-03   5.8000000e-03   1.9700000e-02   6.1800000e-02   4.3200000e-02   9.5100000e-02   8.3600000e-02   1.1800000e-01   9.7800000e-02   9.0900000e-02   6.5600000e-02   5.9300000e-02   8.3200000e-02   1.2970000e-01   2.0380000e-01   3.8110000e-01   4.4510000e-01   5.2240000e-01   5.9110000e-01   6.5660000e-01   6.3080000e-01   5.9980000e-01   4.9580000e-01   5.6470000e-01   6.9060000e-01   8.5130000e-01   1.0000000e+00   9.1660000e-01   7.6760000e-01   6.1770000e-01   5.4680000e-01   5.5160000e-01   5.4630000e-01   5.5150000e-01   4.5610000e-01   3.4660000e-01   3.3840000e-01   2.8530000e-01   2.5020000e-01   1.6410000e-01   1.6050000e-01   1.4910000e-01   1.3260000e-01   6.8700000e-02   6.0200000e-02   5.6100000e-02   3.0600000e-02   1.5400000e-02   2.9000000e-03   4.8000000e-03   2.3000000e-03   2.0000000e-03   4.0000000e-03   1.9000000e-03   3.4000000e-03   3.4000000e-03   5.1000000e-03   3.1000000e-03
   0.0000000e+00   7.1000000e-03   1.0300000e-02   1.3500000e-02   4.9400000e-02   2.5300000e-02   8.0600000e-02   7.0100000e-02   7.3800000e-02   1.1700000e-02   8.9800000e-02   2.8900000e-02   1.5540000e-01   1.4370000e-01   1.0350000e-01   1.4240000e-01   1.2270000e-01   8.9200000e-02   2.0470000e-01   8.2700000e-02   1.5240000e-01   3.0310000e-01   1.6080000e-01   6.6700000e-02   1.4260000e-01   3.9500000e-02   1.6530000e-01   3.3990000e-01   4.8550000e-01   5.2060000e-01   5.5080000e-01   6.1020000e-01   5.9890000e-01   6.7640000e-01   8.8970000e-01   1.0000000e+00   9.5170000e-01   8.4590000e-01   7.0730000e-01   6.6970000e-01   6.3260000e-01   5.1020000e-01   4.1610000e-01   2.8160000e-01   1.7050000e-01   1.4210000e-01   9.7100000e-02   8.7900000e-02   8.6300000e-02   3.5500000e-02   2.3300000e-02   2.5200000e-02   4.3000000e-03   4.8000000e-03   7.6000000e-03   1.2400000e-02   1.0500000e-02   5.4000000e-03   3.2000000e-03   7.3000000e-03   6.3000000e-03
   0.0000000e+00   1.7600000e-02   1.7200000e-02   5.0100000e-02   2.8500000e-02   2.6200000e-02   3.5100000e-02   3.6200000e-02   5.3500000e-02   2.5800000e-02   4.7400000e-02   5.2600000e-02   1.8540000e-01   1.0400000e-01   9.4800000e-02   9.1200000e-02   1.6880000e-01   1.5680000e-01   3.7500000e-02   1.3160000e-01   2.0860000e-01   1.9760000e-01   9.4600000e-02   1.9650000e-01   1.2420000e-01   6.1600000e-02   2.1410000e-01   4.6420000e-01   6.4710000e-01   6.3400000e-01   6.1070000e-01   7.0460000e-01   5.3760000e-01   5.9340000e-01   8.4430000e-01   9.4810000e-01   9.7050000e-01   7.7660000e-01   6.3130000e-01   5.7600000e-01   6.1480000e-01   5.4500000e-01   4.8130000e-01   3.4060000e-01   1.9160000e-01   1.1340000e-01   6.4000000e-02   9.1100000e-02   9.8000000e-02   5.6300000e-02   1.8700000e-02   8.8000000e-03   4.2000000e-03   1.7500000e-02   1.7100000e-02   7.9000000e-03   5.0000000e-03   1.1200000e-02   1.7900000e-02   2.9400000e-02   6.3000000e-03
   0.0000000e+00   2.6500000e-02   4.4000000e-02   1.3700000e-02   8.4000000e-03   3.0500000e-02   4.3800000e-02   3.4100000e-02   7.8000000e-02   8.4400000e-02   7.7900000e-02   3.2700000e-02   2.0600000e-01   1.9080000e-01   1.0650000e-01   1.4570000e-01   2.2320000e-01   2.0700000e-01   1.1050000e-01   1.0780000e-01   1.1650000e-01   2.2240000e-01   6.8900000e-02   2.0600000e-01   2.3840000e-01   9.0400000e-02   2.2780000e-01   5.8720000e-01   8.4570000e-01   8.4670000e-01   7.6790000e-01   8.0550000e-01   6.2600000e-01   6.5450000e-01   8.7470000e-01   9.8850000e-01   9.3480000e-01   6.9600000e-01   5.7330000e-01   5.8720000e-01   6.6630000e-01   5.6510000e-01   5.2470000e-01   3.6840000e-01   1.9970000e-01   1.5120000e-01   5.0800000e-02   9.3100000e-02   9.8200000e-02   5.2400000e-02   1.8800000e-02   1.0000000e-02   3.8000000e-03   1.8700000e-02   1.5600000e-02   6.8000000e-03   9.7000000e-03   7.3000000e-03   8.1000000e-03   8.6000000e-03   9.5000000e-03
   0.0000000e+00   3.6800000e-02   4.0300000e-02   3.1700000e-02   2.9300000e-02   8.2000000e-02   1.3420000e-01   1.1610000e-01   6.6300000e-02   1.5500000e-02   5.0600000e-02   9.0600000e-02   2.5450000e-01   1.4640000e-01   1.2720000e-01   1.2230000e-01   1.6690000e-01   1.4240000e-01   1.2850000e-01   1.8570000e-01   1.1360000e-01   2.0690000e-01   2.1900000e-02   2.4000000e-01   2.5470000e-01   2.4000000e-02   1.9230000e-01   4.7530000e-01   7.0030000e-01   6.8250000e-01   6.4430000e-01   7.0630000e-01   5.3730000e-01   6.6010000e-01   8.7080000e-01   9.5180000e-01   9.6050000e-01   7.7120000e-01   6.7720000e-01   6.4310000e-01   6.7200000e-01   6.0350000e-01   5.1550000e-01   3.8020000e-01   2.2780000e-01   1.5220000e-01   8.0100000e-02   8.0400000e-02   7.5200000e-02   5.6600000e-02   1.7500000e-02   5.8000000e-03   9.1000000e-03   1.6000000e-02   1.6000000e-02   8.1000000e-03   7.0000000e-03   1.3500000e-02   6.7000000e-03   7.8000000e-03   6.8000000e-03
   0.0000000e+00   1.9500000e-02   1.4200000e-02   1.8100000e-02   4.0600000e-02   3.9100000e-02   2.4900000e-02   8.9200000e-02   9.7300000e-02   8.4000000e-02   1.1910000e-01   1.5220000e-01   1.3220000e-01   1.4340000e-01   1.2440000e-01   6.5300000e-02   8.9000000e-02   1.2260000e-01   1.8460000e-01   3.8800000e-01   3.6580000e-01   2.2970000e-01   2.6100000e-01   4.1930000e-01   5.8480000e-01   5.6430000e-01   5.4480000e-01   4.7720000e-01   6.8970000e-01   9.7970000e-01   1.0000000e+00   9.5460000e-01   8.8350000e-01   7.6620000e-01   6.5470000e-01   5.4470000e-01   4.5930000e-01   4.6790000e-01   1.9870000e-01   6.9900000e-02   1.4930000e-01   1.7130000e-01   1.6540000e-01   2.6000000e-01   3.8460000e-01   3.7540000e-01   2.4140000e-01   1.0770000e-01   2.2400000e-02   1.5500000e-02   1.8700000e-02   1.2500000e-02   2.8000000e-03   6.7000000e-03   1.2000000e-02   1.2000000e-03   2.2000000e-03   5.8000000e-03   4.2000000e-03   6.7000000e-03   1.2000000e-03
   0.0000000e+00   2.1600000e-02   2.1500000e-02   2.7300000e-02   1.3900000e-02   3.5700000e-02   7.8500000e-02   9.0600000e-02   9.0800000e-02   1.1510000e-01   9.7300000e-02   1.2030000e-01   1.1020000e-01   1.1920000e-01   1.7620000e-01   2.3900000e-01   2.1380000e-01   1.9290000e-01   1.7650000e-01   7.4600000e-02   1.2650000e-01   2.0050000e-01   1.5710000e-01   2.6050000e-01   5.3860000e-01   8.4400000e-01   1.0000000e+00   8.6840000e-01   6.7420000e-01   5.5370000e-01   4.6380000e-01   3.6090000e-01   2.0550000e-01   1.6200000e-01   2.0920000e-01   3.1000000e-01   2.3440000e-01   1.0580000e-01   3.8300000e-02   5.2800000e-02   1.2910000e-01   2.2410000e-01   1.9150000e-01   1.5870000e-01   9.4200000e-02   8.4000000e-02   6.7000000e-02   3.4200000e-02   4.6900000e-02   3.5700000e-02   1.3600000e-02   8.2000000e-03   1.4000000e-02   4.4000000e-03   5.2000000e-03   7.3000000e-03   2.1000000e-03   4.7000000e-03   2.4000000e-03   9.0000000e-04   1.7000000e-03
   0.0000000e+00   6.5000000e-03   1.2200000e-02   6.8000000e-03   1.0800000e-02   2.1700000e-02   2.8400000e-02   5.2700000e-02   5.7500000e-02   1.0540000e-01   1.1090000e-01   9.3700000e-02   8.2700000e-02   9.2000000e-02   9.1100000e-02   1.4870000e-01   1.6660000e-01   1.2680000e-01   1.3740000e-01   1.0950000e-01   1.2860000e-01   2.1460000e-01   2.8890000e-01   4.2380000e-01   6.1680000e-01   8.1670000e-01   9.6220000e-01   8.2800000e-01   5.8160000e-01   4.6670000e-01   3.5390000e-01   2.7270000e-01   1.4100000e-01   1.8630000e-01   2.1760000e-01   2.3600000e-01   1.7250000e-01   5.8900000e-02   6.2100000e-02   1.8470000e-01   2.4520000e-01   2.9840000e-01   3.0410000e-01   2.2750000e-01   1.4800000e-01   1.1020000e-01   1.1780000e-01   6.0800000e-02   3.3300000e-02   2.7600000e-02   1.0000000e-02   2.3000000e-03   6.9000000e-03   2.5000000e-03   2.7000000e-03   5.2000000e-03   3.6000000e-03   2.6000000e-03   3.6000000e-03   6.0000000e-04   3.5000000e-03
   0.0000000e+00   3.6000000e-03   7.8000000e-03   9.2000000e-03   3.8700000e-02   5.3000000e-02   1.1970000e-01   1.2430000e-01   1.0260000e-01   1.2390000e-01   8.8800000e-02   9.3700000e-02   1.2450000e-01   1.5990000e-01   1.5420000e-01   1.8460000e-01   1.7320000e-01   1.4770000e-01   1.7480000e-01   1.4550000e-01   1.5790000e-01   2.2570000e-01   1.9750000e-01   3.3680000e-01   5.8280000e-01   8.5050000e-01   1.0000000e+00   8.4570000e-01   6.6240000e-01   5.5640000e-01   3.9250000e-01   3.2330000e-01   2.0540000e-01   1.9200000e-01   2.2270000e-01   3.1470000e-01   2.2680000e-01   7.9500000e-02   7.4800000e-02   1.1660000e-01   1.9690000e-01   2.6190000e-01   2.5070000e-01   1.9830000e-01   9.4800000e-02   9.3100000e-02   9.6500000e-02   3.8100000e-02   4.3500000e-02   3.3600000e-02   5.5000000e-03   7.9000000e-03   1.1900000e-02   5.5000000e-03   3.5000000e-03   3.6000000e-03   4.0000000e-04   1.8000000e-03   4.9000000e-03   2.4000000e-03   1.6000000e-03
   0.0000000e+00   2.0800000e-02   1.8600000e-02   1.3100000e-02   2.1100000e-02   6.1000000e-02   6.1300000e-02   6.1200000e-02   5.0600000e-02   9.8900000e-02   1.0930000e-01   1.0630000e-01   1.1790000e-01   1.2910000e-01   1.5910000e-01   1.6800000e-01   1.9180000e-01   1.6150000e-01   1.6470000e-01   1.3970000e-01   1.4260000e-01   2.4290000e-01   2.8160000e-01   4.2900000e-01   6.4430000e-01   9.0610000e-01   1.0000000e+00   8.0870000e-01   6.1190000e-01   5.2600000e-01   3.6770000e-01   2.7460000e-01   1.0200000e-01   1.3390000e-01   1.5820000e-01   1.9520000e-01   1.7870000e-01   4.2900000e-02   1.0960000e-01   1.7620000e-01   2.4810000e-01   3.1500000e-01   2.9200000e-01   1.9020000e-01   6.9600000e-02   7.5800000e-02   9.1000000e-02   4.4100000e-02   2.4400000e-02   2.6500000e-02   9.5000000e-03   1.4000000e-02   7.4000000e-03   6.3000000e-03   8.1000000e-03   8.7000000e-03   4.4000000e-03   2.8000000e-03   1.9000000e-03   4.9000000e-03   2.3000000e-03
   0.0000000e+00   1.3900000e-02   2.2200000e-02   8.9000000e-03   1.0800000e-02   2.1500000e-02   1.3600000e-02   6.5900000e-02   9.5400000e-02   7.8600000e-02   1.0150000e-01   1.2610000e-01   8.2800000e-02   4.9300000e-02   8.4800000e-02   1.5140000e-01   1.3960000e-01   1.0660000e-01   1.9230000e-01   2.9910000e-01   3.2470000e-01   3.7970000e-01   5.6580000e-01   7.4830000e-01   8.7570000e-01   9.0480000e-01   7.5110000e-01   6.8580000e-01   7.0430000e-01   5.8640000e-01   3.7730000e-01   2.2060000e-01   2.6280000e-01   2.6720000e-01   2.9070000e-01   1.9820000e-01   2.2880000e-01   3.1860000e-01   2.8710000e-01   2.9210000e-01   2.8060000e-01   2.6820000e-01   2.1120000e-01   1.5130000e-01   1.7890000e-01   1.8500000e-01   1.7170000e-01   8.9800000e-02   6.5600000e-02   4.4500000e-02   1.1000000e-02   2.4000000e-03   6.2000000e-03   7.2000000e-03   1.1300000e-02   1.2000000e-03   2.2000000e-03   2.5000000e-03   5.9000000e-03   3.9000000e-03   4.8000000e-03
   0.0000000e+00   1.0900000e-02   9.3000000e-03   1.2100000e-02   3.7800000e-02   6.7900000e-02   8.6300000e-02   1.0040000e-01   6.6400000e-02   9.4100000e-02   1.0360000e-01   9.7200000e-02   5.0100000e-02   1.5460000e-01   3.4040000e-01   4.8040000e-01   6.5700000e-01   7.7380000e-01   7.8270000e-01   8.1520000e-01   8.1290000e-01   8.2970000e-01   8.5350000e-01   8.8700000e-01   8.8940000e-01   8.9800000e-01   9.6670000e-01   1.0000000e+00   9.1340000e-01   6.7620000e-01   4.6590000e-01   2.8950000e-01   2.9590000e-01   1.7460000e-01   2.1120000e-01   2.5690000e-01   2.2760000e-01   2.1490000e-01   1.6010000e-01   3.7100000e-02   1.1700000e-02   4.8800000e-02   2.8800000e-02   5.9700000e-02   4.3100000e-02   3.6900000e-02   2.5000000e-03   3.2700000e-02   2.5700000e-02   1.8200000e-02   1.0800000e-02   1.2400000e-02   7.7000000e-03   2.3000000e-03   1.1700000e-02   5.3000000e-03   7.7000000e-03   7.6000000e-03   5.6000000e-03   5.5000000e-03   3.9000000e-03
   0.0000000e+00   2.0200000e-02   1.0400000e-02   3.2500000e-02   2.3900000e-02   8.0700000e-02   1.5290000e-01   1.1540000e-01   6.0800000e-02   1.3170000e-01   1.3700000e-01   8.4300000e-02   2.6900000e-02   1.2540000e-01   3.0460000e-01   5.5840000e-01   7.9730000e-01   8.3410000e-01   8.0570000e-01   8.6160000e-01   8.7690000e-01   9.4130000e-01   9.4030000e-01   9.4090000e-01   1.0000000e+00   9.7250000e-01   9.3090000e-01   9.3510000e-01   7.3170000e-01   4.4210000e-01   3.2440000e-01   4.1610000e-01   4.6110000e-01   4.0310000e-01   3.0000000e-01   2.4590000e-01   1.3480000e-01   2.5410000e-01   2.2550000e-01   1.5980000e-01   1.4850000e-01   8.4500000e-02   5.6900000e-02   8.5500000e-02   1.2620000e-01   1.1530000e-01   5.7000000e-02   4.2600000e-02   4.2500000e-02   2.3500000e-02   6.0000000e-04   1.8800000e-02   1.2700000e-02   8.1000000e-03   6.7000000e-03   4.3000000e-03   6.5000000e-03   4.9000000e-03   5.4000000e-03   7.3000000e-03   5.4000000e-03
   0.0000000e+00   2.3900000e-02   1.8900000e-02   4.6600000e-02   4.4000000e-02   6.5700000e-02   7.4200000e-02   1.3800000e-01   1.0990000e-01   1.3840000e-01   1.3760000e-01   9.3800000e-02   2.5900000e-02   1.4990000e-01   2.8510000e-01   5.7430000e-01   8.2780000e-01   8.6690000e-01   8.1310000e-01   9.0450000e-01   9.0460000e-01   1.0000000e+00   9.9760000e-01   9.8720000e-01   9.7610000e-01   9.0090000e-01   9.7240000e-01   9.6750000e-01   7.6330000e-01   4.4340000e-01   3.8220000e-01   4.7270000e-01   4.0070000e-01   3.3810000e-01   3.1720000e-01   2.2220000e-01   7.3300000e-02   2.6920000e-01   1.8880000e-01   7.1200000e-02   1.0620000e-01   6.9400000e-02   3.0000000e-02   8.9300000e-02   1.4590000e-01   1.3480000e-01   3.9100000e-02   5.4600000e-02   4.6900000e-02   2.0100000e-02   9.5000000e-03   1.5500000e-02   9.1000000e-03   1.5100000e-02   8.0000000e-03   1.8000000e-03   7.8000000e-03   4.5000000e-03   2.6000000e-03   3.6000000e-03   2.4000000e-03
   0.0000000e+00   3.3600000e-02   2.9400000e-02   4.7600000e-02   5.3900000e-02   7.9400000e-02   8.0400000e-02   1.1360000e-01   1.2280000e-01   1.2350000e-01   8.4200000e-02   3.5700000e-02   6.8900000e-02   1.7050000e-01   3.2570000e-01   4.6020000e-01   6.2250000e-01   7.3270000e-01   7.8430000e-01   7.9880000e-01   8.2610000e-01   1.0000000e+00   9.8140000e-01   9.6200000e-01   9.6010000e-01   9.1180000e-01   9.0860000e-01   7.9310000e-01   5.8770000e-01   3.4740000e-01   4.2350000e-01   4.6330000e-01   3.4100000e-01   2.8490000e-01   2.8470000e-01   1.7420000e-01   5.4900000e-02   1.1920000e-01   1.1540000e-01   8.5500000e-02   1.8110000e-01   1.2640000e-01   7.9900000e-02   3.7800000e-02   1.2680000e-01   1.1250000e-01   5.0500000e-02   9.4900000e-02   6.7700000e-02   2.5900000e-02   1.7000000e-02   3.3000000e-03   1.5000000e-02   1.1100000e-02   3.2000000e-03   3.5000000e-03   1.6900000e-02   1.3700000e-02   1.5000000e-03   6.9000000e-03   5.1000000e-03
   0.0000000e+00   2.3100000e-02   3.5100000e-02   3.0000000e-03   3.0400000e-02   3.3900000e-02   8.6000000e-02   1.7380000e-01   1.3510000e-01   1.0630000e-01   3.4700000e-02   5.7500000e-02   1.3820000e-01   2.2740000e-01   4.0380000e-01   5.2230000e-01   6.8470000e-01   7.5210000e-01   7.7600000e-01   7.7080000e-01   8.6270000e-01   1.0000000e+00   8.8730000e-01   8.0570000e-01   8.7600000e-01   9.0660000e-01   9.4300000e-01   8.8460000e-01   6.5000000e-01   2.9700000e-01   2.4230000e-01   2.9920000e-01   2.2850000e-01   2.2770000e-01   1.5290000e-01   1.0370000e-01   3.5200000e-02   1.0730000e-01   1.3730000e-01   1.3310000e-01   1.4540000e-01   1.1150000e-01   4.4000000e-02   7.6200000e-02   1.3810000e-01   8.3100000e-02   6.5400000e-02   8.4400000e-02   5.9500000e-02   4.9700000e-02   3.1300000e-02   1.5400000e-02   1.0600000e-02   9.7000000e-03   2.2000000e-03   5.2000000e-03   7.2000000e-03   5.6000000e-03   3.8000000e-03   4.3000000e-03   3.0000000e-03
   0.0000000e+00   1.0800000e-02   8.6000000e-03   5.8000000e-03   4.6000000e-02   7.5200000e-02   8.8700000e-02   1.0150000e-01   4.9400000e-02   4.7200000e-02   3.9300000e-02   1.1060000e-01   1.4120000e-01   2.2020000e-01   2.9760000e-01   4.1160000e-01   4.7540000e-01   5.3900000e-01   6.2790000e-01   7.0600000e-01   7.9180000e-01   9.4930000e-01   1.0000000e+00   9.6450000e-01   9.4320000e-01   8.6580000e-01   7.8950000e-01   6.5010000e-01   4.4920000e-01   4.7390000e-01   6.1530000e-01   4.9290000e-01   3.1950000e-01   3.7350000e-01   3.3360000e-01   1.0520000e-01   6.7100000e-02   3.7900000e-02   4.6100000e-02   1.6940000e-01   2.1690000e-01   1.6770000e-01   6.4400000e-02   1.5900000e-02   7.7800000e-02   6.5300000e-02   2.1000000e-02   5.0900000e-02   3.8700000e-02   2.6200000e-02   1.0100000e-02   1.6100000e-02   2.9000000e-03   7.8000000e-03   1.1400000e-02   8.3000000e-03   5.8000000e-03   3.0000000e-04   2.3000000e-03   2.6000000e-03   2.7000000e-03
   0.0000000e+00   2.2900000e-02   3.6900000e-02   4.0000000e-03   3.7500000e-02   4.5500000e-02   1.4520000e-01   2.2110000e-01   1.1880000e-01   7.5000000e-02   1.6310000e-01   2.7090000e-01   3.3580000e-01   4.0910000e-01   4.4000000e-01   5.4850000e-01   7.2130000e-01   8.1370000e-01   9.1850000e-01   1.0000000e+00   9.4180000e-01   9.1160000e-01   9.3490000e-01   7.4840000e-01   5.1460000e-01   4.1060000e-01   3.4430000e-01   6.9810000e-01   8.7130000e-01   9.0130000e-01   8.0140000e-01   4.3800000e-01   1.3190000e-01   1.7090000e-01   2.4840000e-01   3.0440000e-01   2.3120000e-01   1.3380000e-01   2.0560000e-01   2.4740000e-01   2.7900000e-01   1.6100000e-01   5.6000000e-03   3.5100000e-02   1.1480000e-01   1.3310000e-01   2.7600000e-02   7.6300000e-02   6.3100000e-02   3.0900000e-02   2.4000000e-02   1.1500000e-02   6.4000000e-03   2.2000000e-03   1.2200000e-02   1.5100000e-02   5.6000000e-03   2.6000000e-03   2.9000000e-03   1.0400000e-02   1.6300000e-02
   0.0000000e+00   1.0000000e-02   1.9400000e-02   1.5500000e-02   4.8900000e-02   8.3900000e-02   1.0090000e-01   1.6270000e-01   2.0710000e-01   2.6960000e-01   2.9900000e-01   3.2420000e-01   3.5650000e-01   3.9510000e-01   5.2010000e-01   6.9530000e-01   8.4680000e-01   1.0000000e+00   9.2780000e-01   8.5100000e-01   8.0100000e-01   8.1420000e-01   8.8250000e-01   7.3020000e-01   6.1070000e-01   7.1590000e-01   8.4580000e-01   6.3190000e-01   4.8080000e-01   6.2910000e-01   7.1520000e-01   6.0050000e-01   4.2350000e-01   4.1060000e-01   3.9920000e-01   1.7300000e-01   1.9750000e-01   2.3700000e-01   1.3390000e-01   1.5830000e-01   3.1510000e-01   1.9680000e-01   2.0540000e-01   1.2720000e-01   1.1290000e-01   1.9460000e-01   2.1950000e-01   1.9300000e-01   1.4980000e-01   7.7300000e-02   1.9600000e-02   1.2200000e-02   1.3000000e-02   7.3000000e-03   7.7000000e-03   7.5000000e-03   6.0000000e-03   8.0000000e-03   1.9000000e-03   5.3000000e-03   1.9000000e-03
   0.0000000e+00   4.0900000e-02   4.2100000e-02   5.7300000e-02   1.3000000e-02   1.8300000e-02   1.0190000e-01   1.0540000e-01   1.0700000e-01   2.3020000e-01   2.2590000e-01   2.3730000e-01   3.3230000e-01   3.8270000e-01   4.8400000e-01   6.8120000e-01   7.5550000e-01   9.5220000e-01   9.8260000e-01   8.8710000e-01   8.2680000e-01   7.5610000e-01   8.2170000e-01   6.9670000e-01   6.4440000e-01   6.9480000e-01   8.0140000e-01   6.0530000e-01   6.0840000e-01   8.8770000e-01   8.5570000e-01   5.5630000e-01   2.8970000e-01   3.6380000e-01   4.7860000e-01   2.9080000e-01   8.9900000e-02   2.0430000e-01   1.7070000e-01   4.0700000e-02   1.2860000e-01   1.5810000e-01   2.1910000e-01   1.7010000e-01   9.7100000e-02   2.2170000e-01   2.7320000e-01   1.8740000e-01   1.0620000e-01   6.6500000e-02   4.0500000e-02   1.1300000e-02   2.8000000e-03   3.6000000e-03   1.0500000e-02   1.2000000e-02   8.7000000e-03   6.1000000e-03   6.1000000e-03   3.0000000e-03   7.8000000e-03
   0.0000000e+00   2.1700000e-02   3.4000000e-02   3.9200000e-02   2.3600000e-02   1.0810000e-01   1.1640000e-01   1.3980000e-01   1.0090000e-01   1.1470000e-01   1.7770000e-01   4.0790000e-01   4.1130000e-01   3.9730000e-01   5.0780000e-01   6.5090000e-01   8.0730000e-01   9.8190000e-01   1.0000000e+00   9.4070000e-01   8.4520000e-01   8.1060000e-01   8.4600000e-01   6.2120000e-01   5.8150000e-01   7.7450000e-01   8.2040000e-01   5.6010000e-01   2.9890000e-01   5.0090000e-01   6.6280000e-01   5.7530000e-01   4.0550000e-01   3.7460000e-01   3.4810000e-01   1.5800000e-01   1.4220000e-01   2.1300000e-01   1.8660000e-01   1.0030000e-01   2.3960000e-01   2.2410000e-01   2.0290000e-01   7.1000000e-02   1.6060000e-01   1.6690000e-01   1.7000000e-01   1.8290000e-01   1.4030000e-01   5.0600000e-02   2.2400000e-02   9.5000000e-03   3.1000000e-03   1.0300000e-02   7.8000000e-03   7.7000000e-03   9.4000000e-03   3.1000000e-03   3.0000000e-03   1.3000000e-03   6.9000000e-03
   0.0000000e+00   3.7800000e-02   3.1800000e-02   4.2300000e-02   3.5000000e-02   1.7870000e-01   1.6350000e-01   8.8700000e-02   8.1700000e-02   1.7790000e-01   2.0530000e-01   3.1350000e-01   3.1180000e-01   3.6860000e-01   3.8850000e-01   5.8500000e-01   7.8680000e-01   9.7390000e-01   1.0000000e+00   9.8430000e-01   8.6100000e-01   8.4430000e-01   9.0610000e-01   5.8470000e-01   4.0330000e-01   5.9460000e-01   6.7930000e-01   6.3890000e-01   5.0020000e-01   5.5780000e-01   4.8310000e-01   4.7290000e-01   3.3180000e-01   3.9690000e-01   3.8940000e-01   2.3140000e-01   1.0360000e-01   1.3120000e-01   8.6400000e-02   2.5690000e-01   3.1790000e-01   2.6490000e-01   2.7140000e-01   1.7130000e-01   5.8400000e-02   1.2300000e-01   2.2000000e-01   2.1980000e-01   1.0740000e-01   4.2300000e-02   1.6200000e-02   9.3000000e-03   4.6000000e-03   4.4000000e-03   7.8000000e-03   1.0200000e-02   6.5000000e-03   6.1000000e-03   6.2000000e-03   4.3000000e-03   5.3000000e-03
   0.0000000e+00   3.6500000e-02   1.6320000e-01   1.6360000e-01   1.4210000e-01   1.1300000e-01   1.3060000e-01   2.1120000e-01   2.2680000e-01   2.9920000e-01   3.7350000e-01   3.0420000e-01   3.8700000e-02   2.6790000e-01   5.3970000e-01   6.2040000e-01   7.2570000e-01   8.3500000e-01   6.8880000e-01   4.4500000e-01   3.9210000e-01   5.6050000e-01   7.5450000e-01   8.3110000e-01   1.0000000e+00   8.7620000e-01   7.0920000e-01   7.0090000e-01   5.0140000e-01   3.9420000e-01   4.4560000e-01   4.0720000e-01   7.7300000e-02   1.4230000e-01   4.0100000e-02   3.5970000e-01   6.8470000e-01   7.0760000e-01   3.5970000e-01   6.1200000e-02   3.0270000e-01   3.9660000e-01   3.8680000e-01   2.3800000e-01   2.0590000e-01   2.2880000e-01   1.7040000e-01   1.5870000e-01   1.7920000e-01   1.0220000e-01   1.5100000e-02   2.2300000e-02   1.1000000e-02   7.1000000e-03   2.0500000e-02   1.6400000e-02   6.3000000e-03   7.8000000e-03   9.4000000e-03   1.1000000e-02   6.8000000e-03
   0.0000000e+00   1.8800000e-02   3.7000000e-02   9.5300000e-02   8.2400000e-02   2.4900000e-02   4.8800000e-02   1.4240000e-01   1.9720000e-01   1.8730000e-01   1.8060000e-01   2.1390000e-01   1.5230000e-01   1.9750000e-01   4.8440000e-01   7.2980000e-01   7.8070000e-01   7.9060000e-01   6.1220000e-01   4.2000000e-01   2.8070000e-01   5.1480000e-01   7.5690000e-01   8.5960000e-01   1.0000000e+00   8.4570000e-01   6.7970000e-01   6.9710000e-01   5.8430000e-01   4.7720000e-01   5.2010000e-01   4.2410000e-01   1.5920000e-01   1.6680000e-01   5.8800000e-02   3.9670000e-01   7.1470000e-01   7.3190000e-01   3.5090000e-01   5.8900000e-02   2.6900000e-01   4.2000000e-01   3.8740000e-01   2.4400000e-01   2.0000000e-01   2.3070000e-01   1.8860000e-01   1.9600000e-01   1.7010000e-01   1.3660000e-01   3.9800000e-02   1.4300000e-02   9.3000000e-03   3.3000000e-03   1.1300000e-02   3.0000000e-03   5.7000000e-03   9.0000000e-03   5.7000000e-03   6.8000000e-03   2.4000000e-03
   0.0000000e+00   8.5600000e-02   4.5400000e-02   3.8200000e-02   2.0300000e-02   3.8500000e-02   5.3400000e-02   2.1400000e-01   3.1100000e-01   2.8370000e-01   2.7510000e-01   2.7070000e-01   9.4600000e-02   1.0200000e-01   4.5190000e-01   6.7370000e-01   6.6990000e-01   7.0660000e-01   5.6320000e-01   3.7850000e-01   2.7210000e-01   5.2970000e-01   7.6970000e-01   8.6430000e-01   9.3040000e-01   9.3720000e-01   6.2470000e-01   6.0240000e-01   6.8100000e-01   5.0470000e-01   5.7750000e-01   4.7540000e-01   2.4000000e-01   2.7790000e-01   1.9970000e-01   5.3050000e-01   7.4090000e-01   7.7750000e-01   4.4240000e-01   1.4160000e-01   3.5080000e-01   4.4820000e-01   4.2080000e-01   3.0540000e-01   2.2350000e-01   2.6110000e-01   2.7980000e-01   2.3920000e-01   2.0210000e-01   1.3260000e-01   3.5800000e-02   1.2800000e-02   1.7200000e-02   1.3800000e-02   7.9000000e-03   3.7000000e-03   5.1000000e-03   2.5800000e-02   1.0200000e-02   3.7000000e-03   3.7000000e-03
   0.0000000e+00   2.7400000e-02   2.4200000e-02   6.2100000e-02   5.6000000e-02   1.1290000e-01   9.7300000e-02   1.8230000e-01   1.7450000e-01   1.4400000e-01   1.8080000e-01   2.3660000e-01   9.0600000e-02   1.7490000e-01   4.0120000e-01   5.1870000e-01   7.3120000e-01   9.0620000e-01   9.2600000e-01   7.4340000e-01   4.4630000e-01   5.1030000e-01   6.9520000e-01   7.7550000e-01   8.3640000e-01   7.2830000e-01   6.3990000e-01   5.7590000e-01   4.1460000e-01   3.4950000e-01   4.4370000e-01   2.6650000e-01   2.0240000e-01   1.9420000e-01   7.6500000e-02   3.7250000e-01   5.8430000e-01   4.8270000e-01   2.3470000e-01   9.9900000e-02   3.2440000e-01   3.9900000e-01   2.9750000e-01   1.6840000e-01   1.7610000e-01   1.6830000e-01   7.2900000e-02   1.1900000e-01   1.2970000e-01   7.4800000e-02   6.7000000e-03   2.5500000e-02   1.1300000e-02   1.0800000e-02   8.5000000e-03   4.7000000e-03   7.4000000e-03   1.0400000e-02   1.6100000e-02   2.2000000e-02   1.7300000e-02
   0.0000000e+00   2.3500000e-02   2.9100000e-02   7.4900000e-02   5.1900000e-02   2.2700000e-02   8.3400000e-02   6.7700000e-02   2.0020000e-01   2.8760000e-01   3.6740000e-01   2.9740000e-01   8.3700000e-02   1.9120000e-01   5.0400000e-01   6.3520000e-01   6.8040000e-01   7.5050000e-01   6.5950000e-01   4.5090000e-01   2.9640000e-01   4.0190000e-01   6.7940000e-01   8.2970000e-01   1.0000000e+00   8.2400000e-01   7.1150000e-01   7.7260000e-01   6.1240000e-01   4.9360000e-01   5.6480000e-01   4.9060000e-01   1.8200000e-01   1.8110000e-01   1.1070000e-01   4.6030000e-01   6.6500000e-01   6.4230000e-01   2.1660000e-01   1.9510000e-01   4.9470000e-01   4.9250000e-01   4.0410000e-01   2.4020000e-01   1.3920000e-01   1.7790000e-01   1.9460000e-01   1.7230000e-01   1.5220000e-01   9.2900000e-02   1.7900000e-02   2.4200000e-02   8.3000000e-03   3.7000000e-03   9.5000000e-03   1.0500000e-02   3.0000000e-03   1.3200000e-02   6.8000000e-03   1.0800000e-02   9.0000000e-03
   0.0000000e+00   1.2600000e-02   5.1900000e-02   6.2100000e-02   5.1800000e-02   1.0720000e-01   2.5870000e-01   2.3040000e-01   2.0670000e-01   3.4160000e-01   4.2840000e-01   3.0150000e-01   1.2070000e-01   3.2990000e-01   5.7070000e-01   6.9620000e-01   9.7510000e-01   1.0000000e+00   9.2930000e-01   6.2100000e-01   4.5860000e-01   5.0010000e-01   5.0320000e-01   7.0820000e-01   8.4200000e-01   8.1090000e-01   7.6900000e-01   8.1050000e-01   6.2030000e-01   2.3560000e-01   2.5950000e-01   6.2990000e-01   6.7620000e-01   2.9030000e-01   4.3930000e-01   8.5290000e-01   7.1800000e-01   4.8010000e-01   5.8560000e-01   4.9930000e-01   2.8660000e-01   6.0100000e-02   1.1670000e-01   2.7370000e-01   2.8120000e-01   2.0780000e-01   6.6000000e-02   4.9100000e-02   3.4500000e-02   1.7200000e-02   2.8700000e-02   2.7000000e-03   2.0800000e-02   4.8000000e-03   1.9900000e-02   1.2600000e-02   2.2000000e-03   3.7000000e-03   3.4000000e-03   1.1400000e-02   7.7000000e-03
   0.0000000e+00   2.5300000e-02   8.0800000e-02   5.0700000e-02   2.4400000e-02   1.7240000e-01   3.8230000e-01   3.7290000e-01   3.5830000e-01   3.4290000e-01   2.1970000e-01   2.6530000e-01   3.2230000e-01   5.5820000e-01   6.9160000e-01   7.9430000e-01   7.1520000e-01   3.5120000e-01   2.0080000e-01   2.6760000e-01   4.2990000e-01   5.2800000e-01   3.4890000e-01   1.4300000e-01   5.4530000e-01   6.3380000e-01   7.7120000e-01   6.8380000e-01   8.0150000e-01   8.0730000e-01   8.3100000e-01   7.7920000e-01   5.0490000e-01   1.4130000e-01   2.7670000e-01   5.0840000e-01   4.7870000e-01   1.3560000e-01   2.2990000e-01   2.7890000e-01   3.8330000e-01   2.9330000e-01   1.1550000e-01   1.7050000e-01   1.2940000e-01   9.0900000e-02   8.0000000e-02   5.6700000e-02   1.9800000e-02   1.1400000e-02   1.5100000e-02   8.5000000e-03   1.7800000e-02   7.3000000e-03   7.9000000e-03   3.8000000e-03   1.1600000e-02   3.3000000e-03   3.9000000e-03   8.1000000e-03   5.3000000e-03
   0.0000000e+00   2.6000000e-02   1.9200000e-02   2.5400000e-02   6.1000000e-03   3.5200000e-02   7.0100000e-02   1.2630000e-01   1.0800000e-01   1.5230000e-01   1.6300000e-01   1.0300000e-01   2.1870000e-01   1.5420000e-01   2.6300000e-01   2.9400000e-01   2.9780000e-01   6.9900000e-02   1.4010000e-01   2.9900000e-01   3.9150000e-01   3.5980000e-01   2.4030000e-01   4.2080000e-01   5.6750000e-01   6.0940000e-01   6.3230000e-01   6.5490000e-01   7.6730000e-01   1.0000000e+00   8.4630000e-01   5.5090000e-01   4.4440000e-01   5.1690000e-01   4.2680000e-01   1.8020000e-01   7.9100000e-02   5.3500000e-02   1.9060000e-01   2.5610000e-01   2.1530000e-01   2.7690000e-01   2.8410000e-01   1.7330000e-01   8.1500000e-02   3.3500000e-02   9.3300000e-02   1.0180000e-01   3.0900000e-02   2.0800000e-02   3.1800000e-02   1.3200000e-02   1.1800000e-02   1.2000000e-02   5.1000000e-03   7.0000000e-03   1.5000000e-03   3.5000000e-03   8.0000000e-04   4.4000000e-03   7.7000000e-03
   0.0000000e+00   4.5900000e-02   4.3700000e-02   3.4700000e-02   4.5600000e-02   6.7000000e-03   8.9000000e-02   1.7980000e-01   1.7410000e-01   1.5980000e-01   1.4080000e-01   2.6930000e-01   3.2590000e-01   4.5450000e-01   5.7850000e-01   4.4710000e-01   2.2310000e-01   2.1640000e-01   3.2010000e-01   2.9150000e-01   4.2350000e-01   4.4600000e-01   2.3800000e-01   6.4150000e-01   8.9660000e-01   8.9180000e-01   7.5290000e-01   6.8380000e-01   8.3900000e-01   1.0000000e+00   8.3620000e-01   5.4270000e-01   4.5770000e-01   8.0670000e-01   6.9730000e-01   3.9150000e-01   1.5580000e-01   1.5980000e-01   2.1610000e-01   5.1780000e-01   4.7820000e-01   2.3440000e-01   3.5990000e-01   2.7850000e-01   1.8070000e-01   3.5200000e-02   4.7300000e-02   3.2200000e-02   4.0800000e-02   1.6300000e-02   8.8000000e-03   1.2100000e-02   6.7000000e-03   3.2000000e-03   1.0900000e-02   1.6400000e-02   1.5100000e-02   7.0000000e-03   8.5000000e-03   1.1700000e-02   5.6000000e-03
   0.0000000e+00   2.5000000e-03   3.0900000e-02   1.7100000e-02   2.2800000e-02   4.3400000e-02   1.2240000e-01   1.9470000e-01   1.6610000e-01   1.3680000e-01   1.4300000e-01   9.9400000e-02   2.2500000e-01   2.4440000e-01   3.2390000e-01   3.0390000e-01   2.4100000e-01   3.6700000e-02   1.6720000e-01   3.0380000e-01   4.0690000e-01   3.6130000e-01   1.9940000e-01   4.6110000e-01   6.8490000e-01   7.2720000e-01   7.1520000e-01   7.1020000e-01   8.5160000e-01   1.0000000e+00   7.6900000e-01   4.8410000e-01   3.7170000e-01   6.0960000e-01   5.1100000e-01   2.5860000e-01   9.1600000e-02   9.4700000e-02   2.2870000e-01   3.4800000e-01   2.0950000e-01   1.9010000e-01   2.9410000e-01   2.2110000e-01   1.5240000e-01   7.4600000e-02   6.0600000e-02   6.9200000e-02   4.4600000e-02   3.4400000e-02   8.2000000e-03   1.0800000e-02   1.4900000e-02   7.7000000e-03   3.6000000e-03   1.1400000e-02   8.5000000e-03   1.0100000e-02   1.6000000e-03   2.8000000e-03   1.4000000e-03
   0.0000000e+00   2.9100000e-02   4.0000000e-02   7.7100000e-02   8.0900000e-02   5.2100000e-02   1.0510000e-01   1.4500000e-02   6.7400000e-02   1.2940000e-01   1.1460000e-01   9.4200000e-02   7.9400000e-02   2.5200000e-02   1.1910000e-01   1.0450000e-01   2.0500000e-01   1.5560000e-01   2.6900000e-01   3.7840000e-01   4.0240000e-01   3.4700000e-01   1.3950000e-01   1.2080000e-01   2.8270000e-01   1.5000000e-01   2.6260000e-01   4.4680000e-01   7.5200000e-01   9.0360000e-01   7.8120000e-01   4.7660000e-01   2.4830000e-01   5.3720000e-01   6.2790000e-01   3.6470000e-01   4.5720000e-01   6.3590000e-01   6.4740000e-01   5.5200000e-01   3.2530000e-01   2.2920000e-01   6.5300000e-02   0.0000000e+00   0.0000000e+00   0.0000000e+00   0.0000000e+00   0.0000000e+00   0.0000000e+00   0.0000000e+00   0.0000000e+00   0.0000000e+00   5.6000000e-03   2.3700000e-02   2.0400000e-02   5.0000000e-03   1.3700000e-02   1.6400000e-02   8.1000000e-03   1.3900000e-02   1.1100000e-02
   0.0000000e+00   1.8100000e-02   1.4600000e-02   2.6000000e-03   1.4100000e-02   4.2100000e-02   4.7300000e-02   3.6100000e-02   7.4100000e-02   1.3980000e-01   1.0450000e-01   9.0400000e-02   6.7100000e-02   9.9700000e-02   1.0560000e-01   3.4600000e-02   1.2310000e-01   1.6260000e-01   3.6520000e-01   3.2620000e-01   2.9950000e-01   2.1090000e-01   2.1040000e-01   2.0850000e-01   2.2820000e-01   7.4700000e-02   1.9690000e-01   4.0860000e-01   6.3850000e-01   7.9700000e-01   7.5080000e-01   5.5170000e-01   2.2140000e-01   4.6720000e-01   4.4790000e-01   2.2970000e-01   3.2350000e-01   4.4800000e-01   5.5810000e-01   6.5200000e-01   5.3540000e-01   2.4780000e-01   2.2680000e-01   1.7880000e-01   8.9800000e-02   5.3600000e-02   3.7400000e-02   9.9000000e-02   9.5600000e-02   3.1700000e-02   1.4200000e-02   7.6000000e-03   2.2300000e-02   2.5500000e-02   1.4500000e-02   2.3300000e-02   4.1000000e-03   1.8000000e-03   4.8000000e-03   8.9000000e-03   8.5000000e-03
   1.0000000e+00   4.9100000e-02   2.7900000e-02   5.9200000e-02   1.2700000e-01   1.7720000e-01   1.9080000e-01   2.2170000e-01   7.6800000e-02   1.2460000e-01   2.0280000e-01   9.4700000e-02   2.4970000e-01   2.2090000e-01   3.1950000e-01   3.3400000e-01   3.3230000e-01   2.7800000e-01   2.9750000e-01   2.9480000e-01   1.7290000e-01   3.2640000e-01   3.8340000e-01   3.5230000e-01   5.4100000e-01   5.2280000e-01   4.4750000e-01   5.3400000e-01   5.3230000e-01   3.9070000e-01   3.4560000e-01   4.0910000e-01   4.6390000e-01   5.5800000e-01   5.7270000e-01   6.3550000e-01   7.5630000e-01   6.9030000e-01   6.1760000e-01   5.3790000e-01   5.6220000e-01   6.5080000e-01   4.7970000e-01   3.7360000e-01   2.8040000e-01   1.9820000e-01   2.4380000e-01   1.7890000e-01   1.7060000e-01   7.6200000e-02   2.3800000e-02   2.6800000e-02   8.1000000e-03   1.2900000e-02   1.6100000e-02   6.3000000e-03   1.1900000e-02   1.9400000e-02   1.4000000e-02   3.3200000e-02   4.3900000e-02
   1.0000000e+00   1.3130000e-01   2.3390000e-01   3.0590000e-01   4.2640000e-01   4.0100000e-01   1.7910000e-01   1.8530000e-01   5.5000000e-03   1.9290000e-01   2.2310000e-01   2.9070000e-01   2.2590000e-01   3.1360000e-01   3.3020000e-01   3.6600000e-01   3.9560000e-01   4.3860000e-01   4.6700000e-01   5.2550000e-01   3.7350000e-01   2.2430000e-01   1.9730000e-01   4.3370000e-01   6.5320000e-01   5.0700000e-01   2.7960000e-01   4.1630000e-01   5.9500000e-01   5.2420000e-01   4.1780000e-01   3.7140000e-01   2.3750000e-01   8.6300000e-02   1.4370000e-01   2.8960000e-01   4.5770000e-01   3.7250000e-01   3.3720000e-01   3.8030000e-01   4.1810000e-01   3.6030000e-01   2.7110000e-01   1.6530000e-01   1.9510000e-01   2.8110000e-01   2.2460000e-01   1.9210000e-01   1.5000000e-01   6.6500000e-02   1.9300000e-02   1.5600000e-02   3.6200000e-02   2.1000000e-02   1.5400000e-02   1.8000000e-02   1.3000000e-03   1.0600000e-02   1.2700000e-02   1.7800000e-02   2.3100000e-02
   1.0000000e+00   2.0100000e-02   4.2300000e-02   5.5400000e-02   7.8300000e-02   6.2000000e-02   8.7100000e-02   1.2010000e-01   2.7070000e-01   1.2060000e-01   2.7900000e-02   2.2510000e-01   2.6150000e-01   1.7700000e-01   3.7090000e-01   4.5330000e-01   5.5530000e-01   4.6160000e-01   3.7970000e-01   3.4500000e-01   2.6650000e-01   2.3950000e-01   1.1270000e-01   2.5560000e-01   5.1690000e-01   3.7790000e-01   4.0820000e-01   5.3530000e-01   5.1160000e-01   4.5440000e-01   4.2580000e-01   3.8690000e-01   3.9390000e-01   4.6610000e-01   3.9740000e-01   2.1940000e-01   1.8160000e-01   1.0230000e-01   2.1080000e-01   3.2530000e-01   3.6970000e-01   2.9120000e-01   3.0100000e-01   2.5630000e-01   1.9270000e-01   2.0620000e-01   1.7510000e-01   8.4100000e-02   1.0350000e-01   6.4100000e-02   1.5300000e-02   8.1000000e-03   1.9100000e-02   1.8200000e-02   1.6000000e-02   2.9000000e-02   9.0000000e-03   2.4200000e-02   2.2400000e-02   1.9000000e-02   9.6000000e-03
   1.0000000e+00   6.2900000e-02   1.0650000e-01   1.5260000e-01   1.2290000e-01   1.4370000e-01   1.1900000e-01   8.8400000e-02   9.0700000e-02   2.1070000e-01   3.5970000e-01   5.4660000e-01   5.2050000e-01   5.1270000e-01   5.3950000e-01   6.5580000e-01   8.7050000e-01   9.7860000e-01   9.3350000e-01   7.9170000e-01   7.3830000e-01   6.9080000e-01   3.8500000e-01   6.7100000e-02   5.0200000e-02   2.7170000e-01   2.8390000e-01   2.2340000e-01   1.9110000e-01   4.0800000e-02   2.5310000e-01   1.9790000e-01   1.8910000e-01   2.4330000e-01   1.9560000e-01   2.6670000e-01   1.3400000e-01   1.0730000e-01   2.0230000e-01   1.7940000e-01   2.2700000e-02   1.3130000e-01   1.7750000e-01   1.5490000e-01   1.6260000e-01   7.0800000e-02   1.2900000e-02   7.9500000e-02   7.6200000e-02   1.1700000e-02   6.1000000e-03   2.5700000e-02   8.9000000e-03   2.6200000e-02   1.0800000e-02   1.3800000e-02   1.8700000e-02   2.3000000e-02   5.7000000e-03   1.1300000e-02   1.3100000e-02
   1.0000000e+00   3.3500000e-02   1.3400000e-02   6.9600000e-02   1.1800000e-01   3.4800000e-02   1.1800000e-01   1.9480000e-01   1.6070000e-01   3.0360000e-01   4.3720000e-01   5.5330000e-01   5.7710000e-01   7.0220000e-01   7.0670000e-01   7.3670000e-01   7.3910000e-01   8.6220000e-01   9.4580000e-01   8.7820000e-01   7.9130000e-01   5.7600000e-01   3.0610000e-01   5.6300000e-02   2.3900000e-02   2.5540000e-01   4.8620000e-01   5.0270000e-01   4.4020000e-01   2.8470000e-01   1.7970000e-01   3.5600000e-01   3.5220000e-01   3.3210000e-01   3.1120000e-01   3.6380000e-01   7.5400000e-02   1.8340000e-01   1.8200000e-01   1.8150000e-01   1.5930000e-01   5.7600000e-02   9.5400000e-02   1.0860000e-01   8.1200000e-02   7.8400000e-02   4.8700000e-02   4.3900000e-02   5.8600000e-02   3.7000000e-02   1.8500000e-02   3.0200000e-02   2.4400000e-02   2.3200000e-02   9.3000000e-03   1.5900000e-02   1.9300000e-02   3.2000000e-03   3.7700000e-02   1.2600000e-02   1.5600000e-02
   1.0000000e+00   5.8700000e-02   1.2100000e-01   1.2680000e-01   1.4980000e-01   1.4360000e-01   5.6100000e-02   8.3200000e-02   6.7200000e-02   1.3720000e-01   2.3520000e-01   3.2080000e-01   4.2570000e-01   5.2010000e-01   4.9140000e-01   5.9500000e-01   7.2210000e-01   9.0390000e-01   9.1110000e-01   8.7230000e-01   7.6860000e-01   7.3260000e-01   5.2220000e-01   3.0970000e-01   3.1720000e-01   2.2700000e-01   1.6400000e-01   1.7460000e-01   1.8350000e-01   2.0480000e-01   1.6740000e-01   2.7670000e-01   3.1040000e-01   3.3990000e-01   4.4410000e-01   5.0460000e-01   2.8140000e-01   1.6810000e-01   2.6330000e-01   3.1980000e-01   1.9330000e-01   9.3400000e-02   4.4300000e-02   7.8000000e-02   7.2200000e-02   4.0500000e-02   5.5300000e-02   1.0810000e-01   1.1390000e-01   7.6700000e-02   2.6500000e-02   2.1500000e-02   3.3100000e-02   1.1100000e-02   8.8000000e-03   1.5800000e-02   1.2200000e-02   3.8000000e-03   1.0100000e-02   2.2800000e-02   1.2400000e-02
   1.0000000e+00   1.6200000e-02   2.5300000e-02   2.6200000e-02   3.8600000e-02   6.4500000e-02   4.7200000e-02   1.0560000e-01   1.3880000e-01   5.9800000e-02   1.3340000e-01   2.9690000e-01   4.7540000e-01   5.6770000e-01   5.6900000e-01   6.4210000e-01   7.4870000e-01   8.9990000e-01   1.0000000e+00   9.6900000e-01   9.0320000e-01   7.6850000e-01   6.9980000e-01   6.6440000e-01   5.9640000e-01   3.7110000e-01   9.2100000e-02   4.8100000e-02   8.7600000e-02   1.0400000e-01   1.7140000e-01   3.2640000e-01   4.6120000e-01   3.9390000e-01   5.0500000e-01   4.8330000e-01   3.5110000e-01   2.3190000e-01   4.0290000e-01   3.6760000e-01   1.5100000e-01   7.4500000e-02   1.3950000e-01   1.5520000e-01   3.7700000e-02   6.3600000e-02   4.4300000e-02   2.6400000e-02   2.2300000e-02   1.8700000e-02   7.7000000e-03   1.3700000e-02   7.1000000e-03   8.2000000e-03   2.3200000e-02   1.9800000e-02   7.4000000e-03   3.5000000e-03   1.0000000e-02   4.8000000e-03   1.9000000e-03
   1.0000000e+00   3.0700000e-02   5.2300000e-02   6.5300000e-02   5.2100000e-02   6.1100000e-02   5.7700000e-02   6.6500000e-02   6.6400000e-02   1.4600000e-01   2.7920000e-01   3.8770000e-01   4.9920000e-01   4.9810000e-01   4.9720000e-01   5.6070000e-01   7.3390000e-01   8.2300000e-01   9.1730000e-01   9.9750000e-01   9.9110000e-01   8.2400000e-01   6.4980000e-01   5.9800000e-01   4.8620000e-01   3.1500000e-01   1.5430000e-01   9.8900000e-02   2.8400000e-02   1.0080000e-01   2.6360000e-01   2.6940000e-01   2.9300000e-01   2.9250000e-01   3.9980000e-01   3.6600000e-01   3.1720000e-01   4.6090000e-01   4.3740000e-01   1.8200000e-01   3.3760000e-01   6.2020000e-01   4.4480000e-01   1.8630000e-01   1.4200000e-01   5.8900000e-02   5.7600000e-02   6.7200000e-02   2.6900000e-02   2.4500000e-02   1.9000000e-02   6.3000000e-03   3.2100000e-02   1.8900000e-02   1.3700000e-02   2.7700000e-02   1.5200000e-02   5.2000000e-03   1.2100000e-02   1.2400000e-02   5.5000000e-03
   1.0000000e+00   1.1600000e-02   1.7900000e-02   4.4900000e-02   1.0960000e-01   1.9130000e-01   9.2400000e-02   7.6100000e-02   1.0920000e-01   7.5700000e-02   1.0060000e-01   2.5000000e-01   3.9880000e-01   3.8090000e-01   4.7530000e-01   6.1650000e-01   6.4640000e-01   8.0240000e-01   9.2080000e-01   9.8320000e-01   9.6340000e-01   8.6460000e-01   8.3250000e-01   8.2760000e-01   8.0070000e-01   6.1020000e-01   4.8530000e-01   4.3550000e-01   4.3070000e-01   4.3990000e-01   3.8330000e-01   3.0320000e-01   3.0350000e-01   3.1970000e-01   2.2920000e-01   2.1310000e-01   2.3470000e-01   3.2010000e-01   4.4550000e-01   3.6550000e-01   2.7150000e-01   1.7470000e-01   1.7810000e-01   2.1990000e-01   1.0560000e-01   5.7300000e-02   3.0700000e-02   2.3700000e-02   4.7000000e-02   1.0200000e-02   5.7000000e-03   3.1000000e-03   1.6300000e-02   9.9000000e-03   8.4000000e-03   2.7000000e-02   2.7700000e-02   9.7000000e-03   5.4000000e-03   1.4800000e-02   9.2000000e-03
   1.0000000e+00   3.3100000e-02   4.2300000e-02   4.7400000e-02   8.1800000e-02   8.3500000e-02   7.5600000e-02   3.7400000e-02   9.6100000e-02   5.4800000e-02   1.9300000e-02   8.9700000e-02   1.7340000e-01   1.9360000e-01   2.8030000e-01   3.3130000e-01   5.0200000e-01   6.3600000e-01   7.0960000e-01   8.3330000e-01   8.7300000e-01   8.0730000e-01   7.5070000e-01   7.5260000e-01   7.2980000e-01   6.1770000e-01   4.9460000e-01   4.5310000e-01   4.0990000e-01   4.5400000e-01   4.1240000e-01   3.1390000e-01   3.1940000e-01   3.6920000e-01   3.7760000e-01   4.4690000e-01   4.7770000e-01   4.7160000e-01   4.6640000e-01   3.8930000e-01   4.2550000e-01   4.0640000e-01   3.7120000e-01   3.8630000e-01   2.8020000e-01   1.2830000e-01   1.1170000e-01   1.3030000e-01   7.8700000e-02   4.3600000e-02   2.2400000e-02   1.3300000e-02   7.8000000e-03   1.7400000e-02   1.7600000e-02   3.8000000e-03   1.2900000e-02   6.6000000e-03   4.4000000e-03   1.3400000e-02   9.2000000e-03
   1.0000000e+00   4.2800000e-02   5.5500000e-02   7.0800000e-02   6.1800000e-02   1.2150000e-01   1.5240000e-01   1.5430000e-01   3.9100000e-02   6.1000000e-02   1.1300000e-02   1.2550000e-01   2.4730000e-01   3.0110000e-01   3.7470000e-01   4.5200000e-01   5.3920000e-01   6.5880000e-01   7.1130000e-01   7.6020000e-01   8.6720000e-01   8.4160000e-01   7.9740000e-01   8.3850000e-01   9.3170000e-01   8.5550000e-01   6.1620000e-01   4.1390000e-01   3.2690000e-01   3.1080000e-01   2.5540000e-01   3.3670000e-01   4.4650000e-01   5.0000000e-01   5.1110000e-01   5.1940000e-01   4.6190000e-01   4.2340000e-01   4.3720000e-01   4.2770000e-01   4.4330000e-01   3.7000000e-01   3.3240000e-01   2.5640000e-01   2.5270000e-01   2.1370000e-01   1.7890000e-01   1.0100000e-01   5.2800000e-02   4.5300000e-02   1.1800000e-02   9.0000000e-04   1.4200000e-02   1.7900000e-02   7.9000000e-03   6.0000000e-03   1.3100000e-02   8.9000000e-03   8.4000000e-03   1.1300000e-02   4.9000000e-03
   1.0000000e+00   5.9900000e-02   4.7400000e-02   4.9800000e-02   3.8700000e-02   1.0260000e-01   7.7300000e-02   8.5300000e-02   4.4700000e-02   1.0940000e-01   3.5100000e-02   1.5820000e-01   2.0230000e-01   2.2680000e-01   2.8290000e-01   3.8190000e-01   4.6650000e-01   6.6870000e-01   8.6470000e-01   9.3610000e-01   9.3670000e-01   9.1440000e-01   9.1620000e-01   9.3110000e-01   8.6040000e-01   7.3270000e-01   5.7630000e-01   4.1620000e-01   4.1130000e-01   4.1460000e-01   3.1490000e-01   2.9360000e-01   3.1690000e-01   3.1490000e-01   4.1320000e-01   3.9940000e-01   4.1950000e-01   4.5320000e-01   4.4190000e-01   4.7370000e-01   3.4310000e-01   3.1940000e-01   3.3700000e-01   2.4930000e-01   2.6500000e-01   1.7480000e-01   9.3200000e-02   5.3000000e-02   8.1000000e-03   3.4200000e-02   1.3700000e-02   2.8000000e-03   1.3000000e-03   5.0000000e-04   2.2700000e-02   2.0900000e-02   8.1000000e-03   1.1700000e-02   1.1400000e-02   1.1200000e-02   1.0000000e-02
   1.0000000e+00   2.6400000e-02   7.1000000e-03   3.4200000e-02   7.9300000e-02   1.0430000e-01   7.8300000e-02   1.4170000e-01   1.1760000e-01   4.5300000e-02   9.4500000e-02   1.1320000e-01   8.4000000e-02   7.1700000e-02   1.9680000e-01   2.6330000e-01   4.1910000e-01   5.0500000e-01   6.7110000e-01   7.9220000e-01   8.3810000e-01   8.7590000e-01   9.4220000e-01   1.0000000e+00   9.9310000e-01   9.5750000e-01   8.6470000e-01   7.2150000e-01   5.8010000e-01   4.9640000e-01   4.8860000e-01   4.0790000e-01   2.4430000e-01   1.7680000e-01   2.4720000e-01   3.5180000e-01   3.7620000e-01   2.9090000e-01   2.3110000e-01   3.1680000e-01   3.5540000e-01   3.7410000e-01   4.4430000e-01   3.2610000e-01   1.9630000e-01   8.6400000e-02   1.6880000e-01   1.9910000e-01   1.2170000e-01   6.2800000e-02   3.2300000e-02   2.5300000e-02   2.1400000e-02   2.6200000e-02   1.7700000e-02   3.7000000e-03   6.8000000e-03   1.2100000e-02   7.7000000e-03   7.8000000e-03   6.6000000e-03
   1.0000000e+00   2.1000000e-02   1.2100000e-02   2.0300000e-02   1.0360000e-01   1.6750000e-01   4.1800000e-02   7.2300000e-02   8.2800000e-02   4.9400000e-02   6.8600000e-02   1.1250000e-01   1.7410000e-01   2.7100000e-01   3.0870000e-01   3.5750000e-01   4.9980000e-01   6.0110000e-01   6.4700000e-01   8.0670000e-01   9.0080000e-01   8.9060000e-01   9.3380000e-01   1.0000000e+00   9.1020000e-01   8.4960000e-01   7.8670000e-01   7.6880000e-01   7.7180000e-01   6.2680000e-01   4.3010000e-01   2.0770000e-01   1.1980000e-01   1.6600000e-01   2.6180000e-01   3.8620000e-01   3.9580000e-01   3.2480000e-01   2.3020000e-01   3.2500000e-01   4.0220000e-01   4.3440000e-01   4.0080000e-01   3.3700000e-01   2.5180000e-01   2.1010000e-01   1.1810000e-01   1.1500000e-01   5.5000000e-02   2.9300000e-02   1.8300000e-02   1.0400000e-02   1.1700000e-02   1.0100000e-02   6.1000000e-03   3.1000000e-03   9.9000000e-03   8.0000000e-03   1.0700000e-02   1.6100000e-02   1.3300000e-02
   1.0000000e+00   5.3000000e-02   8.8500000e-02   1.9970000e-01   2.6040000e-01   3.2250000e-01   2.2470000e-01   6.1700000e-02   2.2870000e-01   9.5000000e-02   7.4000000e-02   1.6100000e-01   2.2260000e-01   2.7030000e-01   3.3650000e-01   4.2660000e-01   4.1440000e-01   5.6550000e-01   6.9210000e-01   8.5470000e-01   9.2340000e-01   9.1710000e-01   1.0000000e+00   9.5320000e-01   9.1010000e-01   8.3370000e-01   7.0530000e-01   6.5340000e-01   4.4830000e-01   2.4600000e-01   2.0200000e-01   1.4460000e-01   9.9400000e-02   1.5100000e-01   2.3920000e-01   4.4340000e-01   5.0230000e-01   4.4410000e-01   4.5710000e-01   3.9270000e-01   2.9000000e-01   3.4080000e-01   4.9900000e-01   3.6320000e-01   1.3870000e-01   1.8000000e-01   1.2990000e-01   5.2300000e-02   8.1700000e-02   4.6900000e-02   1.1400000e-02   2.9900000e-02   2.4400000e-02   1.9900000e-02   2.5700000e-02   8.2000000e-03   1.5100000e-02   1.7100000e-02   1.4600000e-02   1.3400000e-02   5.6000000e-03
   1.0000000e+00   4.5400000e-02   4.7200000e-02   6.9700000e-02   1.0210000e-01   1.3970000e-01   1.4930000e-01   1.4870000e-01   7.7100000e-02   1.1710000e-01   1.6750000e-01   2.7990000e-01   3.3230000e-01   4.0120000e-01   4.2960000e-01   5.3500000e-01   5.4110000e-01   6.8700000e-01   8.0450000e-01   9.1940000e-01   9.1690000e-01   1.0000000e+00   9.9720000e-01   9.0930000e-01   7.9180000e-01   6.7050000e-01   5.3240000e-01   3.5720000e-01   2.4840000e-01   3.1610000e-01   3.7750000e-01   3.1380000e-01   1.7130000e-01   2.9370000e-01   5.2340000e-01   5.9260000e-01   5.4370000e-01   4.5160000e-01   3.3790000e-01   3.2150000e-01   2.1780000e-01   1.6740000e-01   2.6340000e-01   2.9800000e-01   2.0370000e-01   1.1550000e-01   9.1900000e-02   8.8200000e-02   2.2800000e-02   3.8000000e-02   1.4200000e-02   1.3700000e-02   1.2000000e-02   4.2000000e-03   2.3800000e-02   1.2900000e-02   8.4000000e-03   2.1800000e-02   3.2100000e-02   1.5400000e-02   5.3000000e-03
   1.0000000e+00   2.8300000e-02   5.9900000e-02   6.5600000e-02   2.2900000e-02   8.3900000e-02   1.6730000e-01   1.1540000e-01   1.0980000e-01   1.3700000e-01   1.7670000e-01   1.9950000e-01   2.8690000e-01   3.2750000e-01   3.7690000e-01   4.1690000e-01   5.0360000e-01   6.1800000e-01   8.0250000e-01   9.3330000e-01   9.3990000e-01   9.2750000e-01   9.4500000e-01   8.3280000e-01   7.7730000e-01   7.0070000e-01   6.1540000e-01   5.8100000e-01   4.4540000e-01   3.7070000e-01   2.8910000e-01   2.1850000e-01   1.7110000e-01   3.5780000e-01   3.9470000e-01   2.8670000e-01   2.4010000e-01   3.6190000e-01   3.3140000e-01   3.7630000e-01   4.7670000e-01   4.0590000e-01   3.6610000e-01   2.3200000e-01   1.4500000e-01   1.0170000e-01   1.1110000e-01   6.5500000e-02   2.7100000e-02   2.4400000e-02   1.7900000e-02   1.0900000e-02   1.4700000e-02   1.7000000e-02   1.5800000e-02   4.6000000e-03   7.3000000e-03   5.4000000e-03   3.3000000e-03   4.5000000e-03   7.9000000e-03
   1.0000000e+00   1.1400000e-02   2.2200000e-02   2.6900000e-02   3.8400000e-02   1.2170000e-01   2.0620000e-01   1.4890000e-01   9.2900000e-02   1.3500000e-01   1.7990000e-01   2.4860000e-01   2.9730000e-01   3.6720000e-01   4.3940000e-01   5.2580000e-01   6.7550000e-01   7.4020000e-01   8.2840000e-01   9.0330000e-01   9.5840000e-01   1.0000000e+00   9.9820000e-01   8.8990000e-01   7.4930000e-01   6.3670000e-01   6.7440000e-01   7.2070000e-01   6.8210000e-01   5.5120000e-01   4.7890000e-01   3.9240000e-01   2.5330000e-01   1.0890000e-01   1.3900000e-01   2.5510000e-01   3.3010000e-01   2.8180000e-01   2.1420000e-01   2.2660000e-01   2.1420000e-01   2.3540000e-01   2.8710000e-01   2.5960000e-01   1.9250000e-01   1.2560000e-01   1.0030000e-01   9.5100000e-02   1.2100000e-01   7.2800000e-02   1.7400000e-02   2.1300000e-02   2.6900000e-02   1.5200000e-02   2.5700000e-02   9.7000000e-03   4.1000000e-03   5.0000000e-03   1.4500000e-02   1.0300000e-02   2.5000000e-03
   1.0000000e+00   4.1400000e-02   4.3600000e-02   4.4700000e-02   8.4400000e-02   4.1900000e-02   1.2150000e-01   2.0020000e-01   1.5160000e-01   8.1800000e-02   1.9750000e-01   2.3090000e-01   3.0250000e-01   3.9380000e-01   5.0500000e-01   5.8720000e-01   6.6100000e-01   7.4170000e-01   8.0060000e-01   8.4560000e-01   7.9390000e-01   8.8040000e-01   8.3840000e-01   7.8520000e-01   8.4790000e-01   7.4340000e-01   6.4330000e-01   5.5140000e-01   3.5190000e-01   3.1680000e-01   3.3460000e-01   2.0560000e-01   1.0320000e-01   3.1680000e-01   4.0400000e-01   4.2820000e-01   4.5380000e-01   3.7040000e-01   3.7410000e-01   3.8390000e-01   3.4940000e-01   4.3800000e-01   4.2650000e-01   2.8540000e-01   2.8080000e-01   2.3950000e-01   3.6900000e-02   8.0500000e-02   5.4100000e-02   1.7700000e-02   6.5000000e-03   2.2200000e-02   4.5000000e-03   1.3600000e-02   1.1300000e-02   5.3000000e-03   1.6500000e-02   1.4100000e-02   7.7000000e-03   2.4600000e-02   1.9800000e-02
   1.0000000e+00   9.4000000e-03   3.3300000e-02   3.0600000e-02   3.7600000e-02   1.2960000e-01   1.7950000e-01   1.9090000e-01   1.6920000e-01   1.8700000e-01   1.7250000e-01   2.2280000e-01   3.1060000e-01   4.1440000e-01   5.1570000e-01   5.3690000e-01   5.1070000e-01   6.4410000e-01   7.3260000e-01   8.1640000e-01   8.8560000e-01   9.8910000e-01   1.0000000e+00   8.7500000e-01   8.6310000e-01   9.0740000e-01   8.6740000e-01   7.7500000e-01   6.6000000e-01   5.6150000e-01   4.0160000e-01   2.3310000e-01   1.1640000e-01   1.0950000e-01   4.3100000e-02   6.1900000e-02   1.9560000e-01   2.1200000e-01   3.2420000e-01   4.1020000e-01   2.9390000e-01   1.9110000e-01   1.7020000e-01   1.0100000e-01   1.5120000e-01   1.4270000e-01   1.0970000e-01   1.1730000e-01   9.7200000e-02   7.0300000e-02   2.8100000e-02   2.1600000e-02   1.5300000e-02   1.1200000e-02   2.4100000e-02   1.6400000e-02   5.5000000e-03   7.8000000e-03   5.5000000e-03   9.1000000e-03   6.7000000e-03
   1.0000000e+00   2.2800000e-02   1.0600000e-02   1.3000000e-02   8.4200000e-02   1.1170000e-01   1.5060000e-01   1.7760000e-01   9.9700000e-02   1.4280000e-01   2.2270000e-01   2.6210000e-01   3.1090000e-01   2.8590000e-01   3.3160000e-01   3.7550000e-01   4.4990000e-01   4.7650000e-01   6.2540000e-01   7.3040000e-01   8.7020000e-01   9.3490000e-01   9.6140000e-01   9.1260000e-01   9.4430000e-01   1.0000000e+00   9.4550000e-01   8.8150000e-01   7.5200000e-01   7.0680000e-01   5.9860000e-01   3.8570000e-01   2.5100000e-01   2.1620000e-01   9.6800000e-02   1.3230000e-01   1.3440000e-01   2.2500000e-01   3.2440000e-01   3.9390000e-01   3.8060000e-01   3.2580000e-01   3.6540000e-01   2.9830000e-01   1.7790000e-01   1.5350000e-01   1.1990000e-01   9.5900000e-02   7.6500000e-02   6.4900000e-02   3.1300000e-02   1.8500000e-02   9.8000000e-03   1.7800000e-02   7.7000000e-03   7.4000000e-03   9.5000000e-03   5.5000000e-03   4.5000000e-03   6.3000000e-03   3.9000000e-03
   1.0000000e+00   3.6300000e-02   4.7800000e-02   2.9800000e-02   2.1000000e-02   1.4090000e-01   1.9160000e-01   1.3490000e-01   1.6130000e-01   1.7030000e-01   1.4440000e-01   1.9890000e-01   2.1540000e-01   2.8630000e-01   3.5700000e-01   3.9800000e-01   4.3590000e-01   5.3340000e-01   6.3040000e-01   6.9950000e-01   7.4350000e-01   8.3790000e-01   8.6410000e-01   9.0140000e-01   9.4320000e-01   9.5360000e-01   1.0000000e+00   9.5470000e-01   9.7450000e-01   8.9620000e-01   7.1960000e-01   5.4620000e-01   3.1560000e-01   2.5250000e-01   1.9690000e-01   2.1890000e-01   1.5330000e-01   7.1100000e-02   1.4980000e-01   1.7550000e-01   2.2760000e-01   1.3220000e-01   1.0560000e-01   1.9730000e-01   1.6920000e-01   1.8810000e-01   1.1770000e-01   7.7900000e-02   4.9500000e-02   4.9200000e-02   1.9400000e-02   2.5000000e-02   1.1500000e-02   1.9000000e-02   5.5000000e-03   9.6000000e-03   5.0000000e-03   6.6000000e-03   1.1400000e-02   7.3000000e-03   3.3000000e-03
   1.0000000e+00   2.6100000e-02   2.6600000e-02   2.2300000e-02   7.4900000e-02   1.3640000e-01   1.5130000e-01   1.3160000e-01   1.6540000e-01   1.8640000e-01   2.0130000e-01   2.8900000e-01   3.6500000e-01   3.5100000e-01   3.4950000e-01   4.3250000e-01   5.3980000e-01   6.2370000e-01   6.8760000e-01   7.3290000e-01   8.1070000e-01   8.3960000e-01   8.6320000e-01   8.7470000e-01   9.6070000e-01   9.7160000e-01   9.1210000e-01   8.5760000e-01   8.7980000e-01   7.7200000e-01   5.7110000e-01   4.2640000e-01   2.8600000e-01   3.1140000e-01   2.0660000e-01   1.1650000e-01   1.8500000e-02   1.3020000e-01   2.4800000e-01   1.6370000e-01   1.1030000e-01   2.1440000e-01   2.0330000e-01   1.8870000e-01   1.3700000e-01   1.3760000e-01   3.0700000e-02   3.7300000e-02   6.0600000e-02   3.9900000e-02   1.6900000e-02   1.3500000e-02   2.2200000e-02   1.7500000e-02   1.2700000e-02   2.2000000e-03   1.2400000e-02   5.4000000e-03   2.1000000e-03   2.8000000e-03   2.3000000e-03
   1.0000000e+00   3.4600000e-02   5.0900000e-02   7.9000000e-03   2.4300000e-02   4.3200000e-02   7.3500000e-02   9.3800000e-02   1.1340000e-01   1.2280000e-01   1.5080000e-01   1.8090000e-01   2.3900000e-01   2.9470000e-01   2.8660000e-01   4.0100000e-01   5.3250000e-01   5.4860000e-01   5.8230000e-01   6.0410000e-01   6.7490000e-01   7.0840000e-01   7.8900000e-01   9.2840000e-01   9.7810000e-01   9.7380000e-01   1.0000000e+00   9.7020000e-01   9.9560000e-01   8.2350000e-01   6.0200000e-01   5.3420000e-01   4.8670000e-01   3.5260000e-01   1.5660000e-01   9.4600000e-02   1.6130000e-01   2.8240000e-01   3.3900000e-01   3.0190000e-01   2.9450000e-01   2.9780000e-01   2.6760000e-01   2.0550000e-01   2.0690000e-01   1.6250000e-01   1.2160000e-01   1.0130000e-01   7.4400000e-02   3.8600000e-02   5.0000000e-03   1.4600000e-02   4.0000000e-03   1.2200000e-02   1.0700000e-02   1.1200000e-02   1.0200000e-02   5.2000000e-03   2.4000000e-03   7.9000000e-03   3.1000000e-03
   1.0000000e+00   1.6200000e-02   4.1000000e-03   2.3900000e-02   4.4100000e-02   6.3000000e-02   9.2100000e-02   1.3680000e-01   1.0780000e-01   1.5520000e-01   1.7790000e-01   2.1640000e-01   2.5680000e-01   3.0890000e-01   3.8290000e-01   4.3930000e-01   5.3350000e-01   5.9960000e-01   6.7280000e-01   7.3090000e-01   8.0920000e-01   8.9410000e-01   9.6680000e-01   1.0000000e+00   9.8930000e-01   9.3760000e-01   8.9910000e-01   9.1840000e-01   9.1280000e-01   7.8110000e-01   6.0180000e-01   3.7650000e-01   3.3000000e-01   2.2800000e-01   2.1200000e-02   1.1170000e-01   1.7880000e-01   2.3730000e-01   2.8430000e-01   2.2410000e-01   2.7150000e-01   3.3630000e-01   2.5460000e-01   1.8670000e-01   2.1600000e-01   1.2780000e-01   7.6800000e-02   1.0700000e-01   9.4600000e-02   6.3600000e-02   2.2700000e-02   1.2800000e-02   1.7300000e-02   1.3500000e-02   1.1400000e-02   6.2000000e-03   1.5700000e-02   8.8000000e-03   3.6000000e-03   5.3000000e-03   3.0000000e-03
   1.0000000e+00   2.4900000e-02   1.1900000e-02   2.7700000e-02   7.6000000e-02   1.2180000e-01   1.5380000e-01   1.1920000e-01   1.2290000e-01   2.1190000e-01   2.5310000e-01   2.8550000e-01   2.9610000e-01   3.3410000e-01   4.2870000e-01   5.2050000e-01   6.0870000e-01   7.2360000e-01   7.5770000e-01   7.7260000e-01   8.0980000e-01   8.9950000e-01   9.2470000e-01   9.3650000e-01   9.8530000e-01   9.7760000e-01   1.0000000e+00   9.8960000e-01   9.0760000e-01   7.3060000e-01   5.7580000e-01   4.4690000e-01   3.7190000e-01   2.0790000e-01   9.5500000e-02   4.8800000e-02   1.4060000e-01   2.5540000e-01   2.0540000e-01   1.6140000e-01   2.2320000e-01   1.7730000e-01   2.2930000e-01   2.5210000e-01   1.4640000e-01   6.7300000e-02   9.6500000e-02   1.4920000e-01   1.1280000e-01   4.6300000e-02   1.9300000e-02   1.4000000e-02   2.7000000e-03   6.8000000e-03   1.5000000e-02   1.2000000e-03   1.3300000e-02   4.8000000e-03   2.4400000e-02   7.7000000e-03   7.4000000e-03
   1.0000000e+00   2.7000000e-02   1.6300000e-02   3.4100000e-02   2.4700000e-02   8.2200000e-02   1.2560000e-01   1.3230000e-01   1.5840000e-01   2.0170000e-01   2.1220000e-01   2.2100000e-01   2.3990000e-01   2.9640000e-01   4.0610000e-01   5.0950000e-01   5.5120000e-01   6.6130000e-01   6.8040000e-01   6.5200000e-01   6.7880000e-01   7.8110000e-01   8.3690000e-01   8.9690000e-01   9.8560000e-01   1.0000000e+00   9.3950000e-01   8.9170000e-01   8.1050000e-01   6.8280000e-01   5.5720000e-01   4.3010000e-01   3.3390000e-01   2.0350000e-01   7.9800000e-02   8.0900000e-02   1.5250000e-01   2.6260000e-01   2.4560000e-01   1.9800000e-01   2.4120000e-01   2.4090000e-01   1.9010000e-01   2.0770000e-01   1.7670000e-01   1.1190000e-01   7.7900000e-02   1.3440000e-01   9.6000000e-02   5.9800000e-02   3.3000000e-02   1.9700000e-02   1.8900000e-02   2.0400000e-02   8.5000000e-03   4.3000000e-03   9.2000000e-03   1.3800000e-02   9.4000000e-03   1.0500000e-02   9.3000000e-03
   1.0000000e+00   3.8800000e-02   3.2400000e-02   6.8800000e-02   8.9800000e-02   1.2670000e-01   1.5150000e-01   2.1340000e-01   2.6130000e-01   2.8320000e-01   2.7180000e-01   3.6450000e-01   3.9340000e-01   3.8430000e-01   4.6770000e-01   5.3640000e-01   4.8230000e-01   4.8350000e-01   5.8620000e-01   7.5790000e-01   6.9970000e-01   6.9180000e-01   8.6330000e-01   9.1070000e-01   9.3460000e-01   7.8840000e-01   8.5850000e-01   9.2610000e-01   7.0800000e-01   5.7790000e-01   5.2150000e-01   4.5050000e-01   3.1290000e-01   1.4480000e-01   1.0460000e-01   1.8200000e-01   1.5190000e-01   1.0170000e-01   1.4380000e-01   1.9860000e-01   2.0390000e-01   2.7780000e-01   2.8790000e-01   1.3310000e-01   1.1400000e-01   1.3100000e-01   1.4330000e-01   6.2400000e-02   1.0000000e-02   9.8000000e-03   1.3100000e-02   1.5200000e-02   2.5500000e-02   7.1000000e-03   2.6300000e-02   7.9000000e-03   1.1100000e-02   1.0700000e-02   6.8000000e-03   9.7000000e-03   6.7000000e-03
   1.0000000e+00   2.2800000e-02   8.5300000e-02   1.0000000e-01   4.2800000e-02   1.1170000e-01   1.6510000e-01   1.5970000e-01   2.1160000e-01   3.2950000e-01   3.5170000e-01   3.3300000e-01   3.6430000e-01   4.0200000e-01   4.7310000e-01   5.1960000e-01   6.5730000e-01   8.4260000e-01   8.4760000e-01   8.3440000e-01   8.4530000e-01   7.9990000e-01   8.5370000e-01   9.6420000e-01   1.0000000e+00   9.3570000e-01   9.4090000e-01   9.0700000e-01   7.1040000e-01   6.3200000e-01   5.6670000e-01   3.5010000e-01   2.4470000e-01   1.6980000e-01   3.2900000e-01   3.6740000e-01   2.3310000e-01   2.4130000e-01   2.5560000e-01   1.8920000e-01   1.9400000e-01   3.0740000e-01   2.7850000e-01   3.0800000e-02   1.2380000e-01   1.8540000e-01   1.7530000e-01   1.0790000e-01   7.2800000e-02   2.4200000e-02   1.9100000e-02   1.5900000e-02   1.7200000e-02   1.9100000e-02   2.6000000e-02   1.4000000e-02   1.2500000e-02   1.1600000e-02   9.3000000e-03   1.2000000e-03   3.6000000e-03
   1.0000000e+00   7.1500000e-02   8.4900000e-02   5.8700000e-02   2.1800000e-02   8.6200000e-02   1.8010000e-01   1.9160000e-01   1.8960000e-01   2.9600000e-01   4.1860000e-01   4.8670000e-01   5.2490000e-01   5.9590000e-01   6.8550000e-01   8.5730000e-01   9.7180000e-01   8.6930000e-01   8.7110000e-01   8.9540000e-01   9.9220000e-01   8.9800000e-01   8.1580000e-01   8.3730000e-01   7.5410000e-01   5.8930000e-01   5.4880000e-01   5.6430000e-01   5.4060000e-01   4.7830000e-01   4.4390000e-01   3.6980000e-01   2.5740000e-01   1.4780000e-01   1.7430000e-01   1.2290000e-01   1.5880000e-01   1.8030000e-01   1.4360000e-01   1.6670000e-01   2.6300000e-01   2.2340000e-01   1.2390000e-01   8.6900000e-02   2.0920000e-01   1.4990000e-01   6.7600000e-02   8.9900000e-02   9.2700000e-02   6.5800000e-02   8.6000000e-03   2.1600000e-02   1.5300000e-02   1.2100000e-02   9.6000000e-03   1.9600000e-02   4.2000000e-03   6.6000000e-03   9.9000000e-03   8.3000000e-03   1.2400000e-02
   1.0000000e+00   2.0900000e-02   2.6100000e-02   1.2000000e-02   7.6800000e-02   1.0640000e-01   1.6800000e-01   3.0160000e-01   3.4600000e-01   3.3140000e-01   4.1250000e-01   3.9430000e-01   1.3340000e-01   4.6220000e-01   9.9700000e-01   9.1370000e-01   8.2920000e-01   6.9940000e-01   7.8250000e-01   8.7890000e-01   8.5010000e-01   8.9200000e-01   9.4730000e-01   1.0000000e+00   8.9750000e-01   7.8060000e-01   8.3210000e-01   6.5020000e-01   4.5480000e-01   4.7320000e-01   3.3910000e-01   2.7470000e-01   9.7800000e-02   4.7700000e-02   1.4030000e-01   1.8340000e-01   2.1480000e-01   1.2710000e-01   1.9120000e-01   3.3910000e-01   3.4440000e-01   2.3690000e-01   1.1950000e-01   2.6650000e-01   2.5870000e-01   1.3930000e-01   1.0830000e-01   1.3830000e-01   1.3210000e-01   1.0690000e-01   3.2500000e-02   3.1600000e-02   5.7000000e-03   1.5900000e-02   8.5000000e-03   3.7200000e-02   1.0100000e-02   1.2700000e-02   2.8800000e-02   1.2900000e-02   2.3000000e-03
   1.0000000e+00   3.7400000e-02   5.8600000e-02   6.2800000e-02   5.3400000e-02   2.5500000e-02   1.4220000e-01   2.0720000e-01   2.7340000e-01   3.0700000e-01   2.5970000e-01   3.4830000e-01   3.9990000e-01   4.5740000e-01   5.9500000e-01   7.9240000e-01   8.2720000e-01   8.0870000e-01   8.9770000e-01   9.8280000e-01   8.9820000e-01   8.8900000e-01   9.3670000e-01   9.1220000e-01   7.9360000e-01   6.7180000e-01   6.3180000e-01   4.8650000e-01   3.3880000e-01   4.8320000e-01   3.8220000e-01   3.0750000e-01   1.2670000e-01   7.4300000e-02   1.5100000e-01   1.9060000e-01   1.8170000e-01   1.7090000e-01   9.4600000e-02   2.8290000e-01   3.0060000e-01   1.6020000e-01   1.4830000e-01   2.8750000e-01   2.0470000e-01   1.0640000e-01   1.3950000e-01   1.0650000e-01   5.2700000e-02   3.9500000e-02   1.8300000e-02   3.5300000e-02   1.1800000e-02   6.3000000e-03   2.3700000e-02   3.2000000e-03   8.7000000e-03   1.2400000e-02   1.1300000e-02   9.8000000e-03   1.2600000e-02
   1.0000000e+00   1.3710000e-01   1.2260000e-01   1.3850000e-01   1.4840000e-01   1.7760000e-01   1.4280000e-01   1.7730000e-01   2.1610000e-01   1.6300000e-01   2.0670000e-01   4.2570000e-01   5.4840000e-01   7.1310000e-01   7.0030000e-01   6.7770000e-01   7.9390000e-01   9.3820000e-01   8.9250000e-01   9.1460000e-01   7.8320000e-01   7.9600000e-01   7.9830000e-01   7.7160000e-01   6.6150000e-01   4.8600000e-01   5.5720000e-01   4.6970000e-01   5.6400000e-01   4.5170000e-01   3.3690000e-01   2.6840000e-01   2.3390000e-01   3.0520000e-01   3.0160000e-01   2.7530000e-01   1.0410000e-01   1.7570000e-01   3.1560000e-01   3.6030000e-01   2.7360000e-01   1.3010000e-01   2.4580000e-01   3.4040000e-01   1.7530000e-01   6.7900000e-02   1.0620000e-01   6.4300000e-02   5.3200000e-02   5.3100000e-02   2.7200000e-02   1.7100000e-02   1.1800000e-02   1.2900000e-02   3.4400000e-02   6.5000000e-03   6.7000000e-03   2.2000000e-03   7.9000000e-03   1.4600000e-02   5.1000000e-03
   1.0000000e+00   4.4300000e-02   4.4600000e-02   2.3500000e-02   1.0080000e-01   2.2520000e-01   2.6110000e-01   2.0610000e-01   1.6680000e-01   1.8010000e-01   3.0830000e-01   3.7940000e-01   5.3640000e-01   6.1730000e-01   7.8420000e-01   8.3920000e-01   9.0160000e-01   1.0000000e+00   8.9110000e-01   8.7530000e-01   7.8860000e-01   7.1560000e-01   7.5810000e-01   6.3720000e-01   3.2100000e-01   2.0760000e-01   2.2790000e-01   3.3090000e-01   2.8470000e-01   1.9490000e-01   1.6710000e-01   1.0250000e-01   1.3620000e-01   2.2120000e-01   1.1240000e-01   1.6770000e-01   1.0390000e-01   2.5620000e-01   2.6240000e-01   2.2360000e-01   1.1800000e-01   1.1030000e-01   2.8310000e-01   2.3850000e-01   2.5500000e-02   1.9670000e-01   1.4830000e-01   4.3400000e-02   6.2700000e-02   5.1300000e-02   4.7300000e-02   2.4800000e-02   2.7400000e-02   2.0500000e-02   1.4100000e-02   1.8500000e-02   5.5000000e-03   4.5000000e-03   1.1500000e-02   1.5200000e-02   1.0000000e-02
   1.0000000e+00   1.1500000e-01   1.1630000e-01   8.6600000e-02   3.5800000e-02   2.3200000e-02   1.2670000e-01   2.4170000e-01   2.6610000e-01   4.3460000e-01   5.3780000e-01   3.8160000e-01   9.9100000e-02   6.1600000e-02   1.7950000e-01   3.9070000e-01   3.6020000e-01   3.0410000e-01   2.4280000e-01   4.0600000e-01   8.3950000e-01   9.7770000e-01   4.6800000e-01   6.1000000e-02   2.1430000e-01   1.3480000e-01   2.8540000e-01   1.6170000e-01   2.6490000e-01   4.5650000e-01   6.5020000e-01   2.8480000e-01   3.2960000e-01   5.3700000e-01   6.6270000e-01   8.6260000e-01   8.5470000e-01   7.8480000e-01   9.0160000e-01   8.8270000e-01   6.0860000e-01   2.8100000e-01   9.0600000e-02   1.1770000e-01   2.6940000e-01   5.2140000e-01   4.2320000e-01   2.3400000e-01   1.9280000e-01   1.0920000e-01   5.0700000e-02   2.2800000e-02   9.9000000e-03   6.5000000e-03   8.5000000e-03   1.6600000e-02   1.1000000e-02   1.9000000e-02   1.4100000e-02   6.8000000e-03   8.6000000e-03
   1.0000000e+00   9.6800000e-02   8.2100000e-02   6.2900000e-02   6.0800000e-02   6.1700000e-02   1.2070000e-01   9.4400000e-02   4.2230000e-01   5.7440000e-01   5.0250000e-01   3.4880000e-01   1.7000000e-01   2.0760000e-01   3.0870000e-01   4.2240000e-01   5.3120000e-01   2.4360000e-01   1.8840000e-01   1.9080000e-01   8.3210000e-01   1.0000000e+00   4.0760000e-01   9.6000000e-02   1.9280000e-01   2.4190000e-01   3.7900000e-01   2.8930000e-01   3.4510000e-01   3.7770000e-01   5.2130000e-01   2.3160000e-01   3.3350000e-01   4.7810000e-01   6.1160000e-01   6.7050000e-01   7.3750000e-01   7.3560000e-01   7.7920000e-01   6.7880000e-01   5.2590000e-01   2.7620000e-01   1.5450000e-01   2.0190000e-01   2.2310000e-01   4.2210000e-01   3.0670000e-01   1.3290000e-01   1.3490000e-01   1.0570000e-01   4.9900000e-02   2.0600000e-02   7.3000000e-03   8.1000000e-03   3.0300000e-02   1.9000000e-02   2.1200000e-02   1.2600000e-02   2.0100000e-02   2.1000000e-02   4.1000000e-03
   1.0000000e+00   7.9000000e-02   7.0700000e-02   3.5200000e-02   1.6600000e-01   1.3300000e-01   2.2600000e-02   7.7100000e-02   2.6780000e-01   5.6640000e-01   6.6090000e-01   5.0020000e-01   2.5830000e-01   1.6500000e-01   4.3470000e-01   4.5150000e-01   4.5790000e-01   3.3660000e-01   4.0000000e-01   5.3250000e-01   9.0100000e-01   9.9390000e-01   3.6890000e-01   1.0120000e-01   2.4800000e-02   2.3180000e-01   3.9810000e-01   2.2590000e-01   5.2470000e-01   6.8980000e-01   8.3160000e-01   4.3260000e-01   3.7410000e-01   5.7560000e-01   8.0430000e-01   7.9630000e-01   7.1740000e-01   7.0560000e-01   8.1480000e-01   7.6010000e-01   6.0340000e-01   4.5540000e-01   4.7290000e-01   4.4780000e-01   3.7220000e-01   4.6930000e-01   3.8390000e-01   7.6800000e-02   1.4670000e-01   7.7700000e-02   4.6900000e-02   1.9300000e-02   2.9800000e-02   3.9000000e-02   2.9400000e-02   1.7500000e-02   2.4900000e-02   1.4100000e-02   7.3000000e-03   2.5000000e-03   1.0100000e-02
   1.0000000e+00   1.0830000e-01   1.0700000e-01   2.5700000e-02   8.3700000e-02   7.4800000e-02   1.1250000e-01   3.3220000e-01   4.5900000e-01   5.5260000e-01   5.9660000e-01   5.3040000e-01   2.2510000e-01   2.4020000e-01   2.6890000e-01   6.6460000e-01   6.6320000e-01   1.6740000e-01   8.3700000e-02   4.3310000e-01   8.7180000e-01   7.9920000e-01   3.7120000e-01   1.7030000e-01   1.6110000e-01   2.0860000e-01   2.8470000e-01   2.2110000e-01   6.1340000e-01   5.8070000e-01   6.9250000e-01   3.8250000e-01   4.3030000e-01   7.7910000e-01   8.7030000e-01   1.0000000e+00   9.2120000e-01   9.3860000e-01   9.3030000e-01   7.3140000e-01   4.7910000e-01   2.0870000e-01   2.0160000e-01   1.6690000e-01   2.8720000e-01   4.3740000e-01   3.0970000e-01   1.5780000e-01   5.5300000e-02   3.3400000e-02   2.0900000e-02   1.7200000e-02   1.8000000e-02   1.1000000e-02   2.3400000e-02   2.7600000e-02   3.2000000e-03   8.4000000e-03   1.2200000e-02   8.2000000e-03   1.4300000e-02
   1.0000000e+00   9.4000000e-03   6.1100000e-02   1.1360000e-01   1.2030000e-01   4.0300000e-02   1.2270000e-01   2.4950000e-01   4.5660000e-01   6.5870000e-01   5.0790000e-01   3.3500000e-01   8.3400000e-02   3.0040000e-01   3.9570000e-01   3.7690000e-01   3.8280000e-01   1.2470000e-01   1.3630000e-01   2.6780000e-01   9.1880000e-01   9.7790000e-01   3.2360000e-01   1.9440000e-01   1.8740000e-01   8.8500000e-02   3.4430000e-01   2.9530000e-01   5.9080000e-01   4.5640000e-01   7.3340000e-01   1.9690000e-01   2.7900000e-01   6.2120000e-01   8.6810000e-01   8.6210000e-01   9.3800000e-01   8.3270000e-01   9.4800000e-01   6.7210000e-01   4.4360000e-01   5.1630000e-01   3.8090000e-01   1.5570000e-01   1.4490000e-01   2.6620000e-01   1.8060000e-01   1.6990000e-01   2.5590000e-01   1.1290000e-01   2.0100000e-02   4.8000000e-02   2.3400000e-02   1.7500000e-02   3.5200000e-02   1.5800000e-02   3.2600000e-02   2.0100000e-02   1.6800000e-02   2.4500000e-02   1.5400000e-02
   1.0000000e+00   1.0880000e-01   1.2780000e-01   9.2600000e-02   1.2340000e-01   1.2760000e-01   1.7310000e-01   1.9480000e-01   4.2620000e-01   6.8280000e-01   5.7610000e-01   4.7330000e-01   2.3620000e-01   1.0230000e-01   2.9040000e-01   4.7130000e-01   4.6590000e-01   1.4150000e-01   8.4900000e-02   3.2570000e-01   9.0070000e-01   9.3120000e-01   4.8560000e-01   1.3460000e-01   1.6040000e-01   2.7370000e-01   5.6090000e-01   3.6540000e-01   6.1390000e-01   5.4700000e-01   8.4740000e-01   5.6380000e-01   5.4430000e-01   5.0860000e-01   6.2530000e-01   8.4970000e-01   8.4060000e-01   8.4200000e-01   9.1360000e-01   7.7130000e-01   4.8820000e-01   3.7240000e-01   4.4690000e-01   4.5860000e-01   4.4910000e-01   5.6160000e-01   4.3050000e-01   9.4500000e-02   7.9400000e-02   2.7400000e-02   1.5400000e-02   1.4000000e-02   4.5500000e-02   2.1300000e-02   8.2000000e-03   1.2400000e-02   1.6700000e-02   1.0300000e-02   2.0500000e-02   1.7800000e-02   1.8700000e-02
   1.0000000e+00   4.3000000e-02   9.0200000e-02   8.3300000e-02   8.1300000e-02   1.6500000e-02   2.7700000e-02   5.6900000e-02   2.0570000e-01   3.8870000e-01   7.1060000e-01   7.3420000e-01   5.0330000e-01   3.0000000e-01   1.9510000e-01   2.7670000e-01   3.7370000e-01   2.5070000e-01   2.5070000e-01   3.2920000e-01   4.8710000e-01   6.5270000e-01   8.4540000e-01   9.7390000e-01   1.0000000e+00   6.6650000e-01   5.3230000e-01   4.0240000e-01   3.4440000e-01   4.2390000e-01   4.1820000e-01   4.3930000e-01   1.1620000e-01   4.3360000e-01   6.5530000e-01   6.1720000e-01   4.3730000e-01   4.1180000e-01   3.6410000e-01   4.5720000e-01   4.3670000e-01   2.9640000e-01   4.3120000e-01   4.1550000e-01   1.8240000e-01   1.4870000e-01   1.3800000e-02   1.1640000e-01   2.0520000e-01   1.0690000e-01   1.9900000e-02   2.0800000e-02   1.7600000e-02   1.9700000e-02   2.1000000e-02   1.4100000e-02   4.9000000e-03   2.7000000e-03   1.6200000e-02   5.9000000e-03   2.1000000e-03
   1.0000000e+00   7.3100000e-02   1.2490000e-01   1.6650000e-01   1.4960000e-01   1.4430000e-01   2.7700000e-01   2.5550000e-01   1.7120000e-01   4.6600000e-02   1.1140000e-01   1.7390000e-01   3.1600000e-01   3.2490000e-01   2.1640000e-01   2.0310000e-01   2.5800000e-01   1.7960000e-01   2.4220000e-01   3.6090000e-01   1.8100000e-01   2.6040000e-01   6.5720000e-01   9.7340000e-01   9.7570000e-01   8.0790000e-01   6.5210000e-01   4.9150000e-01   5.3630000e-01   7.6490000e-01   5.2500000e-01   5.1010000e-01   4.2190000e-01   4.1600000e-01   1.9060000e-01   2.2300000e-02   4.2190000e-01   5.4960000e-01   2.4830000e-01   2.0340000e-01   2.7290000e-01   2.8370000e-01   4.4630000e-01   3.1780000e-01   8.0700000e-02   1.1920000e-01   2.1340000e-01   3.2410000e-01   2.9450000e-01   1.4740000e-01   2.1100000e-02   3.6100000e-02   4.4400000e-02   2.3000000e-02   2.9000000e-02   1.4100000e-02   1.6100000e-02   1.7700000e-02   1.9400000e-02   2.0700000e-02   5.7000000e-03
   1.0000000e+00   1.6400000e-02   6.2700000e-02   7.3800000e-02   6.0800000e-02   2.3300000e-02   1.0480000e-01   1.3380000e-01   6.4400000e-02   1.5220000e-01   7.8000000e-02   1.7910000e-01   2.6810000e-01   1.7880000e-01   1.0390000e-01   1.9800000e-01   3.2340000e-01   3.7480000e-01   2.5860000e-01   3.6800000e-01   3.5080000e-01   5.6060000e-01   5.2310000e-01   5.4690000e-01   6.9540000e-01   6.3520000e-01   6.7570000e-01   8.4990000e-01   8.0250000e-01   6.5630000e-01   8.5910000e-01   6.6550000e-01   5.3690000e-01   3.1180000e-01   3.7630000e-01   2.8010000e-01   8.7500000e-02   3.3190000e-01   4.2370000e-01   1.8010000e-01   3.7430000e-01   4.6270000e-01   1.6140000e-01   2.4940000e-01   3.2020000e-01   2.2650000e-01   1.1460000e-01   4.7600000e-02   9.4300000e-02   8.2400000e-02   1.7100000e-02   2.4400000e-02   2.5800000e-02   1.4300000e-02   2.2600000e-02   1.8700000e-02   1.8500000e-02   1.1000000e-02   9.4000000e-03   7.8000000e-03   1.1200000e-02
   1.0000000e+00   4.1200000e-02   1.1350000e-01   5.1800000e-02   2.3200000e-02   6.4600000e-02   1.1240000e-01   1.7870000e-01   2.4070000e-01   2.6820000e-01   2.0580000e-01   1.5460000e-01   2.6710000e-01   3.1410000e-01   2.9040000e-01   3.5310000e-01   5.0790000e-01   4.6390000e-01   1.8590000e-01   4.4740000e-01   4.0790000e-01   5.4000000e-01   4.7860000e-01   4.3320000e-01   6.1130000e-01   5.0910000e-01   4.6060000e-01   7.2430000e-01   8.9870000e-01   8.8260000e-01   9.2010000e-01   8.0050000e-01   6.0330000e-01   2.1200000e-01   2.8660000e-01   4.0330000e-01   2.8030000e-01   3.0870000e-01   3.5500000e-01   2.5450000e-01   1.4320000e-01   5.8690000e-01   6.4310000e-01   5.8260000e-01   4.2860000e-01   4.8940000e-01   5.7770000e-01   4.3150000e-01   2.6400000e-01   1.7940000e-01   7.7200000e-02   7.9800000e-02   3.7600000e-02   1.4300000e-02   2.7200000e-02   1.2700000e-02   1.6600000e-02   9.5000000e-03   2.2500000e-02   9.8000000e-03   8.5000000e-03
   1.0000000e+00   7.0700000e-02   1.2520000e-01   1.4470000e-01   1.6440000e-01   1.6930000e-01   8.4400000e-02   7.1500000e-02   9.4700000e-02   1.5830000e-01   1.2470000e-01   2.3400000e-01   1.7640000e-01   2.2840000e-01   3.1150000e-01   4.7250000e-01   5.5430000e-01   5.3860000e-01   3.7460000e-01   4.5830000e-01   5.9610000e-01   7.4640000e-01   7.6440000e-01   5.7110000e-01   6.2570000e-01   6.6950000e-01   7.1310000e-01   7.5670000e-01   8.0770000e-01   8.4770000e-01   9.2890000e-01   9.5130000e-01   7.9950000e-01   4.3620000e-01   4.0480000e-01   4.9520000e-01   1.7120000e-01   3.6520000e-01   3.7630000e-01   2.8410000e-01   4.2700000e-02   5.3310000e-01   6.9520000e-01   4.2880000e-01   3.0630000e-01   5.8350000e-01   5.6920000e-01   2.6300000e-01   1.1960000e-01   9.8300000e-02   3.7400000e-02   2.9100000e-02   1.5600000e-02   1.9700000e-02   1.3500000e-02   1.2700000e-02   1.3800000e-02   1.3300000e-02   1.3100000e-02   1.5400000e-02   2.1800000e-02
   1.0000000e+00   5.2600000e-02   5.6300000e-02   1.2190000e-01   1.2060000e-01   2.4600000e-02   1.0220000e-01   5.3900000e-02   4.3900000e-02   2.2910000e-01   1.6320000e-01   2.5440000e-01   2.8070000e-01   3.0110000e-01   3.3610000e-01   3.0240000e-01   2.2850000e-01   2.9100000e-01   1.3160000e-01   1.1510000e-01   3.4040000e-01   5.5620000e-01   6.3790000e-01   6.5530000e-01   7.3840000e-01   6.5340000e-01   5.4230000e-01   6.8770000e-01   7.3250000e-01   7.7260000e-01   8.2290000e-01   8.7870000e-01   9.1080000e-01   6.7050000e-01   6.0920000e-01   7.5050000e-01   4.7750000e-01   1.6660000e-01   3.7490000e-01   3.7760000e-01   2.1060000e-01   5.8860000e-01   5.6280000e-01   2.5770000e-01   5.2450000e-01   6.1490000e-01   5.1230000e-01   3.3850000e-01   1.4990000e-01   5.4600000e-02   2.7000000e-02   3.8000000e-02   3.3900000e-02   1.4900000e-02   3.3500000e-02   3.7600000e-02   1.7400000e-02   1.3200000e-02   1.0300000e-02   3.6400000e-02   2.0800000e-02
   1.0000000e+00   5.1600000e-02   9.4400000e-02   6.2200000e-02   4.1500000e-02   9.9500000e-02   2.4310000e-01   1.7770000e-01   2.0180000e-01   2.6110000e-01   1.2940000e-01   2.6460000e-01   2.7780000e-01   4.4320000e-01   3.6720000e-01   2.0350000e-01   2.7640000e-01   3.2520000e-01   1.5360000e-01   2.7840000e-01   3.5080000e-01   5.1870000e-01   7.0520000e-01   7.1430000e-01   6.8140000e-01   5.1000000e-01   5.3080000e-01   6.1310000e-01   8.3880000e-01   9.0310000e-01   8.6070000e-01   9.6560000e-01   9.1680000e-01   7.1320000e-01   6.8980000e-01   7.3100000e-01   4.1340000e-01   1.5800000e-01   1.8190000e-01   1.3810000e-01   2.9600000e-01   6.9350000e-01   8.2460000e-01   5.3510000e-01   4.4030000e-01   6.4480000e-01   6.2140000e-01   3.0160000e-01   1.3790000e-01   3.6400000e-02   3.5500000e-02   4.5600000e-02   4.3200000e-02   2.7400000e-02   1.5200000e-02   1.2000000e-02   1.2900000e-02   2.0000000e-03   1.0900000e-02   7.4000000e-03   7.8000000e-03
   1.0000000e+00   2.9900000e-02   6.8800000e-02   9.9200000e-02   1.0210000e-01   8.0000000e-02   6.2900000e-02   1.3000000e-02   8.1300000e-02   1.7610000e-01   9.9800000e-02   5.2300000e-02   9.0400000e-02   2.6550000e-01   3.0990000e-01   3.5200000e-01   3.8920000e-01   3.9620000e-01   2.4490000e-01   2.3550000e-01   3.0450000e-01   3.1120000e-01   4.6980000e-01   5.5340000e-01   4.5320000e-01   4.4640000e-01   4.6700000e-01   4.6210000e-01   6.9880000e-01   7.6260000e-01   7.0250000e-01   7.3820000e-01   7.4460000e-01   7.9270000e-01   5.2270000e-01   3.9670000e-01   3.0420000e-01   1.3090000e-01   2.4080000e-01   1.7800000e-01   1.5980000e-01   5.6570000e-01   6.4430000e-01   4.2410000e-01   4.5670000e-01   5.7600000e-01   5.2930000e-01   3.2870000e-01   1.2830000e-01   6.9800000e-02   3.3400000e-02   3.4200000e-02   4.5900000e-02   2.7700000e-02   1.7200000e-02   8.7000000e-03   4.6000000e-03   2.0300000e-02   1.3000000e-02   1.1500000e-02   1.5000000e-03
   1.0000000e+00   7.2100000e-02   1.5740000e-01   1.1120000e-01   1.0850000e-01   6.6600000e-02   1.8000000e-01   1.1080000e-01   2.7940000e-01   1.4080000e-01   7.9500000e-02   2.5340000e-01   3.9200000e-01   3.3750000e-01   1.6100000e-01   1.8890000e-01   3.3080000e-01   2.2820000e-01   2.1770000e-01   1.8530000e-01   5.1670000e-01   5.3420000e-01   6.2980000e-01   8.4370000e-01   6.7560000e-01   5.8250000e-01   6.1410000e-01   8.8090000e-01   8.3750000e-01   3.8690000e-01   5.0510000e-01   5.4550000e-01   4.2410000e-01   1.5340000e-01   4.9500000e-01   6.9830000e-01   7.1090000e-01   5.6470000e-01   4.8700000e-01   5.5150000e-01   4.4330000e-01   5.2500000e-01   6.0750000e-01   5.2510000e-01   1.3590000e-01   4.2680000e-01   4.4420000e-01   2.1930000e-01   9.0000000e-02   1.2000000e-01   6.2800000e-02   2.3400000e-02   3.0900000e-02   1.2700000e-02   8.2000000e-03   2.8100000e-02   1.1700000e-02   9.2000000e-03   1.4700000e-02   1.5700000e-02   1.2900000e-02
   1.0000000e+00   1.0210000e-01   8.3000000e-02   5.7700000e-02   6.2700000e-02   6.3500000e-02   1.3280000e-01   9.8800000e-02   1.7870000e-01   1.1990000e-01   1.3690000e-01   2.5090000e-01   2.6310000e-01   2.7960000e-01   2.9770000e-01   3.8230000e-01   3.1290000e-01   3.9560000e-01   2.0930000e-01   3.2180000e-01   3.3450000e-01   3.1840000e-01   2.8870000e-01   3.6100000e-01   2.5660000e-01   4.1060000e-01   4.5910000e-01   4.7220000e-01   7.2780000e-01   7.5910000e-01   6.5790000e-01   7.5140000e-01   6.6660000e-01   4.9030000e-01   5.9620000e-01   6.5520000e-01   4.0140000e-01   1.1880000e-01   3.2450000e-01   3.1070000e-01   1.3540000e-01   5.1090000e-01   7.9880000e-01   7.5170000e-01   5.5080000e-01   5.8580000e-01   7.2920000e-01   5.5220000e-01   3.3390000e-01   1.6080000e-01   4.7500000e-02   1.0040000e-01   7.0900000e-02   3.1700000e-02   3.0900000e-02   2.5200000e-02   8.7000000e-03   1.7700000e-02   2.1400000e-02   2.2700000e-02   1.0600000e-02
   1.0000000e+00   6.5400000e-02   6.4900000e-02   7.3700000e-02   1.1320000e-01   2.4820000e-01   1.2570000e-01   1.7970000e-01   9.8900000e-02   2.4600000e-01   3.4220000e-01   2.1280000e-01   1.3770000e-01   4.0320000e-01   5.6840000e-01   2.3980000e-01   4.3310000e-01   5.9540000e-01   5.7720000e-01   8.1760000e-01   8.8350000e-01   5.2480000e-01   6.3730000e-01   8.3750000e-01   6.6990000e-01   7.7560000e-01   8.7500000e-01   8.3000000e-01   6.8960000e-01   3.3720000e-01   6.4050000e-01   7.1380000e-01   8.2020000e-01   6.6570000e-01   5.2540000e-01   2.9600000e-01   7.0400000e-02   9.7000000e-02   3.9410000e-01   6.0280000e-01   3.5210000e-01   3.9240000e-01   4.8080000e-01   4.6020000e-01   4.1640000e-01   5.4380000e-01   5.6490000e-01   3.1950000e-01   2.4840000e-01   1.2990000e-01   8.2500000e-02   2.4300000e-02   2.1000000e-02   3.6100000e-02   2.3900000e-02   4.4700000e-02   3.9400000e-02   3.5500000e-02   4.4000000e-02   2.4300000e-02   9.8000000e-03
   1.0000000e+00   7.1200000e-02   9.0100000e-02   1.2760000e-01   1.4970000e-01   1.2840000e-01   1.1650000e-01   1.2850000e-01   1.6840000e-01   1.8300000e-01   2.1270000e-01   2.8910000e-01   3.9850000e-01   4.5760000e-01   5.8210000e-01   5.0270000e-01   1.9300000e-01   2.5790000e-01   3.1770000e-01   2.7450000e-01   6.1860000e-01   8.9580000e-01   7.4420000e-01   5.1880000e-01   2.8110000e-01   1.7730000e-01   6.6070000e-01   7.5760000e-01   5.1220000e-01   4.7010000e-01   5.4790000e-01   4.3470000e-01   1.2760000e-01   8.4600000e-02   9.2700000e-02   3.1300000e-02   9.9800000e-02   1.7810000e-01   1.5860000e-01   3.0010000e-01   2.2080000e-01   1.4550000e-01   2.8950000e-01   3.2030000e-01   1.4140000e-01   6.2900000e-02   7.3400000e-02   8.0500000e-02   6.0800000e-02   5.6500000e-02   2.8600000e-02   1.5400000e-02   1.5400000e-02   1.5600000e-02   5.4000000e-03   3.0000000e-03   4.8000000e-03   8.7000000e-03   1.0100000e-02   9.5000000e-03   6.8000000e-03
   1.0000000e+00   2.0700000e-02   5.3500000e-02   3.3400000e-02   8.1800000e-02   7.4000000e-02   3.2400000e-02   9.1800000e-02   1.0700000e-01   1.5530000e-01   1.2340000e-01   1.7960000e-01   1.7870000e-01   1.2470000e-01   2.5770000e-01   3.3700000e-01   3.9900000e-01   1.6470000e-01   2.2660000e-01   3.2190000e-01   5.3560000e-01   8.1590000e-01   1.0000000e+00   8.7010000e-01   6.8890000e-01   6.2990000e-01   5.7380000e-01   5.7070000e-01   5.9760000e-01   4.3010000e-01   2.0580000e-01   1.0000000e-01   2.2470000e-01   2.3080000e-01   3.9770000e-01   3.3170000e-01   1.7260000e-01   1.4290000e-01   2.1680000e-01   1.9670000e-01   2.1400000e-01   3.6740000e-01   2.0230000e-01   7.7800000e-02   9.2500000e-02   2.3880000e-01   3.4000000e-01   2.5940000e-01   1.1020000e-01   9.1100000e-02   4.6200000e-02   1.7100000e-02   3.3000000e-03   5.0000000e-03   1.9000000e-02   1.0300000e-02   1.2100000e-02   4.2000000e-03   9.0000000e-03   7.0000000e-03   9.9000000e-03
   1.0000000e+00   2.0900000e-02   2.7800000e-02   1.1500000e-02   4.4500000e-02   4.2700000e-02   7.6600000e-02   1.4580000e-01   1.4300000e-01   1.8940000e-01   1.8530000e-01   1.7480000e-01   1.5560000e-01   1.4760000e-01   1.3780000e-01   2.5840000e-01   3.8270000e-01   4.7840000e-01   5.3600000e-01   6.1920000e-01   7.9120000e-01   9.2640000e-01   1.0000000e+00   9.0800000e-01   7.4350000e-01   5.5570000e-01   3.1720000e-01   1.2950000e-01   5.9800000e-02   2.7220000e-01   3.6160000e-01   3.2930000e-01   4.8550000e-01   3.9360000e-01   1.8450000e-01   3.4200000e-02   2.4890000e-01   3.8370000e-01   3.5140000e-01   2.6540000e-01   1.7600000e-01   1.5990000e-01   8.6600000e-02   5.9000000e-02   8.1300000e-02   4.9200000e-02   4.1700000e-02   4.9500000e-02   3.6700000e-02   1.1500000e-02   1.1800000e-02   1.3300000e-02   9.6000000e-03   1.4000000e-03   4.9000000e-03   3.9000000e-03   2.9000000e-03   7.8000000e-03   4.7000000e-03   2.1000000e-03   1.1000000e-03
   1.0000000e+00   2.3100000e-02   3.1500000e-02   1.7000000e-02   2.2600000e-02   4.1000000e-02   1.1600000e-02   2.2300000e-02   8.0500000e-02   2.3650000e-01   2.4610000e-01   2.2450000e-01   1.5200000e-01   1.7320000e-01   3.0990000e-01   4.3800000e-01   5.5950000e-01   6.8200000e-01   6.1640000e-01   6.8030000e-01   8.4350000e-01   9.9210000e-01   1.0000000e+00   7.9830000e-01   5.4260000e-01   3.9520000e-01   5.1790000e-01   5.6500000e-01   3.0420000e-01   1.8810000e-01   3.9600000e-01   2.2860000e-01   3.5440000e-01   4.1870000e-01   2.3980000e-01   1.8470000e-01   3.7600000e-01   4.3310000e-01   3.6260000e-01   2.5190000e-01   1.8700000e-01   1.0460000e-01   2.3390000e-01   1.9910000e-01   1.1000000e-01   6.8400000e-02   3.0300000e-02   6.7400000e-02   7.8500000e-02   4.5500000e-02   2.4600000e-02   1.5100000e-02   1.2500000e-02   3.6000000e-03   1.2300000e-02   4.3000000e-03   1.1400000e-02   5.2000000e-03   9.1000000e-03   8.0000000e-04   9.2000000e-03
   1.0000000e+00   1.3100000e-02   2.0100000e-02   4.5000000e-03   2.1700000e-02   2.3000000e-02   4.8100000e-02   7.4200000e-02   3.3300000e-02   1.3690000e-01   2.0790000e-01   2.2950000e-01   1.9900000e-01   1.1840000e-01   1.8910000e-01   2.9490000e-01   5.3430000e-01   6.8500000e-01   7.9230000e-01   8.2200000e-01   7.2900000e-01   7.3520000e-01   7.9180000e-01   8.0570000e-01   4.8980000e-01   1.9340000e-01   2.9240000e-01   6.2550000e-01   8.5460000e-01   8.9660000e-01   7.8210000e-01   5.1680000e-01   4.8400000e-01   4.0380000e-01   3.4110000e-01   2.8490000e-01   2.3530000e-01   2.6990000e-01   4.4420000e-01   4.3230000e-01   3.3140000e-01   1.1950000e-01   1.6690000e-01   3.7020000e-01   3.0720000e-01   9.4500000e-02   1.5450000e-01   1.3940000e-01   7.7200000e-02   6.1500000e-02   2.3000000e-02   1.1100000e-02   1.6800000e-02   8.6000000e-03   4.5000000e-03   6.2000000e-03   6.5000000e-03   3.0000000e-03   6.6000000e-03   2.9000000e-03   5.3000000e-03
   1.0000000e+00   2.3300000e-02   3.9400000e-02   4.1600000e-02   5.4700000e-02   9.9300000e-02   1.5150000e-01   1.6740000e-01   1.5130000e-01   1.7230000e-01   2.0780000e-01   1.2390000e-01   2.3600000e-02   1.7710000e-01   3.1150000e-01   4.9900000e-01   6.7070000e-01   7.6550000e-01   8.4850000e-01   9.8050000e-01   1.0000000e+00   1.0000000e+00   9.9920000e-01   9.0670000e-01   6.8030000e-01   5.1030000e-01   4.7160000e-01   4.9800000e-01   6.1960000e-01   7.1710000e-01   6.3160000e-01   3.5540000e-01   2.8970000e-01   4.3160000e-01   3.7910000e-01   2.4210000e-01   9.4400000e-02   3.5100000e-02   8.4400000e-02   4.3600000e-02   1.1300000e-01   2.0450000e-01   1.9370000e-01   8.3400000e-02   1.5020000e-01   1.6750000e-01   1.0580000e-01   1.1110000e-01   8.4900000e-02   5.9600000e-02   2.0100000e-02   7.1000000e-03   1.0400000e-02   6.2000000e-03   2.6000000e-03   2.5000000e-03   6.1000000e-03   3.8000000e-03   1.0100000e-02   7.8000000e-03   6.0000000e-04
   1.0000000e+00   1.1700000e-02   6.9000000e-03   2.7900000e-02   5.8300000e-02   9.1500000e-02   1.2670000e-01   1.5770000e-01   1.9270000e-01   2.3610000e-01   2.1690000e-01   1.1800000e-01   7.5400000e-02   2.7820000e-01   3.7580000e-01   5.0930000e-01   6.5920000e-01   7.0710000e-01   7.5320000e-01   8.3570000e-01   8.5930000e-01   9.6150000e-01   9.8380000e-01   8.7050000e-01   6.4030000e-01   5.0670000e-01   5.3950000e-01   6.9340000e-01   8.4870000e-01   8.2130000e-01   5.9620000e-01   2.9500000e-01   2.7580000e-01   2.8850000e-01   1.8930000e-01   1.4460000e-01   9.5500000e-02   8.8800000e-02   8.3600000e-02   8.9400000e-02   1.5470000e-01   2.3180000e-01   2.2250000e-01   1.0350000e-01   1.7210000e-01   2.0170000e-01   1.7870000e-01   1.1120000e-01   3.9800000e-02   3.0500000e-02   8.4000000e-03   3.9000000e-03   5.3000000e-03   2.9000000e-03   2.0000000e-03   1.3000000e-03   2.9000000e-03   2.0000000e-03   6.2000000e-03   2.6000000e-03   5.2000000e-03
   1.0000000e+00   2.1100000e-02   1.2800000e-02   1.5000000e-03   4.5000000e-02   7.1100000e-02   1.5630000e-01   1.5180000e-01   1.2060000e-01   1.6660000e-01   1.3450000e-01   7.8500000e-02   3.6700000e-02   1.2270000e-01   2.6140000e-01   4.2800000e-01   6.1220000e-01   7.4350000e-01   8.1300000e-01   9.0060000e-01   9.6030000e-01   9.1620000e-01   9.1400000e-01   7.8510000e-01   5.1340000e-01   3.4390000e-01   3.2900000e-01   2.5710000e-01   3.6850000e-01   5.7650000e-01   6.1900000e-01   4.6130000e-01   3.6150000e-01   4.4340000e-01   3.8640000e-01   3.0930000e-01   2.1380000e-01   1.1120000e-01   1.3860000e-01   1.5230000e-01   9.9600000e-02   1.6440000e-01   1.9020000e-01   1.3130000e-01   1.7760000e-01   2.0000000e-01   7.6500000e-02   7.2700000e-02   7.4900000e-02   4.4900000e-02   1.3400000e-02   1.7400000e-02   1.1700000e-02   2.3000000e-03   4.7000000e-03   4.9000000e-03   3.1000000e-03   2.4000000e-03   3.9000000e-03   5.1000000e-03   1.5000000e-03
   1.0000000e+00   4.7000000e-03   5.9000000e-03   8.0000000e-03   5.5400000e-02   8.8300000e-02   1.2780000e-01   1.6740000e-01   1.3730000e-01   2.9220000e-01   3.4690000e-01   3.2650000e-01   3.2630000e-01   2.3010000e-01   1.2530000e-01   2.1020000e-01   2.4010000e-01   1.9280000e-01   1.6730000e-01   1.2280000e-01   9.0200000e-02   1.5570000e-01   3.2910000e-01   5.2680000e-01   6.7400000e-01   7.9060000e-01   8.9380000e-01   9.3950000e-01   9.4930000e-01   9.0400000e-01   9.1510000e-01   8.8280000e-01   8.0860000e-01   7.1800000e-01   6.7200000e-01   6.4470000e-01   6.8790000e-01   6.2410000e-01   4.9360000e-01   4.1440000e-01   4.2400000e-01   4.5460000e-01   4.3920000e-01   4.3230000e-01   4.9210000e-01   4.7100000e-01   3.1960000e-01   2.2410000e-01   1.8060000e-01   9.9000000e-02   2.5100000e-02   1.2900000e-02   9.5000000e-03   1.2600000e-02   6.9000000e-03   3.9000000e-03   6.8000000e-03   6.0000000e-03   4.5000000e-03   2.0000000e-04   2.9000000e-03
   1.0000000e+00   2.0100000e-02   1.7800000e-02   2.7400000e-02   2.3200000e-02   7.2400000e-02   8.3300000e-02   1.2320000e-01   1.2980000e-01   2.0850000e-01   2.7200000e-01   2.1880000e-01   3.0370000e-01   2.9590000e-01   2.0590000e-01   9.0600000e-02   1.6100000e-01   1.8000000e-01   2.1800000e-01   2.0260000e-01   1.5060000e-01   5.2100000e-02   2.1430000e-01   4.3330000e-01   5.9430000e-01   6.9260000e-01   7.5760000e-01   8.7870000e-01   9.0600000e-01   8.5280000e-01   9.0870000e-01   9.6570000e-01   9.3060000e-01   7.7740000e-01   6.6430000e-01   6.6040000e-01   6.8840000e-01   6.9380000e-01   5.9320000e-01   5.7740000e-01   6.2230000e-01   5.8410000e-01   4.5270000e-01   4.9110000e-01   5.7620000e-01   5.0130000e-01   4.0420000e-01   3.1230000e-01   2.2320000e-01   1.0850000e-01   4.1400000e-02   2.5300000e-02   1.3100000e-02   4.9000000e-03   1.0400000e-02   1.0200000e-02   9.2000000e-03   8.3000000e-03   2.0000000e-03   4.8000000e-03   3.6000000e-03
   1.0000000e+00   1.0700000e-02   4.5300000e-02   2.8900000e-02   7.1300000e-02   1.0750000e-01   1.0190000e-01   1.6060000e-01   2.1190000e-01   3.0610000e-01   2.9360000e-01   3.1040000e-01   3.4310000e-01   2.4560000e-01   1.8870000e-01   1.1840000e-01   2.0800000e-01   2.7360000e-01   3.2740000e-01   2.3440000e-01   1.2600000e-01   5.7600000e-02   1.2410000e-01   3.2390000e-01   4.3570000e-01   5.7340000e-01   7.8250000e-01   9.2520000e-01   9.3490000e-01   9.3480000e-01   1.0000000e+00   9.3080000e-01   8.4780000e-01   7.6050000e-01   7.0400000e-01   7.5390000e-01   7.9900000e-01   7.6730000e-01   5.9550000e-01   4.7310000e-01   4.8400000e-01   4.3400000e-01   3.9540000e-01   4.8370000e-01   5.3790000e-01   4.4850000e-01   2.6740000e-01   1.5410000e-01   1.3590000e-01   9.4100000e-02   2.6100000e-02   7.9000000e-03   1.6400000e-02   1.2000000e-02   1.1300000e-02   2.1000000e-03   9.7000000e-03   7.2000000e-03   6.0000000e-03   1.7000000e-03   3.6000000e-03
   1.0000000e+00   2.3500000e-02   2.2000000e-02   1.6700000e-02   5.1600000e-02   7.4600000e-02   1.1210000e-01   1.2580000e-01   1.7170000e-01   3.0740000e-01   3.1990000e-01   2.9460000e-01   2.4840000e-01   2.5100000e-01   1.8060000e-01   1.4130000e-01   3.0190000e-01   3.6350000e-01   3.8870000e-01   2.9800000e-01   2.2190000e-01   1.6240000e-01   1.3430000e-01   2.0460000e-01   3.7910000e-01   5.7710000e-01   7.5450000e-01   8.4060000e-01   8.5470000e-01   9.0360000e-01   1.0000000e+00   9.6460000e-01   7.9120000e-01   6.4120000e-01   5.9860000e-01   6.8350000e-01   7.7710000e-01   8.0840000e-01   7.4260000e-01   6.2950000e-01   5.7080000e-01   4.4330000e-01   3.3610000e-01   3.7950000e-01   4.9500000e-01   4.3730000e-01   2.4040000e-01   1.1280000e-01   1.6540000e-01   9.3300000e-02   2.2500000e-02   2.1400000e-02   2.2100000e-02   1.5200000e-02   8.3000000e-03   5.8000000e-03   2.3000000e-03   5.7000000e-03   5.2000000e-03   2.7000000e-03   2.1000000e-03
   1.0000000e+00   2.5800000e-02   4.3300000e-02   5.4700000e-02   6.8100000e-02   7.8400000e-02   1.2500000e-01   1.2960000e-01   1.7290000e-01   2.7940000e-01   2.9540000e-01   2.5060000e-01   2.6010000e-01   2.2490000e-01   2.1150000e-01   1.2700000e-01   1.1930000e-01   1.7940000e-01   2.1850000e-01   1.6460000e-01   7.4000000e-02   6.2500000e-02   2.3810000e-01   4.8240000e-01   6.3720000e-01   7.5310000e-01   8.9590000e-01   9.9410000e-01   9.9570000e-01   9.3280000e-01   9.3440000e-01   8.8540000e-01   7.6900000e-01   6.8650000e-01   6.3900000e-01   6.3780000e-01   6.6290000e-01   5.9830000e-01   4.5650000e-01   3.1290000e-01   4.1580000e-01   4.3250000e-01   4.0310000e-01   4.2010000e-01   4.5570000e-01   3.9550000e-01   2.9660000e-01   2.0950000e-01   1.5580000e-01   8.8400000e-02   2.6500000e-02   1.2100000e-02   9.1000000e-03   6.2000000e-03   1.9000000e-03   4.5000000e-03   7.9000000e-03   3.1000000e-03   6.3000000e-03   4.8000000e-03   5.0000000e-03
   1.0000000e+00   3.0500000e-02   3.6300000e-02   2.1400000e-02   2.2700000e-02   4.5600000e-02   6.6500000e-02   9.3900000e-02   9.7200000e-02   2.5350000e-01   3.1270000e-01   2.1920000e-01   2.6210000e-01   2.4190000e-01   2.1790000e-01   1.1590000e-01   1.2370000e-01   8.8600000e-02   1.7550000e-01   1.7580000e-01   1.5400000e-01   5.1200000e-02   1.8050000e-01   4.0390000e-01   5.6970000e-01   6.5770000e-01   7.4740000e-01   8.5430000e-01   9.0850000e-01   8.6680000e-01   8.8920000e-01   9.0650000e-01   8.5220000e-01   7.2040000e-01   6.2000000e-01   6.2530000e-01   6.8480000e-01   7.3370000e-01   6.2810000e-01   5.7250000e-01   6.1190000e-01   5.5970000e-01   4.9650000e-01   5.0270000e-01   5.7720000e-01   5.9070000e-01   4.8030000e-01   3.8770000e-01   2.7790000e-01   1.4270000e-01   4.2400000e-02   2.7100000e-02   2.0000000e-02   7.0000000e-03   7.0000000e-03   8.6000000e-03   8.9000000e-03   7.4000000e-03   4.2000000e-03   5.5000000e-03   2.1000000e-03
   1.0000000e+00   2.1700000e-02   1.5200000e-02   3.4600000e-02   3.4600000e-02   4.8400000e-02   5.2600000e-02   7.7300000e-02   8.6200000e-02   1.4510000e-01   2.1100000e-01   2.3430000e-01   2.0870000e-01   1.6450000e-01   1.6890000e-01   1.6500000e-01   1.9670000e-01   2.9340000e-01   3.7090000e-01   4.3090000e-01   4.1610000e-01   5.1160000e-01   6.5010000e-01   7.7170000e-01   8.4910000e-01   9.1040000e-01   8.9120000e-01   8.1890000e-01   6.7790000e-01   5.3680000e-01   5.2070000e-01   5.6510000e-01   5.7490000e-01   5.2500000e-01   4.2550000e-01   3.3300000e-01   2.3310000e-01   1.4510000e-01   1.6480000e-01   2.6940000e-01   3.7300000e-01   4.4670000e-01   4.1330000e-01   3.7430000e-01   3.0210000e-01   2.0690000e-01   1.7900000e-01   1.6890000e-01   1.3410000e-01   7.6900000e-02   2.2200000e-02   2.0500000e-02   1.2300000e-02   6.7000000e-03   1.1000000e-03   2.6000000e-03   4.9000000e-03   2.9000000e-03   2.2000000e-03   2.2000000e-03   3.2000000e-03
   1.0000000e+00   7.2000000e-03   2.7000000e-03   8.9000000e-03   6.1000000e-03   4.2000000e-02   8.6500000e-02   1.1820000e-01   9.9900000e-02   1.9760000e-01   2.3180000e-01   2.4720000e-01   2.8800000e-01   2.1260000e-01   7.0800000e-02   1.1940000e-01   2.8080000e-01   4.2210000e-01   5.2790000e-01   5.8570000e-01   6.1530000e-01   6.7530000e-01   7.8730000e-01   8.9740000e-01   9.8280000e-01   1.0000000e+00   8.4600000e-01   6.0550000e-01   3.0360000e-01   1.4400000e-02   2.5260000e-01   4.3350000e-01   4.9180000e-01   5.4090000e-01   5.9610000e-01   5.2480000e-01   3.7770000e-01   2.3690000e-01   1.7200000e-01   1.8780000e-01   3.2500000e-01   2.5750000e-01   2.4230000e-01   2.7060000e-01   2.3230000e-01   1.7240000e-01   1.4570000e-01   1.1750000e-01   8.6800000e-02   3.9200000e-02   1.3100000e-02   9.2000000e-03   7.8000000e-03   7.1000000e-03   8.1000000e-03   3.4000000e-03   6.4000000e-03   3.7000000e-03   3.6000000e-03   1.2000000e-03   3.7000000e-03
   1.0000000e+00   1.6300000e-02   1.9800000e-02   2.0200000e-02   3.8600000e-02   7.5200000e-02   1.4440000e-01   1.4870000e-01   1.4840000e-01   2.4420000e-01   2.8220000e-01   3.6910000e-01   3.7500000e-01   3.9270000e-01   3.3080000e-01   1.0850000e-01   1.1390000e-01   3.4460000e-01   5.4410000e-01   6.4700000e-01   7.2760000e-01   7.8940000e-01   8.2640000e-01   8.6970000e-01   7.8360000e-01   7.1400000e-01   5.6980000e-01   2.9080000e-01   4.6360000e-01   6.4090000e-01   7.4050000e-01   8.0690000e-01   8.4200000e-01   1.0000000e+00   9.5360000e-01   6.7550000e-01   3.9050000e-01   1.2490000e-01   3.6290000e-01   6.3560000e-01   8.1160000e-01   7.6640000e-01   5.4170000e-01   2.6140000e-01   1.7230000e-01   2.8140000e-01   2.7640000e-01   1.9850000e-01   1.5020000e-01   1.2190000e-01   4.9300000e-02   2.7000000e-03   7.7000000e-03   2.6000000e-03   3.1000000e-03   8.3000000e-03   2.0000000e-03   8.4000000e-03   1.0800000e-02   8.3000000e-03   3.3000000e-03
   1.0000000e+00   2.2100000e-02   6.5000000e-03   1.6400000e-02   4.8700000e-02   5.1900000e-02   8.4900000e-02   8.1200000e-02   1.8330000e-01   2.2280000e-01   1.8100000e-01   2.5490000e-01   2.9840000e-01   2.6240000e-01   1.8930000e-01   6.6800000e-02   2.6660000e-01   4.2740000e-01   6.2910000e-01   7.7820000e-01   7.6860000e-01   8.0990000e-01   8.4930000e-01   9.4400000e-01   9.4500000e-01   9.6550000e-01   8.0450000e-01   4.9690000e-01   3.9600000e-01   3.8560000e-01   5.5740000e-01   7.3090000e-01   8.5490000e-01   9.4250000e-01   8.7260000e-01   6.6730000e-01   4.6940000e-01   1.5460000e-01   1.7480000e-01   3.6070000e-01   5.2080000e-01   5.1770000e-01   3.7020000e-01   2.2400000e-01   8.1600000e-02   3.9500000e-02   7.8500000e-02   1.0520000e-01   1.0340000e-01   7.6400000e-02   2.1600000e-02   1.6700000e-02   8.9000000e-03   5.1000000e-03   1.5000000e-03   7.5000000e-03   5.8000000e-03   1.6000000e-03   7.0000000e-03   7.4000000e-03   3.8000000e-03
   1.0000000e+00   4.1100000e-02   2.7700000e-02   6.0400000e-02   5.2500000e-02   4.8900000e-02   3.8500000e-02   6.1100000e-02   1.1170000e-01   1.2370000e-01   2.3000000e-01   1.3700000e-01   1.3350000e-01   2.1370000e-01   1.5260000e-01   7.7500000e-02   1.1960000e-01   9.0300000e-02   6.8900000e-02   2.0710000e-01   2.9750000e-01   2.8360000e-01   3.3530000e-01   3.6220000e-01   3.2020000e-01   3.4520000e-01   3.5620000e-01   3.8920000e-01   6.6220000e-01   9.2540000e-01   1.0000000e+00   8.5280000e-01   6.2970000e-01   5.2500000e-01   4.0120000e-01   2.9010000e-01   2.0070000e-01   3.3560000e-01   4.7990000e-01   6.1470000e-01   6.2460000e-01   4.9730000e-01   3.4920000e-01   2.6620000e-01   3.1370000e-01   4.2820000e-01   4.2620000e-01   3.5110000e-01   2.4580000e-01   1.2590000e-01   3.2700000e-02   1.8100000e-02   2.1700000e-02   3.8000000e-03   1.9000000e-03   6.5000000e-03   1.3200000e-02   1.0800000e-02   5.0000000e-03   8.5000000e-03   4.4000000e-03
   1.0000000e+00   1.3700000e-02   2.9700000e-02   1.1600000e-02   8.2000000e-03   2.4100000e-02   2.5300000e-02   2.7900000e-02   1.3000000e-02   4.8900000e-02   8.7400000e-02   1.1000000e-01   1.0840000e-01   1.0940000e-01   1.0230000e-01   6.0100000e-02   9.0600000e-02   1.3130000e-01   2.7580000e-01   3.6600000e-01   5.2690000e-01   5.8100000e-01   6.1810000e-01   5.8750000e-01   4.6390000e-01   5.4240000e-01   7.3670000e-01   9.0890000e-01   1.0000000e+00   8.2470000e-01   5.4410000e-01   3.3490000e-01   8.7700000e-02   1.6000000e-01   4.1690000e-01   6.5760000e-01   7.3900000e-01   7.9630000e-01   7.4930000e-01   6.7950000e-01   4.7130000e-01   2.3550000e-01   1.7040000e-01   2.7280000e-01   4.0160000e-01   4.1250000e-01   3.4700000e-01   2.7390000e-01   1.7900000e-01   9.2200000e-02   2.7600000e-02   1.6900000e-02   8.1000000e-03   4.0000000e-03   2.5000000e-03   3.6000000e-03   5.8000000e-03   6.7000000e-03   3.5000000e-03   4.3000000e-03   3.3000000e-03
   1.0000000e+00   1.5000000e-03   1.8600000e-02   2.8900000e-02   1.9500000e-02   5.1500000e-02   8.1700000e-02   1.0050000e-01   1.2400000e-02   1.1680000e-01   1.4760000e-01   2.1180000e-01   2.5750000e-01   2.3540000e-01   1.3340000e-01   9.2000000e-03   1.9510000e-01   3.6850000e-01   4.6460000e-01   5.4180000e-01   6.2600000e-01   7.4200000e-01   8.2570000e-01   8.6090000e-01   8.4000000e-01   8.9490000e-01   9.9450000e-01   1.0000000e+00   9.6490000e-01   8.7470000e-01   6.2570000e-01   2.1840000e-01   2.9450000e-01   3.6450000e-01   5.0120000e-01   7.8430000e-01   9.3610000e-01   8.1950000e-01   6.2070000e-01   4.5130000e-01   3.0040000e-01   2.6740000e-01   2.2410000e-01   3.1410000e-01   3.6930000e-01   2.9860000e-01   2.2260000e-01   8.4900000e-02   3.5900000e-02   2.8900000e-02   1.2200000e-02   4.5000000e-03   1.0800000e-02   7.5000000e-03   8.9000000e-03   3.6000000e-03   2.9000000e-03   1.3000000e-03   1.0000000e-03   3.2000000e-03   4.7000000e-03
   1.0000000e+00   1.3000000e-02   1.2000000e-02   4.3600000e-02   6.2400000e-02   4.2800000e-02   3.4900000e-02   3.8400000e-02   4.4600000e-02   1.3180000e-01   1.3750000e-01   2.0260000e-01   2.3890000e-01   2.1120000e-01   1.4440000e-01   7.4200000e-02   1.5330000e-01   3.0520000e-01   4.1160000e-01   5.4660000e-01   5.9330000e-01   6.6630000e-01   7.3330000e-01   7.1360000e-01   7.0140000e-01   7.7580000e-01   9.1370000e-01   9.9640000e-01   1.0000000e+00   8.8810000e-01   6.5850000e-01   2.7070000e-01   1.7460000e-01   2.7090000e-01   4.8530000e-01   7.1840000e-01   8.2090000e-01   7.5360000e-01   6.4960000e-01   4.7080000e-01   3.4820000e-01   3.5080000e-01   3.1810000e-01   3.5240000e-01   3.6590000e-01   2.8460000e-01   1.7140000e-01   6.9400000e-02   3.0300000e-02   2.9200000e-02   1.1600000e-02   2.4000000e-03   8.4000000e-03   1.0000000e-02   1.8000000e-03   3.5000000e-03   5.8000000e-03   1.1000000e-03   9.0000000e-04   3.3000000e-03   2.6000000e-03
   1.0000000e+00   1.3400000e-02   1.7200000e-02   1.7800000e-02   3.6300000e-02   4.4400000e-02   7.4400000e-02   8.0000000e-02   4.5600000e-02   3.6800000e-02   1.2500000e-01   2.4050000e-01   2.3250000e-01   2.5230000e-01   1.4720000e-01   6.6900000e-02   1.1000000e-01   2.3530000e-01   3.2820000e-01   4.4160000e-01   5.1670000e-01   6.5080000e-01   7.7930000e-01   7.9780000e-01   7.7860000e-01   8.5870000e-01   9.3210000e-01   9.4540000e-01   8.6450000e-01   7.2200000e-01   4.8500000e-01   1.3570000e-01   2.9510000e-01   4.7150000e-01   6.0360000e-01   8.0830000e-01   9.8700000e-01   8.8000000e-01   6.4110000e-01   4.2760000e-01   2.7020000e-01   2.6420000e-01   3.3420000e-01   4.3350000e-01   4.5420000e-01   3.9600000e-01   2.5250000e-01   1.0840000e-01   3.7200000e-02   2.8600000e-02   9.9000000e-03   4.6000000e-03   9.4000000e-03   4.8000000e-03   4.7000000e-03   1.6000000e-03   8.0000000e-04   4.2000000e-03   2.4000000e-03   2.7000000e-03   4.1000000e-03
   1.0000000e+00   1.7900000e-02   1.3600000e-02   4.0800000e-02   6.3300000e-02   5.9600000e-02   8.0800000e-02   2.0900000e-01   3.4650000e-01   5.2760000e-01   5.9650000e-01   6.2540000e-01   4.5070000e-01   3.6930000e-01   2.8640000e-01   1.6350000e-01   4.2200000e-02   1.7850000e-01   4.3940000e-01   6.9500000e-01   8.0970000e-01   8.5500000e-01   8.7170000e-01   8.6010000e-01   9.2010000e-01   8.7290000e-01   8.0840000e-01   8.6940000e-01   8.4110000e-01   5.7930000e-01   3.7540000e-01   3.4850000e-01   4.6390000e-01   6.4950000e-01   6.9010000e-01   5.6660000e-01   5.1880000e-01   5.0600000e-01   3.8850000e-01   3.7620000e-01   3.7380000e-01   2.6050000e-01   1.5910000e-01   1.8750000e-01   2.2670000e-01   1.5770000e-01   1.2110000e-01   8.8300000e-02   8.5000000e-02   3.5500000e-02   2.1900000e-02   8.6000000e-03   1.2300000e-02   6.0000000e-03   1.8700000e-02   1.1100000e-02   1.2600000e-02   8.1000000e-03   1.5500000e-02   1.6000000e-02   8.5000000e-03
   1.0000000e+00   1.8000000e-02   4.4400000e-02   4.7600000e-02   6.9800000e-02   1.6150000e-01   8.8700000e-02   5.9600000e-02   1.0710000e-01   3.1750000e-01   2.9180000e-01   3.2730000e-01   3.0350000e-01   3.0330000e-01   2.5870000e-01   1.6820000e-01   1.3080000e-01   2.8030000e-01   4.5190000e-01   6.6410000e-01   7.6830000e-01   6.9600000e-01   4.3930000e-01   2.4320000e-01   2.8860000e-01   4.9740000e-01   8.1720000e-01   1.0000000e+00   9.2380000e-01   8.5190000e-01   7.7220000e-01   5.7720000e-01   5.1900000e-01   6.8240000e-01   6.2200000e-01   5.0540000e-01   3.5780000e-01   3.8090000e-01   3.8130000e-01   3.3590000e-01   2.7710000e-01   3.6480000e-01   3.8340000e-01   3.4530000e-01   2.0960000e-01   1.0310000e-01   7.9800000e-02   7.0100000e-02   5.2600000e-02   2.4100000e-02   1.1700000e-02   1.2200000e-02   1.2200000e-02   1.1400000e-02   9.8000000e-03   2.7000000e-03   2.5000000e-03   2.6000000e-03   5.0000000e-03   7.3000000e-03   2.2000000e-03
   1.0000000e+00   3.2900000e-02   2.1600000e-02   3.8600000e-02   6.2700000e-02   1.1580000e-01   1.4820000e-01   2.0540000e-01   1.6050000e-01   2.5320000e-01   2.6720000e-01   3.0560000e-01   3.1610000e-01   2.3140000e-01   2.0670000e-01   1.8040000e-01   2.8080000e-01   4.4230000e-01   5.9470000e-01   6.6010000e-01   5.8440000e-01   4.5390000e-01   4.7890000e-01   5.6460000e-01   5.2810000e-01   7.1150000e-01   1.0000000e+00   9.5640000e-01   6.0900000e-01   5.1120000e-01   4.0000000e-01   4.8200000e-02   1.8520000e-01   2.1860000e-01   1.4360000e-01   1.7570000e-01   1.4280000e-01   1.6440000e-01   3.0890000e-01   3.6480000e-01   4.4410000e-01   3.8590000e-01   2.8130000e-01   1.2380000e-01   9.5300000e-02   1.2010000e-01   8.2500000e-02   6.1800000e-02   1.4100000e-02   1.0800000e-02   1.2400000e-02   1.0400000e-02   9.5000000e-03   1.5100000e-02   5.9000000e-03   1.5000000e-03   5.3000000e-03   1.6000000e-03   4.2000000e-03   5.3000000e-03   7.4000000e-03
   1.0000000e+00   1.9100000e-02   1.7300000e-02   2.9100000e-02   3.0100000e-02   4.6300000e-02   6.9000000e-02   5.7600000e-02   1.1030000e-01   2.4230000e-01   3.1340000e-01   4.7860000e-01   5.2390000e-01   4.3930000e-01   3.4400000e-01   2.8690000e-01   3.8890000e-01   4.4200000e-01   3.8920000e-01   4.0880000e-01   5.0060000e-01   7.2710000e-01   9.3850000e-01   1.0000000e+00   9.8310000e-01   9.9320000e-01   9.1610000e-01   8.2370000e-01   6.9570000e-01   4.5360000e-01   3.2810000e-01   2.5220000e-01   3.9640000e-01   4.1540000e-01   3.3080000e-01   1.4450000e-01   1.9230000e-01   3.2080000e-01   3.3670000e-01   5.6830000e-01   5.5050000e-01   3.2310000e-01   4.4800000e-02   3.1310000e-01   3.3870000e-01   4.1300000e-01   3.6390000e-01   2.0690000e-01   8.5900000e-02   6.0000000e-02   2.6700000e-02   1.2500000e-02   4.0000000e-03   1.3600000e-02   1.3700000e-02   1.7200000e-02   1.3200000e-02   1.1000000e-02   1.2200000e-02   1.1400000e-02   6.8000000e-03
   1.0000000e+00   2.9400000e-02   1.2300000e-02   1.1700000e-02   1.1300000e-02   4.9700000e-02   9.9800000e-02   1.3260000e-01   1.1170000e-01   2.9840000e-01   3.4730000e-01   4.2310000e-01   5.0440000e-01   5.2370000e-01   4.3980000e-01   3.2360000e-01   2.9560000e-01   3.2860000e-01   3.2310000e-01   4.5280000e-01   6.3390000e-01   7.0440000e-01   8.3140000e-01   8.4490000e-01   8.5120000e-01   9.1380000e-01   9.9850000e-01   1.0000000e+00   7.5440000e-01   4.6610000e-01   3.9240000e-01   3.8490000e-01   4.6740000e-01   4.2450000e-01   3.0950000e-01   7.5200000e-02   2.8850000e-01   4.0720000e-01   3.1700000e-01   2.8630000e-01   2.6340000e-01   5.4100000e-02   1.8740000e-01   3.4590000e-01   4.6460000e-01   4.3660000e-01   2.5810000e-01   1.3190000e-01   5.0500000e-02   1.1200000e-02   5.9000000e-03   4.1000000e-03   5.6000000e-03   1.0400000e-02   7.9000000e-03   1.4000000e-03   5.4000000e-03   1.5000000e-03   6.0000000e-04   8.1000000e-03   4.3000000e-03
   1.0000000e+00   6.3500000e-02   7.0900000e-02   4.5300000e-02   3.3300000e-02   1.8500000e-02   1.2600000e-01   1.0150000e-01   1.9180000e-01   3.3620000e-01   3.9000000e-01   4.6740000e-01   5.6320000e-01   5.5060000e-01   4.3430000e-01   3.0520000e-01   3.4920000e-01   3.9750000e-01   3.8750000e-01   5.2800000e-01   7.1980000e-01   7.7020000e-01   8.5620000e-01   8.6880000e-01   9.2360000e-01   1.0000000e+00   9.6620000e-01   9.8220000e-01   7.3600000e-01   4.1580000e-01   2.9180000e-01   3.2800000e-01   3.6900000e-01   3.4500000e-01   2.8630000e-01   8.6400000e-02   3.7240000e-01   4.6490000e-01   3.4880000e-01   1.8170000e-01   1.1420000e-01   1.2200000e-01   2.6210000e-01   4.4610000e-01   4.7260000e-01   3.2630000e-01   1.4230000e-01   3.9000000e-02   4.0600000e-02   3.1100000e-02   8.6000000e-03   1.5400000e-02   4.8000000e-03   2.5000000e-03   8.7000000e-03   7.2000000e-03   9.5000000e-03   8.6000000e-03   8.5000000e-03   4.0000000e-03   5.1000000e-03
   1.0000000e+00   2.0100000e-02   1.6500000e-02   3.4400000e-02   3.3000000e-02   3.9700000e-02   4.4300000e-02   6.8400000e-02   9.0300000e-02   1.7390000e-01   2.5710000e-01   2.9310000e-01   3.1080000e-01   3.6030000e-01   3.0020000e-01   2.7180000e-01   2.0070000e-01   1.8010000e-01   2.2340000e-01   3.5680000e-01   5.4920000e-01   7.2090000e-01   8.3180000e-01   8.8640000e-01   9.5200000e-01   9.6370000e-01   1.0000000e+00   9.6730000e-01   8.6640000e-01   7.8960000e-01   6.3450000e-01   5.3510000e-01   4.0560000e-01   2.5630000e-01   2.8940000e-01   3.5880000e-01   4.2960000e-01   4.7730000e-01   4.5160000e-01   3.7650000e-01   3.0510000e-01   1.9210000e-01   1.1840000e-01   1.9840000e-01   1.5700000e-01   6.6000000e-02   1.2940000e-01   7.9700000e-02   5.2000000e-03   2.3300000e-02   1.5200000e-02   1.2500000e-02   5.4000000e-03   5.7000000e-03   1.3700000e-02   1.0900000e-02   3.5000000e-03   5.6000000e-03   1.0500000e-02   8.2000000e-03   3.6000000e-03
   1.0000000e+00   1.9700000e-02   3.9400000e-02   3.8400000e-02   7.6000000e-03   2.5100000e-02   6.2900000e-02   7.4700000e-02   5.7800000e-02   1.3570000e-01   1.6950000e-01   1.7340000e-01   2.4700000e-01   3.1410000e-01   3.2970000e-01   2.7590000e-01   2.0560000e-01   1.1620000e-01   1.8840000e-01   3.3900000e-01   3.9260000e-01   4.2820000e-01   5.4180000e-01   6.4480000e-01   7.2230000e-01   7.8530000e-01   7.9840000e-01   8.8470000e-01   9.5820000e-01   8.9900000e-01   6.8310000e-01   6.1080000e-01   5.4800000e-01   5.0580000e-01   4.4760000e-01   2.4010000e-01   1.4050000e-01   1.7720000e-01   1.7420000e-01   3.3260000e-01   4.0210000e-01   3.0090000e-01   2.0750000e-01   1.2060000e-01   2.5500000e-02   2.9800000e-02   6.9100000e-02   7.8100000e-02   7.7700000e-02   3.6900000e-02   5.7000000e-03   9.1000000e-03   1.3400000e-02   9.7000000e-03   4.2000000e-03   5.8000000e-03   7.2000000e-03   4.1000000e-03   4.5000000e-03   4.7000000e-03   5.4000000e-03
   1.0000000e+00   3.9400000e-02   4.2000000e-02   4.4600000e-02   5.5100000e-02   5.9700000e-02   1.4160000e-01   9.5600000e-02   8.0200000e-02   1.6180000e-01   2.5580000e-01   3.0780000e-01   3.4040000e-01   3.4000000e-01   3.9510000e-01   3.3520000e-01   2.2520000e-01   2.0860000e-01   2.2480000e-01   3.3820000e-01   4.5780000e-01   6.4740000e-01   6.7080000e-01   7.0070000e-01   7.6190000e-01   7.7450000e-01   6.7670000e-01   7.3730000e-01   7.8340000e-01   9.6190000e-01   1.0000000e+00   8.0860000e-01   5.5580000e-01   5.4090000e-01   4.9880000e-01   3.1080000e-01   2.8970000e-01   2.2440000e-01   9.6000000e-02   2.2870000e-01   3.2280000e-01   3.4540000e-01   3.8820000e-01   3.2400000e-01   9.2600000e-02   1.1730000e-01   5.6600000e-02   7.6600000e-02   9.6900000e-02   5.8800000e-02   5.0000000e-03   1.1800000e-02   1.4600000e-02   4.0000000e-03   1.1400000e-02   3.2000000e-03   6.2000000e-03   1.0100000e-02   6.8000000e-03   5.3000000e-03   8.7000000e-03
   1.0000000e+00   3.1000000e-02   2.2100000e-02   4.3300000e-02   1.9100000e-02   9.6400000e-02   1.8270000e-01   1.1060000e-01   1.7020000e-01   2.8040000e-01   4.4320000e-01   5.2220000e-01   5.6110000e-01   5.3790000e-01   4.0480000e-01   2.2450000e-01   1.7840000e-01   2.2970000e-01   2.7200000e-01   5.2090000e-01   6.8980000e-01   8.2020000e-01   8.7800000e-01   7.6000000e-01   7.6160000e-01   7.1520000e-01   7.2880000e-01   8.6860000e-01   9.5090000e-01   8.3480000e-01   5.7300000e-01   4.3630000e-01   4.2890000e-01   4.2400000e-01   3.1560000e-01   1.2870000e-01   1.4770000e-01   2.0620000e-01   2.4000000e-01   5.1730000e-01   5.1680000e-01   1.4910000e-01   2.4070000e-01   3.4150000e-01   4.4940000e-01   4.6240000e-01   2.0010000e-01   7.7500000e-02   1.2320000e-01   7.8300000e-02   8.9000000e-03   2.4900000e-02   2.0400000e-02   5.9000000e-03   5.3000000e-03   7.9000000e-03   3.7000000e-03   1.5000000e-03   5.6000000e-03   6.7000000e-03   5.4000000e-03
   1.0000000e+00   4.2300000e-02   3.2100000e-02   7.0900000e-02   1.0800000e-02   1.0700000e-01   9.7300000e-02   9.6100000e-02   1.3230000e-01   2.4620000e-01   2.6960000e-01   3.4120000e-01   4.2920000e-01   3.6820000e-01   3.9400000e-01   2.9650000e-01   3.1720000e-01   2.8250000e-01   3.0500000e-01   2.4080000e-01   5.4200000e-01   6.8020000e-01   6.3200000e-01   5.8240000e-01   6.8050000e-01   5.9840000e-01   8.4120000e-01   9.9110000e-01   9.1870000e-01   8.0050000e-01   6.7130000e-01   5.6320000e-01   7.3320000e-01   6.0380000e-01   2.5750000e-01   3.4900000e-02   1.7990000e-01   3.0390000e-01   4.7600000e-01   5.7560000e-01   4.2540000e-01   5.0460000e-01   7.1790000e-01   6.1630000e-01   5.6630000e-01   5.7490000e-01   3.5930000e-01   2.5260000e-01   2.2990000e-01   1.2710000e-01   3.5600000e-02   3.6700000e-02   1.7600000e-02   3.5000000e-03   9.3000000e-03   1.2100000e-02   7.5000000e-03   5.6000000e-03   2.1000000e-03   4.3000000e-03   1.7000000e-03
   1.0000000e+00   9.5000000e-03   3.0800000e-02   5.3900000e-02   4.1100000e-02   6.1300000e-02   1.0390000e-01   1.0160000e-01   1.3940000e-01   2.5920000e-01   3.7450000e-01   4.2290000e-01   4.4990000e-01   5.4040000e-01   4.3030000e-01   3.3330000e-01   3.4960000e-01   3.4260000e-01   2.8510000e-01   4.0620000e-01   6.8330000e-01   7.6500000e-01   6.6700000e-01   5.7030000e-01   5.9950000e-01   6.4840000e-01   8.6140000e-01   9.8190000e-01   9.3800000e-01   8.4350000e-01   6.0740000e-01   5.4030000e-01   6.8900000e-01   5.9770000e-01   3.2440000e-01   5.1600000e-02   3.1570000e-01   3.5900000e-01   3.8810000e-01   5.7160000e-01   4.3140000e-01   3.0510000e-01   4.3930000e-01   4.3020000e-01   4.8310000e-01   5.0840000e-01   1.9520000e-01   1.5390000e-01   2.0370000e-01   1.0540000e-01   2.5100000e-02   3.5700000e-02   1.8100000e-02   1.9000000e-03   1.0200000e-02   1.3300000e-02   4.0000000e-03   4.2000000e-03   3.0000000e-03   3.1000000e-03   3.3000000e-03
   1.0000000e+00   9.6000000e-03   4.0400000e-02   6.8200000e-02   6.8800000e-02   8.8700000e-02   9.3200000e-02   9.5500000e-02   2.1400000e-01   2.5460000e-01   2.9520000e-01   4.0250000e-01   5.1480000e-01   4.9010000e-01   4.1270000e-01   3.5750000e-01   3.4470000e-01   3.0680000e-01   2.9450000e-01   4.3510000e-01   7.2640000e-01   8.1470000e-01   8.1030000e-01   6.6650000e-01   6.9580000e-01   7.7480000e-01   8.6880000e-01   1.0000000e+00   9.9410000e-01   8.7930000e-01   6.4820000e-01   5.8760000e-01   6.4080000e-01   4.9720000e-01   2.7550000e-01   3.0000000e-02   3.3560000e-01   3.1670000e-01   4.1330000e-01   6.2810000e-01   4.9770000e-01   2.6130000e-01   4.6970000e-01   4.8060000e-01   4.9210000e-01   5.2940000e-01   2.2160000e-01   1.4010000e-01   1.8880000e-01   9.4700000e-02   1.3400000e-02   3.1000000e-02   2.3700000e-02   7.8000000e-03   1.4400000e-02   1.7000000e-02   1.2000000e-03   1.0900000e-02   3.6000000e-03   4.3000000e-03   1.8000000e-03
   1.0000000e+00   2.6900000e-02   3.8300000e-02   5.0500000e-02   7.0700000e-02   1.3130000e-01   2.1030000e-01   2.2630000e-01   2.5240000e-01   3.5950000e-01   5.9150000e-01   6.6750000e-01   5.6790000e-01   5.1750000e-01   3.3340000e-01   2.0020000e-01   2.8560000e-01   2.9370000e-01   3.4240000e-01   5.9490000e-01   7.5260000e-01   8.9590000e-01   8.1470000e-01   7.1090000e-01   7.3780000e-01   7.2010000e-01   8.2540000e-01   8.9170000e-01   9.8200000e-01   8.1790000e-01   4.8480000e-01   3.2030000e-01   2.7750000e-01   2.3820000e-01   2.9110000e-01   1.6750000e-01   3.1560000e-01   1.8690000e-01   3.3910000e-01   5.9930000e-01   4.1240000e-01   1.1810000e-01   3.6510000e-01   4.6550000e-01   4.7770000e-01   3.5170000e-01   9.2000000e-02   1.2270000e-01   1.7850000e-01   1.0850000e-01   3.0000000e-02   3.4600000e-02   1.6700000e-02   1.9900000e-02   1.4500000e-02   8.1000000e-03   4.5000000e-03   4.3000000e-03   2.7000000e-03   5.5000000e-03   5.7000000e-03
   1.0000000e+00   3.4000000e-02   6.2500000e-02   3.8100000e-02   2.5700000e-02   4.4100000e-02   1.0270000e-01   1.2870000e-01   1.8500000e-01   2.6470000e-01   4.1170000e-01   5.2450000e-01   5.3410000e-01   5.5540000e-01   3.9150000e-01   2.9500000e-01   3.0750000e-01   3.0210000e-01   2.7190000e-01   5.4430000e-01   7.9320000e-01   8.7510000e-01   8.6670000e-01   7.1070000e-01   6.9110000e-01   7.2870000e-01   8.7920000e-01   1.0000000e+00   9.8160000e-01   8.9840000e-01   6.0480000e-01   4.9340000e-01   5.3710000e-01   4.5860000e-01   2.9080000e-01   7.7400000e-02   2.2490000e-01   1.6020000e-01   3.9580000e-01   6.1170000e-01   5.1960000e-01   2.3210000e-01   4.3700000e-01   3.7970000e-01   4.3220000e-01   4.8920000e-01   1.9010000e-01   9.4000000e-02   1.3640000e-01   9.0600000e-02   1.4400000e-02   3.2900000e-02   1.4100000e-02   1.9000000e-03   6.7000000e-03   9.9000000e-03   4.2000000e-03   5.7000000e-03   5.1000000e-03   3.3000000e-03   5.8000000e-03
   1.0000000e+00   2.0900000e-02   1.9100000e-02   4.1100000e-02   3.2100000e-02   6.9800000e-02   1.5790000e-01   1.4380000e-01   1.4020000e-01   3.0480000e-01   3.9140000e-01   3.5040000e-01   3.6690000e-01   3.9430000e-01   3.3110000e-01   3.3310000e-01   3.0020000e-01   2.3240000e-01   1.3810000e-01   3.4500000e-01   4.4280000e-01   4.8900000e-01   3.6770000e-01   4.3790000e-01   4.8640000e-01   6.2070000e-01   7.2560000e-01   6.6240000e-01   7.6890000e-01   7.9810000e-01   8.5770000e-01   9.2730000e-01   7.0090000e-01   4.8510000e-01   3.4090000e-01   1.4060000e-01   1.1470000e-01   1.4330000e-01   1.8200000e-01   3.6050000e-01   5.5290000e-01   5.9880000e-01   5.0770000e-01   5.5120000e-01   5.0270000e-01   7.0340000e-01   5.9040000e-01   4.0690000e-01   2.7610000e-01   1.5840000e-01   5.1000000e-02   5.4000000e-03   7.8000000e-03   2.0100000e-02   1.0400000e-02   3.9000000e-03   3.1000000e-03   6.2000000e-03   8.7000000e-03   7.0000000e-03   4.2000000e-03
   1.0000000e+00   3.6800000e-02   2.7900000e-02   1.0300000e-02   5.6600000e-02   7.5900000e-02   6.7900000e-02   9.7000000e-02   1.4730000e-01   2.1640000e-01   2.5440000e-01   2.9360000e-01   2.9350000e-01   2.6570000e-01   3.1870000e-01   2.7940000e-01   2.5340000e-01   1.9800000e-01   1.9290000e-01   2.8260000e-01   3.2450000e-01   3.5040000e-01   3.3240000e-01   4.2170000e-01   4.7740000e-01   4.8080000e-01   6.3250000e-01   8.3340000e-01   9.4580000e-01   1.0000000e+00   8.4250000e-01   5.5240000e-01   4.7950000e-01   5.2000000e-01   3.9680000e-01   1.9400000e-01   1.5190000e-01   2.0100000e-01   1.7360000e-01   1.0290000e-01   2.2440000e-01   3.7170000e-01   4.4490000e-01   3.9390000e-01   2.0300000e-01   2.0100000e-01   2.1870000e-01   1.8400000e-01   1.4770000e-01   9.7100000e-02   2.2400000e-02   1.5100000e-02   1.0500000e-02   2.4000000e-03   1.8000000e-03   5.7000000e-03   9.2000000e-03   9.0000000e-04   8.6000000e-03   1.1000000e-02   5.2000000e-03
   1.0000000e+00   8.9000000e-03   2.7400000e-02   2.4800000e-02   2.3700000e-02   2.2400000e-02   8.4500000e-02   1.4880000e-01   1.2240000e-01   1.5690000e-01   2.1190000e-01   3.0030000e-01   3.0940000e-01   2.7430000e-01   2.5470000e-01   1.8700000e-01   1.4520000e-01   1.4570000e-01   2.4290000e-01   3.2590000e-01   3.6790000e-01   3.3550000e-01   3.1000000e-01   3.9140000e-01   5.2800000e-01   6.4090000e-01   7.7070000e-01   8.7540000e-01   1.0000000e+00   9.8060000e-01   6.9690000e-01   4.9730000e-01   5.0200000e-01   5.3590000e-01   3.8420000e-01   1.8480000e-01   1.1490000e-01   1.5700000e-01   1.3110000e-01   1.5830000e-01   2.6310000e-01   3.1030000e-01   4.5120000e-01   3.7850000e-01   1.2690000e-01   1.4590000e-01   1.0920000e-01   1.4850000e-01   1.3850000e-01   7.1600000e-02   1.7600000e-02   1.9900000e-02   9.6000000e-03   1.0300000e-02   9.3000000e-03   2.5000000e-03   4.4000000e-03   2.1000000e-03   6.9000000e-03   6.0000000e-03   1.8000000e-03
   1.0000000e+00   1.5800000e-02   2.3900000e-02   1.5000000e-02   4.9400000e-02   9.8800000e-02   1.4250000e-01   1.4630000e-01   1.2190000e-01   1.6970000e-01   1.9230000e-01   2.3610000e-01   2.7190000e-01   3.0490000e-01   2.9860000e-01   2.2260000e-01   1.7450000e-01   2.4590000e-01   3.1000000e-01   3.5720000e-01   4.2830000e-01   4.2680000e-01   3.7350000e-01   4.5850000e-01   6.0940000e-01   7.2210000e-01   7.5950000e-01   8.7060000e-01   1.0000000e+00   9.8150000e-01   7.1870000e-01   5.8480000e-01   4.1920000e-01   3.7560000e-01   3.2630000e-01   1.9440000e-01   1.3940000e-01   1.6700000e-01   1.2750000e-01   1.6660000e-01   2.5740000e-01   2.2580000e-01   2.7770000e-01   1.6130000e-01   1.3350000e-01   1.9760000e-01   1.2340000e-01   1.5540000e-01   1.0570000e-01   4.9000000e-02   9.7000000e-03   2.2300000e-02   1.2100000e-02   1.0800000e-02   5.7000000e-03   2.8000000e-03   7.9000000e-03   3.4000000e-03   4.6000000e-03   2.2000000e-03   2.1000000e-03
   1.0000000e+00   1.5600000e-02   2.1000000e-02   2.8200000e-02   5.9600000e-02   4.6200000e-02   7.7900000e-02   1.3650000e-01   7.8000000e-02   1.0380000e-01   1.5670000e-01   2.4760000e-01   2.7830000e-01   2.8960000e-01   2.9560000e-01   3.1890000e-01   1.8920000e-01   1.7300000e-01   2.2260000e-01   2.4270000e-01   3.1490000e-01   4.1020000e-01   3.8080000e-01   4.8960000e-01   6.2920000e-01   7.5190000e-01   7.9850000e-01   8.8300000e-01   9.9150000e-01   9.2230000e-01   6.9810000e-01   6.1670000e-01   5.0690000e-01   3.9210000e-01   3.5240000e-01   2.1830000e-01   1.2450000e-01   1.5920000e-01   1.6260000e-01   2.3560000e-01   2.4830000e-01   2.4370000e-01   2.7150000e-01   1.1840000e-01   1.1570000e-01   1.4490000e-01   1.8830000e-01   1.9540000e-01   1.4920000e-01   5.1100000e-02   1.5500000e-02   1.8900000e-02   1.5000000e-02   6.0000000e-03   8.2000000e-03   9.1000000e-03   3.8000000e-03   5.6000000e-03   5.6000000e-03   4.8000000e-03   2.4000000e-03
   1.0000000e+00   3.1500000e-02   2.5200000e-02   1.6700000e-02   4.7900000e-02   9.0200000e-02   1.0570000e-01   1.0240000e-01   1.2090000e-01   1.2410000e-01   1.5330000e-01   2.1280000e-01   2.5360000e-01   2.6860000e-01   2.8030000e-01   1.8860000e-01   1.4850000e-01   2.1600000e-01   2.4170000e-01   2.9890000e-01   3.3410000e-01   3.7860000e-01   3.9560000e-01   5.2320000e-01   6.9130000e-01   7.8680000e-01   8.3370000e-01   9.1990000e-01   1.0000000e+00   8.9900000e-01   6.4560000e-01   5.9670000e-01   4.3550000e-01   2.9970000e-01   2.2940000e-01   1.8660000e-01   9.2200000e-02   1.8290000e-01   1.7430000e-01   2.4520000e-01   2.4070000e-01   2.5180000e-01   3.1840000e-01   1.6850000e-01   6.7500000e-02   1.1860000e-01   1.8330000e-01   1.8780000e-01   1.1140000e-01   3.1000000e-02   1.4300000e-02   1.3800000e-02   1.0800000e-02   6.2000000e-03   4.4000000e-03   7.2000000e-03   7.0000000e-04   5.4000000e-03   3.5000000e-03   1.0000000e-04   5.5000000e-03
   1.0000000e+00   5.6000000e-03   2.6700000e-02   2.2100000e-02   5.6100000e-02   9.3600000e-02   1.1460000e-01   7.0600000e-02   9.9600000e-02   1.6730000e-01   1.8590000e-01   2.4810000e-01   2.7120000e-01   2.9340000e-01   2.6370000e-01   1.8800000e-01   1.4050000e-01   2.0280000e-01   2.6130000e-01   2.7780000e-01   3.3460000e-01   3.8300000e-01   4.0030000e-01   5.1140000e-01   6.8600000e-01   7.4900000e-01   7.8430000e-01   9.0210000e-01   1.0000000e+00   8.8880000e-01   6.5110000e-01   6.0830000e-01   4.4630000e-01   2.9480000e-01   1.7290000e-01   1.4880000e-01   8.0100000e-02   1.7700000e-01   1.3820000e-01   2.4040000e-01   2.0460000e-01   1.9700000e-01   2.7780000e-01   1.3770000e-01   6.8500000e-02   6.6400000e-02   1.6650000e-01   1.8070000e-01   1.2450000e-01   5.1600000e-02   4.4000000e-03   1.8500000e-02   7.2000000e-03   5.5000000e-03   7.4000000e-03   6.8000000e-03   8.4000000e-03   3.7000000e-03   2.4000000e-03   3.4000000e-03   7.0000000e-04
   1.0000000e+00   2.0300000e-02   1.2100000e-02   3.8000000e-02   1.2800000e-02   5.3700000e-02   8.7400000e-02   1.0210000e-01   8.5200000e-02   1.1360000e-01   1.7470000e-01   2.1980000e-01   2.7210000e-01   2.1050000e-01   1.7270000e-01   2.0400000e-01   1.7860000e-01   1.3180000e-01   2.2600000e-01   2.3580000e-01   3.1070000e-01   3.9060000e-01   3.6310000e-01   4.8090000e-01   6.5310000e-01   7.8120000e-01   8.3950000e-01   9.1800000e-01   9.7690000e-01   8.9370000e-01   7.0220000e-01   6.5000000e-01   5.0690000e-01   3.9030000e-01   3.0090000e-01   1.5650000e-01   9.8500000e-02   2.2000000e-01   2.2430000e-01   2.7360000e-01   2.1520000e-01   2.4380000e-01   3.1540000e-01   2.1120000e-01   9.9100000e-02   5.9400000e-02   1.9400000e-01   1.9370000e-01   1.0820000e-01   3.3600000e-02   1.7700000e-02   2.0900000e-02   1.3400000e-02   9.4000000e-03   4.7000000e-03   4.5000000e-03   4.2000000e-03   2.8000000e-03   3.6000000e-03   1.3000000e-03   1.6000000e-03
   1.0000000e+00   3.9200000e-02   1.0800000e-02   2.6700000e-02   2.5700000e-02   4.1000000e-02   4.9100000e-02   1.0530000e-01   1.6900000e-01   2.1050000e-01   2.4710000e-01   2.6800000e-01   3.0490000e-01   2.8630000e-01   2.2940000e-01   1.1650000e-01   2.1270000e-01   2.0620000e-01   2.2220000e-01   3.2410000e-01   4.3300000e-01   5.0710000e-01   5.9440000e-01   7.0780000e-01   7.6410000e-01   8.8780000e-01   9.7110000e-01   9.8800000e-01   9.8120000e-01   9.4640000e-01   8.5420000e-01   6.4570000e-01   3.3970000e-01   3.8280000e-01   3.2040000e-01   1.3310000e-01   4.4000000e-02   1.2340000e-01   2.0300000e-01   1.6520000e-01   1.0430000e-01   1.0660000e-01   2.1100000e-01   2.4170000e-01   1.6310000e-01   7.6900000e-02   7.2300000e-02   9.1200000e-02   8.1200000e-02   4.9600000e-02   1.0100000e-02   8.9000000e-03   8.3000000e-03   8.0000000e-03   2.6000000e-03   7.9000000e-03   4.2000000e-03   7.1000000e-03   4.4000000e-03   2.2000000e-03   1.4000000e-03
   1.0000000e+00   1.2900000e-02   1.4100000e-02   3.0900000e-02   3.7500000e-02   7.6700000e-02   7.8700000e-02   6.6200000e-02   1.1080000e-01   1.7770000e-01   2.2450000e-01   2.4310000e-01   3.1340000e-01   3.2060000e-01   2.9170000e-01   2.2490000e-01   2.3470000e-01   2.1430000e-01   2.9390000e-01   4.8980000e-01   6.1270000e-01   7.5310000e-01   7.7180000e-01   7.4320000e-01   8.6730000e-01   9.3080000e-01   9.8360000e-01   1.0000000e+00   9.5950000e-01   8.7220000e-01   6.8620000e-01   4.9010000e-01   3.2800000e-01   3.1150000e-01   1.9690000e-01   1.0190000e-01   3.1700000e-02   7.5600000e-02   9.0700000e-02   1.0660000e-01   1.3800000e-01   6.6500000e-02   1.4750000e-01   2.4700000e-01   2.7880000e-01   2.7090000e-01   2.2830000e-01   1.8180000e-01   1.1850000e-01   5.4600000e-02   2.1900000e-02   2.0400000e-02   1.2400000e-02   9.3000000e-03   7.2000000e-03   1.9000000e-03   2.7000000e-03   5.4000000e-03   1.7000000e-03   2.4000000e-03   2.9000000e-03
   1.0000000e+00   5.0000000e-03   1.7000000e-03   2.7000000e-02   4.5000000e-02   9.5800000e-02   8.3000000e-02   8.7900000e-02   1.2200000e-01   1.9770000e-01   2.2820000e-01   2.5210000e-01   3.4840000e-01   3.3090000e-01   2.6140000e-01   1.7820000e-01   2.0550000e-01   2.2980000e-01   3.5450000e-01   6.2180000e-01   7.2650000e-01   8.3460000e-01   8.2680000e-01   8.3660000e-01   9.4080000e-01   9.5100000e-01   9.8010000e-01   9.9740000e-01   1.0000000e+00   9.0360000e-01   6.4090000e-01   3.8570000e-01   2.9080000e-01   2.0400000e-01   1.6530000e-01   1.7690000e-01   1.1400000e-01   7.4000000e-02   9.4100000e-02   6.2100000e-02   4.2600000e-02   5.7200000e-02   1.0680000e-01   1.9090000e-01   2.2290000e-01   2.2030000e-01   2.2650000e-01   1.7660000e-01   1.0970000e-01   5.5800000e-02   1.4200000e-02   2.8100000e-02   1.6500000e-02   5.6000000e-03   1.0000000e-03   2.7000000e-03   6.2000000e-03   2.4000000e-03   6.3000000e-03   1.7000000e-03   2.8000000e-03
   1.0000000e+00   3.6600000e-02   4.2100000e-02   5.0400000e-02   2.5000000e-02   5.9600000e-02   2.5200000e-02   9.5800000e-02   9.9100000e-02   1.4190000e-01   1.8470000e-01   2.2220000e-01   2.6480000e-01   2.5080000e-01   2.2910000e-01   1.5550000e-01   1.8630000e-01   2.3870000e-01   3.3450000e-01   5.2330000e-01   6.6840000e-01   7.7660000e-01   7.9280000e-01   7.9400000e-01   9.1290000e-01   9.4980000e-01   9.8350000e-01   1.0000000e+00   9.4710000e-01   8.2370000e-01   6.2520000e-01   4.1810000e-01   3.2090000e-01   2.6580000e-01   2.1960000e-01   1.5880000e-01   5.6100000e-02   9.4800000e-02   1.7000000e-01   1.2150000e-01   1.2820000e-01   3.8600000e-02   1.3290000e-01   2.3310000e-01   2.4680000e-01   1.9600000e-01   1.9850000e-01   1.5700000e-01   9.2100000e-02   5.4900000e-02   1.9400000e-02   1.6600000e-02   1.3200000e-02   2.7000000e-03   2.2000000e-03   5.9000000e-03   1.6000000e-03   2.5000000e-03   1.7000000e-03   2.7000000e-03   2.7000000e-03
   1.0000000e+00   2.3800000e-02   3.1800000e-02   4.2200000e-02   3.9900000e-02   7.8800000e-02   7.6600000e-02   8.8100000e-02   1.1430000e-01   1.5940000e-01   2.0480000e-01   2.6520000e-01   3.1000000e-01   2.3810000e-01   1.9180000e-01   1.4300000e-01   1.7350000e-01   1.7810000e-01   2.8520000e-01   5.0360000e-01   6.1660000e-01   7.6160000e-01   8.1250000e-01   7.7930000e-01   8.7880000e-01   8.8130000e-01   9.4700000e-01   1.0000000e+00   9.7390000e-01   8.4460000e-01   6.1510000e-01   4.3020000e-01   3.1650000e-01   2.8690000e-01   2.0170000e-01   1.2060000e-01   2.7100000e-02   5.8000000e-02   1.2620000e-01   1.0720000e-01   1.0820000e-01   3.6000000e-02   1.1970000e-01   2.0610000e-01   2.0540000e-01   1.8780000e-01   2.0470000e-01   1.7160000e-01   1.0690000e-01   4.7700000e-02   1.7000000e-02   1.8600000e-02   9.6000000e-03   7.1000000e-03   8.4000000e-03   3.8000000e-03   2.6000000e-03   2.8000000e-03   1.3000000e-03   3.5000000e-03   6.0000000e-03
   1.0000000e+00   1.1600000e-02   7.4400000e-02   3.6700000e-02   2.2500000e-02   7.6000000e-03   5.4500000e-02   1.1100000e-01   1.0690000e-01   1.7080000e-01   2.2710000e-01   3.1710000e-01   2.8820000e-01   2.6570000e-01   2.3070000e-01   1.8890000e-01   1.7910000e-01   2.2980000e-01   3.7150000e-01   6.2230000e-01   7.2600000e-01   7.9340000e-01   8.0450000e-01   8.0670000e-01   9.1730000e-01   9.3270000e-01   9.5620000e-01   1.0000000e+00   9.8180000e-01   8.6840000e-01   6.3810000e-01   3.9970000e-01   3.2420000e-01   2.8350000e-01   2.4130000e-01   2.3210000e-01   1.2600000e-01   6.9300000e-02   7.0100000e-02   1.4390000e-01   1.4750000e-01   4.3800000e-02   4.6900000e-02   1.4760000e-01   1.7420000e-01   1.5550000e-01   1.6510000e-01   1.1810000e-01   7.2000000e-02   3.2100000e-02   5.6000000e-03   2.0200000e-02   1.4100000e-02   1.0300000e-02   1.0000000e-02   3.4000000e-03   2.6000000e-03   3.7000000e-03   4.4000000e-03   5.7000000e-03   3.5000000e-03
   1.0000000e+00   1.3100000e-02   3.8700000e-02   3.2900000e-02   7.8000000e-03   7.2100000e-02   1.3410000e-01   1.6260000e-01   1.9020000e-01   2.6100000e-01   3.1930000e-01   3.4680000e-01   3.7380000e-01   3.0550000e-01   1.9260000e-01   1.3850000e-01   2.1220000e-01   2.7580000e-01   4.5760000e-01   6.4870000e-01   7.1540000e-01   8.0100000e-01   7.9240000e-01   8.7930000e-01   1.0000000e+00   9.8650000e-01   9.4740000e-01   9.4740000e-01   9.3150000e-01   8.3260000e-01   6.2130000e-01   3.7720000e-01   2.8220000e-01   2.0420000e-01   2.1900000e-01   2.2230000e-01   1.3270000e-01   5.2100000e-02   6.1800000e-02   1.4160000e-01   1.4600000e-01   8.4600000e-02   1.0550000e-01   1.6390000e-01   1.9160000e-01   2.0850000e-01   2.3350000e-01   1.9640000e-01   1.3000000e-01   6.3300000e-02   1.8300000e-02   1.3700000e-02   1.5000000e-02   7.6000000e-03   3.2000000e-03   3.7000000e-03   7.1000000e-03   4.0000000e-03   9.0000000e-04   1.5000000e-03   8.5000000e-03
   1.0000000e+00   3.3500000e-02   2.5800000e-02   3.9800000e-02   5.7000000e-02   5.2900000e-02   1.0910000e-01   1.7090000e-01   1.6840000e-01   1.8650000e-01   2.6600000e-01   3.1880000e-01   3.5530000e-01   3.1160000e-01   1.9650000e-01   1.7800000e-01   2.7940000e-01   2.8700000e-01   3.9690000e-01   5.5990000e-01   6.9360000e-01   7.9690000e-01   7.4520000e-01   8.2030000e-01   9.2610000e-01   8.8100000e-01   8.8140000e-01   9.3010000e-01   9.9550000e-01   8.5760000e-01   6.0690000e-01   3.9340000e-01   2.4640000e-01   1.6450000e-01   1.1400000e-01   9.5600000e-02   8.0000000e-03   7.0200000e-02   9.3600000e-02   8.9400000e-02   1.1270000e-01   8.7300000e-02   1.0200000e-01   1.9640000e-01   2.2560000e-01   1.8140000e-01   2.0120000e-01   1.6880000e-01   1.0370000e-01   5.0100000e-02   1.3600000e-02   1.3000000e-02   1.2000000e-02   3.9000000e-03   5.3000000e-03   6.2000000e-03   4.6000000e-03   4.5000000e-03   2.2000000e-03   5.0000000e-04   3.1000000e-03
   1.0000000e+00   2.7200000e-02   3.7800000e-02   4.8800000e-02   8.4800000e-02   1.1270000e-01   1.1030000e-01   1.3490000e-01   2.3370000e-01   3.1130000e-01   3.9970000e-01   3.9410000e-01   3.3090000e-01   2.9260000e-01   1.7600000e-01   1.7390000e-01   2.0430000e-01   2.0880000e-01   2.6780000e-01   2.4340000e-01   1.8390000e-01   2.8020000e-01   6.1720000e-01   8.0150000e-01   8.3130000e-01   8.4400000e-01   8.4940000e-01   9.1680000e-01   1.0000000e+00   7.8960000e-01   5.3710000e-01   6.4720000e-01   6.5050000e-01   4.9590000e-01   2.1750000e-01   9.9000000e-02   4.3400000e-02   1.7080000e-01   1.9790000e-01   1.8800000e-01   1.1080000e-01   1.7020000e-01   5.8500000e-02   6.3800000e-02   1.3910000e-01   6.3800000e-02   5.8100000e-02   6.4100000e-02   1.0440000e-01   7.3200000e-02   2.7500000e-02   1.4600000e-02   9.1000000e-03   4.5000000e-03   4.3000000e-03   4.3000000e-03   9.8000000e-03   5.4000000e-03   5.1000000e-03   6.5000000e-03   1.0300000e-02
   1.0000000e+00   1.8700000e-02   3.4600000e-02   1.6800000e-02   1.7700000e-02   3.9300000e-02   1.6300000e-01   2.0280000e-01   1.6940000e-01   2.3280000e-01   2.6840000e-01   3.1080000e-01   2.9330000e-01   2.2750000e-01   9.9400000e-02   1.8010000e-01   2.2000000e-01   2.7320000e-01   2.8620000e-01   2.0340000e-01   1.7400000e-01   4.1300000e-01   6.8790000e-01   8.1200000e-01   8.4530000e-01   8.9190000e-01   9.3000000e-01   9.9870000e-01   1.0000000e+00   8.1040000e-01   6.1990000e-01   6.0410000e-01   5.5470000e-01   4.1600000e-01   1.4720000e-01   8.4900000e-02   6.0800000e-02   9.6900000e-02   1.4110000e-01   1.6760000e-01   1.2000000e-01   1.2010000e-01   1.0360000e-01   1.9770000e-01   1.3390000e-01   9.0200000e-02   1.0850000e-01   1.5210000e-01   1.3630000e-01   8.5800000e-02   2.9000000e-02   2.0300000e-02   1.1600000e-02   9.8000000e-03   1.9900000e-02   3.3000000e-03   1.0100000e-02   6.5000000e-03   1.1500000e-02   1.9300000e-02   1.5700000e-02
   1.0000000e+00   3.2300000e-02   1.0100000e-02   2.9800000e-02   5.6400000e-02   7.6000000e-02   9.5800000e-02   9.9000000e-02   1.0180000e-01   1.0300000e-01   2.1540000e-01   3.0850000e-01   3.4250000e-01   2.9900000e-01   1.4020000e-01   1.2350000e-01   1.5340000e-01   1.9010000e-01   2.4290000e-01   2.1200000e-01   2.3950000e-01   3.2720000e-01   5.9490000e-01   8.3020000e-01   9.0450000e-01   9.8880000e-01   9.9120000e-01   9.4480000e-01   1.0000000e+00   9.0920000e-01   7.4120000e-01   7.6910000e-01   7.1170000e-01   5.3040000e-01   2.1310000e-01   9.2800000e-02   1.2970000e-01   1.1590000e-01   1.2260000e-01   1.7680000e-01   3.4500000e-02   1.5620000e-01   8.2400000e-02   1.1490000e-01   1.6940000e-01   9.5400000e-02   8.0000000e-03   7.9000000e-02   1.2550000e-01   6.4700000e-02   1.7900000e-02   5.1000000e-03   6.1000000e-03   9.3000000e-03   1.3500000e-02   6.3000000e-03   6.3000000e-03   3.4000000e-03   3.2000000e-03   6.2000000e-03   6.7000000e-03
   1.0000000e+00   5.2200000e-02   4.3700000e-02   1.8000000e-02   2.9200000e-02   3.5100000e-02   1.1710000e-01   1.2570000e-01   1.1780000e-01   1.2580000e-01   2.5290000e-01   2.7160000e-01   2.3740000e-01   1.8780000e-01   9.8300000e-02   6.8300000e-02   1.5030000e-01   1.7230000e-01   2.3390000e-01   1.9620000e-01   1.3950000e-01   3.1640000e-01   5.8880000e-01   7.6310000e-01   8.4730000e-01   9.4240000e-01   9.9860000e-01   9.6990000e-01   1.0000000e+00   8.6300000e-01   6.9790000e-01   7.7170000e-01   7.3050000e-01   5.1970000e-01   1.7860000e-01   1.0980000e-01   1.4460000e-01   1.0660000e-01   1.4400000e-01   1.9290000e-01   3.2500000e-02   1.4900000e-01   3.2800000e-02   5.3700000e-02   1.3090000e-01   9.1000000e-02   7.5700000e-02   1.0590000e-01   1.0050000e-01   5.3500000e-02   2.3500000e-02   1.5500000e-02   1.6000000e-02   2.9000000e-03   5.1000000e-03   6.2000000e-03   8.9000000e-03   1.4000000e-02   1.3800000e-02   7.7000000e-03   3.1000000e-03
   1.0000000e+00   3.0300000e-02   3.5300000e-02   4.9000000e-02   6.0800000e-02   1.6700000e-02   1.3540000e-01   1.4650000e-01   1.1230000e-01   1.9450000e-01   2.3540000e-01   2.8980000e-01   2.8120000e-01   1.5780000e-01   2.7300000e-02   6.7300000e-02   1.4440000e-01   2.0700000e-01   2.6450000e-01   2.8280000e-01   4.2930000e-01   5.6850000e-01   6.9900000e-01   7.2460000e-01   7.6220000e-01   9.2420000e-01   1.0000000e+00   9.9790000e-01   8.2970000e-01   7.0320000e-01   7.1410000e-01   6.8930000e-01   4.9610000e-01   2.5840000e-01   9.6900000e-02   7.7600000e-02   3.6400000e-02   1.5720000e-01   1.8230000e-01   1.3490000e-01   8.4900000e-02   4.9200000e-02   1.3670000e-01   1.5520000e-01   1.5480000e-01   1.3190000e-01   9.8500000e-02   1.2580000e-01   9.5400000e-02   4.8900000e-02   2.4100000e-02   4.2000000e-03   8.6000000e-03   4.6000000e-03   1.2600000e-02   3.6000000e-03   3.5000000e-03   3.4000000e-03   7.9000000e-03   3.6000000e-03   4.8000000e-03
   1.0000000e+00   2.6000000e-02   3.6300000e-02   1.3600000e-02   2.7200000e-02   2.1400000e-02   3.3800000e-02   6.5500000e-02   1.4000000e-01   1.8430000e-01   2.3540000e-01   2.7200000e-01   2.4420000e-01   1.6650000e-01   3.3600000e-02   1.3020000e-01   1.7080000e-01   2.1770000e-01   3.1750000e-01   3.7140000e-01   4.5520000e-01   5.7000000e-01   7.3970000e-01   8.0620000e-01   8.8370000e-01   9.4320000e-01   1.0000000e+00   9.3750000e-01   7.6030000e-01   7.1230000e-01   8.3580000e-01   7.6220000e-01   4.5670000e-01   1.7150000e-01   1.5490000e-01   1.6410000e-01   1.8690000e-01   2.6550000e-01   1.7130000e-01   9.5900000e-02   7.6800000e-02   8.4700000e-02   2.0760000e-01   2.5050000e-01   1.8620000e-01   1.4390000e-01   1.4700000e-01   9.9100000e-02   4.1000000e-03   1.5400000e-02   1.1600000e-02   1.8100000e-02   1.4600000e-02   1.2900000e-02   4.7000000e-03   3.9000000e-03   6.1000000e-03   4.0000000e-03   3.6000000e-03   6.1000000e-03   1.1500000e-02
