# Supplementary material for: A pre-averaged pseudo nearest neighbor classifier
Source: PeerJ Comput Sci. 2024 Aug 13;10:e2247. doi: 10.7717/peerj-cs.2247 (PMC11419614; doi:10.7717/peerj-cs.2247)
Supplement: Supplemental Information 2 [file peerj-cs-10-2247-s002.zip › dataset/band.dat]

55.0 46 0.2 17.0 78 0.75 20 13.1 1700 50.5 36.4 0.0 0.0 2.5 1.0 34.0 40 105.0 100 1
55.0 46 0.3 15.0 80 0.75 20 6.6 1900 54.9 38.5 0.0 0.0 2.5 0.7 34.0 40 105.0 100 0
52.0 40 0.3 16.0 75 0.312 30 5.6 1467 55.6 38.8 0.0 0.0 2.5 1.3 40.0 40 108.06 100 0
50.0 46 0.3 17.0 80 0.75 30 0.0 2100 57.5 42.5 5.0 0.0 2.3 0.6 35.0 40 106.67 100 0
50.0 40 0.267 16.8 76 0.438 28 8.6 1467 53.8 37.6 5.0 0.0 2.5 0.8 40.0 40 103.87 100 0
50.0 46 0.3 16.5 75 0.75 30 0.0 2600 62.5 37.5 6.0 0.0 2.5 0.6 30.0 40 106.67 100 0
50.0 46 0.2 16.5 75 0.75 28 0.0 2600 62.5 37.5 6.0 0.0 2.5 1.1 30.0 40 106.67 100 0
50.0 45 0.367 12.0 70 0.75 60 0.0 1650 60.2 39.8 1.5 0.0 3.0 1.0 40.0 40 103.22 100 1
65.0 43 0.333 16.0 75 1.0 32 22.7 1750 45.5 31.8 0.0 0.0 3.0 1.0 38.0 40 106.66 100 0
65.0 43 0.2 16.0 68 0.75 30 15.5 1750 48.5 35.9 0.0 0.0 3.0 1.0 38.0 40 106.6 100 0
50.0 50 0.367 14.0 80 0.75 40 10.5 1700 52.6 36.8 0.0 0.0 2.5 1.0 38.0 40 105.0 100 1
50.0 50 0.3 15.0 70 1.0 30 10.0 1600 50.0 40.0 0.0 0.0 2.8 1.0 38.0 40 106.66 100 1
40.0 45 0.3 14.5 70 0.625 25 0.0 1500 59.5 40.5 0.0 0.0 2.0 1.0 40.0 40 100.0 100 1
50.0 43 0.267 16.0 75 1.0 20 15.8 1600 49.5 34.7 0.0 0.0 2.5 1.0 38.0 40 103.22 100 0
50.0 45 0.233 16.0 70 0.812 30 0.0 2400 58.8 41.2 0.0 0.0 1.7 1.0 30.0 40 107.4 100 0
40.0 45 0.2 15.0 76 0.812 30 0.0 2400 62.5 37.5 0.0 0.0 1.0 1.0 30.0 40 107.4 100 0
30.0 43 0.2 16.3 70 0.812 25 1.2 2200 58.1 40.7 4.0 0.0 2.0 1.0 30.0 40 96.875 100 0
40.0 41 0.2 15.8 72 1.0 30 0.0 2000 62.5 37.5 0.0 0.0 2.5 1.0 30.0 40 107.4 100 1
40.0 42 0.2 14.5 74 1.0 25 8.0 2100 57.5 34.5 0.0 0.0 2.3 0.7 35.0 40 107.4 100 1
45.0 42 0.2 14.0 70 1.0 20 8.0 1850 57.5 34.5 0.0 0.0 2.0 0.7 35.0 40 107.4 100 1
50.0 45 0.3 15.0 76 1.0 30 8.0 2150 57.5 34.5 0.0 0.0 2.5 1.0 35.0 40 107.4 100 0
50.0 45 0.3 15.2 72 1.0 25 5.9 2150 58.8 35.3 0.0 0.0 2.5 1.0 35.0 40 107.4 100 0
30.0 45 0.233 17.0 70 0.75 35 0.0 2200 58.8 41.2 0.0 0.0 2.5 1.0 33.0 40 106.45 100 1
37.5 44 0.2 16.0 90 0.75 28 20.0 2050 45.0 35.0 0.0 0.0 2.4 0.8 35.0 40 107.4 100 0
37.5 44 0.2 16.5 91 0.75 30 21.7 2050 43.5 34.8 0.0 0.0 2.7 0.8 35.0 40 107.4 100 0
45.0 44 0.267 14.1 78 0.625 22 7.6 1510 54.3 38.0 0.0 0.0 2.5 0.7 34.0 40 114.28 100 0
40.0 44 0.2 14.0 69 0.625 20 8.5 1510 53.2 38.3 2.0 0.0 2.5 0.9 34.0 40 110.0 100 0
40.0 47 0.333 17.0 78 0.75 35 0.0 2400 58.8 41.2 4.0 0.0 2.5 1.0 30.0 40 100.0 100 1
40.0 43 0.267 16.0 96 1.0 28 0.0 1500 58.8 41.2 2.0 0.0 3.0 0.8 40.0 40 103.12 100 0
32.5 43 0.2 15.0 82 1.0 31 7.6 1500 54.3 38.0 4.0 0.0 2.5 1.0 40.0 40 103.12 100 0
37.5 44 0.3 15.0 85 0.75 34 0.0 1400 62.5 37.5 0.0 0.0 2.8 1.0 28.0 40 103.12 100 0
35.0 44 0.3 16.0 80 1.0 32 7.0 1400 58.1 34.9 0.0 0.0 3.0 1.0 28.0 40 103.12 100 0
50.0 43 0.2 16.0 82 0.875 30 0.0 2270 55.6 44.4 12.0 0.0 2.0 1.0 30.0 40 103.22 100 0
50.0 43 0.3 16.3 80 0.812 30 0.0 2270 55.6 44.4 12.0 0.0 1.5 1.5 30.0 40 103.22 100 0
60.0 43 0.267 15.8 57 0.75 24 1.2 1480 58.1 40.7 0.0 0.0 1.4 1.7 33.0 40 103.12 100 0
52.5 43 0.233 16.6 58 0.75 20 7.9 1480 56.2 36.0 0.0 0.0 1.7 0.7 33.0 40 103.12 100 0
50.0 43 0.3 17.0 87 0.812 35 0.0 2300 58.8 41.2 0.0 0.0 1.3 0.7 30.0 40 103.22 100 0
25.0 38 0.2 13.0 75 0.625 25 0.0 1600 57.5 42.5 0.0 0.0 2.5 0.85 30.0 40 103.12 100 0
25.0 38 0.233 14.0 70 0.625 25 0.0 1600 58.8 41.2 5.0 0.0 1.7 0.9 30.0 40 103.12 100 0
40.0 46 0.333 15.9 78 0.5 34 2.4 2000 61.0 36.6 0.0 0.0 2.4 1.3 35.0 40 103.22 100 0
45.0 41 0.333 17.0 78 0.75 16 14.1 1100 50.5 35.4 0.0 0.0 2.5 1.0 50.0 40 96.97 100 1
47.5 41 0.233 16.5 72 0.75 20 14.1 1300 50.5 35.4 4.0 0.0 2.5 1.0 50.0 40 96.97 100 1
40.0 46 0.2 15.0 68 0.75 28 0.0 1700 58.8 41.2 0.0 0.0 1.0 1.0 33.0 40 103.22 100 0
40.0 46 0.267 16.5 68 0.875 25 0.0 1700 58.8 41.2 0.0 0.0 1.0 1.0 33.0 40 103.125 100 0
40.0 35 0.233 18.0 85 0.625 30 0.0 2000 62.5 37.5 0.0 0.0 2.5 0.9 30.0 40 103.125 100 0
35.0 38 0.4 12.0 62 0.75 46 4.7 1400 58.8 36.5 0.0 0.0 2.0 1.0 28.0 40 103.125 100 0
35.0 38 0.433 16.0 70 0.75 50 0.0 1400 62.5 37.5 0.0 0.0 2.8 1.5 28.0 40 103.125 100 0
50.0 46 0.2 14.6 60 0.625 25 10.5 1750 52.6 36.8 2.0 0.0 2.4 0.8 28.0 40 96.97 100 1
40.0 47 0.333 24.5 78 0.875 30 8.8 2100 54.9 36.3 16.0 0.0 2.3 1.0 40.0 40 100.0 100 1
40.0 47 0.35 14.43 76 0.75 16 7.2 2000 51.5 41.2 1.0 0.0 2.7 1.4 40.0 40 100.0 100 1
40.0 39 0.233 15.0 77 0.75 20 9.4 2000 52.1 38.5 0.0 0.0 2.5 1.0 40.0 40 103.22 100 0
40.0 39 0.2 15.0 79 0.75 20 11.8 2000 49.0 39.2 0.0 0.0 2.5 1.0 40.0 40 103.22 100 0
40.0 40 0.35 18.5 85 0.562 30 0.0 1900 62.5 37.5 4.0 0.0 1.8 1.4 40.0 40 106.45 100 1
42.5 41 0.3 14.0 70 0.625 20 2.3 1750 57.5 40.0 4.0 0.0 2.5 0.7 35.0 40 96.97 100 0
35.0 39 0.2 16.2 84 1.0 30 0.0 2100 62.5 37.5 4.0 0.0 2.0 0.9 30.0 40 94.117 100 0
50.0 43 0.333 14.02 68 0.75 56 7.4 1800 53.2 39.4 0.0 0.5 3.0 1.3 40.0 40 109.67 100 0
67.5 45 0.2 15.5 80 0.5 34 16.3 1683 43.5 40.2 6.0 0.0 2.5 1.0 40.0 40 109.67 100 0
55.0 37 0.267 16.0 75 0.625 20 5.6 1850 55.6 38.9 0.0 0.0 0.8 0.75 33.0 40 109.67 100 0
42.5 41 0.2 14.0 80 0.625 20 7.4 1750 53.2 39.4 0.0 0.0 2.1 0.9 35.0 40 96.97 100 0
49.0 43 0.35 14.5 74 0.75 23 9.1 1900 56.8 34.1 2.0 0.0 0.7 0.2 35.0 40 103.22 100 1
52.5 43 0.267 15.1 76 0.5 31 6.6 1650 54.9 38.5 0.0 0.0 2.5 1.5 40.0 40 109.67 100 0
40.0 44 0.2 16.1 78 0.938 30 5.6 1800 55.6 38.9 0.0 0.0 2.0 1.0 35.0 40 103.22 100 0
40.0 43 0.35 16.5 72 0.625 20 9.1 2000 56.8 34.1 4.0 0.0 2.5 0.5 35.0 40 103.22 100 0
40.0 43 0.35 16.1 70 0.625 20 11.1 2000 55.6 33.3 4.0 0.0 1.8 0.9 35.0 40 103.22 100 0
40.0 43 0.267 16.0 80 0.562 30 5.6 1900 55.6 38.9 0.0 0.0 2.2 1.3 30.0 40 103.22 100 0
60.0 49 0.333 14.9 77 0.75 27 0.0 1650 58.8 41.2 0.0 0.0 2.5 0.7 33.0 40 103.33 100 0
55.0 49 0.267 12.5 70 0.625 30 5.6 1750 55.6 38.9 0.0 0.0 2.5 0.9 34.0 40 106.66 100 1
55.0 49 0.2 15.6 74 0.75 24 0.0 1650 58.8 41.2 0.0 0.0 2.5 1.7 33.0 40 103.33 100 0
40.0 49 0.233 15.3 74 1.0 34 0.0 2000 62.5 37.5 0.0 0.0 2.2 1.0 35.0 40 100.0 100 0
40.0 49 0.233 16.8 78 0.938 30 0.0 2000 62.5 37.5 0.0 0.0 2.4 0.9 35.0 40 100.0 100 0
42.5 46 0.3 14.0 77 0.625 42 15.8 1850 49.5 34.6 8.0 0.0 1.5 0.8 34.0 40 100.0 100 1
35.0 44 0.2 15.5 100 0.875 30 0.0 2200 53.2 46.8 0.0 0.0 0.0 0.0 30.0 40 100.0 100 1
42.0 44 0.3 15.0 80 1.25 20 16.7 1300 49.0 34.3 0.0 0.0 2.5 0.2 40.0 40 110.0 100 0
45.0 44 0.3 15.5 75 1.25 20 14.1 1300 50.5 35.4 0.0 0.0 2.5 1.5 40.0 40 110.0 100 0
50.0 43 0.3 16.0 70 0.812 30 3.4 2400 56.8 39.8 0.0 0.0 2.5 0.8 30.0 40 103.125 100 0
47.0 43 0.267 16.0 80 0.562 30 9.1 2400 50.5 40.4 0.0 0.0 2.5 1.1 30.0 40 103.125 100 0
35.0 48 0.233 16.0 76 0.812 30 8.9 1900 49.5 41.6 0.0 0.0 2.5 1.2 30.0 40 103.22 100 0
35.0 48 0.233 16.0 86 0.562 30 16.1 1900 44.6 39.3 0.0 0.0 2.5 1.5 30.0 40 103.22 100 0
47.5 68 0.4 14.0 78 0.75 22 0.0 1900 62.5 37.5 0.0 0.0 2.1 1.7 33.0 40 103.125 100 1
40.0 60 0.233 15.0 78 1.0 28 0.0 2380 60.0 40.0 3.0 0.0 2.5 1.0 30.0 40 106.66 100 1
40.0 55 0.433 15.5 92 0.75 22 9.6 1550 53.2 37.2 1.0 0.0 2.9 1.3 33.0 40 106.66 100 1
42.5 52 0.4 13.9 76 0.625 25 0.0 1800 50.0 50.0 0.0 0.0 2.5 0.9 40.0 40 106.66 100 1
50.0 56 0.267 15.2 76 0.625 25 3.4 1760 56.8 39.8 2.0 0.0 2.5 0.8 34.0 40 103.125 100 1
45.0 57 0.267 14.0 76 0.75 20 3.4 1800 56.2 40.4 2.0 0.0 2.0 0.8 34.0 40 103.125 100 1
47.0 67 0.4 16.0 74 0.812 38 0.0 1900 58.8 41.2 2.0 0.0 2.5 1.1 33.0 40 103.125 100 0
47.0 67 0.333 16.0 82 0.562 30 1.5 1900 50.5 34.3 0.0 0.0 2.5 1.1 33.0 40 103.125 100 0
50.0 55 0.233 13.86 70 0.625 47 10.2 1635 51.0 38.8 0.0 0.0 3.0 1.0 40.0 40 100.0 100 0
30.0 63 0.3 13.0 94 1.0 29 0.0 1800 56.2 43.8 0.0 0.0 2.5 1.0 30.0 40 110.0 100 1
50.0 60 0.267 13.6 86 1.125 28 0.0 1500 64.1 35.9 0.0 0.0 2.5 1.0 33.0 40 106.45 100 1
55.0 53 0.3 14.2 72 0.625 25 22.7 1750 45.5 31.8 1.0 0.0 2.4 0.9 34.0 40 103.125 100 1
35.0 56 0.3 15.3 80 0.75 20 0.0 1900 76.9 23.1 0.0 0.0 2.5 1.25 33.0 40 106.66 100 1
55.0 56 0.233 15.0 84 0.625 25 16.7 1850 52.1 31.3 4.0 0.0 2.0 0.6 34.0 40 103.125 100 1
55.0 49 0.2 15.0 78 0.625 20 17.1 1900 47.6 35.2 0.0 0.0 2.5 0.85 34.0 40 106.45 100 1
50.0 50 0.2 15.7 90 0.75 50 0.0 1420 62.5 37.5 0.0 0.0 3.0 1.35 40.0 40 106.45 100 0
50.0 50 0.2 15.5 74 0.75 58 4.8 1420 59.5 35.7 3.0 0.0 3.0 1.0 40.0 40 106.45 100 0
35.0 56 0.233 16.0 82 0.562 28 5.6 2100 56.2 38.2 0.0 0.0 1.7 0.4 30.0 40 103.125 100 0
35.0 56 0.2 15.0 80 0.812 40 8.6 2100 53.8 37.6 8.0 0.0 1.7 1.0 30.0 40 100.0 100 0
40.0 50 0.2 16.0 68 0.812 30 0.0 2400 58.8 41.2 8.0 0.0 2.5 1.5 33.0 40 103.125 100 0
40.0 50 0.233 16.0 70 0.562 30 0.0 2400 58.8 41.2 8.0 0.0 1.5 0.5 33.0 40 103.125 100 0
40.0 54 0.2 15.8 76 0.5 38 5.6 1736 55.6 38.9 0.0 0.0 2.5 1.5 35.0 40 103.125 100 0
40.0 54 0.2 15.4 78 0.5 34 5.7 1736 56.8 36.9 0.0 0.0 2.5 1.1 35.0 40 103.125 100 0
55.0 45 0.267 15.5 79 0.625 20 16.7 1850 54.3 34.3 4.0 0.0 2.5 1.0 34.0 40 100.0 100 0
52.0 64 0.4 15.5 82 0.625 30 0.0 1800 71.4 28.6 4.0 0.0 2.5 0.9 34.0 40 103.125 100 1
40.0 56 0.233 16.5 79 0.5 28 0.0 2300 60.2 39.8 0.0 0.0 2.5 1.5 30.0 40 106.45 100 1
45.0 54 0.333 15.5 76 0.812 30 5.6 2250 55.6 38.9 2.0 0.0 2.5 1.3 30.0 40 106.45 100 0
47.5 68 0.4 16.0 80 0.75 30 0.0 2250 58.8 41.2 0.0 0.0 1.5 1.0 35.0 40 106.45 100 0
47.5 68 0.35 16.0 80 0.75 30 0.0 2250 52.1 47.9 0.0 0.0 1.5 0.75 35.0 40 106.45 100 0
45.0 54 0.367 15.5 74 0.562 40 10.5 2250 52.6 36.8 2.0 0.0 2.5 1.8 30.0 40 106.45 100 0
37.5 70 0.333 14.9 64 0.75 28 3.4 1500 57.5 39.1 0.0 0.0 2.5 1.0 40.0 40 106.89 100 0
37.5 70 0.4 15.0 65 0.75 25 5.4 1500 54.3 40.2 0.0 0.0 2.3 0.9 40.0 40 106.66 100 0
47.5 60 0.4 14.5 74 0.812 20 8.6 1600 53.8 37.6 0.0 0.0 2.0 1.5 35.0 40 110.0 100 0
40.0 62 0.3 16.0 84 0.938 28 0.0 2200 58.8 41.2 4.0 0.0 2.5 0.6 30.0 40 106.45 100 0
40.0 62 0.267 16.0 84 0.938 32 0.0 2200 58.8 41.2 4.0 0.0 1.4 1.0 30.0 40 106.45 100 0
40.0 64 0.2 15.5 85 1.0 26 0.0 2400 58.8 41.2 0.0 0.0 2.5 1.0 30.0 40 103.125 100 0
40.0 64 0.233 15.0 82 0.75 31 0.0 2400 60.0 40.0 3.0 0.0 2.5 1.0 30.0 40 106.66 100 0
50.0 69 0.367 17.0 82 0.75 50 0.0 1700 62.5 37.5 0.0 0.0 3.0 1.0 40.0 40 106.45 100 1
50.0 60 0.4 16.0 76 0.562 28 5.6 1600 55.6 38.9 0.0 0.0 1.0 0.5 35.0 40 110.0 100 0
50.0 62 0.4 15.4 98 0.75 25 10.6 1750 48.1 41.3 0.0 0.0 2.8 1.3 33.0 40 110.0 100 0
50.0 62 0.4 14.9 96 0.75 26 11.0 1950 50.0 39.0 0.0 0.0 2.8 0.8 33.0 40 110.0 100 0
35.0 68 0.4 15.1 90 0.875 30 6.0 1500 59.5 34.5 1.0 0.0 2.5 1.0 35.0 40 106.89 100 1
32.5 56 0.367 15.03 79 0.312 28 5.3 2244 52.6 42.1 0.0 0.0 1.8 0.5 30.0 40 106.45 100 0
40.0 56 0.3 17.0 82 0.75 30 0.0 2550 52.6 47.4 0.0 0.0 2.0 1.0 33.0 40 103.22 100 0
30.0 56 0.283 17.0 72 0.75 30 0.0 2550 52.6 47.4 0.0 0.0 2.0 1.0 33.0 40 103.22 100 0
30.0 69 0.3 16.0 98 0.75 35 0.0 2050 62.5 37.5 0.0 0.0 2.75 1.0 33.0 40 100.0 100 0
45.0 69 0.267 15.6 72 0.75 21 5.6 2426 55.6 38.9 0.0 0.0 2.85 1.1 30.0 40 103.22 100 0
45.0 69 0.267 16.1 76 0.75 22 5.6 2426 55.6 38.9 0.0 0.0 2.7 0.7 30.0 40 103.22 100 0
32.5 69 0.2 15.5 94 0.75 30 0.5 2050 52.6 42.1 0.0 0.0 2.5 1.0 33.0 40 100.0 100 0
45.0 65 0.3 16.3 78 0.75 32 3.4 1700 56.8 39.8 4.0 0.0 2.5 1.0 34.0 40 106.45 100 1
40.0 68 0.3 14.0 88 0.75 32 0.0 1742 60.0 40.0 3.0 0.0 2.5 1.0 40.0 40 103.125 100 1
40.0 64 0.2 16.5 82 0.562 30 2.3 1900 57.5 40.2 0.0 0.0 1.3 0.8 30.0 40 106.45 100 1
40.0 65 0.267 16.2 79 0.625 30 0.0 1500 62.5 37.5 4.0 0.0 2.5 1.0 38.0 40 106.45 100 1
35.0 62 0.4 14.5 94 1.0 35 0.0 1900 63.3 36.7 0.0 0.0 2.5 1.0 35.0 40 106.89 100 1
42.5 58 0.4 15.0 76 1.0 20 5.4 2000 54.3 40.2 0.0 0.0 2.5 1.0 35.0 40 103.33 100 1
40.0 64 0.233 15.4 88 0.562 24 4.4 1835 55.5 40.0 2.0 0.0 2.0 1.3 30.0 40 106.45 100 0
40.0 64 0.2 16.0 76 0.812 23 4.8 1835 59.5 35.7 3.0 0.0 2.0 0.7 30.0 40 106.45 100 0
47.5 63 0.3 16.4 84 0.5 27 20.7 1800 41.3 38.0 5.0 0.0 2.6 0.3 40.0 33 96.7 100 1
50.0 50 0.3 14.5 84 0.25 24 20.7 1500 41.3 38.0 0.0 0.0 3.0 0.6 40.0 33 103.3 100 1
52.0 54 0.5 16.0 82 0.875 22 15.8 900 49.5 34.7 0.0 0.0 2.5 1.0 50.0 40 96.7 100 1
40.0 41 0.233 14.0 79 0.75 20 0.0 1530 61.7 38.3 5.0 0.0 3.1 1.8 33.0 33 96.9 100 0
45.0 42 0.233 15.0 76 0.75 30 0.0 2220 58.8 41.2 0.0 0.0 2.5 1.0 30.0 35 100.0 100 0
45.0 42 0.233 16.0 84 0.625 28 0.0 2220 54.3 45.7 0.0 0.0 2.5 1.0 30.0 35 100.0 100 0
55.0 54 0.267 15.0 70 0.625 60 3.4 1600 56.8 39.8 0.0 0.0 1.0 0.4 45.0 40 103.3 100 0
57.5 54 0.267 15.5 80 0.625 55 0.0 1600 62.5 37.5 0.0 0.0 3.0 0.5 45.0 40 103.3 100 0
40.0 38 0.3 16.0 92 0.625 25 1.1 1900 53.8 45.2 0.0 0.0 2.5 1.0 30.0 33 100.0 100 0
50.0 60 0.3 14.0 75 0.625 33 0.0 2000 65.2 34.8 0.0 0.0 0.0 0.0 35.0 40 96.9 100 1
45.0 49 0.2 16.0 72 0.375 38 15.0 1650 50.0 35.0 0.0 0.0 2.5 0.2 38.0 33 96.9 100 1
47.5 41 0.333 18.0 74 0.5 30 17.7 1900 44.2 38.1 2.0 0.0 2.5 1.0 40.0 33 100.0 100 1
47.5 52 0.267 14.3 98 0.75 55 11.7 1600 53.2 35.1 0.0 0.0 3.0 1.0 40.0 33 100.0 100 1
37.5 54 0.3 14.5 80 1.0 20 10.9 2400 54.3 34.8 0.0 0.0 2.5 0.4 30.0 40 103.3 100 0
45.0 55 0.3 15.0 75 0.75 25 0.0 2300 59.8 40.2 0.0 0.0 2.0 2.3 30.0 33 96.6 100 0
40.0 48 0.3 15.0 82 1.0 35 0.0 1720 59.3 40.7 0.0 0.0 1.5 1.5 32.0 33 100.0 100 0
40.0 48 0.333 15.0 75 1.0 30 0.0 1720 61.7 38.3 0.0 0.0 2.5 3.0 33.0 33 103.2 100 0
50.0 52 0.2 14.0 80 0.75 60 4.4 1700 54.9 40.7 0.0 0.0 2.5 1.0 40.0 33 100.0 100 1
72.5 54 0.2 14.5 82 0.75 50 2.2 1900 56.7 41.6 0.0 0.0 3.0 0.9 40.0 33 100.0 100 0
60.0 50 0.3 15.0 72 0.75 30 15.9 1700 44.2 39.8 1.0 0.0 3.0 0.5 40.0 33 100.0 100 1
50.0 48 0.233 15.5 68 0.812 30 0.0 1900 57.4 42.6 10.0 0.0 1.5 1.0 30.0 33 100.0 100 0
40.0 54 0.233 15.0 80 0.75 28 0.0 1800 58.8 41.2 0.0 0.0 2.5 1.2 30.0 33 100.0 100 0
40.0 54 0.3 15.0 88 0.75 28 0.0 1800 58.8 41.2 0.0 0.0 2.5 1.2 30.0 33 100.0 100 0
52.5 62 0.433 14.5 95 0.75 20 0.0 1950 58.8 41.2 0.0 0.0 2.0 1.0 38.0 35 100.0 100 1
50.0 56 0.2 14.3 105 0.75 70 0.0 1600 55.5 44.5 0.0 0.0 3.0 1.0 45.0 35 100.0 100 1
30.0 58 0.433 15.9 81 0.625 30 0.0 2150 62.5 37.5 10.0 0.0 2.5 1.0 30.0 35 90.0 100 0
30.0 58 0.333 16.3 78 0.625 30 0.0 2150 58.8 41.2 10.0 0.0 2.5 1.0 30.0 35 90.0 100 0
30.0 51 0.3 16.0 70 0.812 20 0.0 2250 58.8 41.2 0.0 0.0 1.5 0.6 30.0 35 103.3 100 0
30.0 51 0.333 16.0 76 0.875 25 19.1 2250 42.7 38.2 3.0 0.0 1.2 0.5 30.0 35 103.3 100 0
30.0 58 0.467 15.0 98 0.75 30 0.0 2300 58.8 41.2 6.0 0.0 2.25 1.0 30.0 35 100.0 100 0
30.0 58 0.467 15.0 96 0.75 30 0.0 2300 58.8 41.2 6.0 0.0 3.0 0.75 30.0 35 100.0 100 0
52.5 54 0.433 16.3 90 0.75 38 0.0 1800 62.5 38.5 0.0 0.0 2.9 1.1 33.0 35 100.0 100 0
55.5 54 0.233 15.0 82 0.75 38 0.0 1800 58.8 41.2 0.0 0.0 2.0 1.0 33.0 35 100.0 100 0
50.0 59 0.367 13.0 92 0.625 49 0.0 1300 58.8 41.2 0.0 0.0 3.0 1.1 40.0 35 100.0 100 1
57.5 55 0.333 14.0 86 0.75 30 13.0 1700 50.0 37.0 0.0 0.0 2.9 0.9 34.0 35 100.0 100 0
55.0 55 0.3 13.0 86 0.75 28 13.7 1700 49.0 37.3 0.0 0.0 3.0 0.8 34.0 35 100.0 100 0
55.0 49 0.233 15.6 80 1.0 30 35.8 1950 41.7 22.5 1.0 0.0 2.7 1.0 40.0 37 100.0 100 1
65.0 49 0.333 13.5 82 0.625 30 0.0 1350 68.2 31.8 1.0 0.0 2.5 1.0 38.0 37 103.2 100 1
65.0 65 0.4 14.0 100 0.75 40 7.0 1200 58.1 34.9 0.0 0.0 2.5 1.0 40.0 35 100.0 100 1
65.0 58 0.4 15.0 74 0.625 32 0.0 1800 57.5 42.5 1.0 0.0 2.5 1.0 38.0 37 103.2 100 1
50.0 58 0.333 15.5 75 0.812 24 0.0 2200 58.8 41.2 0.0 0.0 1.5 0.6 30.0 42 100.0 100 0
62.5 47 0.167 17.0 75 0.75 30 14.3 1700 47.6 38.1 0.0 0.0 3.0 0.5 40.0 40 96.9 100 1
40.0 47 0.2 15.0 75 0.75 25 0.0 2100 61.1 38.9 0.0 0.0 2.4 1.1 33.0 40 96.9 100 0
45.0 47 0.2 14.0 80 0.75 20 18.0 1800 45.0 37.0 0.0 0.0 2.5 0.8 40.0 40 96.9 100 0
60.0 58 0.333 15.1 93 1.0 25 0.0 1650 56.1 33.9 0.0 0.0 2.5 1.0 40.0 35 100.0 100 1
50.0 58 0.367 13.5 100 0.75 35 0.0 1750 55.5 44.5 3.0 0.0 2.7 0.5 40.0 35 100.0 100 1
37.5 56 0.3 14.0 82 0.625 28 0.0 1700 58.8 41.2 2.0 0.0 2.5 0.5 40.0 35 100.0 100 0
45.0 55 0.2 14.0 73 0.75 30 0.0 2100 61.1 38.9 0.0 0.0 2.5 0.8 33.0 40 96.8 100 1
30.0 56 0.2 14.7 87 0.875 20 0.0 2150 58.8 41.2 12.0 0.0 1.5 0.6 30.0 40 96.8 100 0
40.0 56 0.333 15.3 86 0.812 32 0.0 2150 58.8 41.2 12.0 0.0 2.2 0.8 30.0 35 100.0 100 0
60.0 56 0.3 16.0 87 0.625 26 10.5 1450 50.5 39.0 3.0 0.0 3.0 1.3 40.0 40 93.75 100 1
60.0 53 0.3 18.0 103 0.625 50 22.1 1600 41.0 36.9 0.0 0.0 3.0 0.7 40.0 35 105.2 100 0
57.5 53 0.367 14.5 70 0.625 58 20.2 1600 42.0 37.8 3.0 0.0 3.0 1.0 40.0 35 105.2 100 0
62.5 61 0.3 14.0 85 0.75 50 3.5 1660 56.8 39.7 2.0 0.0 3.0 1.0 32.0 40 93.75 100 0
65.0 61 0.367 14.8 80 0.375 45 19.5 1660 42.4 38.1 0.0 0.0 3.0 1.0 32.0 35 105.2 100 0
45.0 61 0.4 14.0 78 0.75 20 25.6 2100 42.7 31.7 0.0 0.0 2.5 0.8 30.0 35 105.2 100 0
50.0 61 0.333 13.1 70 0.75 25 21.7 2100 41.7 36.6 5.0 0.0 2.5 0.8 30.0 35 105.2 100 0
32.5 54 0.267 15.5 78 1.0 25 0.0 1900 58.8 41.2 10.0 0.0 2.5 0.5 30.0 35 93.3 100 0
32.5 54 0.5 15.5 78 1.0 25 0.0 1900 58.8 41.2 10.0 0.0 1.4 0.8 30.0 35 103.2 100 0
40.0 54 0.2 15.0 72 0.75 35 0.0 2500 58.5 41.5 0.0 0.0 2.1 1.1 30.0 40 100.0 100 0
40.0 54 0.367 15.0 78 0.75 20 0.0 2500 61.1 38.9 0.0 0.0 2.5 0.7 30.0 40 100.0 100 0
45.0 54 0.2 15.0 80 0.812 20 0.0 2000 58.8 41.2 0.0 0.0 1.5 0.6 33.0 35 111.1 100 0
57.5 54 0.367 16.2 79 0.5 23 19.0 1500 47.6 33.4 5.0 0.0 3.0 1.0 32.0 35 93.3 100 0
60.0 53 0.333 16.5 88 0.75 55 22.1 1550 41.0 36.9 0.0 0.0 3.0 0.8 40.0 35 105.1 100 0
55.0 54 0.3 15.8 79 0.5 30 12.4 1500 51.5 36.1 0.0 0.0 3.0 0.5 32.0 35 93.3 100 0
60.0 53 0.3 14.7 70 0.75 50 20.2 1550 42.0 37.8 3.0 0.0 3.0 1.0 40.0 35 111.1 100 0
35.0 55 0.5 15.0 70 0.5 32 0.0 1950 58.8 41.2 0.0 0.0 2.5 1.3 30.0 35 100.0 100 1
35.0 55 0.233 15.0 70 0.5 35 0.0 2000 58.8 41.2 0.0 0.0 2.5 1.5 30.0 35 100.0 100 1
45.0 50 0.2 14.5 70 0.75 42 5.3 1700 52.6 42.1 0.0 0.0 3.0 0.8 40.0 45 100.0 100 0
40.0 50 0.267 13.5 75 0.75 45 0.0 1700 58.8 41.2 0.0 0.0 3.0 0.6 40.0 35 100.0 100 0
50.0 50 0.2 16.2 75 0.75 25 3.3 1850 54.9 41.8 2.0 0.0 2.7 0.9 40.0 35 100.0 100 0
45.0 54 0.333 14.8 70 0.75 50 13.0 1420 54.3 32.6 0.0 0.0 3.0 0.9 28.0 35 106.9 100 0
45.0 54 0.233 14.3 67 0.75 45 12.3 1420 51.5 36.1 0.0 0.0 3.0 0.6 28.0 35 106.9 100 0
45.0 54 0.267 14.0 90 0.75 30 0.0 2000 58.8 41.2 0.0 0.0 3.0 1.0 33.0 40 103.3 100 0
30.0 54 0.233 15.8 68 0.75 25 6.4 2000 53.2 40.4 4.0 0.0 2.3 0.8 35.0 35 106.9 100 0
30.0 54 0.5 13.6 70 0.812 30 0.0 2000 58.8 41.2 0.0 0.0 2.3 0.9 30.0 35 100.0 100 0
30.0 54 0.333 16.8 71 0.75 25 18.0 2000 45.0 36.9 0.0 0.0 2.5 0.9 35.0 35 106.9 100 0
30.0 54 0.167 14.6 70 0.812 30 0.0 2000 58.8 41.2 0.0 0.0 1.5 0.6 30.0 35 106.9 100 0
45.0 54 0.167 18.0 90 0.5 26 8.3 1875 52.1 39.6 0.0 0.0 3.0 1.0 33.0 35 106.9 100 0
45.0 54 0.367 15.0 100 0.75 33 2.3 2000 56.8 40.9 0.0 0.0 2.75 0.9 33.0 35 106.9 100 0
45.0 56 0.333 14.9 85 1.0 30 17.3 1600 48.1 34.6 0.0 0.0 2.8 1.0 40.0 35 100.0 100 0
30.0 56 0.367 14.7 83 1.0 30 10.8 1600 53.8 35.5 0.0 6.0 2.6 1.2 40.0 35 100.0 100 0
57.5 57 0.367 15.3 84 1.0 30 19.0 2400 47.6 33.3 0.0 0.0 3.0 1.0 33.0 40 93.75 100 0
47.5 49 0.367 15.0 84 0.75 28 2.2 1600 54.3 43.5 0.0 0.0 3.0 0.9 34.0 30 108.1 100 1
57.5 51 0.333 15.2 70 0.625 25 11.1 1850 50.5 38.4 3.0 0.0 2.5 0.8 34.0 30 100.0 100 0
57.5 51 0.267 15.6 81 0.75 25 9.8 1850 49.0 41.2 0.0 0.0 2.7 0.6 34.0 30 100.0 100 0
40.0 55 0.533 15.4 80 0.812 30 10.2 2400 51.0 38.8 0.0 0.0 1.7 0.7 30.0 45 93.75 100 0
45.0 55 0.3 16.1 82 0.75 30 0.0 2400 58.8 41.2 0.0 0.0 2.0 0.8 30.0 45 93.75 100 0
52.5 55 0.333 14.0 70 0.625 55 7.9 1600 57.5 34.44 4.0 0.0 3.0 0.8 40.0 45 93.75 100 0
35.0 72 0.367 15.2 72 1.0 36 0.0 2200 65.2 34.8 0.0 0.0 2.5 1.0 30.0 40 93.6 90 1
35.0 56 0.267 15.0 70 1.0 33 0.0 2350 65.2 34.8 0.0 0.0 2.5 1.0 30.0 40 93.75 90 1
40.0 60 0.2 15.5 73 0.75 28 0.0 1850 65.2 34.8 0.0 0.0 2.8 1.0 30.0 40 100.0 90 1
60.0 50 0.233 14.5 70 0.75 45 15.6 1650 45.8 38.5 2.0 0.0 2.5 1.0 40.0 40 100.0 100 0
60.0 50 0.267 14.9 88 0.375 32 10.3 1700 51.5 38.1 5.0 0.0 3.0 1.3 40.0 40 103.3 100 0
60.0 50 0.3 14.5 60 0.75 40 19.0 1650 47.6 33.3 0.0 0.0 2.5 1.0 40.0 40 103.3 100 0
65.0 50 0.267 15.0 86 0.25 28 10.5 1700 52.6 36.8 2.0 0.0 2.5 0.6 40.0 40 103.3 100 0
65.0 60 0.267 14.5 80 0.25 38 15.8 1900 49.5 34.6 0.0 0.0 2.9 0.7 40.0 40 103.3 100 0
60.0 60 0.267 14.0 76 0.375 30 10.3 1900 51.5 38.1 5.0 0.0 2.6 1.1 40.0 40 103.3 100 0
40.0 49 0.267 14.0 82 0.625 30 0.0 2150 65.2 34.8 1.0 0.0 2.5 0.9 30.0 40 93.75 90 1
55.0 50 0.133 14.0 80 0.625 32 8.0 2000 60.0 32.0 0.0 0.0 2.5 0.9 35.0 40 93.55 90 1
55.0 48 0.367 14.5 76 0.5 30 8.0 2000 60.0 32.0 0.0 0.0 2.5 1.0 35.0 40 93.55 90 1
55.0 50 0.267 17.0 89 1.0 22 10.4 1650 52.1 37.5 0.75 0.0 2.5 1.1 34.0 40 93.55 90 1
55.0 50 0.2 17.0 78 0.25 32 9.7 1900 52.2 38.1 0.0 0.0 3.0 0.9 35.0 40 96.97 90 1
42.5 48 0.2 16.0 70 0.812 35 0.0 2050 66.7 33.3 2.0 0.0 1.7 1.0 30.0 40 93.55 90 0
42.5 48 0.2 15.0 76 0.875 30 3.6 2050 60.2 36.2 0.0 0.0 2.5 1.0 30.0 40 93.55 90 0
35.0 48 0.233 14.5 76 0.75 20 0.0 2225 62.5 37.5 4.0 0.0 2.7 1.2 33.0 40 106.25 90 0
35.0 48 0.3 14.5 74 0.75 20 0.0 2225 62.5 37.5 4.0 0.0 2.0 1.2 33.0 40 106.25 90 0
47.5 49 0.433 14.5 88 0.625 25 34.5 2000 43.5 22.0 0.0 0.0 2.5 0.7 40.0 40 96.97 90 0
47.5 52 0.3 15.2 76 0.75 30 17.5 1700 48.7 33.8 0.0 0.0 2.5 0.8 35.0 40 114.3 100 1
42.5 52 0.333 16.8 80 0.625 40 0.0 1700 54.3 45.7 3.0 0.0 3.0 1.0 34.0 40 107.4 100 0
47.5 53 0.3 15.0 72 0.75 25 22.0 1500 45.9 32.1 0.0 0.0 2.5 0.8 35.0 40 114.3 100 1
47.5 58 0.333 14.0 85 0.75 28 16.5 1800 48.5 35.0 0.0 0.0 2.5 0.5 35.0 40 114.3 100 1
55.0 48 0.233 18.0 76 0.25 24 10.0 1600 60.0 30.0 0.0 0.0 3.0 0.9 35.0 40 93.55 90 1
30.0 52 0.333 16.5 80 0.625 40 0.0 1800 58.1 41.9 1.0 0.0 2.5 0.4 35.0 40 107.4 100 1
42.5 52 0.233 18.0 70 0.625 45 0.0 1700 58.8 41.2 0.0 0.0 3.0 0.7 34.0 40 103.125 100 0
47.5 54 0.3 14.0 65 0.625 25 16.1 1500 44.6 39.3 4.0 0.0 2.5 1.0 34.0 40 114.29 100 1
35.0 50 0.3 14.0 74 0.25 28 0.0 2500 58.8 41.2 0.0 0.0 2.5 0.7 30.0 40 114.29 100 0
40.0 50 0.3 13.0 74 0.25 25 0.0 2500 58.8 41.2 2.0 0.0 2.5 0.5 30.0 40 114.29 100 0
30.0 53 0.333 14.0 85 0.75 30 15.0 2290 50.0 35.0 0.0 0.0 2.0 1.5 33.0 40 110.7 100 0
30.0 53 0.3 15.0 80 0.75 30 15.0 2290 50.0 35.0 0.0 0.0 2.5 1.0 33.0 40 110.7 100 0
30.0 54 0.333 16.3 80 0.812 30 0.0 2100 60.0 40.0 3.0 0.0 2.5 1.2 30.0 40 114.29 100 0
52.5 43 0.267 15.0 71 0.75 28 7.4 1500 53.2 39.4 0.0 0.0 2.5 1.0 34.0 40 98.3 100 1
65.0 43 0.2 16.0 78 0.75 30 12.0 2100 46.3 41.7 0.0 0.0 2.0 1.0 40.0 40 100.0 100 1
65.0 42 0.233 17.5 100 1.125 25 17.5 2250 48.5 34.0 0.0 0.0 2.5 1.0 40.0 40 100.0 100 0
65.0 42 0.2 17.0 80 1.0 22 15.0 2250 50.0 35.0 1.0 0.0 2.5 1.0 40.0 40 100.0 100 0
35.0 42 0.3 15.9 78 0.375 32 0.0 2150 62.5 37.5 0.0 0.0 1.7 0.9 30.0 40 101.67 100 1
40.0 43 0.233 15.5 85 0.75 25 4.7 2000 58.1 37.2 0.0 0.0 2.5 1.0 33.0 40 96.77 100 1
50.0 43 0.267 17.0 72 0.625 30 14.3 1600 47.6 38.1 0.0 0.0 2.5 1.0 34.0 40 96.77 100 1
50.0 42 0.2 17.0 73 0.438 20 18.5 1800 46.3 35.1 2.0 0.0 2.5 1.0 34.0 40 100.0 100 1
40.0 43 0.2 13.5 76 0.75 52 4.4 1726 55.0 40.6 0.0 0.0 3.0 1.0 40.0 40 96.77 100 0
40.0 43 0.267 16.4 79 0.312 35 0.5 2400 59.5 40.0 0.5 0.0 2.6 1.1 35.0 40 96.77 100 0
40.0 51 0.233 15.0 70 0.25 24 0.5 0 59.5 40.0 0.0 0.0 3.0 1.0 35.0 40 100.0 100 1
32.5 43 0.2 13.0 80 0.75 28 0.0 1500 62.5 37.5 0.0 0.0 0.0 0.0 30.0 40 100.0 100 1
37.5 43 0.2 15.8 80 0.5 32 0.0 2400 62.5 37.5 5.0 0.0 2.5 0.9 35.0 40 96.77 100 0
45.0 42 0.267 14.9 75 1.0 25 10.5 1660 52.6 36.9 0.0 0.0 2.5 1.0 30.0 40 101.67 100 0
45.0 43 0.2 16.0 80 0.75 30 3.1 2200 51.0 45.9 0.0 0.0 2.5 1.3 35.0 40 103.33 100 0
50.0 43 0.2 15.5 72 0.75 30 5.1 2200 50.6 44.3 0.0 0.0 2.5 1.3 35.0 40 96.77 100 0
40.0 45 0.233 13.6 90 0.75 45 0.0 1386 62.5 37.5 0.0 0.0 3.0 0.7 40.0 40 96.77 100 1
40.0 42 0.2 15.0 65 0.75 55 0.0 1650 62.5 37.5 0.0 0.0 2.5 1.0 40.0 40 96.77 100 1
50.0 43 0.267 14.0 74 0.625 20 2.2 1800 56.2 41.6 0.0 0.0 3.0 1.0 38.0 40 96.875 100 1
50.0 47 0.2 16.2 74 0.75 28 10.8 2000 53.4 35.8 0.0 0.0 2.5 1.3 30.0 40 100.0 100 1
50.0 47 0.267 16.0 92 0.75 35 0.0 1800 68.0 32.0 1.0 0.0 2.6 1.2 30.0 40 100.0 100 1
32.5 47 0.267 16.1 88 0.312 28 0.0 2189 62.5 37.5 0.0 0.0 2.4 0.8 30.0 40 100.0 100 0
32.5 47 0.2 20.0 79 0.312 29 0.0 2189 58.1 41.9 5.0 0.0 2.5 1.25 30.0 40 100.0 100 0
70.0 43 0.3 18.1 78 0.5 28 14.4 2125 48.1 37.5 5.0 0.0 3.0 0.9 33.0 40 100.0 100 0
70.0 43 0.233 16.0 77 0.818 28 15.9 2125 46.5 37.6 3.0 0.0 1.75 0.6 33.0 40 100.0 100 0
40.0 47 0.2 16.53 78 0.812 24 0.0 2189 58.8 41.2 0.0 0.0 2.0 0.8 30.0 40 100.0 100 0
32.5 45 0.233 14.0 94 0.625 25 0.0 1800 66.7 33.3 0.0 0.0 2.1 1.0 30.0 40 100.0 100 1
40.0 47 0.267 15.0 88 0.5 34 0.0 1700 62.5 37.5 0.0 0.0 0.0 0.0 30.0 40 100.0 100 1
40.0 46 0.3 15.0 70 0.75 50 0.0 1800 53.9 46.1 0.0 0.0 2.5 1.0 40.0 40 100.0 100 1
40.0 50 0.233 14.0 70 0.75 45 0.0 1800 60.2 39.8 0.0 0.0 2.5 1.0 40.0 40 100.0 100 1
45.0 41 0.2 15.0 78 0.75 20 14.6 1800 48.5 36.9 0.0 0.0 2.5 1.0 34.0 40 100.0 100 0
45.0 42 0.2 14.0 75 1.0 20 11.2 1800 51.0 37.8 8.0 0.0 2.5 1.0 35.0 40 100.0 100 0
45.0 42 0.333 14.0 75 1.0 20 0.0 1800 58.9 41.1 8.0 0.0 3.0 2.0 35.0 40 100.0 100 0
45.0 41 0.333 15.8 78 1.0 40 0.0 2300 62.5 37.5 4.0 0.0 2.5 1.4 35.0 40 100.0 100 0
45.0 41 0.2 14.6 74 1.0 32 21.0 2300 47.6 31.4 4.0 0.0 2.5 1.1 35.0 40 96.77 100 0
45.0 42 0.4 14.8 72 0.625 20 0.0 1800 58.8 41.2 0.0 0.0 2.5 0.9 34.0 40 106.25 100 0
50.0 42 0.267 16.0 88 0.75 33 11.5 1650 52.1 36.4 0.0 0.0 2.5 1.0 38.0 40 106.25 100 0
50.0 42 0.3 17.0 88 0.75 30 0.0 1600 62.5 27.5 5.0 0.0 2.6 1.0 38.0 40 106.25 100 1
50.0 42 0.233 15.0 90 1.0 35 0.0 1650 55.5 44.5 0.0 0.0 2.5 1.0 38.0 40 100.0 100 1
50.0 42 0.367 15.5 73 0.625 20 3.6 1800 60.2 36.2 0.0 0.0 2.5 0.9 34.0 40 106.25 100 0
45.0 42 0.3 15.0 70 0.812 40 0.0 1500 58.8 41.2 3.0 0.0 2.0 1.0 30.0 40 100.0 100 1
40.0 42 0.2 12.7 84 0.5 32 0.0 1750 62.5 37.5 0.0 0.0 2.5 0.9 40.0 40 100.0 100 0
40.0 42 0.333 15.5 64 0.625 20 10.5 1550 52.6 36.9 0.0 0.0 2.0 0.6 40.0 40 106.25 100 0
40.0 42 0.333 16.0 78 0.625 20 0.0 1550 62.5 37.5 0.0 0.0 2.5 1.0 40.0 40 106.25 100 0
32.0 42 0.233 16.0 70 0.625 46 0.0 1350 60.2 39.8 0.0 0.0 3.0 1.0 34.0 40 100.0 100 0
32.0 42 0.233 16.0 70 0.625 48 0.0 1350 63.9 36.1 0.0 0.0 3.0 1.0 34.0 40 100.0 100 0
67.5 50 0.167 16.5 73 0.875 20 18.1 1800 47.6 34.3 0.0 0.0 2.5 0.8 34.0 40 110.71 100 1
45.0 60 0.3 16.0 88 0.75 33 0.0 1500 56.8 43.2 0.0 0.0 2.9 1.1 40.0 40 103.22 100 1
42.0 42 0.267 14.5 78 1.0 28 0.0 1800 61.7 38.3 0.0 0.0 2.5 2.0 40.0 40 100.0 100 1
45.0 40 0.3 16.0 89 0.625 22 0.0 1300 60.0 40.0 1.0 0.0 2.5 1.0 40.0 40 106.45 100 1
45.0 42 0.267 14.0 89 0.75 26 0.0 1450 58.8 41.2 1.0 0.0 2.5 1.0 40.0 40 103.22 100 1
45.0 42 0.367 16.0 83 0.625 30 0.0 1950 58.8 41.2 0.0 0.0 2.5 1.0 40.0 40 106.45 100 1
45.0 41 0.267 13.3 70 0.75 50 0.0 1700 60.2 39.8 0.0 0.0 3.0 0.8 38.0 40 117.85 100 0
45.0 41 0.267 13.3 70 0.75 50 0.0 1700 63.9 36.1 0.0 0.0 3.0 0.7 38.0 40 117.85 100 0
35.0 42 0.2 15.5 80 1.0 26 0.0 1800 62.5 37.5 3.0 0.0 2.5 2.0 40.0 40 100.0 100 0
65.0 50 0.2 15.1 75 0.625 20 19.0 1800 47.6 33.4 0.0 0.0 2.7 0.6 34.0 40 110.71 100 0
55.0 40 0.3 15.1 69 0.625 20 19.5 1450 44.2 36.3 0.0 0.0 2.5 0.9 34.0 40 106.45 100 0
62.0 52 0.433 15.0 78 0.75 28 5.9 1400 58.8 35.3 4.0 0.0 2.5 0.8 40.0 40 103.22 100 1
37.5 42 0.2 16.0 70 0.375 28 0.0 2400 58.8 41.2 3.0 0.0 3.0 0.8 30.0 40 106.45 100 1
40.0 54 0.267 22.2 77 0.625 32 6.25 1000 56.25 37.5 0.0 0.0 3.0 1.2 40.0 40 106.45 100 1
37.5 40 0.2 14.0 80 0.25 24 0.0 2400 58.8 41.2 2.0 0.0 2.5 0.8 30.0 40 106.45 100 0
50.0 40 0.3 15.0 72 0.75 30 0.0 2233 58.8 41.2 8.0 0.0 1.5 1.0 33.0 40 106.45 100 0
50.0 40 0.233 15.0 88 0.75 30 0.0 2233 58.8 41.2 8.0 0.0 3.0 1.0 33.0 40 106.45 100 0
45.0 41 0.2 16.1 74 1.0 30 0.0 1800 62.5 37.5 1.0 0.0 2.5 1.2 30.0 40 106.45 100 0
50.0 41 0.2 15.7 80 1.0 43 0.0 1800 62.5 37.5 1.0 0.0 2.5 1.5 30.0 40 106.45 100 0
30.0 41 0.333 15.5 74 0.812 30 2.5 1900 58.0 39.5 4.5 0.0 1.9 1.3 30.0 40 114.28 100 0
40.0 41 0.267 15.5 76 0.75 28 3.6 1750 60.2 36.1 4.0 0.0 3.0 1.0 40.0 40 117.85 100 0
52.0 52 0.267 16.0 78 0.75 30 14.1 1250 50.5 53.4 0.0 0.0 3.0 0.9 34.0 40 103.22 100 1
45.0 62 0.233 15.0 76 0.75 50 0.0 1500 58.8 41.2 0.0 0.0 3.0 1.2 38.0 40 103.225 100 1
40.0 58 0.2 17.0 75 0.056 30 0.0 1900 58.8 41.2 0.0 0.0 2.6 1.4 30.0 40 103.225 100 1
60.0 60 0.233 15.0 80 0.75 56 14.3 1380 47.6 38.1 0.0 0.0 3.0 1.0 38.0 40 106.4 100 0
47.5 65 0.2 14.0 80 0.5 27 11.5 1725 52.1 36.4 3.0 0.0 3.0 0.9 34.0 40 103.125 100 0
40.0 58 0.2 15.5 84 0.375 25 9.0 2000 52.8 38.2 5.0 0.0 3.0 1.1 35.0 40 103.125 100 0
40.0 62 0.2 13.7 91 0.375 32 5.6 2300 55.6 38.9 2.0 0.0 2.5 1.0 33.0 40 100.0 100 0
40.0 62 0.2 14.9 80 0.5 28 3.4 2303 56.8 39.8 2.0 0.0 2.5 0.6 33.0 40 100.0 100 0
45.0 58 0.2 15.0 75 0.625 20 10.5 2100 52.6 36.8 0.0 0.0 2.5 0.7 33.0 40 103.125 100 0
45.0 58 0.2 15.0 72 0.625 25 10.5 2100 52.6 36.8 5.0 0.0 2.5 0.8 33.0 40 103.125 100 0
42.0 58 0.233 16.0 78 0.5 25 0.0 1800 58.8 41.2 5.0 0.0 2.5 1.0 34.0 40 103.125 100 0
27.5 41 0.267 17.58 80 0.75 50 3.4 1490 56.8 39.8 0.0 0.0 3.0 1.0 35.0 40 103.125 100 0
35.0 41 0.267 16.66 78 0.75 50 7.6 1490 54.3 38.0 0.0 0.0 3.0 1.0 35.0 40 106.7 100 0
60.0 60 0.2 15.0 80 0.75 50 10.4 1380 47.2 42.5 0.0 0.0 3.0 1.0 38.0 40 106.5 100 0
40.0 60 0.2 15.0 80 0.625 50 0.0 1400 58.8 41.2 0.0 0.0 3.0 0.6 34.0 40 103.1 100 0
40.0 62 0.3 16.1 82 0.812 30 5.7 1800 56.8 37.5 10.0 0.0 0.7 0.5 30.0 40 106.5 100 0
40.0 62 0.233 16.1 78 0.562 25 5.5 1800 55.0 39.5 0.0 0.0 1.6 1.5 30.0 40 103.23 100 0
45.0 57 0.233 15.0 88 0.562 30 10.4 1900 52.1 37.5 0.0 0.0 2.5 1.8 30.0 40 100.0 100 0
40.0 59 0.3 16.4 85 0.812 30 0.0 1900 58.8 41.2 10.0 0.0 2.0 0.8 30.0 40 96.88 100 0
42.5 47 0.2 16.2 78 0.75 30 0.0 2100 56.2 43.8 0.0 0.0 2.5 1.2 33.0 40 110.0 100 1
40.0 68 0.2 14.8 90 1.0 30 0.0 1440 58.8 41.2 0.0 0.0 2.5 1.0 40.0 40 103.13 100 1
40.0 60 0.2 15.0 85 1.0 25 6.9 2100 54.0 39.1 0.0 0.0 2.5 1.2 35.0 40 103.13 100 1
50.0 60 0.267 16.0 78 0.5 28 4.5 1520 53.0 42.0 0.0 0.0 2.5 1.5 34.0 40 106.2 100 1
40.0 63 0.233 15.8 80 0.75 30 10.5 2000 52.6 36.9 0.0 0.0 3.0 1.0 33.0 40 109.7 100 1
40.0 60 0.2 14.5 85 1.0 35 0.0 1250 58.8 41.2 2.5 0.0 1.5 1.0 30.0 40 100.0 100 1
40.0 69 0.2 14.5 76 0.625 22 0.0 1250 58.8 41.2 1.0 0.0 2.5 1.0 35.0 40 100.0 100 1
45.0 61 0.2 14.0 98 0.75 30 0.0 1600 58.8 41.2 2.0 0.0 2.4 0.9 30.0 40 100.0 100 1
55.0 61 0.283 21.0 78 1.0 28 0.0 1500 58.8 41.2 3.0 0.0 2.5 0.7 35.0 40 100.0 100 1
42.5 52 0.2 16.0 82 0.75 30 0.0 2150 58.8 41.2 0.0 0.0 2.5 1.0 33.0 40 110.0 100 1
50.0 47 0.2 15.0 80 0.625 28 0.0 1750 59.0 41.0 0.0 0.0 1.0 1.0 38.0 40 91.89 100 1
55.0 44 0.2 15.0 70 0.625 28 8.2 1700 51.0 40.8 0.0 0.0 2.5 2.0 40.0 40 100.0 100 1
40.0 40 0.3 14.9 75 0.625 28 4.3 2000 53.2 42.5 4.0 0.0 2.5 1.5 30.0 40 117.86 100 1
40.0 47 0.2 14.5 85 0.75 25 10.5 1850 52.6 36.9 2.0 0.0 0.0 0.0 34.0 40 110.0 100 1
40.0 49 0.3 17.0 75 0.625 30 0.0 1600 58.8 41.2 0.0 0.0 2.5 0.65 33.0 40 109.6 100 1
50.0 40 0.2 15.2 78 1.0 24 0.0 1850 58.8 41.2 0.0 0.0 2.9 1.1 40.0 40 103.13 100 1
40.0 65 0.2 15.0 80 0.625 50 10.4 1640 47.2 42.4 1.0 0.0 3.0 1.5 32.0 40 103.13 100 1
30.0 40 0.2 14.0 73 0.562 30 0.0 1800 58.8 41.2 0.0 0.0 0.0 0.0 30.0 40 100.0 100 1
45.0 63 0.267 15.0 80 0.75 50 0.0 1470 58.8 41.2 2.0 0.0 3.0 1.0 34.0 40 100.0 100 1
37.5 65 0.2 16.0 80 0.625 50 6.6 1640 54.9 38.5 3.0 0.0 3.0 1.0 32.0 40 103.13 100 1
40.0 39 0.2 15.0 83 0.625 30 0.0 2000 58.1 41.9 1.0 0.0 2.5 0.6 35.0 40 100.0 100 1
40.0 39 0.2 15.0 72 0.375 30 0.0 2000 58.1 41.9 1.0 0.0 2.5 0.3 35.0 40 109.9 100 1
40.0 59 0.25 15.0 80 0.75 40 13.3 1750 51.0 35.7 0.0 0.0 2.2 0.7 34.0 40 100.0 100 1
