# Supplementary material for: A pre-averaged pseudo nearest neighbor classifier
Source: PeerJ Comput Sci. 2024 Aug 13;10:e2247. doi: 10.7717/peerj-cs.2247 (PMC11419614; doi:10.7717/peerj-cs.2247)
Supplement: Supplemental Information 2 [file peerj-cs-10-2247-s002.zip › dataset/haberman-survival.data]

   0.0000000e+00   3.0000000e+01   6.4000000e+01   1.0000000e+00
   0.0000000e+00   3.0000000e+01   6.2000000e+01   3.0000000e+00
   0.0000000e+00   3.0000000e+01   6.5000000e+01   0.0000000e+00
   0.0000000e+00   3.1000000e+01   5.9000000e+01   2.0000000e+00
   0.0000000e+00   3.1000000e+01   6.5000000e+01   4.0000000e+00
   0.0000000e+00   3.3000000e+01   5.8000000e+01   1.0000000e+01
   0.0000000e+00   3.3000000e+01   6.0000000e+01   0.0000000e+00
   1.0000000e+00   3.4000000e+01   5.9000000e+01   0.0000000e+00
   1.0000000e+00   3.4000000e+01   6.6000000e+01   9.0000000e+00
   0.0000000e+00   3.4000000e+01   5.8000000e+01   3.0000000e+01
   0.0000000e+00   3.4000000e+01   6.0000000e+01   1.0000000e+00
   0.0000000e+00   3.4000000e+01   6.1000000e+01   1.0000000e+01
   0.0000000e+00   3.4000000e+01   6.7000000e+01   7.0000000e+00
   0.0000000e+00   3.4000000e+01   6.0000000e+01   0.0000000e+00
   0.0000000e+00   3.5000000e+01   6.4000000e+01   1.3000000e+01
   0.0000000e+00   3.5000000e+01   6.3000000e+01   0.0000000e+00
   0.0000000e+00   3.6000000e+01   6.0000000e+01   1.0000000e+00
   0.0000000e+00   3.6000000e+01   6.9000000e+01   0.0000000e+00
   0.0000000e+00   3.7000000e+01   6.0000000e+01   0.0000000e+00
   0.0000000e+00   3.7000000e+01   6.3000000e+01   0.0000000e+00
   0.0000000e+00   3.7000000e+01   5.8000000e+01   0.0000000e+00
   0.0000000e+00   3.7000000e+01   5.9000000e+01   6.0000000e+00
   0.0000000e+00   3.7000000e+01   6.0000000e+01   1.5000000e+01
   0.0000000e+00   3.7000000e+01   6.3000000e+01   0.0000000e+00
   1.0000000e+00   3.8000000e+01   6.9000000e+01   2.1000000e+01
   0.0000000e+00   3.8000000e+01   5.9000000e+01   2.0000000e+00
   0.0000000e+00   3.8000000e+01   6.0000000e+01   0.0000000e+00
   0.0000000e+00   3.8000000e+01   6.0000000e+01   0.0000000e+00
   0.0000000e+00   3.8000000e+01   6.2000000e+01   3.0000000e+00
   0.0000000e+00   3.8000000e+01   6.4000000e+01   1.0000000e+00
   0.0000000e+00   3.8000000e+01   6.6000000e+01   0.0000000e+00
   0.0000000e+00   3.8000000e+01   6.6000000e+01   1.1000000e+01
   0.0000000e+00   3.8000000e+01   6.0000000e+01   1.0000000e+00
   0.0000000e+00   3.8000000e+01   6.7000000e+01   5.0000000e+00
   1.0000000e+00   3.9000000e+01   6.6000000e+01   0.0000000e+00
   0.0000000e+00   3.9000000e+01   6.3000000e+01   0.0000000e+00
   0.0000000e+00   3.9000000e+01   6.7000000e+01   0.0000000e+00
   0.0000000e+00   3.9000000e+01   5.8000000e+01   0.0000000e+00
   0.0000000e+00   3.9000000e+01   5.9000000e+01   2.0000000e+00
   0.0000000e+00   3.9000000e+01   6.3000000e+01   4.0000000e+00
   0.0000000e+00   4.0000000e+01   5.8000000e+01   2.0000000e+00
   0.0000000e+00   4.0000000e+01   5.8000000e+01   0.0000000e+00
   0.0000000e+00   4.0000000e+01   6.5000000e+01   0.0000000e+00
   1.0000000e+00   4.1000000e+01   6.0000000e+01   2.3000000e+01
   1.0000000e+00   4.1000000e+01   6.4000000e+01   0.0000000e+00
   1.0000000e+00   4.1000000e+01   6.7000000e+01   0.0000000e+00
   0.0000000e+00   4.1000000e+01   5.8000000e+01   0.0000000e+00
   0.0000000e+00   4.1000000e+01   5.9000000e+01   8.0000000e+00
   0.0000000e+00   4.1000000e+01   5.9000000e+01   0.0000000e+00
   0.0000000e+00   4.1000000e+01   6.4000000e+01   0.0000000e+00
   0.0000000e+00   4.1000000e+01   6.9000000e+01   8.0000000e+00
   0.0000000e+00   4.1000000e+01   6.5000000e+01   0.0000000e+00
   0.0000000e+00   4.1000000e+01   6.5000000e+01   0.0000000e+00
   1.0000000e+00   4.2000000e+01   6.9000000e+01   1.0000000e+00
   1.0000000e+00   4.2000000e+01   5.9000000e+01   0.0000000e+00
   0.0000000e+00   4.2000000e+01   5.8000000e+01   0.0000000e+00
   0.0000000e+00   4.2000000e+01   6.0000000e+01   1.0000000e+00
   0.0000000e+00   4.2000000e+01   5.9000000e+01   2.0000000e+00
   0.0000000e+00   4.2000000e+01   6.1000000e+01   4.0000000e+00
   0.0000000e+00   4.2000000e+01   6.2000000e+01   2.0000000e+01
   0.0000000e+00   4.2000000e+01   6.5000000e+01   0.0000000e+00
   0.0000000e+00   4.2000000e+01   6.3000000e+01   1.0000000e+00
   1.0000000e+00   4.3000000e+01   5.8000000e+01   5.2000000e+01
   1.0000000e+00   4.3000000e+01   5.9000000e+01   2.0000000e+00
   1.0000000e+00   4.3000000e+01   6.4000000e+01   0.0000000e+00
   1.0000000e+00   4.3000000e+01   6.4000000e+01   0.0000000e+00
   0.0000000e+00   4.3000000e+01   6.3000000e+01   1.4000000e+01
   0.0000000e+00   4.3000000e+01   6.4000000e+01   2.0000000e+00
   0.0000000e+00   4.3000000e+01   6.4000000e+01   3.0000000e+00
   0.0000000e+00   4.3000000e+01   6.0000000e+01   0.0000000e+00
   0.0000000e+00   4.3000000e+01   6.3000000e+01   2.0000000e+00
   0.0000000e+00   4.3000000e+01   6.5000000e+01   0.0000000e+00
   0.0000000e+00   4.3000000e+01   6.6000000e+01   4.0000000e+00
   1.0000000e+00   4.4000000e+01   6.4000000e+01   6.0000000e+00
   1.0000000e+00   4.4000000e+01   5.8000000e+01   9.0000000e+00
   1.0000000e+00   4.4000000e+01   6.3000000e+01   1.9000000e+01
   0.0000000e+00   4.4000000e+01   6.1000000e+01   0.0000000e+00
   0.0000000e+00   4.4000000e+01   6.3000000e+01   1.0000000e+00
   0.0000000e+00   4.4000000e+01   6.1000000e+01   0.0000000e+00
   0.0000000e+00   4.4000000e+01   6.7000000e+01   1.6000000e+01
   1.0000000e+00   4.5000000e+01   6.5000000e+01   6.0000000e+00
   1.0000000e+00   4.5000000e+01   6.6000000e+01   0.0000000e+00
   1.0000000e+00   4.5000000e+01   6.7000000e+01   1.0000000e+00
   0.0000000e+00   4.5000000e+01   6.0000000e+01   0.0000000e+00
   0.0000000e+00   4.5000000e+01   6.7000000e+01   0.0000000e+00
   0.0000000e+00   4.5000000e+01   5.9000000e+01   1.4000000e+01
   0.0000000e+00   4.5000000e+01   6.4000000e+01   0.0000000e+00
   0.0000000e+00   4.5000000e+01   6.8000000e+01   0.0000000e+00
   0.0000000e+00   4.5000000e+01   6.7000000e+01   1.0000000e+00
   1.0000000e+00   4.6000000e+01   5.8000000e+01   2.0000000e+00
   1.0000000e+00   4.6000000e+01   6.9000000e+01   3.0000000e+00
   1.0000000e+00   4.6000000e+01   6.2000000e+01   5.0000000e+00
   1.0000000e+00   4.6000000e+01   6.5000000e+01   2.0000000e+01
   0.0000000e+00   4.6000000e+01   6.2000000e+01   0.0000000e+00
   0.0000000e+00   4.6000000e+01   5.8000000e+01   3.0000000e+00
   0.0000000e+00   4.6000000e+01   6.3000000e+01   0.0000000e+00
   1.0000000e+00   4.7000000e+01   6.3000000e+01   2.3000000e+01
   1.0000000e+00   4.7000000e+01   6.2000000e+01   0.0000000e+00
   1.0000000e+00   4.7000000e+01   6.5000000e+01   0.0000000e+00
   0.0000000e+00   4.7000000e+01   6.1000000e+01   0.0000000e+00
   0.0000000e+00   4.7000000e+01   6.3000000e+01   6.0000000e+00
   0.0000000e+00   4.7000000e+01   6.6000000e+01   0.0000000e+00
   0.0000000e+00   4.7000000e+01   6.7000000e+01   0.0000000e+00
   0.0000000e+00   4.7000000e+01   5.8000000e+01   3.0000000e+00
   0.0000000e+00   4.7000000e+01   6.0000000e+01   4.0000000e+00
   0.0000000e+00   4.7000000e+01   6.8000000e+01   4.0000000e+00
   0.0000000e+00   4.7000000e+01   6.6000000e+01   1.2000000e+01
   1.0000000e+00   4.8000000e+01   5.8000000e+01   1.1000000e+01
   1.0000000e+00   4.8000000e+01   5.8000000e+01   1.1000000e+01
   1.0000000e+00   4.8000000e+01   6.7000000e+01   7.0000000e+00
   0.0000000e+00   4.8000000e+01   6.1000000e+01   8.0000000e+00
   0.0000000e+00   4.8000000e+01   6.2000000e+01   2.0000000e+00
   0.0000000e+00   4.8000000e+01   6.4000000e+01   0.0000000e+00
   0.0000000e+00   4.8000000e+01   6.6000000e+01   0.0000000e+00
   1.0000000e+00   4.9000000e+01   6.3000000e+01   0.0000000e+00
   1.0000000e+00   4.9000000e+01   6.4000000e+01   1.0000000e+01
   0.0000000e+00   4.9000000e+01   6.1000000e+01   1.0000000e+00
   0.0000000e+00   4.9000000e+01   6.2000000e+01   0.0000000e+00
   0.0000000e+00   4.9000000e+01   6.6000000e+01   0.0000000e+00
   0.0000000e+00   4.9000000e+01   6.0000000e+01   1.0000000e+00
   0.0000000e+00   4.9000000e+01   6.2000000e+01   1.0000000e+00
   0.0000000e+00   4.9000000e+01   6.3000000e+01   3.0000000e+00
   0.0000000e+00   4.9000000e+01   6.1000000e+01   0.0000000e+00
   0.0000000e+00   4.9000000e+01   6.7000000e+01   1.0000000e+00
   1.0000000e+00   5.0000000e+01   6.3000000e+01   1.3000000e+01
   1.0000000e+00   5.0000000e+01   6.4000000e+01   0.0000000e+00
   0.0000000e+00   5.0000000e+01   5.9000000e+01   0.0000000e+00
   0.0000000e+00   5.0000000e+01   6.1000000e+01   6.0000000e+00
   0.0000000e+00   5.0000000e+01   6.1000000e+01   0.0000000e+00
   0.0000000e+00   5.0000000e+01   6.3000000e+01   1.0000000e+00
   0.0000000e+00   5.0000000e+01   5.8000000e+01   1.0000000e+00
   0.0000000e+00   5.0000000e+01   5.9000000e+01   2.0000000e+00
   0.0000000e+00   5.0000000e+01   6.1000000e+01   0.0000000e+00
   0.0000000e+00   5.0000000e+01   6.4000000e+01   0.0000000e+00
   0.0000000e+00   5.0000000e+01   6.5000000e+01   4.0000000e+00
   0.0000000e+00   5.0000000e+01   6.6000000e+01   1.0000000e+00
   1.0000000e+00   5.1000000e+01   5.9000000e+01   1.3000000e+01
   1.0000000e+00   5.1000000e+01   5.9000000e+01   3.0000000e+00
   0.0000000e+00   5.1000000e+01   6.4000000e+01   7.0000000e+00
   0.0000000e+00   5.1000000e+01   5.9000000e+01   1.0000000e+00
   0.0000000e+00   5.1000000e+01   6.5000000e+01   0.0000000e+00
   0.0000000e+00   5.1000000e+01   6.6000000e+01   1.0000000e+00
   1.0000000e+00   5.2000000e+01   6.9000000e+01   3.0000000e+00
   1.0000000e+00   5.2000000e+01   5.9000000e+01   2.0000000e+00
   1.0000000e+00   5.2000000e+01   6.2000000e+01   3.0000000e+00
   1.0000000e+00   5.2000000e+01   6.6000000e+01   4.0000000e+00
   0.0000000e+00   5.2000000e+01   6.1000000e+01   0.0000000e+00
   0.0000000e+00   5.2000000e+01   6.3000000e+01   4.0000000e+00
   0.0000000e+00   5.2000000e+01   6.9000000e+01   0.0000000e+00
   0.0000000e+00   5.2000000e+01   6.0000000e+01   4.0000000e+00
   0.0000000e+00   5.2000000e+01   6.0000000e+01   5.0000000e+00
   0.0000000e+00   5.2000000e+01   6.2000000e+01   0.0000000e+00
   0.0000000e+00   5.2000000e+01   6.2000000e+01   1.0000000e+00
   0.0000000e+00   5.2000000e+01   6.4000000e+01   0.0000000e+00
   0.0000000e+00   5.2000000e+01   6.5000000e+01   0.0000000e+00
   0.0000000e+00   5.2000000e+01   6.8000000e+01   0.0000000e+00
   1.0000000e+00   5.3000000e+01   5.8000000e+01   4.0000000e+00
   1.0000000e+00   5.3000000e+01   6.5000000e+01   1.0000000e+00
   1.0000000e+00   5.3000000e+01   5.9000000e+01   3.0000000e+00
   1.0000000e+00   5.3000000e+01   6.0000000e+01   9.0000000e+00
   1.0000000e+00   5.3000000e+01   6.3000000e+01   2.4000000e+01
   1.0000000e+00   5.3000000e+01   6.5000000e+01   1.2000000e+01
   0.0000000e+00   5.3000000e+01   5.8000000e+01   1.0000000e+00
   0.0000000e+00   5.3000000e+01   6.0000000e+01   1.0000000e+00
   0.0000000e+00   5.3000000e+01   6.0000000e+01   2.0000000e+00
   0.0000000e+00   5.3000000e+01   6.1000000e+01   1.0000000e+00
   0.0000000e+00   5.3000000e+01   6.3000000e+01   0.0000000e+00
   1.0000000e+00   5.4000000e+01   6.0000000e+01   1.1000000e+01
   1.0000000e+00   5.4000000e+01   6.5000000e+01   2.3000000e+01
   1.0000000e+00   5.4000000e+01   6.5000000e+01   5.0000000e+00
   1.0000000e+00   5.4000000e+01   6.8000000e+01   7.0000000e+00
   0.0000000e+00   5.4000000e+01   5.9000000e+01   7.0000000e+00
   0.0000000e+00   5.4000000e+01   6.0000000e+01   3.0000000e+00
   0.0000000e+00   5.4000000e+01   6.6000000e+01   0.0000000e+00
   0.0000000e+00   5.4000000e+01   6.7000000e+01   4.6000000e+01
   0.0000000e+00   5.4000000e+01   6.2000000e+01   0.0000000e+00
   0.0000000e+00   5.4000000e+01   6.9000000e+01   7.0000000e+00
   0.0000000e+00   5.4000000e+01   6.3000000e+01   1.9000000e+01
   0.0000000e+00   5.4000000e+01   5.8000000e+01   1.0000000e+00
   0.0000000e+00   5.4000000e+01   6.2000000e+01   0.0000000e+00
   1.0000000e+00   5.5000000e+01   6.3000000e+01   6.0000000e+00
   1.0000000e+00   5.5000000e+01   6.8000000e+01   1.5000000e+01
   0.0000000e+00   5.5000000e+01   5.8000000e+01   1.0000000e+00
   0.0000000e+00   5.5000000e+01   5.8000000e+01   0.0000000e+00
   0.0000000e+00   5.5000000e+01   5.8000000e+01   1.0000000e+00
   0.0000000e+00   5.5000000e+01   6.6000000e+01   1.8000000e+01
   0.0000000e+00   5.5000000e+01   6.6000000e+01   0.0000000e+00
   0.0000000e+00   5.5000000e+01   6.9000000e+01   3.0000000e+00
   0.0000000e+00   5.5000000e+01   6.9000000e+01   2.2000000e+01
   0.0000000e+00   5.5000000e+01   6.7000000e+01   1.0000000e+00
   1.0000000e+00   5.6000000e+01   6.5000000e+01   9.0000000e+00
   1.0000000e+00   5.6000000e+01   6.6000000e+01   3.0000000e+00
   0.0000000e+00   5.6000000e+01   6.0000000e+01   0.0000000e+00
   0.0000000e+00   5.6000000e+01   6.6000000e+01   2.0000000e+00
   0.0000000e+00   5.6000000e+01   6.6000000e+01   1.0000000e+00
   0.0000000e+00   5.6000000e+01   6.7000000e+01   0.0000000e+00
   0.0000000e+00   5.6000000e+01   6.0000000e+01   0.0000000e+00
   1.0000000e+00   5.7000000e+01   6.1000000e+01   5.0000000e+00
   1.0000000e+00   5.7000000e+01   6.2000000e+01   1.4000000e+01
   1.0000000e+00   5.7000000e+01   6.4000000e+01   1.0000000e+00
   0.0000000e+00   5.7000000e+01   6.4000000e+01   9.0000000e+00
   0.0000000e+00   5.7000000e+01   6.9000000e+01   0.0000000e+00
   0.0000000e+00   5.7000000e+01   6.1000000e+01   0.0000000e+00
   0.0000000e+00   5.7000000e+01   6.2000000e+01   0.0000000e+00
   0.0000000e+00   5.7000000e+01   6.3000000e+01   0.0000000e+00
   0.0000000e+00   5.7000000e+01   6.4000000e+01   0.0000000e+00
   0.0000000e+00   5.7000000e+01   6.4000000e+01   0.0000000e+00
   0.0000000e+00   5.7000000e+01   6.7000000e+01   0.0000000e+00
   0.0000000e+00   5.8000000e+01   5.9000000e+01   0.0000000e+00
   0.0000000e+00   5.8000000e+01   6.0000000e+01   3.0000000e+00
   0.0000000e+00   5.8000000e+01   6.1000000e+01   1.0000000e+00
   0.0000000e+00   5.8000000e+01   6.7000000e+01   0.0000000e+00
   0.0000000e+00   5.8000000e+01   5.8000000e+01   0.0000000e+00
   0.0000000e+00   5.8000000e+01   5.8000000e+01   3.0000000e+00
   0.0000000e+00   5.8000000e+01   6.1000000e+01   2.0000000e+00
   1.0000000e+00   5.9000000e+01   6.2000000e+01   3.5000000e+01
   0.0000000e+00   5.9000000e+01   6.0000000e+01   0.0000000e+00
   0.0000000e+00   5.9000000e+01   6.3000000e+01   0.0000000e+00
   0.0000000e+00   5.9000000e+01   6.4000000e+01   1.0000000e+00
   0.0000000e+00   5.9000000e+01   6.4000000e+01   4.0000000e+00
   0.0000000e+00   5.9000000e+01   6.4000000e+01   0.0000000e+00
   0.0000000e+00   5.9000000e+01   6.4000000e+01   7.0000000e+00
   0.0000000e+00   5.9000000e+01   6.7000000e+01   3.0000000e+00
   1.0000000e+00   6.0000000e+01   5.9000000e+01   1.7000000e+01
   1.0000000e+00   6.0000000e+01   6.5000000e+01   0.0000000e+00
   0.0000000e+00   6.0000000e+01   6.1000000e+01   1.0000000e+00
   0.0000000e+00   6.0000000e+01   6.7000000e+01   2.0000000e+00
   0.0000000e+00   6.0000000e+01   6.1000000e+01   2.5000000e+01
   0.0000000e+00   6.0000000e+01   6.4000000e+01   0.0000000e+00
   1.0000000e+00   6.1000000e+01   6.2000000e+01   5.0000000e+00
   1.0000000e+00   6.1000000e+01   6.5000000e+01   0.0000000e+00
   1.0000000e+00   6.1000000e+01   6.8000000e+01   1.0000000e+00
   0.0000000e+00   6.1000000e+01   5.9000000e+01   0.0000000e+00
   0.0000000e+00   6.1000000e+01   5.9000000e+01   0.0000000e+00
   0.0000000e+00   6.1000000e+01   6.4000000e+01   0.0000000e+00
   0.0000000e+00   6.1000000e+01   6.5000000e+01   8.0000000e+00
   0.0000000e+00   6.1000000e+01   6.8000000e+01   0.0000000e+00
   0.0000000e+00   6.1000000e+01   5.9000000e+01   0.0000000e+00
   1.0000000e+00   6.2000000e+01   5.9000000e+01   1.3000000e+01
   1.0000000e+00   6.2000000e+01   5.8000000e+01   0.0000000e+00
   1.0000000e+00   6.2000000e+01   6.5000000e+01   1.9000000e+01
   0.0000000e+00   6.2000000e+01   6.2000000e+01   6.0000000e+00
   0.0000000e+00   6.2000000e+01   6.6000000e+01   0.0000000e+00
   0.0000000e+00   6.2000000e+01   6.6000000e+01   0.0000000e+00
   0.0000000e+00   6.2000000e+01   5.8000000e+01   0.0000000e+00
   1.0000000e+00   6.3000000e+01   6.0000000e+01   1.0000000e+00
   0.0000000e+00   6.3000000e+01   6.1000000e+01   0.0000000e+00
   0.0000000e+00   6.3000000e+01   6.2000000e+01   0.0000000e+00
   0.0000000e+00   6.3000000e+01   6.3000000e+01   0.0000000e+00
   0.0000000e+00   6.3000000e+01   6.3000000e+01   0.0000000e+00
   0.0000000e+00   6.3000000e+01   6.6000000e+01   0.0000000e+00
   0.0000000e+00   6.3000000e+01   6.1000000e+01   9.0000000e+00
   0.0000000e+00   6.3000000e+01   6.1000000e+01   2.8000000e+01
   0.0000000e+00   6.4000000e+01   5.8000000e+01   0.0000000e+00
   0.0000000e+00   6.4000000e+01   6.5000000e+01   2.2000000e+01
   0.0000000e+00   6.4000000e+01   6.6000000e+01   0.0000000e+00
   0.0000000e+00   6.4000000e+01   6.1000000e+01   0.0000000e+00
   0.0000000e+00   6.4000000e+01   6.8000000e+01   0.0000000e+00
   1.0000000e+00   6.5000000e+01   5.8000000e+01   0.0000000e+00
   1.0000000e+00   6.5000000e+01   6.1000000e+01   2.0000000e+00
   1.0000000e+00   6.5000000e+01   6.2000000e+01   2.2000000e+01
   1.0000000e+00   6.5000000e+01   6.6000000e+01   1.5000000e+01
   0.0000000e+00   6.5000000e+01   5.8000000e+01   0.0000000e+00
   0.0000000e+00   6.5000000e+01   6.4000000e+01   0.0000000e+00
   0.0000000e+00   6.5000000e+01   6.7000000e+01   0.0000000e+00
   0.0000000e+00   6.5000000e+01   5.9000000e+01   2.0000000e+00
   0.0000000e+00   6.5000000e+01   6.4000000e+01   0.0000000e+00
   0.0000000e+00   6.5000000e+01   6.7000000e+01   1.0000000e+00
   1.0000000e+00   6.6000000e+01   5.8000000e+01   0.0000000e+00
   1.0000000e+00   6.6000000e+01   6.1000000e+01   1.3000000e+01
   0.0000000e+00   6.6000000e+01   5.8000000e+01   0.0000000e+00
   0.0000000e+00   6.6000000e+01   5.8000000e+01   1.0000000e+00
   0.0000000e+00   6.6000000e+01   6.8000000e+01   0.0000000e+00
   1.0000000e+00   6.7000000e+01   6.4000000e+01   8.0000000e+00
   1.0000000e+00   6.7000000e+01   6.3000000e+01   1.0000000e+00
   0.0000000e+00   6.7000000e+01   6.6000000e+01   0.0000000e+00
   0.0000000e+00   6.7000000e+01   6.6000000e+01   0.0000000e+00
   0.0000000e+00   6.7000000e+01   6.1000000e+01   0.0000000e+00
   0.0000000e+00   6.7000000e+01   6.5000000e+01   0.0000000e+00
   0.0000000e+00   6.8000000e+01   6.7000000e+01   0.0000000e+00
   0.0000000e+00   6.8000000e+01   6.8000000e+01   0.0000000e+00
   1.0000000e+00   6.9000000e+01   6.7000000e+01   8.0000000e+00
   0.0000000e+00   6.9000000e+01   6.0000000e+01   0.0000000e+00
   0.0000000e+00   6.9000000e+01   6.5000000e+01   0.0000000e+00
   0.0000000e+00   6.9000000e+01   6.6000000e+01   0.0000000e+00
   1.0000000e+00   7.0000000e+01   5.8000000e+01   0.0000000e+00
   1.0000000e+00   7.0000000e+01   5.8000000e+01   4.0000000e+00
   0.0000000e+00   7.0000000e+01   6.6000000e+01   1.4000000e+01
   0.0000000e+00   7.0000000e+01   6.7000000e+01   0.0000000e+00
   0.0000000e+00   7.0000000e+01   6.8000000e+01   0.0000000e+00
   0.0000000e+00   7.0000000e+01   5.9000000e+01   8.0000000e+00
   0.0000000e+00   7.0000000e+01   6.3000000e+01   0.0000000e+00
   0.0000000e+00   7.1000000e+01   6.8000000e+01   2.0000000e+00
   1.0000000e+00   7.2000000e+01   6.3000000e+01   0.0000000e+00
   0.0000000e+00   7.2000000e+01   5.8000000e+01   0.0000000e+00
   0.0000000e+00   7.2000000e+01   6.4000000e+01   0.0000000e+00
   0.0000000e+00   7.2000000e+01   6.7000000e+01   3.0000000e+00
   0.0000000e+00   7.3000000e+01   6.2000000e+01   0.0000000e+00
   0.0000000e+00   7.3000000e+01   6.8000000e+01   0.0000000e+00
   1.0000000e+00   7.4000000e+01   6.5000000e+01   3.0000000e+00
   0.0000000e+00   7.4000000e+01   6.3000000e+01   0.0000000e+00
   0.0000000e+00   7.5000000e+01   6.2000000e+01   1.0000000e+00
   0.0000000e+00   7.6000000e+01   6.7000000e+01   0.0000000e+00
   0.0000000e+00   7.7000000e+01   6.5000000e+01   3.0000000e+00
   1.0000000e+00   7.8000000e+01   6.5000000e+01   1.0000000e+00
   1.0000000e+00   8.3000000e+01   5.8000000e+01   2.0000000e+00
