# Supplementary material for: A pre-averaged pseudo nearest neighbor classifier
Source: PeerJ Comput Sci. 2024 Aug 13;10:e2247. doi: 10.7717/peerj-cs.2247 (PMC11419614; doi:10.7717/peerj-cs.2247)
Supplement: Supplemental Information 2 [file peerj-cs-10-2247-s002.zip › dataset/hill.data]

   0.0000000e+00   3.9020000e+01   3.6490000e+01   3.8200000e+01   3.8850000e+01   3.9380000e+01   3.9740000e+01   3.7020000e+01   3.9530000e+01   3.8810000e+01   3.8790000e+01   3.7650000e+01   3.9340000e+01   3.8550000e+01   3.9030000e+01   3.7210000e+01   3.6320000e+01   3.7810000e+01   3.8950000e+01   3.6700000e+01   3.9720000e+01   3.7060000e+01   3.7290000e+01   3.6430000e+01   3.6530000e+01   3.6190000e+01   3.8170000e+01   3.7300000e+01   3.6150000e+01   3.6680000e+01   3.6700000e+01   3.6680000e+01   3.6990000e+01   3.8920000e+01   3.7250000e+01   3.7470000e+01   3.6320000e+01   3.5750000e+01   3.5680000e+01   3.4660000e+01   3.4260000e+01   3.5620000e+01   3.6600000e+01   3.4780000e+01   3.4670000e+01   3.4300000e+01   3.3400000e+01   3.1400000e+01   3.1750000e+01   3.1750000e+01   3.2840000e+01   3.3760000e+01   3.5740000e+01   3.4010000e+01   3.3910000e+01   3.6880000e+01   3.4410000e+01   3.5520000e+01   3.6940000e+01   3.6950000e+01   3.5570000e+01   3.8020000e+01   3.7320000e+01   3.9050000e+01   3.7970000e+01   3.7010000e+01   3.8980000e+01   3.8830000e+01   3.8870000e+01   3.8030000e+01   3.8400000e+01   3.8250000e+01   3.8610000e+01   3.6230000e+01   3.7810000e+01   3.7980000e+01   3.8580000e+01   3.8960000e+01   3.8970000e+01   3.9080000e+01   3.8790000e+01   3.8790000e+01   3.6310000e+01   3.6590000e+01   3.8190000e+01   3.7950000e+01   3.9630000e+01   3.9270000e+01   3.7190000e+01   3.7130000e+01   3.7470000e+01   3.7570000e+01   3.6620000e+01   3.6920000e+01   3.8800000e+01   3.8520000e+01   3.8070000e+01   3.6730000e+01   3.9460000e+01   3.7500000e+01   3.9100000e+01
   1.0000000e+00   1.8300000e+00   1.7100000e+00   1.7700000e+00   1.7700000e+00   1.6800000e+00   1.7800000e+00   1.8000000e+00   1.7000000e+00   1.7500000e+00   1.7800000e+00   1.8600000e+00   1.7600000e+00   1.8100000e+00   1.8600000e+00   1.7400000e+00   1.7800000e+00   1.8100000e+00   2.0200000e+00   2.0000000e+00   2.0100000e+00   2.0000000e+00   2.0600000e+00   2.0000000e+00   1.9300000e+00   1.8800000e+00   1.8500000e+00   1.8900000e+00   1.8300000e+00   1.7600000e+00   1.8300000e+00   1.8100000e+00   1.8100000e+00   1.7800000e+00   1.8500000e+00   1.8600000e+00   1.7300000e+00   1.7900000e+00   1.8100000e+00   1.8500000e+00   1.7100000e+00   1.7100000e+00   1.7100000e+00   1.8400000e+00   1.7600000e+00   1.7300000e+00   1.8300000e+00   1.6800000e+00   1.7300000e+00   1.7600000e+00   1.7700000e+00   1.7200000e+00   1.7500000e+00   1.6600000e+00   1.7600000e+00   1.7700000e+00   1.7800000e+00   1.6300000e+00   1.7200000e+00   1.6600000e+00   1.6700000e+00   1.7400000e+00   1.6500000e+00   1.7400000e+00   1.7900000e+00   1.6900000e+00   1.7600000e+00   1.7400000e+00   1.8200000e+00   1.7800000e+00   1.6500000e+00   1.6500000e+00   1.8200000e+00   1.7100000e+00   1.8300000e+00   1.7200000e+00   1.6300000e+00   1.7700000e+00   1.6900000e+00   1.8100000e+00   1.7400000e+00   1.7000000e+00   1.7200000e+00   1.7400000e+00   1.7200000e+00   1.7400000e+00   1.7100000e+00   1.7000000e+00   1.8300000e+00   1.7900000e+00   1.7800000e+00   1.7100000e+00   1.8000000e+00   1.7900000e+00   1.7700000e+00   1.7400000e+00   1.7400000e+00   1.8000000e+00   1.7800000e+00   1.7500000e+00   1.6900000e+00
   1.0000000e+00   6.8177690e+04   6.6138420e+04   7.2981880e+04   7.4304330e+04   6.7549660e+04   6.9367340e+04   6.9169410e+04   7.3268610e+04   7.4465840e+04   7.2503370e+04   7.3417660e+04   6.7759270e+04   7.4608570e+04   6.6336200e+04   7.5236920e+04   7.0754310e+04   6.7700920e+04   7.3902960e+04   6.6161930e+04   7.1646830e+04   7.2194270e+04   6.9116920e+04   7.1612470e+04   7.4770430e+04   6.9686940e+04   7.4502980e+04   7.1904310e+04   7.0358080e+04   6.9694610e+04   7.3941160e+04   7.5446140e+04   7.5816840e+04   7.3435100e+04   6.6432130e+04   7.0823560e+04   6.8920890e+04   7.2429820e+04   6.9138090e+04   7.4919850e+04   7.5314110e+04   7.2400710e+04   7.4763700e+04   6.7268510e+04   6.7508120e+04   7.1560350e+04   7.1603350e+04   7.6256250e+04   7.2295620e+04   7.4468560e+04   7.5270670e+04   6.8124820e+04   7.0584360e+04   6.9655630e+04   6.7212350e+04   7.0308430e+04   6.6559580e+04   6.9940830e+04   6.9125900e+04   6.9415460e+04   6.9805460e+04   7.0860600e+04   7.4298250e+04   6.9924440e+04   7.5101580e+04   6.9584850e+04   7.0171320e+04   7.4564110e+04   7.5450360e+04   7.0029970e+04   6.9964370e+04   7.3687750e+04   7.2576150e+04   7.3573750e+04   7.6410680e+04   8.3257850e+04   7.6957310e+04   8.0125790e+04   8.3178080e+04   8.6976040e+04   9.1197470e+04   8.0400370e+04   8.2945320e+04   8.0513740e+04   7.8105500e+04   7.9752760e+04   7.0485770e+04   7.4493520e+04   7.4222230e+04   7.5592310e+04   7.2895840e+04   6.9384710e+04   7.3438880e+04   7.1053350e+04   7.1112620e+04   7.4916480e+04   7.2571580e+04   6.6348970e+04   7.1063720e+04   6.7404270e+04   7.4920240e+04
   0.0000000e+00   4.4889060e+04   3.9191860e+04   4.0728460e+04   3.8576360e+04   4.5876060e+04   4.7034000e+04   4.6611430e+04   3.7668320e+04   4.0980890e+04   3.8466150e+04   3.9113550e+04   4.3060280e+04   3.3587900e+04   3.2416010e+04   3.3536080e+04   3.0160050e+04   3.4261280e+04   3.0575530e+04   2.8895520e+04   2.7563450e+04   2.6946390e+04   3.5360140e+04   3.4731210e+04   3.2547200e+04   3.7601730e+04   4.3350410e+04   4.3830860e+04   3.7540380e+04   4.2492450e+04   4.1949330e+04   4.0540920e+04   3.9004880e+04   4.1387140e+04   3.8493690e+04   3.9862560e+04   4.2408360e+04   3.9649300e+04   4.1907030e+04   4.8439050e+04   4.6254420e+04   4.4949160e+04   4.0162050e+04   4.4500790e+04   3.9445870e+04   4.4434490e+04   4.6671390e+04   4.6820180e+04   4.0639600e+04   4.2577660e+04   4.2217470e+04   4.4160920e+04   4.6520630e+04   4.1933410e+04   4.0986250e+04   4.4426070e+04   4.1605840e+04   4.8896860e+04   4.4774730e+04   4.2449710e+04   3.9905290e+04   3.9907350e+04   4.5465540e+04   4.0921920e+04   4.1465080e+04   4.6174220e+04   4.1163160e+04   4.4553210e+04   4.8607010e+04   4.0804210e+04   4.5359300e+04   4.5375300e+04   4.3324000e+04   4.0089310e+04   4.3590660e+04   4.4508230e+04   4.4542140e+04   4.0139580e+04   4.3882350e+04   4.4777210e+04   4.1549980e+04   4.7769580e+04   4.6012650e+04   4.1979510e+04   4.0700710e+04   4.8893580e+04   4.0028350e+04   4.6377960e+04   4.8162670e+04   4.7866580e+04   3.9834120e+04   4.7653600e+04   4.2625670e+04   4.0684200e+04   4.6960730e+04   4.4546800e+04   4.5410530e+04   4.7139440e+04   4.3095680e+04   4.0888340e+04   3.9615190e+04
   0.0000000e+00   5.7000000e+00   5.4000000e+00   5.2800000e+00   5.3800000e+00   5.2700000e+00   5.6100000e+00   6.0000000e+00   5.3800000e+00   5.3400000e+00   5.8700000e+00   5.5400000e+00   5.6000000e+00   5.7100000e+00   5.6700000e+00   5.6800000e+00   5.3700000e+00   5.3700000e+00   5.3300000e+00   5.4900000e+00   5.3300000e+00   5.3700000e+00   5.3300000e+00   5.6800000e+00   5.9600000e+00   5.3400000e+00   5.9400000e+00   5.3000000e+00   5.8000000e+00   5.4700000e+00   5.5800000e+00   5.3700000e+00   5.5700000e+00   5.6000000e+00   5.9000000e+00   5.2100000e+00   5.1900000e+00   5.6300000e+00   5.5800000e+00   5.2600000e+00   5.3200000e+00   5.1700000e+00   5.2000000e+00   5.5700000e+00   5.8500000e+00   5.2200000e+00   5.3400000e+00   6.0300000e+00   5.9900000e+00   5.9000000e+00   5.6900000e+00   5.3500000e+00   5.7400000e+00   5.9900000e+00   5.7100000e+00   5.7700000e+00   5.4900000e+00   5.6900000e+00   5.4800000e+00   5.5000000e+00   5.2100000e+00   5.7200000e+00   5.4400000e+00   5.2100000e+00   5.7000000e+00   5.9200000e+00   5.4700000e+00   5.5200000e+00   5.1900000e+00   5.1100000e+00   5.6500000e+00   5.1200000e+00   5.0700000e+00   4.8900000e+00   4.9000000e+00   4.7000000e+00   4.9000000e+00   3.9600000e+00   3.6100000e+00   4.6200000e+00   4.3500000e+00   4.4400000e+00   4.9700000e+00   5.3300000e+00   5.1200000e+00   5.5100000e+00   4.9300000e+00   5.3400000e+00   5.0700000e+00   5.2900000e+00   5.8200000e+00   5.5200000e+00   5.1700000e+00   5.6700000e+00   5.6000000e+00   5.9400000e+00   5.7300000e+00   5.2200000e+00   5.3000000e+00   5.7300000e+00   5.9100000e+00
   0.0000000e+00   3.3700000e+00   3.3500000e+00   3.5100000e+00   3.3500000e+00   3.3700000e+00   3.3600000e+00   3.2900000e+00   3.3400000e+00   3.3800000e+00   3.3400000e+00   3.4300000e+00   3.4100000e+00   3.4500000e+00   3.3100000e+00   3.3800000e+00   3.4200000e+00   3.3300000e+00   3.4000000e+00   3.4200000e+00   3.4000000e+00   3.3600000e+00   3.4300000e+00   3.4000000e+00   3.4900000e+00   3.3900000e+00   3.3700000e+00   3.4100000e+00   3.4400000e+00   3.3400000e+00   3.2900000e+00   3.4300000e+00   3.2800000e+00   3.4900000e+00   3.5100000e+00   3.3400000e+00   3.3500000e+00   3.2900000e+00   3.4200000e+00   3.4200000e+00   3.5000000e+00   3.2800000e+00   3.4400000e+00   3.4900000e+00   3.3300000e+00   3.3400000e+00   3.4400000e+00   3.2700000e+00   3.3600000e+00   3.3600000e+00   3.3000000e+00   3.2600000e+00   3.2300000e+00   3.2400000e+00   3.3000000e+00   3.2700000e+00   3.1600000e+00   3.1800000e+00   3.2300000e+00   3.0100000e+00   3.0400000e+00   2.8300000e+00   2.9600000e+00   3.0100000e+00   3.1900000e+00   3.1700000e+00   3.1700000e+00   3.2400000e+00   3.3200000e+00   3.3800000e+00   3.4200000e+00   3.2500000e+00   3.3000000e+00   3.2900000e+00   3.3900000e+00   3.4200000e+00   3.4400000e+00   3.4700000e+00   3.2900000e+00   3.2900000e+00   3.3200000e+00   3.3500000e+00   3.2800000e+00   3.2900000e+00   3.2800000e+00   3.4200000e+00   3.2900000e+00   3.4100000e+00   3.3800000e+00   3.4500000e+00   3.3700000e+00   3.4500000e+00   3.3100000e+00   3.3100000e+00   3.4700000e+00   3.3000000e+00   3.4800000e+00   3.4300000e+00   3.3800000e+00   3.3100000e+00   3.4800000e+00
   0.0000000e+00   2.3020000e+01   2.3140000e+01   2.3690000e+01   2.1890000e+01   2.2090000e+01   2.4960000e+01   2.5130000e+01   2.1360000e+01   2.3680000e+01   2.1500000e+01   2.4930000e+01   2.4510000e+01   2.4540000e+01   2.2820000e+01   2.4970000e+01   2.3630000e+01   2.4020000e+01   2.4590000e+01   2.3840000e+01   2.2500000e+01   2.3330000e+01   2.2870000e+01   2.2330000e+01   1.9380000e+01   2.1550000e+01   2.2070000e+01   2.1030000e+01   1.8250000e+01   1.9000000e+01   1.6070000e+01   1.2030000e+01   1.3910000e+01   1.8310000e+01   1.9810000e+01   1.7980000e+01   1.9820000e+01   1.9100000e+01   2.1190000e+01   2.0080000e+01   2.1800000e+01   2.4360000e+01   2.0460000e+01   2.2560000e+01   2.1670000e+01   2.3330000e+01   2.1560000e+01   2.4980000e+01   2.5180000e+01   2.2660000e+01   2.3220000e+01   2.3980000e+01   2.4100000e+01   2.1210000e+01   2.3860000e+01   2.4900000e+01   2.3690000e+01   2.4860000e+01   2.3620000e+01   2.2930000e+01   2.1430000e+01   2.5510000e+01   2.4990000e+01   2.1270000e+01   2.5320000e+01   2.1230000e+01   2.3300000e+01   2.4950000e+01   2.1210000e+01   2.1230000e+01   2.1780000e+01   2.4510000e+01   2.5310000e+01   2.2460000e+01   2.5200000e+01   2.1970000e+01   2.2080000e+01   2.3400000e+01   2.4600000e+01   2.2740000e+01   2.2800000e+01   2.3460000e+01   2.4510000e+01   2.3170000e+01   2.3570000e+01   2.4450000e+01   2.2010000e+01   2.2260000e+01   2.3360000e+01   2.4590000e+01   2.5120000e+01   2.5240000e+01   2.3510000e+01   2.4860000e+01   2.2690000e+01   2.2600000e+01   2.4680000e+01   2.1620000e+01   2.4640000e+01   2.0940000e+01   2.3010000e+01
   0.0000000e+00   1.4883400e+03   1.5318700e+03   1.3711600e+03   1.4865900e+03   1.3864300e+03   1.5702400e+03   1.3702500e+03   1.5548200e+03   1.5107700e+03   1.3874500e+03   1.4943700e+03   1.3684200e+03   1.5552800e+03   1.4198500e+03   1.5416300e+03   1.3687800e+03   1.4126600e+03   1.5563700e+03   1.5595000e+03   1.4792100e+03   1.4373400e+03   1.3854600e+03   1.5808500e+03   1.4389200e+03   1.4238500e+03   1.5225100e+03   1.3755000e+03   1.5810800e+03   1.4822300e+03   1.4842600e+03   1.5678200e+03   1.5230400e+03   1.5745500e+03   1.4421300e+03   1.4928300e+03   1.4104800e+03   1.5411600e+03   1.5471400e+03   1.4276400e+03   1.5205100e+03   1.4782000e+03   1.4826500e+03   1.4349800e+03   1.3901200e+03   1.3814500e+03   1.4838300e+03   1.5605400e+03   1.5586800e+03   1.4129600e+03   1.5493800e+03   1.3792200e+03   1.4429800e+03   1.5211300e+03   1.5591000e+03   1.5408900e+03   1.5631800e+03   1.4374500e+03   1.4635600e+03   1.4697700e+03   1.5433500e+03   1.5725300e+03   1.5268300e+03   1.4096300e+03   1.5604900e+03   1.4229100e+03   1.5583000e+03   1.4817900e+03   1.5159700e+03   1.5163800e+03   1.4456300e+03   1.4674200e+03   1.4215800e+03   1.3720500e+03   1.4957500e+03   1.3609500e+03   1.4231900e+03   1.3813000e+03   1.4062600e+03   1.2536800e+03   1.2368000e+03   1.2158400e+03   1.0896800e+03   1.0453600e+03   1.1022100e+03   1.1462200e+03   1.2496100e+03   1.2203200e+03   1.2922200e+03   1.2665800e+03   1.4393900e+03   1.3434900e+03   1.4727000e+03   1.3756900e+03   1.4270200e+03   1.5269900e+03   1.5071200e+03   1.4209400e+03   1.5419700e+03   1.4620200e+03   1.4527400e+03
   1.0000000e+00   2.5970000e+01   2.5580000e+01   2.5060000e+01   2.5340000e+01   2.5960000e+01   2.5540000e+01   2.6340000e+01   2.5020000e+01   2.6300000e+01   2.4800000e+01   2.4940000e+01   2.4780000e+01   2.5160000e+01   2.5610000e+01   2.4870000e+01   2.5980000e+01   2.5940000e+01   2.6360000e+01   2.5170000e+01   2.5590000e+01   2.6320000e+01   2.5770000e+01   2.6250000e+01   2.5940000e+01   2.6290000e+01   2.5650000e+01   2.6370000e+01   2.5600000e+01   2.5810000e+01   2.5470000e+01   2.5300000e+01   2.5630000e+01   2.6470000e+01   2.5540000e+01   2.6590000e+01   2.6300000e+01   2.5590000e+01   2.6840000e+01   2.6600000e+01   2.6880000e+01   2.7150000e+01   2.8260000e+01   2.8610000e+01   2.8280000e+01   2.8600000e+01   2.7750000e+01   2.6480000e+01   2.7040000e+01   2.6460000e+01   2.5790000e+01   2.5860000e+01   2.6390000e+01   2.5290000e+01   2.5510000e+01   2.6000000e+01   2.6430000e+01   2.5670000e+01   2.6240000e+01   2.5630000e+01   2.5790000e+01   2.5790000e+01   2.5840000e+01   2.6340000e+01   2.4810000e+01   2.5440000e+01   2.5760000e+01   2.4840000e+01   2.5240000e+01   2.6300000e+01   2.5700000e+01   2.6060000e+01   2.6260000e+01   2.5160000e+01   2.5450000e+01   2.5240000e+01   2.5550000e+01   2.4900000e+01   2.5250000e+01   2.6330000e+01   2.5430000e+01   2.6180000e+01   2.5220000e+01   2.4830000e+01   2.6270000e+01   2.5980000e+01   2.5550000e+01   2.6060000e+01   2.6140000e+01   2.6090000e+01   2.5990000e+01   2.4760000e+01   2.4830000e+01   2.4970000e+01   2.5320000e+01   2.5230000e+01   2.4880000e+01   2.5200000e+01   2.5890000e+01   2.5800000e+01   2.5180000e+01
   1.0000000e+00   7.3546800e+03   7.4515800e+03   6.6058400e+03   7.4796700e+03   6.9744700e+03   7.5621700e+03   7.8361300e+03   7.6940800e+03   6.5383100e+03   6.9815100e+03   8.1792500e+03   7.3809000e+03   6.8341000e+03   6.9948800e+03   7.5698100e+03   6.8407100e+03   8.2585800e+03   6.5921600e+03   7.2053700e+03   7.7969400e+03   7.2947800e+03   7.5084100e+03   8.2542400e+03   6.9108400e+03   8.5499200e+03   8.0532700e+03   7.8237600e+03   8.0397200e+03   7.7172900e+03   7.6935400e+03   8.0840300e+03   9.5134300e+03   9.9254100e+03   1.0936690e+04   1.1000700e+04   9.4166300e+03   1.0140060e+04   8.3642000e+03   9.2134000e+03   7.8207900e+03   8.3166300e+03   8.7143700e+03   7.4501500e+03   7.7397500e+03   8.4232700e+03   7.4356900e+03   7.4225800e+03   7.7463300e+03   8.2429500e+03   7.4905000e+03   7.8853400e+03   7.6236800e+03   6.7010700e+03   8.0392900e+03   7.8244000e+03   7.5952000e+03   8.0728600e+03   7.6845400e+03   6.9297200e+03   7.3471600e+03   7.6394600e+03   6.8709600e+03   8.1749600e+03   6.5034400e+03   7.7259700e+03   7.3823600e+03   6.7369500e+03   6.9318900e+03   6.5713200e+03   7.8734500e+03   7.6281800e+03   7.0961800e+03   6.7368900e+03   8.2246800e+03   7.6969600e+03   7.5140400e+03   7.0871800e+03   7.0374000e+03   7.4036300e+03   6.9309600e+03   7.0552600e+03   7.4242000e+03   6.5972700e+03   7.1987400e+03   7.0321400e+03   6.9693500e+03   7.6281900e+03   6.8733200e+03   6.7656700e+03   8.2282000e+03   6.5721400e+03   7.7458300e+03   6.8259300e+03   6.6099500e+03   8.0574500e+03   6.9991100e+03   7.6397300e+03   6.9748300e+03   7.9113100e+03   7.2895200e+03
   1.0000000e+00   1.9398000e+02   1.6562000e+02   1.9556000e+02   1.6374000e+02   1.6469000e+02   1.9174000e+02   1.8009000e+02   1.9711000e+02   2.0364000e+02   1.8133000e+02   1.7761000e+02   1.9112000e+02   2.2625000e+02   2.1519000e+02   2.2571000e+02   2.4177000e+02   2.3465000e+02   2.3630000e+02   2.2605000e+02   2.1202000e+02   2.1907000e+02   1.9256000e+02   2.0919000e+02   2.0406000e+02   2.0136000e+02   1.9585000e+02   1.6548000e+02   1.9560000e+02   1.9154000e+02   1.7794000e+02   1.6205000e+02   1.9498000e+02   1.7038000e+02   1.8801000e+02   1.7088000e+02   1.6860000e+02   1.8278000e+02   1.5847000e+02   1.7444000e+02   1.9130000e+02   1.9186000e+02   1.7133000e+02   1.7331000e+02   1.5553000e+02   1.9052000e+02   1.7930000e+02   1.6000000e+02   1.7020000e+02   1.6436000e+02   1.7402000e+02   1.6850000e+02   1.8218000e+02   1.9229000e+02   1.6858000e+02   1.6586000e+02   1.7873000e+02   1.8537000e+02   1.7283000e+02   1.5542000e+02   1.8773000e+02   1.7330000e+02   1.6332000e+02   1.8714000e+02   1.5561000e+02   1.9229000e+02   1.8328000e+02   1.7873000e+02   1.7548000e+02   1.9247000e+02   1.6446000e+02   1.7977000e+02   1.7170000e+02   1.5654000e+02   1.8823000e+02   1.6204000e+02   1.7702000e+02   1.7493000e+02   1.8256000e+02   1.6510000e+02   1.8366000e+02   1.6554000e+02   1.5878000e+02   1.5488000e+02   1.7535000e+02   1.8228000e+02   1.5937000e+02   1.5792000e+02   1.9097000e+02   1.7966000e+02   1.7028000e+02   1.5858000e+02   1.6293000e+02   1.8215000e+02   1.7435000e+02   1.9257000e+02   1.7508000e+02   1.9052000e+02   1.7107000e+02   1.6619000e+02   1.7242000e+02
   1.0000000e+00   1.9283800e+03   1.8533400e+03   1.8039100e+03   1.7660000e+03   2.0782800e+03   1.8848400e+03   1.8639300e+03   1.8721400e+03   2.0496500e+03   1.9760000e+03   2.0227800e+03   2.0361500e+03   2.0104200e+03   1.9645100e+03   1.7909800e+03   1.7885900e+03   1.7945100e+03   1.7984900e+03   1.8779800e+03   2.0632700e+03   1.9479400e+03   1.9595500e+03   2.0562100e+03   2.0467100e+03   1.9503600e+03   2.2475100e+03   2.1166800e+03   2.3833800e+03   2.3636000e+03   2.6445400e+03   2.3595000e+03   2.2836900e+03   2.3089700e+03   2.2535600e+03   2.2257000e+03   2.1518900e+03   2.1192400e+03   2.1495000e+03   1.9124300e+03   2.0977400e+03   2.1247900e+03   1.9521400e+03   1.9822100e+03   1.9769100e+03   1.9329300e+03   1.8483300e+03   1.7843100e+03   1.9450800e+03   1.7907000e+03   2.0877500e+03   2.0795600e+03   1.8231700e+03   1.9879900e+03   2.0223300e+03   1.7975400e+03   2.0029900e+03   1.8156000e+03   2.0447300e+03   1.8326800e+03   1.7549100e+03   1.9786400e+03   1.7605700e+03   1.9444600e+03   1.7636900e+03   1.8393100e+03   2.0886600e+03   1.8214000e+03   2.0763500e+03   2.0915500e+03   2.0747700e+03   1.9379300e+03   1.9201000e+03   1.9526600e+03   1.9922600e+03   1.8967400e+03   1.8928700e+03   2.0260100e+03   2.0247300e+03   1.9274300e+03   2.0384500e+03   1.9530300e+03   2.0897900e+03   1.8993600e+03   1.9939800e+03   1.7908500e+03   1.8064200e+03   1.8089200e+03   1.8721100e+03   1.7590600e+03   1.7640200e+03   1.9978700e+03   1.8244100e+03   1.7763000e+03   1.8851300e+03   1.9953200e+03   1.7639500e+03   1.9273100e+03   1.8869500e+03   1.9654800e+03   1.8753300e+03
   0.0000000e+00   5.8900000e+00   5.5000000e+00   5.9300000e+00   5.6200000e+00   5.4300000e+00   5.6100000e+00   5.5000000e+00   5.5200000e+00   4.8000000e+00   4.8200000e+00   4.9000000e+00   4.5700000e+00   5.2500000e+00   4.9200000e+00   5.3500000e+00   5.3700000e+00   5.7900000e+00   5.4700000e+00   5.7600000e+00   5.9700000e+00   5.5400000e+00   5.9800000e+00   6.1000000e+00   6.0700000e+00   5.7700000e+00   5.6200000e+00   5.6500000e+00   5.6400000e+00   5.6900000e+00   5.8500000e+00   5.9000000e+00   6.0700000e+00   6.1000000e+00   5.8100000e+00   5.5800000e+00   6.1300000e+00   5.7400000e+00   5.8300000e+00   5.5800000e+00   5.7200000e+00   5.6000000e+00   5.5800000e+00   5.7300000e+00   5.8100000e+00   6.1600000e+00   5.8500000e+00   5.6700000e+00   5.5900000e+00   5.7700000e+00   5.7800000e+00   5.7900000e+00   6.1400000e+00   5.8800000e+00   5.8900000e+00   6.0700000e+00   5.9100000e+00   5.6800000e+00   5.7000000e+00   6.0000000e+00   5.5600000e+00   5.6500000e+00   5.6800000e+00   5.8800000e+00   5.9700000e+00   5.8800000e+00   6.1400000e+00   5.6200000e+00   5.7700000e+00   6.0900000e+00   6.1100000e+00   5.9700000e+00   6.0300000e+00   6.1100000e+00   5.8100000e+00   5.6200000e+00   5.9300000e+00   6.0700000e+00   6.1800000e+00   5.8500000e+00   5.6000000e+00   6.1900000e+00   6.1900000e+00   5.8800000e+00   5.7700000e+00   5.7600000e+00   5.7200000e+00   6.0400000e+00   5.6100000e+00   5.8000000e+00   5.6800000e+00   6.0300000e+00   5.7100000e+00   5.6500000e+00   6.1500000e+00   5.8500000e+00   5.7900000e+00   6.1000000e+00   5.7500000e+00   6.1500000e+00   5.9700000e+00
   0.0000000e+00   2.9219800e+03   2.7465300e+03   3.0148800e+03   2.9271100e+03   2.9264200e+03   3.0895300e+03   2.7650200e+03   3.0994400e+03   2.9892200e+03   2.9458500e+03   2.9576200e+03   2.9655100e+03   2.8392900e+03   2.9461100e+03   2.7964300e+03   2.8070900e+03   2.8673200e+03   2.8564400e+03   2.9755600e+03   3.0479500e+03   2.9600500e+03   2.8139600e+03   3.0874400e+03   2.8897200e+03   2.9017500e+03   2.7903500e+03   2.7061500e+03   2.9080800e+03   2.7058500e+03   2.8868400e+03   3.0834200e+03   3.0866600e+03   2.7907000e+03   2.9112800e+03   3.0400100e+03   2.9029100e+03   2.9680600e+03   3.1137500e+03   2.9100900e+03   2.9899800e+03   3.0570000e+03   3.0994300e+03   2.8378200e+03   2.7621900e+03   2.8715200e+03   2.7050500e+03   2.7873800e+03   2.6852300e+03   3.0675100e+03   2.6895300e+03   2.7084200e+03   2.8368000e+03   2.8905300e+03   2.6540800e+03   2.6268600e+03   3.0326300e+03   2.8170800e+03   2.7417000e+03   2.9552200e+03   2.8818100e+03   2.7549000e+03   2.6191900e+03   2.8277700e+03   2.4398500e+03   2.6592600e+03   2.3587300e+03   2.5687800e+03   2.1769000e+03   2.0894100e+03   2.0872600e+03   2.1049200e+03   2.3759000e+03   2.4075400e+03   2.4624300e+03   2.3323600e+03   2.6938800e+03   2.6174100e+03   2.5059800e+03   2.8029100e+03   2.6141200e+03   2.6161900e+03   2.7208100e+03   2.6992700e+03   2.7135200e+03   2.9975100e+03   2.9656900e+03   2.8035300e+03   2.7754300e+03   2.8181400e+03   2.9249500e+03   2.7139600e+03   2.9462000e+03   3.0499800e+03   2.9476800e+03   3.0911600e+03   2.7672700e+03   2.9270300e+03   3.0811600e+03   2.7806400e+03   2.7589100e+03
   0.0000000e+00   4.2282000e+02   4.5063000e+02   4.4588000e+02   4.4085000e+02   4.4669000e+02   4.3047000e+02   4.3030000e+02   4.1047000e+02   4.1918000e+02   4.2476000e+02   3.9964000e+02   3.8874000e+02   4.0789000e+02   3.9526000e+02   3.6424000e+02   3.8883000e+02   3.9552000e+02   4.1255000e+02   3.9207000e+02   4.2274000e+02   4.1076000e+02   4.0596000e+02   4.3508000e+02   4.3418000e+02   4.2781000e+02   4.3869000e+02   4.2759000e+02   4.2046000e+02   4.2740000e+02   4.4360000e+02   4.4420000e+02   4.5194000e+02   4.5351000e+02   4.4608000e+02   4.2665000e+02   4.2169000e+02   4.3534000e+02   4.2537000e+02   4.2829000e+02   4.5370000e+02   4.5045000e+02   4.2945000e+02   4.2970000e+02   4.4405000e+02   4.4063000e+02   4.4765000e+02   4.4140000e+02   4.2484000e+02   4.2777000e+02   4.4030000e+02   4.2316000e+02   4.4951000e+02   4.2030000e+02   4.3924000e+02   4.5345000e+02   4.2349000e+02   4.3660000e+02   4.5346000e+02   4.5386000e+02   4.5389000e+02   4.3516000e+02   4.4439000e+02   4.5488000e+02   4.4225000e+02   4.2400000e+02   4.4992000e+02   4.2574000e+02   4.2988000e+02   4.3147000e+02   4.3288000e+02   4.4677000e+02   4.1932000e+02   4.5341000e+02   4.2201000e+02   4.4201000e+02   4.2674000e+02   4.3633000e+02   4.3945000e+02   4.3201000e+02   4.3040000e+02   4.2307000e+02   4.5231000e+02   4.2001000e+02   4.3275000e+02   4.5161000e+02   4.4487000e+02   4.5098000e+02   4.5151000e+02   4.4936000e+02   4.2518000e+02   4.2523000e+02   4.4841000e+02   4.2401000e+02   4.4456000e+02   4.5380000e+02   4.4215000e+02   4.2616000e+02   4.4581000e+02   4.2419000e+02   4.3228000e+02
   1.0000000e+00   1.2294900e+04   1.1664690e+04   1.1908120e+04   1.2163540e+04   1.2154780e+04   1.2337130e+04   1.1657220e+04   1.2020880e+04   1.2329260e+04   1.1566160e+04   1.1613050e+04   1.1661400e+04   1.2519820e+04   1.1557750e+04   1.2406350e+04   1.2527840e+04   1.1632580e+04   1.2052810e+04   1.1742490e+04   1.2028370e+04   1.2395110e+04   1.2015270e+04   1.1965760e+04   1.1674700e+04   1.1821630e+04   1.1760670e+04   1.2414430e+04   1.2642060e+04   1.2335570e+04   1.2623940e+04   1.2293230e+04   1.1697900e+04   1.1801370e+04   1.1733180e+04   1.1847160e+04   1.2760370e+04   1.2215540e+04   1.2154520e+04   1.2429970e+04   1.2610370e+04   1.2197130e+04   1.2343070e+04   1.3219450e+04   1.2529330e+04   1.2518940e+04   1.2964840e+04   1.3566350e+04   1.3125350e+04   1.3470340e+04   1.4022720e+04   1.4002840e+04   1.3716210e+04   1.3372070e+04   1.3557700e+04   1.3016890e+04   1.2841070e+04   1.2543850e+04   1.2343050e+04   1.3064290e+04   1.2669090e+04   1.1957030e+04   1.2151780e+04   1.2860120e+04   1.2392580e+04   1.2424850e+04   1.2639010e+04   1.2352560e+04   1.1949550e+04   1.2081660e+04   1.2428420e+04   1.2344080e+04   1.1765070e+04   1.2369020e+04   1.1878760e+04   1.1921580e+04   1.2615410e+04   1.1883960e+04   1.1540400e+04   1.1930650e+04   1.1640160e+04   1.1982210e+04   1.1963850e+04   1.1572810e+04   1.1538850e+04   1.1539150e+04   1.2377090e+04   1.2200520e+04   1.2121190e+04   1.2023320e+04   1.1579060e+04   1.2359240e+04   1.2573450e+04   1.1904160e+04   1.2404290e+04   1.2121730e+04   1.1693180e+04   1.2511440e+04   1.2225830e+04   1.1801120e+04   1.2020660e+04
   0.0000000e+00   2.9910000e+01   3.1480000e+01   3.1330000e+01   2.7010000e+01   2.7170000e+01   2.8250000e+01   2.9050000e+01   2.5220000e+01   2.3810000e+01   2.2360000e+01   2.1290000e+01   2.1900000e+01   2.7160000e+01   2.7030000e+01   2.9570000e+01   3.0390000e+01   2.7140000e+01   2.8530000e+01   3.1930000e+01   3.2430000e+01   3.0020000e+01   3.1470000e+01   2.9480000e+01   2.9380000e+01   3.4290000e+01   3.1790000e+01   3.0660000e+01   2.9940000e+01   3.0690000e+01   3.1280000e+01   3.0580000e+01   3.0190000e+01   3.2580000e+01   3.3080000e+01   3.1450000e+01   3.1660000e+01   2.9050000e+01   3.4390000e+01   3.2540000e+01   3.2550000e+01   3.4210000e+01   3.3890000e+01   3.4670000e+01   3.1160000e+01   3.2050000e+01   3.1170000e+01   3.0550000e+01   3.1480000e+01   3.0670000e+01   3.2830000e+01   3.1720000e+01   3.3250000e+01   3.3120000e+01   3.0640000e+01   3.4140000e+01   3.2690000e+01   2.9170000e+01   3.0900000e+01   2.9080000e+01   3.1550000e+01   2.9160000e+01   3.3770000e+01   3.2230000e+01   3.2610000e+01   3.2740000e+01   3.3270000e+01   3.0090000e+01   2.9460000e+01   3.3810000e+01   3.0830000e+01   3.4500000e+01   3.0530000e+01   3.3760000e+01   3.1200000e+01   3.3180000e+01   3.0150000e+01   3.4520000e+01   3.3240000e+01   3.2240000e+01   3.1120000e+01   3.0360000e+01   3.2210000e+01   3.0400000e+01   2.9450000e+01   3.0630000e+01   3.2730000e+01   3.3260000e+01   3.4740000e+01   3.4710000e+01   3.3690000e+01   2.9910000e+01   3.0130000e+01   2.9000000e+01   3.1780000e+01   2.9950000e+01   3.3110000e+01   3.3830000e+01   2.9140000e+01   3.4060000e+01   2.9050000e+01
   1.0000000e+00   1.2100000e+00   1.1300000e+00   1.1200000e+00   1.1500000e+00   1.1700000e+00   1.2100000e+00   1.1700000e+00   1.1100000e+00   1.1200000e+00   1.0900000e+00   1.1500000e+00   1.0700000e+00   1.0800000e+00   1.0900000e+00   1.0700000e+00   1.1200000e+00   1.0600000e+00   1.0900000e+00   1.1600000e+00   1.1200000e+00   1.1400000e+00   1.1100000e+00   1.1400000e+00   1.0500000e+00   1.0800000e+00   1.0200000e+00   1.1400000e+00   1.0500000e+00   1.0100000e+00   1.0000000e+00   1.1300000e+00   1.2300000e+00   1.1400000e+00   1.0400000e+00   1.0000000e+00   1.1400000e+00   1.2300000e+00   1.0900000e+00   1.2300000e+00   1.1700000e+00   1.0300000e+00   1.1500000e+00   1.0500000e+00   1.1100000e+00   1.1000000e+00   1.1400000e+00   1.1700000e+00   1.1200000e+00   1.1000000e+00   1.1600000e+00   1.1900000e+00   1.0900000e+00   1.0800000e+00   1.2800000e+00   1.1500000e+00   1.2100000e+00   1.2600000e+00   1.2200000e+00   1.3000000e+00   1.3500000e+00   1.4500000e+00   1.5200000e+00   1.4700000e+00   1.4800000e+00   1.3200000e+00   1.1900000e+00   1.2400000e+00   1.1400000e+00   1.2200000e+00   1.1600000e+00   1.0700000e+00   1.2800000e+00   1.1900000e+00   1.2400000e+00   1.0800000e+00   1.2100000e+00   1.0500000e+00   1.0200000e+00   1.1100000e+00   1.0200000e+00   1.2100000e+00   1.0300000e+00   1.2000000e+00   1.1400000e+00   1.2200000e+00   1.0000000e+00   1.0900000e+00   1.0500000e+00   1.0600000e+00   1.1200000e+00   1.1000000e+00   1.1000000e+00   1.0400000e+00   1.1700000e+00   1.0800000e+00   1.1600000e+00   1.0200000e+00   1.0900000e+00   1.1900000e+00   1.1200000e+00
   1.0000000e+00   4.1300000e+00   5.0400000e+00   4.1100000e+00   4.2800000e+00   4.4300000e+00   4.3100000e+00   4.4100000e+00   4.9200000e+00   4.2500000e+00   4.1400000e+00   4.4100000e+00   5.0400000e+00   4.7100000e+00   4.1100000e+00   4.5500000e+00   4.1000000e+00   4.8400000e+00   4.2400000e+00   4.8300000e+00   4.5800000e+00   4.2000000e+00   4.5700000e+00   4.3400000e+00   4.5300000e+00   4.7300000e+00   4.7000000e+00   4.5000000e+00   5.0900000e+00   4.9900000e+00   4.9700000e+00   4.3100000e+00   4.3800000e+00   4.1900000e+00   4.5000000e+00   4.3000000e+00   4.6200000e+00   4.5300000e+00   4.4200000e+00   4.3100000e+00   5.0600000e+00   4.4200000e+00   4.9000000e+00   4.8700000e+00   5.1600000e+00   4.6100000e+00   5.1500000e+00   5.4000000e+00   5.8000000e+00   6.1800000e+00   5.8000000e+00   6.5300000e+00   6.4500000e+00   5.6000000e+00   6.0300000e+00   5.8500000e+00   4.9400000e+00   5.4300000e+00   5.0800000e+00   4.8200000e+00   5.3600000e+00   5.1200000e+00   5.0100000e+00   4.5400000e+00   4.3200000e+00   4.7800000e+00   4.3200000e+00   4.8100000e+00   4.5000000e+00   5.0300000e+00   4.6500000e+00   4.2500000e+00   4.7600000e+00   5.0800000e+00   5.0600000e+00   4.9100000e+00   4.2800000e+00   4.5800000e+00   4.9600000e+00   4.1100000e+00   4.1900000e+00   4.2800000e+00   4.2600000e+00   4.4500000e+00   4.8200000e+00   4.7900000e+00   4.7400000e+00   4.4500000e+00   5.0500000e+00   4.7000000e+00   4.2600000e+00   4.7800000e+00   4.9300000e+00   5.0800000e+00   4.2000000e+00   5.0800000e+00   4.5300000e+00   4.1200000e+00   4.3800000e+00   4.8600000e+00   4.5600000e+00
   1.0000000e+00   6.9177570e+04   6.6731880e+04   7.0652880e+04   6.6397490e+04   6.9219380e+04   6.7961110e+04   6.8529260e+04   7.1327780e+04   6.6129020e+04   6.5004080e+04   6.7697680e+04   6.9226900e+04   7.0048850e+04   6.8688880e+04   6.8002840e+04   6.6644160e+04   7.0141490e+04   7.1054450e+04   6.9973050e+04   6.4750520e+04   6.9575600e+04   6.7213030e+04   6.8333210e+04   6.8224510e+04   7.0664090e+04   6.4623570e+04   6.8694360e+04   6.6947370e+04   6.9387770e+04   6.4649910e+04   7.1415860e+04   6.7285930e+04   6.5316000e+04   6.9834720e+04   6.4670830e+04   7.0027970e+04   6.6771870e+04   6.7971710e+04   6.8840750e+04   6.9794190e+04   7.0926910e+04   6.6393210e+04   6.5138130e+04   6.5434930e+04   7.0105380e+04   6.7324030e+04   7.0222620e+04   6.4772740e+04   7.0595160e+04   7.0160740e+04   6.6185010e+04   6.5545270e+04   6.7073150e+04   7.1651750e+04   6.9785470e+04   6.6598560e+04   7.0533520e+04   7.1680170e+04   7.0745120e+04   7.1690150e+04   7.1874600e+04   7.4444290e+04   7.2935350e+04   7.6190170e+04   7.3329820e+04   7.8174240e+04   7.9996750e+04   8.1383040e+04   7.4632250e+04   7.4637910e+04   7.6084770e+04   7.4852000e+04   6.8091860e+04   6.7314930e+04   7.1182620e+04   6.8347040e+04   7.0995350e+04   7.0526200e+04   7.1140950e+04   7.0744170e+04   6.8436770e+04   6.5533810e+04   6.8772600e+04   6.8722630e+04   6.6609760e+04   6.5143150e+04   6.9131870e+04   7.1386500e+04   7.0399590e+04   6.7724250e+04   6.9603810e+04   6.5448860e+04   6.6699600e+04   6.5415220e+04   7.1502190e+04   6.7390810e+04   6.4780290e+04   6.5585990e+04   7.1352840e+04   7.0692900e+04
   1.0000000e+00   3.1500000e+00   3.0800000e+00   2.9500000e+00   3.2100000e+00   3.1000000e+00   3.1400000e+00   3.2000000e+00   3.0400000e+00   3.1500000e+00   3.1500000e+00   3.0700000e+00   3.0400000e+00   3.2200000e+00   2.9700000e+00   3.0600000e+00   3.2900000e+00   3.0200000e+00   3.2100000e+00   3.1400000e+00   3.0000000e+00   3.0900000e+00   3.1000000e+00   3.0200000e+00   3.1400000e+00   3.1000000e+00   3.2600000e+00   3.2300000e+00   3.2200000e+00   3.2800000e+00   3.4400000e+00   3.3500000e+00   3.3700000e+00   3.5000000e+00   3.4500000e+00   3.6800000e+00   3.6600000e+00   3.7000000e+00   3.7500000e+00   3.6900000e+00   3.5900000e+00   3.6400000e+00   3.5200000e+00   3.2600000e+00   3.3100000e+00   3.4400000e+00   3.4400000e+00   3.3900000e+00   3.3400000e+00   3.1600000e+00   3.2000000e+00   3.1200000e+00   3.2600000e+00   3.0100000e+00   3.0600000e+00   2.9800000e+00   3.1200000e+00   3.1900000e+00   3.2900000e+00   2.9600000e+00   3.2400000e+00   3.2600000e+00   3.1200000e+00   3.1600000e+00   3.1400000e+00   3.0900000e+00   3.1400000e+00   3.2600000e+00   3.0400000e+00   3.2500000e+00   3.0300000e+00   3.0400000e+00   3.2900000e+00   2.9800000e+00   3.2700000e+00   3.2400000e+00   3.1600000e+00   3.0300000e+00   3.0800000e+00   3.1600000e+00   3.2400000e+00   2.9800000e+00   2.9900000e+00   3.2000000e+00   3.0200000e+00   3.2000000e+00   3.0000000e+00   3.0800000e+00   3.1300000e+00   3.2000000e+00   3.0500000e+00   3.1300000e+00   3.1700000e+00   3.0700000e+00   3.0800000e+00   2.9900000e+00   3.0700000e+00   3.1200000e+00   2.9800000e+00   2.9700000e+00   3.0000000e+00
   1.0000000e+00   1.0955600e+03   1.1247600e+03   1.1007800e+03   1.0928800e+03   1.0780700e+03   1.1152200e+03   1.1037700e+03   1.0672200e+03   1.1155800e+03   1.0728100e+03   1.0856000e+03   1.1095900e+03   1.1083100e+03   1.0875300e+03   1.0934100e+03   1.0775600e+03   1.0656800e+03   1.1027000e+03   1.0630100e+03   1.0667400e+03   1.1086800e+03   1.0824200e+03   1.0838900e+03   1.0715900e+03   1.0960900e+03   1.0960100e+03   1.0960200e+03   1.0848500e+03   1.0697200e+03   1.0913500e+03   1.0703400e+03   1.1061000e+03   1.0999400e+03   1.0789100e+03   1.0994600e+03   1.0765300e+03   1.1227000e+03   1.1193400e+03   1.0667400e+03   1.1114600e+03   1.0853600e+03   1.1074100e+03   1.0638300e+03   1.0905600e+03   1.1046400e+03   1.1163200e+03   1.1061100e+03   1.0978100e+03   1.0685900e+03   1.0678100e+03   1.0655100e+03   1.0733200e+03   1.0791500e+03   1.0995500e+03   1.0908500e+03   1.0810200e+03   1.0946100e+03   1.0867200e+03   1.0949300e+03   1.0665300e+03   1.1141800e+03   1.0876600e+03   1.0606800e+03   1.0757900e+03   1.1071000e+03   1.0881700e+03   1.1272600e+03   1.0703100e+03   1.0656700e+03   1.0954000e+03   1.0880600e+03   1.0852100e+03   1.1301900e+03   1.1387800e+03   1.1051500e+03   1.1151000e+03   1.0919800e+03   1.1235000e+03   1.1545400e+03   1.1320600e+03   1.1540300e+03   1.1820800e+03   1.1897600e+03   1.2050000e+03   1.2214500e+03   1.1956200e+03   1.1824700e+03   1.1353600e+03   1.1262700e+03   1.1171700e+03   1.1093900e+03   1.1082900e+03   1.1317000e+03   1.1203800e+03   1.1150500e+03   1.1062200e+03   1.1086800e+03   1.1276500e+03   1.0726700e+03   1.0835400e+03
   0.0000000e+00   9.0760000e+01   9.3500000e+01   8.8310000e+01   9.8120000e+01   8.9360000e+01   9.8900000e+01   8.7930000e+01   1.0173000e+02   9.7430000e+01   9.6060000e+01   9.7270000e+01   8.9490000e+01   1.0016000e+02   1.0135000e+02   8.7700000e+01   1.0057000e+02   9.7220000e+01   9.6130000e+01   9.7320000e+01   9.5860000e+01   9.7720000e+01   9.6710000e+01   9.5570000e+01   9.6690000e+01   1.0021000e+02   9.4430000e+01   9.2530000e+01   9.2750000e+01   9.4760000e+01   9.2650000e+01   9.1130000e+01   9.4450000e+01   9.7610000e+01   9.8040000e+01   9.7360000e+01   9.9710000e+01   9.7160000e+01   8.6250000e+01   9.4440000e+01   8.8520000e+01   9.0930000e+01   7.8130000e+01   8.3330000e+01   8.3350000e+01   7.6950000e+01   6.4790000e+01   7.5040000e+01   8.1400000e+01   8.1820000e+01   7.7250000e+01   7.8800000e+01   8.5530000e+01   9.2400000e+01   8.7790000e+01   8.7280000e+01   9.1510000e+01   9.5560000e+01   8.6690000e+01   9.7290000e+01   1.0127000e+02   9.1930000e+01   9.0580000e+01   9.9830000e+01   8.7800000e+01   8.9880000e+01   9.0950000e+01   9.6430000e+01   9.3370000e+01   9.0740000e+01   9.9520000e+01   1.0024000e+02   1.0129000e+02   9.3680000e+01   9.6170000e+01   9.0140000e+01   9.8610000e+01   1.0053000e+02   1.0271000e+02   8.9550000e+01   1.0158000e+02   9.9360000e+01   1.0262000e+02   8.9090000e+01   1.0129000e+02   8.8680000e+01   9.0080000e+01   9.1110000e+01   9.0560000e+01   8.7710000e+01   9.2110000e+01   8.7780000e+01   9.9440000e+01   9.0950000e+01   8.7990000e+01   9.9190000e+01   9.4090000e+01   9.6810000e+01   1.0204000e+02   9.7430000e+01   9.4050000e+01
   0.0000000e+00   5.9193500e+03   6.0767600e+03   5.9903700e+03   5.9774700e+03   6.0868600e+03   6.2299600e+03   6.2793400e+03   5.9677000e+03   6.1018800e+03   6.2597400e+03   6.2921800e+03   6.0041900e+03   6.1768000e+03   6.2631400e+03   5.9846100e+03   6.1856500e+03   5.9467700e+03   5.9312600e+03   5.7644600e+03   5.8966100e+03   5.7134800e+03   5.7905800e+03   5.8622600e+03   5.6830700e+03   5.5000300e+03   5.3132700e+03   4.9782200e+03   5.4321100e+03   5.5395900e+03   5.5168200e+03   5.4836700e+03   5.7429500e+03   5.5977900e+03   5.8188700e+03   5.9671400e+03   5.9390900e+03   5.7847800e+03   6.0310300e+03   6.0704900e+03   6.0031900e+03   6.0151200e+03   6.2432500e+03   6.2112900e+03   6.1139600e+03   6.0745900e+03   6.0136200e+03   6.1838400e+03   6.2988200e+03   6.2549400e+03   5.8815200e+03   6.2428100e+03   6.3030700e+03   6.3216100e+03   6.0381600e+03   6.0234700e+03   5.9298000e+03   6.2442300e+03   6.2041500e+03   6.2643600e+03   6.1753100e+03   6.1513000e+03   6.0192700e+03   6.1667700e+03   6.0733700e+03   6.2878300e+03   6.1454900e+03   6.1705500e+03   6.2956200e+03   5.9088800e+03   5.8960400e+03   6.1362900e+03   6.2985600e+03   6.0443200e+03   6.3325400e+03   5.8723700e+03   6.1310000e+03   5.9694200e+03   6.1692100e+03   5.9865700e+03   6.1094400e+03   6.0499500e+03   6.3066300e+03   6.2561700e+03   6.1811400e+03   5.8832400e+03   6.1465400e+03   6.2782600e+03   6.0207100e+03   6.1743600e+03   6.1425200e+03   5.9890800e+03   6.1505100e+03   6.1539700e+03   6.0482200e+03   6.1793500e+03   6.0596100e+03   6.2774100e+03   6.1223500e+03   5.9170100e+03   6.0657200e+03
   0.0000000e+00   3.2246970e+04   2.9047800e+04   3.0789540e+04   3.1565940e+04   3.1347220e+04   2.9510760e+04   2.8577420e+04   2.7006970e+04   2.6626490e+04   2.7182310e+04   2.5504470e+04   2.6407280e+04   2.4108960e+04   2.3678410e+04   2.3849760e+04   2.4635060e+04   2.6254620e+04   2.9070880e+04   2.8653540e+04   2.8676840e+04   3.0919950e+04   2.8470540e+04   3.0305220e+04   2.7852840e+04   2.9798140e+04   2.8887880e+04   2.9989660e+04   2.9024130e+04   3.2136890e+04   2.8623800e+04   3.0397610e+04   2.9254970e+04   2.8864500e+04   2.8898330e+04   2.9690230e+04   3.2868410e+04   3.0983040e+04   3.1481200e+04   3.2416050e+04   3.0268900e+04   2.8772370e+04   3.2954500e+04   3.0517140e+04   3.0537370e+04   3.2967230e+04   3.0426530e+04   3.2462910e+04   3.1919950e+04   2.9431510e+04   2.9326180e+04   2.9248230e+04   2.9617210e+04   2.8802550e+04   3.0205860e+04   3.1555780e+04   3.1866250e+04   2.9016050e+04   3.1823360e+04   3.2165010e+04   2.9787670e+04   3.0779610e+04   3.1550580e+04   2.9140430e+04   3.1658130e+04   3.0841080e+04   3.1811670e+04   2.9849850e+04   3.2891260e+04   3.1570470e+04   3.0720280e+04   3.1166520e+04   2.8750870e+04   3.2524140e+04   3.0604700e+04   3.2266510e+04   3.0953840e+04   2.8838770e+04   2.8834470e+04   3.0371660e+04   3.1248410e+04   2.9711020e+04   3.0075650e+04   3.1390580e+04   3.2969630e+04   2.9656800e+04   3.2094650e+04   3.2013870e+04   3.1184030e+04   3.2224590e+04   2.8816790e+04   2.9615220e+04   3.0748790e+04   3.2389630e+04   2.9866500e+04   3.0863640e+04   3.0564430e+04   3.2113570e+04   3.1089860e+04   2.9795080e+04   2.9149800e+04
   0.0000000e+00   9.6797500e+03   9.0008800e+03   8.8643600e+03   1.0141170e+04   9.3146800e+03   1.0559310e+04   9.9538600e+03   1.0222170e+04   9.9534400e+03   1.0073340e+04   9.7247500e+03   9.7790200e+03   9.4960800e+03   9.0091400e+03   9.5055300e+03   1.0765330e+04   9.1326100e+03   1.0306210e+04   9.9632400e+03   8.8152900e+03   8.9891000e+03   8.9138300e+03   1.0512070e+04   8.7621600e+03   9.7592300e+03   9.4560700e+03   9.2066200e+03   1.0233690e+04   8.7651600e+03   9.0432700e+03   1.0458610e+04   1.0205730e+04   8.3884200e+03   8.3254800e+03   9.5389700e+03   8.7095400e+03   7.7171300e+03   8.7874500e+03   7.8783800e+03   6.3153600e+03   5.6959400e+03   5.4442000e+03   5.9861800e+03   8.0192000e+03   7.6135200e+03   8.8017800e+03   8.3327000e+03   8.1106100e+03   9.5853500e+03   9.4858000e+03   1.0303210e+04   8.3586700e+03   9.9501100e+03   1.0018370e+04   1.0260450e+04   9.9970800e+03   1.0741980e+04   1.0618230e+04   9.6026200e+03   1.0520410e+04   1.0360870e+04   1.0498570e+04   1.0239590e+04   1.0526290e+04   8.8679100e+03   9.8301000e+03   9.8108000e+03   9.8023400e+03   9.9711200e+03   1.0797650e+04   8.9986800e+03   8.8760300e+03   9.6206700e+03   1.0051340e+04   9.8791000e+03   1.0590730e+04   9.5187200e+03   9.0498500e+03   9.8916400e+03   9.6178100e+03   1.0528680e+04   9.0381000e+03   1.0826350e+04   1.0097810e+04   9.0958800e+03   9.8673800e+03   1.0119390e+04   9.1958900e+03   8.9578900e+03   9.4445500e+03   9.8305200e+03   1.0070870e+04   9.4634800e+03   8.8219700e+03   9.1018000e+03   9.9738200e+03   1.0043960e+04   9.1155100e+03   9.3442000e+03   1.0432740e+04
   0.0000000e+00   3.9683940e+04   3.9813020e+04   4.0007000e+04   4.1458100e+04   3.9434100e+04   4.2408810e+04   3.9764860e+04   3.9442590e+04   4.1578170e+04   4.1560670e+04   4.0413450e+04   4.0319750e+04   4.1925860e+04   4.1745080e+04   4.1333350e+04   4.1434100e+04   4.1569800e+04   4.2259780e+04   4.1502910e+04   3.9720850e+04   4.1468590e+04   4.0416090e+04   4.1431040e+04   4.0230800e+04   4.1384050e+04   4.2374530e+04   3.9513970e+04   4.1195080e+04   4.0457060e+04   3.9782630e+04   3.9827050e+04   4.1219850e+04   4.1689210e+04   4.1227850e+04   4.2410320e+04   4.1493090e+04   4.1835060e+04   4.0726090e+04   4.1226780e+04   4.1976230e+04   4.0129140e+04   3.9774410e+04   4.2233420e+04   3.9658820e+04   4.1152010e+04   3.9656050e+04   4.1185820e+04   4.2249080e+04   4.0534730e+04   3.9454840e+04   4.0753110e+04   4.0534140e+04   4.1429560e+04   4.2325530e+04   4.1308410e+04   4.1605040e+04   4.0930340e+04   4.0059160e+04   4.1475370e+04   3.9688140e+04   4.0939440e+04   4.1462660e+04   3.9670850e+04   4.0831670e+04   4.0432950e+04   4.0945390e+04   4.0356510e+04   4.0893550e+04   3.9095390e+04   3.8100330e+04   3.8100330e+04   3.9657490e+04   3.7744900e+04   3.5707970e+04   3.6193500e+04   3.3892660e+04   3.5738470e+04   3.7876830e+04   3.7767440e+04   3.7739930e+04   3.7697520e+04   3.7971580e+04   4.0546490e+04   3.9399280e+04   3.9620000e+04   4.1453390e+04   3.9945490e+04   3.9062640e+04   3.9323150e+04   4.1926930e+04   4.0581200e+04   3.9914560e+04   4.0743050e+04   4.0068920e+04   3.9991340e+04   4.2358820e+04   4.2077500e+04   4.2120250e+04   4.0830430e+04   4.2217070e+04
   0.0000000e+00   3.4560000e+01   3.4500000e+01   3.2390000e+01   3.4450000e+01   3.2760000e+01   3.2230000e+01   3.2710000e+01   3.4000000e+01   3.3670000e+01   3.4460000e+01   3.4400000e+01   3.4020000e+01   3.3770000e+01   3.2100000e+01   3.2440000e+01   3.4120000e+01   3.4000000e+01   3.1940000e+01   3.3020000e+01   3.2610000e+01   3.3480000e+01   3.3360000e+01   3.3290000e+01   3.3570000e+01   3.1140000e+01   3.3250000e+01   3.2240000e+01   3.0550000e+01   3.2230000e+01   3.0670000e+01   3.0100000e+01   2.8780000e+01   2.9810000e+01   2.9100000e+01   2.8120000e+01   2.9460000e+01   3.0910000e+01   3.2000000e+01   3.0050000e+01   3.0470000e+01   3.1040000e+01   3.2770000e+01   3.2910000e+01   3.3720000e+01   3.1900000e+01   3.2680000e+01   3.3060000e+01   3.1950000e+01   3.3320000e+01   3.1820000e+01   3.2440000e+01   3.2570000e+01   3.2490000e+01   3.3430000e+01   3.3720000e+01   3.2600000e+01   3.2500000e+01   3.2530000e+01   3.3110000e+01   3.2240000e+01   3.2340000e+01   3.2400000e+01   3.3880000e+01   3.2520000e+01   3.3580000e+01   3.3560000e+01   3.3630000e+01   3.2560000e+01   3.3250000e+01   3.4440000e+01   3.2740000e+01   3.3080000e+01   3.2180000e+01   3.4250000e+01   3.3920000e+01   3.3410000e+01   3.2420000e+01   3.2480000e+01   3.3870000e+01   3.3500000e+01   3.3120000e+01   3.2340000e+01   3.2480000e+01   3.2300000e+01   3.4250000e+01   3.3830000e+01   3.3810000e+01   3.2410000e+01   3.3020000e+01   3.2320000e+01   3.3650000e+01   3.3500000e+01   3.2360000e+01   3.3930000e+01   3.3300000e+01   3.3690000e+01   3.3110000e+01   3.2640000e+01   3.2750000e+01   3.4120000e+01
   0.0000000e+00   1.1464100e+03   1.1807800e+03   1.1112000e+03   1.1146700e+03   1.2106800e+03   1.0684100e+03   1.0269600e+03   1.0914500e+03   1.0166400e+03   9.5356000e+02   1.0494700e+03   9.9005000e+02   1.0576800e+03   1.1015900e+03   1.2204500e+03   1.2466800e+03   1.1933000e+03   1.1224600e+03   1.2155300e+03   1.1482600e+03   1.2403000e+03   1.2921100e+03   1.2299100e+03   1.2585300e+03   1.3061500e+03   1.2237000e+03   1.3354500e+03   1.2717400e+03   1.2016300e+03   1.2144100e+03   1.2414800e+03   1.3129800e+03   1.3187800e+03   1.2848400e+03   1.2739500e+03   1.3357800e+03   1.3367600e+03   1.3476700e+03   1.3406500e+03   1.2535700e+03   1.3383100e+03   1.3437400e+03   1.3496500e+03   1.2013800e+03   1.2139600e+03   1.2031100e+03   1.1990200e+03   1.3262300e+03   1.3426600e+03   1.2726300e+03   1.2563900e+03   1.1999300e+03   1.3006900e+03   1.2308900e+03   1.2587100e+03   1.2053500e+03   1.2563600e+03   1.2489200e+03   1.3459700e+03   1.3394800e+03   1.1995600e+03   1.2448000e+03   1.2461900e+03   1.2440000e+03   1.3282000e+03   1.2421700e+03   1.3519000e+03   1.2742300e+03   1.2489200e+03   1.3226200e+03   1.3208700e+03   1.3406700e+03   1.2149800e+03   1.2961800e+03   1.2837500e+03   1.2712800e+03   1.3067500e+03   1.2845000e+03   1.2434900e+03   1.3570900e+03   1.3290600e+03   1.2875200e+03   1.2309700e+03   1.2902000e+03   1.3011900e+03   1.3513000e+03   1.2956300e+03   1.3099600e+03   1.3414000e+03   1.2006000e+03   1.2565900e+03   1.3308700e+03   1.2721600e+03   1.2085300e+03   1.2216900e+03   1.3080100e+03   1.2736300e+03   1.2448700e+03   1.3556300e+03   1.3427700e+03
   1.0000000e+00   4.8146000e+02   4.6492000e+02   4.4176000e+02   4.2641000e+02   4.7117000e+02   5.0251000e+02   5.0390000e+02   4.9921000e+02   4.5092000e+02   4.3784000e+02   4.2620000e+02   4.9836000e+02   4.5630000e+02   4.2545000e+02   4.5038000e+02   4.8250000e+02   4.6567000e+02   4.5631000e+02   4.1897000e+02   4.4752000e+02   4.7882000e+02   4.8378000e+02   4.2748000e+02   4.5797000e+02   4.4721000e+02   4.9076000e+02   4.6830000e+02   5.0827000e+02   4.4440000e+02   4.8323000e+02   5.1753000e+02   5.0782000e+02   5.2754000e+02   4.8999000e+02   4.6456000e+02   5.0223000e+02   4.5020000e+02   5.1535000e+02   4.4846000e+02   4.5635000e+02   5.1571000e+02   4.2851000e+02   4.6985000e+02   4.9591000e+02   4.2741000e+02   4.3663000e+02   5.0913000e+02   4.9770000e+02   4.8110000e+02   4.9192000e+02   4.9568000e+02   4.8616000e+02   5.0733000e+02   4.4129000e+02   4.4812000e+02   5.1944000e+02   5.1341000e+02   4.6080000e+02   5.0837000e+02   4.3927000e+02   4.5674000e+02   4.6283000e+02   4.5444000e+02   4.7782000e+02   4.5968000e+02   5.0618000e+02   4.9764000e+02   5.3037000e+02   5.6226000e+02   4.7956000e+02   4.9443000e+02   5.5229000e+02   5.8718000e+02   5.9619000e+02   6.5619000e+02   7.1085000e+02   6.4302000e+02   5.9000000e+02   5.2338000e+02   5.3649000e+02   5.3283000e+02   5.3709000e+02   4.6188000e+02   4.9862000e+02   5.3686000e+02   5.2547000e+02   5.2297000e+02   5.3907000e+02   4.9450000e+02   4.9798000e+02   4.8566000e+02   5.2777000e+02   4.9724000e+02   4.3945000e+02   4.9288000e+02   5.1140000e+02   4.2652000e+02   4.2286000e+02   4.5638000e+02   4.8711000e+02
   1.0000000e+00   2.6288380e+04   2.6534290e+04   2.7891770e+04   2.6030120e+04   2.6657050e+04   2.5939520e+04   2.5965000e+04   2.6135890e+04   2.6478460e+04   2.7661200e+04   2.5969950e+04   2.5886000e+04   2.5795660e+04   2.5760410e+04   2.7059300e+04   2.6672060e+04   2.7221950e+04   2.6578590e+04   2.6454780e+04   2.7627740e+04   2.6758580e+04   2.6173410e+04   2.7537140e+04   2.6618920e+04   2.6511180e+04   2.6885470e+04   2.6413010e+04   2.7555010e+04   2.6753270e+04   2.6943700e+04   2.7510830e+04   2.6997500e+04   2.7924350e+04   2.8195220e+04   2.7460190e+04   2.6788920e+04   2.6534690e+04   2.8628600e+04   2.6998160e+04   2.8970400e+04   2.7518880e+04   2.9059490e+04   2.9625280e+04   3.0106410e+04   3.0757120e+04   2.9955930e+04   3.0424140e+04   3.1061770e+04   2.8782790e+04   2.8440950e+04   2.8282680e+04   2.8049700e+04   2.7299750e+04   2.8045770e+04   2.8806900e+04   2.6891370e+04   2.6459150e+04   2.6630720e+04   2.8257420e+04   2.8297860e+04   2.6656800e+04   2.7262590e+04   2.6464450e+04   2.6399700e+04   2.5926340e+04   2.6684840e+04   2.6075620e+04   2.7201840e+04   2.7272710e+04   2.7277320e+04   2.7552760e+04   2.6874910e+04   2.6773370e+04   2.7364620e+04   2.5795450e+04   2.6557250e+04   2.6763210e+04   2.6967340e+04   2.5927620e+04   2.7997750e+04   2.7562330e+04   2.7117780e+04   2.7204330e+04   2.5772520e+04   2.5830460e+04   2.6964990e+04   2.6628680e+04   2.7077350e+04   2.7661480e+04   2.7473420e+04   2.7563360e+04   2.6150840e+04   2.6426820e+04   2.7518970e+04   2.6825950e+04   2.7043350e+04   2.7904810e+04   2.6690740e+04   2.7890200e+04   2.6134740e+04
   1.0000000e+00   2.7540000e+01   2.9220000e+01   2.8490000e+01   2.8490000e+01   3.0780000e+01   2.8800000e+01   3.4030000e+01   3.2120000e+01   3.4230000e+01   2.8180000e+01   3.4270000e+01   3.1570000e+01   3.4910000e+01   3.0490000e+01   3.3090000e+01   3.1040000e+01   3.4320000e+01   3.8010000e+01   3.9700000e+01   3.6570000e+01   4.3070000e+01   4.6720000e+01   4.1060000e+01   3.7470000e+01   3.8530000e+01   3.7190000e+01   3.1680000e+01   3.3090000e+01   3.1020000e+01   3.5270000e+01   3.1510000e+01   3.4480000e+01   2.9380000e+01   2.8370000e+01   3.0030000e+01   3.4230000e+01   3.3940000e+01   3.2470000e+01   2.7710000e+01   3.0490000e+01   3.0060000e+01   3.3240000e+01   2.8420000e+01   2.9830000e+01   3.2960000e+01   3.2570000e+01   3.3150000e+01   3.2190000e+01   2.7320000e+01   3.0980000e+01   3.1030000e+01   3.1360000e+01   3.0900000e+01   3.0060000e+01   2.8380000e+01   2.9320000e+01   2.9320000e+01   3.0970000e+01   3.1380000e+01   2.8870000e+01   3.4340000e+01   3.1870000e+01   3.2280000e+01   3.1050000e+01   2.8470000e+01   3.1400000e+01   2.9680000e+01   3.2440000e+01   2.8690000e+01   3.0570000e+01   2.9450000e+01   3.0770000e+01   3.2750000e+01   3.2930000e+01   3.2960000e+01   3.3750000e+01   3.1520000e+01   3.2920000e+01   2.9190000e+01   2.7400000e+01   3.3500000e+01   2.9660000e+01   2.7390000e+01   2.8440000e+01   2.8760000e+01   2.7950000e+01   3.4150000e+01   3.3570000e+01   3.4200000e+01   2.9910000e+01   3.2020000e+01   3.0080000e+01   2.9210000e+01   3.3270000e+01   3.0600000e+01   3.4240000e+01   3.0850000e+01   3.1240000e+01   2.7410000e+01   3.2190000e+01
   1.0000000e+00   4.4258000e+03   4.4809000e+03   4.3839200e+03   4.5495200e+03   4.5451600e+03   4.4326700e+03   4.4679800e+03   4.3824900e+03   4.5168300e+03   4.4439200e+03   4.5041700e+03   4.4815100e+03   4.4871000e+03   4.4218500e+03   4.4221700e+03   4.5014600e+03   4.4045000e+03   4.4773500e+03   4.3882200e+03   4.4247500e+03   4.3873900e+03   4.5304000e+03   4.4266200e+03   4.3690200e+03   4.3791400e+03   4.4240600e+03   4.3909900e+03   4.4365500e+03   4.5645300e+03   4.4241900e+03   4.3903600e+03   4.4583700e+03   4.5940200e+03   4.3897400e+03   4.5801900e+03   4.4102700e+03   4.5002900e+03   4.6041900e+03   4.5162600e+03   4.5581000e+03   4.5050400e+03   4.6054000e+03   4.4730300e+03   4.5859300e+03   4.4259500e+03   4.4845500e+03   4.5270300e+03   4.4831600e+03   4.5644500e+03   4.5536500e+03   4.4742600e+03   4.5651100e+03   4.5218700e+03   4.6191400e+03   4.4886500e+03   4.4911300e+03   4.5136500e+03   4.5001000e+03   4.5143000e+03   4.5326600e+03   4.3715300e+03   4.6207500e+03   4.6211100e+03   4.5383800e+03   4.4559300e+03   4.5008500e+03   4.4380600e+03   4.4150200e+03   4.4087600e+03   4.6120800e+03   4.4367200e+03   4.4787100e+03   4.4069000e+03   4.6304200e+03   4.6202600e+03   4.4281600e+03   4.5153100e+03   4.5538200e+03   4.6298000e+03   4.6606800e+03   4.5938700e+03   4.6824300e+03   4.6951100e+03   4.6540000e+03   4.8662600e+03   4.9984100e+03   5.0547500e+03   4.9335300e+03   4.8393300e+03   4.7810000e+03   4.7134700e+03   4.5040400e+03   4.6125600e+03   4.4791900e+03   4.4971900e+03   4.5584300e+03   4.5996500e+03   4.4443000e+03   4.5961200e+03   4.4064800e+03
   1.0000000e+00   2.3090000e+01   2.5780000e+01   2.3760000e+01   2.2400000e+01   2.3710000e+01   2.4540000e+01   2.2830000e+01   2.3380000e+01   2.5540000e+01   2.1470000e+01   2.4290000e+01   2.5640000e+01   2.4320000e+01   2.4920000e+01   2.3320000e+01   2.1780000e+01   2.2650000e+01   2.2410000e+01   2.4150000e+01   2.2050000e+01   2.4980000e+01   2.4830000e+01   2.5250000e+01   2.2030000e+01   2.2300000e+01   2.1270000e+01   2.2900000e+01   2.5620000e+01   2.3410000e+01   2.5180000e+01   2.4840000e+01   2.5690000e+01   2.3730000e+01   2.2190000e+01   2.4960000e+01   2.4580000e+01   2.4470000e+01   2.4050000e+01   2.2600000e+01   2.4930000e+01   2.5340000e+01   2.4620000e+01   2.4750000e+01   2.3260000e+01   2.3930000e+01   2.4950000e+01   2.5680000e+01   2.5820000e+01   2.4030000e+01   2.5830000e+01   2.5460000e+01   2.1930000e+01   2.2430000e+01   2.4850000e+01   2.1720000e+01   2.2880000e+01   2.4220000e+01   2.5370000e+01   2.5890000e+01   2.3700000e+01   2.4080000e+01   2.3460000e+01   2.4000000e+01   2.4430000e+01   2.1970000e+01   2.6460000e+01   2.4400000e+01   2.5550000e+01   2.7020000e+01   2.6160000e+01   2.8580000e+01   2.7870000e+01   2.6490000e+01   2.9670000e+01   2.9890000e+01   3.5250000e+01   2.9240000e+01   3.1260000e+01   2.8670000e+01   2.5090000e+01   2.7690000e+01   2.7680000e+01   2.4620000e+01   2.6990000e+01   2.6910000e+01   2.4430000e+01   2.3590000e+01   2.2280000e+01   2.1730000e+01   2.3410000e+01   2.5740000e+01   2.1890000e+01   2.4700000e+01   2.1710000e+01   2.3290000e+01   2.2870000e+01   2.3520000e+01   2.2840000e+01   2.3860000e+01   2.1730000e+01
   1.0000000e+00   1.4900000e+00   1.4700000e+00   1.5100000e+00   1.4500000e+00   1.4800000e+00   1.4500000e+00   1.4000000e+00   1.4300000e+00   1.5400000e+00   1.5400000e+00   1.5100000e+00   1.5000000e+00   1.4800000e+00   1.5500000e+00   1.6100000e+00   1.5500000e+00   1.6700000e+00   1.6100000e+00   1.7600000e+00   1.6100000e+00   1.6100000e+00   1.5500000e+00   1.5400000e+00   1.5900000e+00   1.4800000e+00   1.5400000e+00   1.5400000e+00   1.4500000e+00   1.4400000e+00   1.4400000e+00   1.4400000e+00   1.5000000e+00   1.4500000e+00   1.4100000e+00   1.4200000e+00   1.4200000e+00   1.4500000e+00   1.4800000e+00   1.3800000e+00   1.4700000e+00   1.4400000e+00   1.4500000e+00   1.4900000e+00   1.4300000e+00   1.4400000e+00   1.4600000e+00   1.3700000e+00   1.3600000e+00   1.4500000e+00   1.4200000e+00   1.4600000e+00   1.4100000e+00   1.3700000e+00   1.4200000e+00   1.4600000e+00   1.4000000e+00   1.4400000e+00   1.4200000e+00   1.4900000e+00   1.4900000e+00   1.4600000e+00   1.3900000e+00   1.4000000e+00   1.4200000e+00   1.3700000e+00   1.3700000e+00   1.4000000e+00   1.3600000e+00   1.4300000e+00   1.4000000e+00   1.3800000e+00   1.3700000e+00   1.4100000e+00   1.4700000e+00   1.4500000e+00   1.4600000e+00   1.4800000e+00   1.3700000e+00   1.4700000e+00   1.3900000e+00   1.4100000e+00   1.4700000e+00   1.4300000e+00   1.4400000e+00   1.4500000e+00   1.3900000e+00   1.4900000e+00   1.3700000e+00   1.4000000e+00   1.4300000e+00   1.3800000e+00   1.4300000e+00   1.3700000e+00   1.4400000e+00   1.4600000e+00   1.4400000e+00   1.3700000e+00   1.3600000e+00   1.3600000e+00   1.3900000e+00
   1.0000000e+00   6.2168260e+04   6.3811510e+04   6.4903520e+04   6.0270410e+04   6.1448880e+04   5.9205090e+04   6.1870800e+04   6.5957330e+04   5.9613500e+04   6.0695960e+04   6.0517220e+04   5.9142900e+04   6.5069960e+04   6.1469210e+04   6.5138620e+04   6.2069540e+04   6.5381360e+04   5.9137750e+04   6.3735480e+04   6.5346380e+04   5.8592670e+04   6.3295520e+04   6.4617360e+04   6.4840220e+04   6.1814680e+04   6.0454440e+04   5.9356380e+04   6.0165530e+04   6.3377780e+04   6.0138220e+04   6.1252640e+04   6.3681800e+04   6.3801510e+04   6.0365410e+04   5.9747630e+04   6.0718110e+04   6.5404510e+04   6.1036210e+04   6.4826500e+04   6.2013250e+04   6.0255500e+04   6.4845560e+04   5.8553720e+04   6.2418730e+04   5.8842600e+04   6.4924510e+04   6.1052140e+04   5.8453290e+04   6.1658980e+04   6.4382290e+04   6.4988330e+04   6.2691370e+04   6.4108030e+04   6.0090350e+04   6.2752270e+04   6.4298420e+04   6.4119850e+04   6.1450070e+04   6.3593340e+04   6.2977440e+04   6.0407580e+04   6.4520150e+04   6.2560720e+04   6.2959810e+04   6.6711490e+04   6.6368300e+04   6.1759560e+04   6.0832050e+04   6.4318660e+04   6.8101770e+04   6.4700410e+04   6.5430870e+04   6.3773290e+04   6.8101520e+04   7.0369710e+04   6.9692880e+04   7.4271590e+04   7.4663420e+04   7.5700910e+04   7.9499880e+04   7.6012360e+04   6.9935580e+04   6.8288150e+04   6.7927860e+04   6.9269310e+04   6.3455470e+04   6.3229500e+04   6.2325650e+04   6.3612830e+04   6.2268870e+04   6.6564670e+04   6.6093660e+04   6.1433310e+04   6.5642160e+04   6.5514850e+04   6.2113660e+04   6.1666910e+04   6.2106470e+04   5.8845530e+04   6.1391390e+04
   1.0000000e+00   5.7500000e+00   5.7900000e+00   5.5900000e+00   5.6400000e+00   5.8200000e+00   5.7000000e+00   5.6300000e+00   5.7600000e+00   5.6100000e+00   5.7700000e+00   5.5400000e+00   5.5100000e+00   5.6200000e+00   5.7900000e+00   5.6100000e+00   5.6300000e+00   5.6800000e+00   5.5700000e+00   5.7700000e+00   5.7100000e+00   5.7000000e+00   5.6000000e+00   5.5700000e+00   5.6100000e+00   5.8000000e+00   5.7600000e+00   5.6800000e+00   5.6400000e+00   5.7600000e+00   5.6300000e+00   5.6300000e+00   5.5500000e+00   5.5700000e+00   5.5900000e+00   5.5300000e+00   5.6500000e+00   5.5600000e+00   5.8000000e+00   5.7500000e+00   5.6500000e+00   5.5800000e+00   5.5900000e+00   5.8300000e+00   5.6900000e+00   5.6800000e+00   5.5500000e+00   5.6700000e+00   5.8400000e+00   5.6400000e+00   5.8600000e+00   5.9000000e+00   5.6900000e+00   5.6900000e+00   5.6900000e+00   5.9300000e+00   6.0000000e+00   6.0600000e+00   6.0200000e+00   6.0800000e+00   6.0100000e+00   6.2100000e+00   6.2300000e+00   6.1000000e+00   6.1800000e+00   6.0700000e+00   6.0400000e+00   5.8700000e+00   6.0000000e+00   5.9400000e+00   5.8800000e+00   5.8900000e+00   5.9100000e+00   5.8200000e+00   5.7200000e+00   5.5900000e+00   5.7400000e+00   5.6800000e+00   5.7600000e+00   5.6900000e+00   5.8400000e+00   5.7000000e+00   5.7900000e+00   5.7400000e+00   5.6400000e+00   5.6400000e+00   5.6600000e+00   5.6300000e+00   5.5200000e+00   5.8200000e+00   5.6700000e+00   5.8200000e+00   5.8000000e+00   5.6700000e+00   5.6900000e+00   5.6800000e+00   5.6500000e+00   5.8000000e+00   5.7100000e+00   5.6200000e+00   5.5200000e+00
   0.0000000e+00   1.0274880e+05   1.0421925e+05   1.1903135e+05   9.7198780e+04   1.0614752e+05   1.0258153e+05   1.0404688e+05   1.1559218e+05   1.1289590e+05   1.1722165e+05   1.1094720e+05   1.0358042e+05   1.0423927e+05   1.2106328e+05   1.0589780e+05   1.0419333e+05   1.0880690e+05   1.1625771e+05   9.8515310e+04   1.0117390e+05   1.1923591e+05   1.0042709e+05   9.9078750e+04   1.0331498e+05   1.0514745e+05   9.7022460e+04   1.0635600e+05   1.1798415e+05   9.9065770e+04   1.1407143e+05   9.6324700e+04   1.0409158e+05   9.7260340e+04   1.1756276e+05   9.9464990e+04   1.2015218e+05   1.0251300e+05   1.1821320e+05   1.0863732e+05   1.0109335e+05   1.0729936e+05   1.1838982e+05   1.1694075e+05   1.1183965e+05   1.0861766e+05   1.1047247e+05   9.7789510e+04   1.1390683e+05   1.0833861e+05   1.0096751e+05   1.1355809e+05   1.1104009e+05   9.9081610e+04   1.0077073e+05   1.1412873e+05   1.0566166e+05   1.1808099e+05   1.0247662e+05   1.2137540e+05   1.0252742e+05   1.1735727e+05   1.0809415e+05   1.1547501e+05   1.1334951e+05   1.1117412e+05   1.0519923e+05   1.0929234e+05   1.0052520e+05   1.1128975e+05   1.2080472e+05   1.1174772e+05   1.0352137e+05   9.7479060e+04   1.1649179e+05   9.4468610e+04   9.8277670e+04   9.4680760e+04   9.1794620e+04   1.0295506e+05   9.1699360e+04   9.6380070e+04   8.4970220e+04   9.9883070e+04   8.2101100e+04   7.1106100e+04   6.2392970e+04   6.5907800e+04   6.1551540e+04   7.9487480e+04   8.6658120e+04   9.9175920e+04   9.0969030e+04   9.7964780e+04   9.1764930e+04   9.9317990e+04   1.1141386e+05   1.1511042e+05   1.1643196e+05   1.1329196e+05   1.0157249e+05
   0.0000000e+00   4.9646000e+02   4.9153000e+02   4.5100000e+02   4.8879000e+02   4.9470000e+02   4.8857000e+02   5.0397000e+02   4.9135000e+02   4.5294000e+02   5.0009000e+02   4.7991000e+02   4.7198000e+02   4.7522000e+02   4.5470000e+02   4.9852000e+02   4.9726000e+02   4.9923000e+02   4.5182000e+02   4.7981000e+02   4.4796000e+02   4.4634000e+02   4.6442000e+02   4.6065000e+02   4.4619000e+02   4.9206000e+02   4.7745000e+02   4.9675000e+02   4.9245000e+02   4.3895000e+02   4.8502000e+02   4.8833000e+02   4.5097000e+02   4.8184000e+02   4.5847000e+02   4.3747000e+02   4.4256000e+02   4.2116000e+02   4.5036000e+02   4.1235000e+02   4.0339000e+02   4.3256000e+02   3.8584000e+02   3.5172000e+02   3.6601000e+02   3.5280000e+02   3.9388000e+02   4.0611000e+02   3.8576000e+02   4.3426000e+02   4.4686000e+02   4.1100000e+02   4.4076000e+02   4.5743000e+02   4.7354000e+02   4.6272000e+02   4.5374000e+02   4.4803000e+02   4.5569000e+02   4.5340000e+02   4.5142000e+02   4.4063000e+02   4.9293000e+02   4.6651000e+02   4.9354000e+02   4.5357000e+02   4.9128000e+02   4.4505000e+02   4.5068000e+02   4.7460000e+02   4.5647000e+02   5.0410000e+02   4.5967000e+02   4.9366000e+02   4.8782000e+02   4.9446000e+02   4.7531000e+02   4.9109000e+02   4.4839000e+02   4.7113000e+02   4.8242000e+02   4.8147000e+02   4.4652000e+02   4.8668000e+02   4.5441000e+02   4.6421000e+02   4.7277000e+02   4.5067000e+02   4.6493000e+02   4.7643000e+02   4.5517000e+02   4.5510000e+02   4.5878000e+02   4.7777000e+02   4.8275000e+02   4.7377000e+02   4.9493000e+02   4.9898000e+02   4.4984000e+02   4.8213000e+02   4.4735000e+02
   1.0000000e+00   1.1500000e+00   1.1300000e+00   1.1100000e+00   1.1200000e+00   1.1900000e+00   1.2300000e+00   1.1500000e+00   1.2600000e+00   1.1000000e+00   1.1600000e+00   1.1100000e+00   1.1700000e+00   1.1900000e+00   1.2200000e+00   1.1000000e+00   1.2400000e+00   1.1500000e+00   1.2000000e+00   1.1900000e+00   1.1800000e+00   1.2300000e+00   1.1600000e+00   1.2600000e+00   1.2500000e+00   1.1200000e+00   1.2400000e+00   1.2100000e+00   1.1100000e+00   1.1200000e+00   1.1400000e+00   1.2500000e+00   1.1600000e+00   1.2400000e+00   1.1200000e+00   1.1900000e+00   1.1600000e+00   1.1700000e+00   1.2900000e+00   1.2000000e+00   1.1600000e+00   1.2800000e+00   1.2700000e+00   1.2900000e+00   1.2800000e+00   1.4500000e+00   1.4100000e+00   1.4500000e+00   1.4300000e+00   1.3100000e+00   1.3500000e+00   1.3300000e+00   1.2400000e+00   1.3100000e+00   1.2200000e+00   1.3000000e+00   1.2700000e+00   1.2500000e+00   1.1600000e+00   1.1200000e+00   1.1200000e+00   1.2300000e+00   1.1400000e+00   1.2100000e+00   1.2500000e+00   1.2500000e+00   1.2200000e+00   1.1800000e+00   1.2600000e+00   1.1500000e+00   1.2500000e+00   1.2000000e+00   1.2200000e+00   1.2100000e+00   1.1300000e+00   1.2200000e+00   1.2500000e+00   1.1300000e+00   1.1700000e+00   1.1900000e+00   1.1100000e+00   1.1300000e+00   1.1800000e+00   1.1600000e+00   1.2200000e+00   1.1600000e+00   1.1300000e+00   1.1500000e+00   1.1600000e+00   1.1600000e+00   1.2100000e+00   1.1600000e+00   1.1000000e+00   1.1800000e+00   1.2000000e+00   1.1500000e+00   1.1600000e+00   1.1000000e+00   1.1900000e+00   1.1000000e+00   1.2100000e+00
   0.0000000e+00   1.2156000e+02   1.2456000e+02   1.1056000e+02   1.2286000e+02   1.2064000e+02   1.2244000e+02   1.1889000e+02   1.2080000e+02   1.1795000e+02   1.1373000e+02   1.2362000e+02   1.1704000e+02   1.1566000e+02   1.2115000e+02   1.1822000e+02   1.1522000e+02   1.1572000e+02   1.1098000e+02   1.2009000e+02   1.1776000e+02   1.2095000e+02   1.1676000e+02   1.1182000e+02   1.1008000e+02   1.1747000e+02   1.1488000e+02   1.1133000e+02   1.1802000e+02   1.1484000e+02   1.2151000e+02   1.2432000e+02   1.1267000e+02   1.1010000e+02   1.1497000e+02   1.0966000e+02   1.2039000e+02   1.1794000e+02   1.2158000e+02   1.1949000e+02   1.2385000e+02   1.2224000e+02   1.1934000e+02   1.1309000e+02   1.1988000e+02   1.1780000e+02   1.1895000e+02   1.2140000e+02   1.2118000e+02   1.1998000e+02   1.1739000e+02   1.0777000e+02   1.1629000e+02   1.1180000e+02   1.1072000e+02   1.0994000e+02   9.9710000e+01   1.0108000e+02   1.0304000e+02   1.0129000e+02   8.8080000e+01   9.1900000e+01   8.1070000e+01   8.6300000e+01   9.0160000e+01   1.0487000e+02   9.9670000e+01   1.0047000e+02   1.1332000e+02   1.0918000e+02   1.1262000e+02   1.0662000e+02   1.1121000e+02   1.0975000e+02   1.1664000e+02   1.1060000e+02   1.1385000e+02   1.1553000e+02   1.1109000e+02   1.1138000e+02   1.1764000e+02   1.2169000e+02   1.1501000e+02   1.1725000e+02   1.1451000e+02   1.2073000e+02   1.2422000e+02   1.1926000e+02   1.2068000e+02   1.2353000e+02   1.1041000e+02   1.2450000e+02   1.2474000e+02   1.2073000e+02   1.1720000e+02   1.1917000e+02   1.1842000e+02   1.1685000e+02   1.1927000e+02   1.1606000e+02   1.1579000e+02
   0.0000000e+00   6.3100000e+00   6.6100000e+00   6.3000000e+00   6.5200000e+00   6.2300000e+00   6.5700000e+00   6.4700000e+00   6.6000000e+00   6.3000000e+00   6.2900000e+00   6.2400000e+00   6.4300000e+00   6.3200000e+00   6.4900000e+00   6.5400000e+00   6.4600000e+00   6.1700000e+00   6.5600000e+00   6.3400000e+00   6.3000000e+00   6.5500000e+00   6.6000000e+00   6.3700000e+00   6.3800000e+00   6.3500000e+00   6.5800000e+00   6.1900000e+00   6.2400000e+00   6.5900000e+00   6.2000000e+00   6.5800000e+00   6.3100000e+00   6.1800000e+00   6.4400000e+00   6.5500000e+00   6.1700000e+00   6.4100000e+00   6.3600000e+00   6.3900000e+00   6.3700000e+00   6.1500000e+00   6.3800000e+00   6.2200000e+00   6.4100000e+00   6.3100000e+00   6.4600000e+00   6.4800000e+00   6.3600000e+00   6.5000000e+00   6.2000000e+00   6.2900000e+00   6.4000000e+00   6.0900000e+00   5.9600000e+00   6.1700000e+00   6.2300000e+00   6.0700000e+00   6.2200000e+00   5.8500000e+00   6.0200000e+00   5.9200000e+00   5.4700000e+00   5.7500000e+00   5.5100000e+00   5.7100000e+00   5.8500000e+00   5.7700000e+00   5.7900000e+00   6.0800000e+00   6.1100000e+00   6.3100000e+00   6.3500000e+00   6.3000000e+00   5.9900000e+00   6.1800000e+00   6.1200000e+00   6.1100000e+00   6.3400000e+00   6.2100000e+00   6.3000000e+00   6.2100000e+00   6.3500000e+00   6.3800000e+00   6.2300000e+00   6.1800000e+00   6.3300000e+00   6.4700000e+00   6.3600000e+00   6.2000000e+00   6.3000000e+00   6.5400000e+00   6.1500000e+00   6.1800000e+00   6.3500000e+00   6.4300000e+00   6.3800000e+00   6.3900000e+00   6.5200000e+00   6.5300000e+00   6.3100000e+00
   1.0000000e+00   1.2890000e+01   1.3280000e+01   1.3250000e+01   1.2740000e+01   1.2930000e+01   1.3120000e+01   1.3500000e+01   1.2190000e+01   1.3380000e+01   1.3450000e+01   1.2570000e+01   1.2680000e+01   1.3390000e+01   1.2760000e+01   1.2640000e+01   1.1280000e+01   1.2410000e+01   1.2580000e+01   1.2540000e+01   1.2050000e+01   1.2170000e+01   1.1380000e+01   1.3030000e+01   1.3270000e+01   1.2980000e+01   1.2910000e+01   1.2070000e+01   1.2220000e+01   1.1590000e+01   1.3460000e+01   1.2960000e+01   1.2330000e+01   1.2500000e+01   1.3310000e+01   1.3490000e+01   1.2450000e+01   1.1480000e+01   1.2460000e+01   1.2020000e+01   1.2650000e+01   1.2020000e+01   1.3660000e+01   1.1710000e+01   1.2070000e+01   1.2420000e+01   1.2080000e+01   1.2220000e+01   1.2050000e+01   1.3220000e+01   1.3160000e+01   1.2880000e+01   1.2670000e+01   1.1620000e+01   1.1910000e+01   1.2770000e+01   1.3020000e+01   1.1760000e+01   1.1970000e+01   1.2520000e+01   1.2690000e+01   1.1490000e+01   1.2040000e+01   1.2960000e+01   1.2160000e+01   1.2700000e+01   1.2870000e+01   1.3180000e+01   1.3510000e+01   1.2060000e+01   1.3000000e+01   1.3010000e+01   1.2550000e+01   1.2840000e+01   1.3590000e+01   1.2590000e+01   1.2840000e+01   1.4100000e+01   1.2430000e+01   1.3070000e+01   1.4710000e+01   1.3930000e+01   1.5720000e+01   1.3900000e+01   1.6800000e+01   1.7620000e+01   1.7410000e+01   1.5980000e+01   1.5770000e+01   1.3930000e+01   1.3690000e+01   1.4320000e+01   1.3820000e+01   1.2410000e+01   1.3230000e+01   1.3950000e+01   1.3930000e+01   1.3250000e+01   1.2570000e+01   1.2170000e+01   1.3650000e+01
   1.0000000e+00   6.3922100e+03   6.5524900e+03   6.6335400e+03   6.1733400e+03   6.4432900e+03   6.4999500e+03   6.4130400e+03   6.1726100e+03   6.5805200e+03   6.2274200e+03   6.3407400e+03   6.6339200e+03   6.2604800e+03   6.1973800e+03   6.6053400e+03   6.5556000e+03   6.4409100e+03   6.6171600e+03   6.3891900e+03   6.3242000e+03   6.4658200e+03   6.2413000e+03   6.3702500e+03   6.3813900e+03   6.3948300e+03   6.2189200e+03   6.4953600e+03   6.5750300e+03   6.2433700e+03   6.5979200e+03   6.5039000e+03   6.2263500e+03   6.6734000e+03   6.5849300e+03   6.3897300e+03   6.3788300e+03   6.3667700e+03   6.3907500e+03   6.4153800e+03   6.2618600e+03   6.1841500e+03   6.2483400e+03   6.2670400e+03   6.4610300e+03   6.3228500e+03   6.6629600e+03   6.5720200e+03   6.2163600e+03   6.6564300e+03   6.3005900e+03   6.2802100e+03   6.3994700e+03   6.5116900e+03   6.3441700e+03   6.6036300e+03   6.4407500e+03   6.2780300e+03   6.4428300e+03   6.2556200e+03   6.3731200e+03   6.5801600e+03   6.5516300e+03   6.6034500e+03   6.6989700e+03   6.6361000e+03   6.3749300e+03   6.6666100e+03   6.6549500e+03   6.5240200e+03   6.6084800e+03   6.6790600e+03   6.6682400e+03   7.1227500e+03   6.8325900e+03   7.3148500e+03   7.0756200e+03   7.4185500e+03   7.3654300e+03   7.3032800e+03   6.8712200e+03   7.0117300e+03   6.6585700e+03   6.9376000e+03   6.9297600e+03   6.7377300e+03   6.5716300e+03   6.6498800e+03   6.4570200e+03   6.3773700e+03   6.4151000e+03   6.6908800e+03   6.2804500e+03   6.6444300e+03   6.3236300e+03   6.2926300e+03   6.4512600e+03   6.6850400e+03   6.6222900e+03   6.5013300e+03   6.5184100e+03
   0.0000000e+00   4.1738000e+02   4.1554000e+02   4.0687000e+02   4.0016000e+02   4.3259000e+02   4.2522000e+02   4.4316000e+02   4.4832000e+02   4.3867000e+02   4.0292000e+02   4.0508000e+02   3.9926000e+02   4.1025000e+02   3.8953000e+02   4.0634000e+02   4.3754000e+02   4.4037000e+02   4.1047000e+02   4.3027000e+02   4.2679000e+02   4.2735000e+02   3.9473000e+02   4.3143000e+02   4.2678000e+02   4.0003000e+02   4.1024000e+02   4.2270000e+02   4.4202000e+02   4.3020000e+02   3.9694000e+02   4.0358000e+02   4.3901000e+02   4.0808000e+02   4.0195000e+02   4.3083000e+02   4.1022000e+02   4.2567000e+02   4.2047000e+02   3.7585000e+02   3.9522000e+02   3.8410000e+02   4.1316000e+02   3.8966000e+02   3.6098000e+02   3.9716000e+02   3.7295000e+02   3.1551000e+02   3.1996000e+02   2.9668000e+02   3.1139000e+02   3.5688000e+02   3.7541000e+02   3.5993000e+02   3.7097000e+02   3.7566000e+02   3.9963000e+02   3.8529000e+02   4.2400000e+02   3.7512000e+02   4.2080000e+02   4.1130000e+02   4.0245000e+02   4.1577000e+02   3.8796000e+02   4.3328000e+02   4.3609000e+02   4.2476000e+02   3.8961000e+02   4.3160000e+02   3.9625000e+02   4.3481000e+02   4.0266000e+02   4.3662000e+02   4.0653000e+02   4.4603000e+02   4.2062000e+02   4.1627000e+02   4.0581000e+02   3.9305000e+02   4.3132000e+02   4.4090000e+02   4.4361000e+02   4.2594000e+02   4.1654000e+02   4.1769000e+02   4.3679000e+02   4.2018000e+02   4.3383000e+02   4.1952000e+02   4.0031000e+02   4.3373000e+02   4.0621000e+02   4.3458000e+02   4.1397000e+02   3.9877000e+02   4.4578000e+02   4.2246000e+02   4.0056000e+02   4.0362000e+02   3.9343000e+02
   1.0000000e+00   2.1963830e+04   2.3023150e+04   2.2743760e+04   2.1918750e+04   2.2741600e+04   2.2780890e+04   2.2798460e+04   2.2957830e+04   2.2449050e+04   2.2621930e+04   2.2942180e+04   2.3036650e+04   2.2210280e+04   2.3206990e+04   2.2072050e+04   2.2326710e+04   2.2080100e+04   2.2407330e+04   2.2694970e+04   2.2884020e+04   2.2486960e+04   2.3071740e+04   2.3049550e+04   2.3475130e+04   2.3205710e+04   2.2334080e+04   2.2718560e+04   2.3353520e+04   2.2615860e+04   2.4028520e+04   2.3539190e+04   2.4639830e+04   2.4880200e+04   2.5026530e+04   2.4273600e+04   2.5009980e+04   2.4932880e+04   2.5123530e+04   2.4749710e+04   2.3183860e+04   2.4357230e+04   2.3584870e+04   2.3414580e+04   2.2659340e+04   2.2416980e+04   2.3572530e+04   2.2704500e+04   2.2623980e+04   2.2481510e+04   2.2849740e+04   2.3152570e+04   2.2882090e+04   2.2298950e+04   2.2381490e+04   2.3055210e+04   2.2289080e+04   2.2625480e+04   2.2285270e+04   2.3329850e+04   2.2378560e+04   2.2804720e+04   2.2290800e+04   2.1903800e+04   2.2530390e+04   2.3264660e+04   2.2193680e+04   2.2787460e+04   2.2468460e+04   2.2128500e+04   2.2773740e+04   2.3115650e+04   2.1859130e+04   2.2440390e+04   2.2422920e+04   2.3117720e+04   2.2371170e+04   2.2195030e+04   2.3146460e+04   2.3279440e+04   2.2301180e+04   2.3270770e+04   2.2594600e+04   2.2535020e+04   2.2124340e+04   2.2876050e+04   2.2162520e+04   2.2019900e+04   2.3305530e+04   2.2698680e+04   2.2698600e+04   2.2097010e+04   2.2106710e+04   2.3092300e+04   2.3243180e+04   2.2264910e+04   2.3208300e+04   2.3051000e+04   2.2145700e+04   2.3121200e+04   2.2581770e+04
   0.0000000e+00   7.1310000e+01   6.8180000e+01   6.8080000e+01   6.6930000e+01   6.8230000e+01   6.6410000e+01   6.7530000e+01   6.6830000e+01   6.9060000e+01   6.9790000e+01   7.0860000e+01   6.6540000e+01   6.7090000e+01   6.9080000e+01   6.4930000e+01   6.8530000e+01   6.3940000e+01   6.6060000e+01   6.4080000e+01   5.6900000e+01   5.5390000e+01   5.7730000e+01   6.1170000e+01   6.2890000e+01   6.4190000e+01   6.4220000e+01   6.6180000e+01   6.6320000e+01   6.7190000e+01   6.8740000e+01   6.9260000e+01   6.8570000e+01   6.7890000e+01   6.9380000e+01   7.0290000e+01   6.7700000e+01   7.0930000e+01   6.7890000e+01   7.0040000e+01   7.0620000e+01   7.0570000e+01   6.9190000e+01   6.7380000e+01   6.6880000e+01   6.7620000e+01   6.7890000e+01   6.6960000e+01   6.8630000e+01   7.1730000e+01   7.1360000e+01   7.0070000e+01   6.6070000e+01   7.0440000e+01   6.8080000e+01   6.8390000e+01   6.6850000e+01   6.6670000e+01   7.1310000e+01   6.8520000e+01   6.7970000e+01   6.8630000e+01   6.6400000e+01   6.8440000e+01   7.0990000e+01   7.0280000e+01   7.1690000e+01   6.8480000e+01   7.0020000e+01   7.1750000e+01   7.1310000e+01   6.6670000e+01   6.6790000e+01   6.9710000e+01   7.1180000e+01   6.9400000e+01   7.0860000e+01   7.1240000e+01   6.7690000e+01   6.9660000e+01   6.9260000e+01   7.0630000e+01   7.0750000e+01   6.9770000e+01   6.9800000e+01   6.7250000e+01   7.1200000e+01   7.0100000e+01   6.8300000e+01   7.0190000e+01   6.6530000e+01   7.1240000e+01   6.7400000e+01   7.0750000e+01   6.9840000e+01   6.8470000e+01   6.9940000e+01   7.0580000e+01   6.8130000e+01   6.7280000e+01   6.8620000e+01
   0.0000000e+00   9.3000000e-01   9.7000000e-01   1.0200000e+00   9.1000000e-01   9.5000000e-01   9.6000000e-01   9.5000000e-01   1.0500000e+00   9.2000000e-01   1.0400000e+00   9.1000000e-01   1.0400000e+00   9.1000000e-01   1.0400000e+00   1.0100000e+00   1.0400000e+00   1.0300000e+00   1.0000000e+00   1.0700000e+00   1.0200000e+00   9.5000000e-01   9.5000000e-01   9.6000000e-01   1.0400000e+00   1.0600000e+00   9.9000000e-01   1.0500000e+00   9.0000000e-01   9.4000000e-01   9.3000000e-01   1.0400000e+00   1.0900000e+00   9.2000000e-01   1.0500000e+00   1.0200000e+00   1.0000000e+00   9.7000000e-01   1.0900000e+00   1.1100000e+00   1.0000000e+00   1.0000000e+00   9.8000000e-01   9.1000000e-01   9.8000000e-01   9.8000000e-01   1.0000000e+00   9.3000000e-01   9.9000000e-01   9.5000000e-01   9.6000000e-01   1.0400000e+00   1.1100000e+00   1.0200000e+00   1.0800000e+00   9.0000000e-01   9.2000000e-01   9.7000000e-01   9.5000000e-01   9.7000000e-01   1.0700000e+00   9.6000000e-01   1.0500000e+00   9.0000000e-01   8.9000000e-01   9.5000000e-01   9.8000000e-01   8.2000000e-01   9.1000000e-01   9.1000000e-01   8.9000000e-01   8.4000000e-01   5.8000000e-01   4.8000000e-01   6.8000000e-01   7.0000000e-01   7.4000000e-01   9.3000000e-01   9.7000000e-01   8.2000000e-01   9.7000000e-01   1.0200000e+00   9.2000000e-01   9.0000000e-01   9.9000000e-01   9.6000000e-01   1.0500000e+00   9.3000000e-01   9.8000000e-01   1.0600000e+00   9.2000000e-01   9.6000000e-01   9.9000000e-01   1.0400000e+00   1.0400000e+00   9.8000000e-01   9.9000000e-01   9.9000000e-01   9.9000000e-01   1.0400000e+00   1.1000000e+00
   0.0000000e+00   2.8000000e+00   2.5300000e+00   2.6400000e+00   2.4100000e+00   2.5100000e+00   2.7900000e+00   2.7100000e+00   2.7700000e+00   2.6500000e+00   2.5500000e+00   2.5700000e+00   2.5700000e+00   2.5300000e+00   2.6000000e+00   2.7800000e+00   2.5800000e+00   2.8100000e+00   2.7900000e+00   2.4000000e+00   2.8200000e+00   2.8300000e+00   2.7400000e+00   2.5700000e+00   2.4700000e+00   2.6400000e+00   2.7600000e+00   2.5400000e+00   2.4500000e+00   2.5100000e+00   2.8200000e+00   2.5000000e+00   2.7300000e+00   2.8000000e+00   2.7200000e+00   2.6500000e+00   2.6100000e+00   2.4800000e+00   2.7000000e+00   2.7500000e+00   2.5500000e+00   2.6000000e+00   2.3700000e+00   2.5700000e+00   2.4800000e+00   2.4800000e+00   2.6800000e+00   2.5000000e+00   2.4000000e+00   2.5700000e+00   2.3200000e+00   2.1700000e+00   2.1100000e+00   2.1800000e+00   1.8100000e+00   1.9000000e+00   1.8800000e+00   2.0300000e+00   2.2600000e+00   2.4200000e+00   2.3800000e+00   2.3700000e+00   2.4400000e+00   2.2800000e+00   2.4200000e+00   2.3500000e+00   2.7100000e+00   2.4300000e+00   2.7400000e+00   2.3600000e+00   2.4700000e+00   2.6400000e+00   2.4500000e+00   2.3800000e+00   2.5900000e+00   2.6800000e+00   2.4500000e+00   2.8000000e+00   2.6000000e+00   2.7800000e+00   2.8100000e+00   2.7700000e+00   2.5000000e+00   2.6900000e+00   2.8200000e+00   2.5800000e+00   2.5300000e+00   2.5500000e+00   2.6500000e+00   2.7900000e+00   2.6400000e+00   2.4400000e+00   2.4800000e+00   2.4800000e+00   2.4900000e+00   2.7800000e+00   2.7200000e+00   2.7600000e+00   2.8300000e+00   2.6500000e+00   2.7600000e+00
   0.0000000e+00   2.0905400e+03   2.0642700e+03   2.3038200e+03   2.2025600e+03   2.3058100e+03   2.2982900e+03   2.3426800e+03   2.1893400e+03   2.0126600e+03   2.3113900e+03   2.1516300e+03   2.0132900e+03   2.0468000e+03   2.2418500e+03   1.9813800e+03   2.1333800e+03   2.0262000e+03   2.0426900e+03   1.8020800e+03   1.8803900e+03   1.8410600e+03   1.7054000e+03   1.5565700e+03   1.4535800e+03   1.2146400e+03   1.6234700e+03   1.4502300e+03   1.8582300e+03   1.9571100e+03   1.8275700e+03   2.1306000e+03   1.8394000e+03   1.9400900e+03   2.2096300e+03   2.0272800e+03   2.2079000e+03   2.0774600e+03   2.3379000e+03   2.1079000e+03   2.1241600e+03   1.9961800e+03   2.3473600e+03   2.1525600e+03   2.0570600e+03   2.3424300e+03   2.2136700e+03   2.3433800e+03   2.2500500e+03   2.2269800e+03   2.3427300e+03   2.2465100e+03   2.0051100e+03   2.0521300e+03   2.3373200e+03   2.0050600e+03   2.1456500e+03   2.1010800e+03   2.3223000e+03   2.3170300e+03   2.0525600e+03   2.0889400e+03   1.9998500e+03   2.3378600e+03   2.0783200e+03   2.1904600e+03   2.2944300e+03   1.9935800e+03   2.3537300e+03   2.3695200e+03   2.1934300e+03   2.0638900e+03   2.2693400e+03   1.9990200e+03   2.1712100e+03   2.2903000e+03   2.0890400e+03   2.2741800e+03   1.9945200e+03   2.1853300e+03   2.1190500e+03   1.9983900e+03   2.1277100e+03   2.2717900e+03   2.1729700e+03   2.2429100e+03   2.3633100e+03   2.1783900e+03   2.1587500e+03   2.0516600e+03   2.0001700e+03   2.2863100e+03   2.0770600e+03   2.0610800e+03   2.3197100e+03   2.3469400e+03   2.1504600e+03   2.3492600e+03   2.3739300e+03   2.2039000e+03   2.0284900e+03
   0.0000000e+00   1.0378940e+04   9.7886200e+03   1.0567940e+04   9.9360900e+03   1.0569810e+04   1.0562850e+04   1.0390210e+04   1.0276570e+04   9.8830800e+03   9.7526900e+03   1.0027920e+04   1.0062720e+04   9.8689800e+03   9.9553800e+03   9.7013000e+03   1.0343870e+04   1.0097920e+04   1.0513810e+04   1.0050880e+04   1.0522140e+04   1.0090000e+04   1.0181820e+04   9.6763300e+03   1.0269250e+04   1.0174340e+04   9.7932000e+03   1.0516230e+04   1.0241070e+04   9.9416800e+03   9.8318800e+03   9.7224700e+03   1.0085500e+04   9.7525700e+03   9.2795200e+03   9.6738200e+03   9.7301100e+03   9.4288400e+03   9.2317400e+03   8.5936300e+03   8.4058300e+03   8.9213500e+03   9.2447700e+03   9.5334900e+03   9.7890300e+03   9.1187200e+03   9.5001900e+03   9.3515200e+03   1.0240100e+04   9.7333200e+03   9.6542400e+03   9.9843200e+03   9.9489600e+03   9.9966500e+03   1.0197800e+04   1.0347330e+04   1.0082020e+04   1.0077260e+04   1.0387600e+04   1.0301910e+04   1.0378570e+04   9.7875300e+03   1.0184140e+04   1.0169740e+04   1.0466640e+04   1.0335170e+04   9.7757600e+03   9.7724400e+03   1.0510680e+04   1.0256850e+04   9.7331400e+03   9.7262500e+03   1.0294620e+04   1.0535010e+04   9.9093900e+03   1.0115140e+04   1.0373640e+04   1.0449030e+04   1.0487500e+04   1.0191580e+04   9.8757300e+03   1.0436730e+04   1.0349510e+04   9.9763000e+03   1.0510310e+04   1.0585590e+04   1.0469130e+04   1.0131100e+04   9.9381500e+03   1.0576740e+04   1.0568220e+04   9.8744700e+03   9.9026600e+03   1.0025860e+04   1.0387570e+04   1.0598310e+04   1.0254460e+04   1.0246650e+04   9.7881700e+03   1.0352930e+04   1.0294610e+04
   1.0000000e+00   2.1700000e+00   2.2200000e+00   2.2500000e+00   2.1700000e+00   2.2400000e+00   2.2000000e+00   2.1800000e+00   2.3100000e+00   2.2500000e+00   2.3600000e+00   2.4100000e+00   2.4800000e+00   2.5600000e+00   2.4700000e+00   2.3500000e+00   2.3600000e+00   2.2600000e+00   2.3000000e+00   2.2500000e+00   2.1800000e+00   2.2100000e+00   2.2900000e+00   2.2800000e+00   2.1400000e+00   2.2000000e+00   2.1700000e+00   2.1700000e+00   2.2200000e+00   2.2100000e+00   2.1300000e+00   2.1800000e+00   2.2600000e+00   2.1000000e+00   2.1900000e+00   2.2400000e+00   2.1600000e+00   2.1100000e+00   2.1200000e+00   2.2600000e+00   2.1200000e+00   2.1900000e+00   2.2300000e+00   2.2300000e+00   2.2300000e+00   2.1700000e+00   2.1900000e+00   2.2600000e+00   2.1800000e+00   2.2200000e+00   2.1100000e+00   2.2400000e+00   2.2200000e+00   2.1900000e+00   2.2300000e+00   2.2200000e+00   2.1700000e+00   2.2600000e+00   2.2300000e+00   2.2100000e+00   2.2500000e+00   2.1900000e+00   2.1700000e+00   2.1900000e+00   2.2200000e+00   2.1100000e+00   2.2400000e+00   2.1400000e+00   2.1700000e+00   2.2200000e+00   2.1200000e+00   2.1400000e+00   2.1100000e+00   2.1300000e+00   2.2300000e+00   2.1100000e+00   2.2000000e+00   2.1000000e+00   2.2500000e+00   2.1100000e+00   2.1900000e+00   2.1800000e+00   2.2300000e+00   2.2200000e+00   2.1800000e+00   2.2400000e+00   2.1700000e+00   2.1200000e+00   2.1700000e+00   2.2100000e+00   2.1800000e+00   2.1100000e+00   2.2300000e+00   2.2000000e+00   2.1900000e+00   2.1600000e+00   2.2500000e+00   2.2300000e+00   2.1700000e+00   2.1400000e+00   2.2100000e+00
   1.0000000e+00   4.9700000e+00   5.0500000e+00   4.5500000e+00   4.3900000e+00   4.7800000e+00   5.0100000e+00   5.1600000e+00   4.6000000e+00   5.0000000e+00   5.1600000e+00   4.6700000e+00   5.2400000e+00   5.1200000e+00   5.0000000e+00   4.5300000e+00   5.0200000e+00   5.1100000e+00   5.3800000e+00   5.2900000e+00   5.2100000e+00   5.3400000e+00   5.1700000e+00   5.5800000e+00   5.9800000e+00   6.1500000e+00   5.8100000e+00   6.1400000e+00   6.4000000e+00   6.0600000e+00   5.4700000e+00   5.4300000e+00   5.2600000e+00   5.4300000e+00   5.3100000e+00   5.3200000e+00   5.1200000e+00   4.8800000e+00   4.6000000e+00   5.0000000e+00   4.8200000e+00   4.5300000e+00   5.0000000e+00   4.9500000e+00   5.1900000e+00   4.7900000e+00   5.0900000e+00   4.4500000e+00   5.0600000e+00   4.9200000e+00   5.0300000e+00   5.1300000e+00   4.7600000e+00   5.0800000e+00   4.5500000e+00   5.1000000e+00   4.7000000e+00   4.3600000e+00   4.5200000e+00   4.5700000e+00   4.4600000e+00   4.9800000e+00   4.7700000e+00   4.8500000e+00   5.0200000e+00   4.4800000e+00   5.0100000e+00   4.8200000e+00   5.1300000e+00   4.6000000e+00   4.4000000e+00   4.6800000e+00   4.4800000e+00   4.5700000e+00   4.5100000e+00   4.4400000e+00   4.8300000e+00   4.6500000e+00   5.1400000e+00   4.6800000e+00   4.9900000e+00   4.5400000e+00   4.6700000e+00   4.8200000e+00   4.4100000e+00   4.5200000e+00   4.5900000e+00   4.6000000e+00   4.9000000e+00   4.6000000e+00   4.4300000e+00   4.8200000e+00   4.7500000e+00   4.4400000e+00   4.3800000e+00   4.5000000e+00   4.7700000e+00   5.0300000e+00   4.5500000e+00   4.6800000e+00   4.3800000e+00
   1.0000000e+00   1.8517400e+03   2.0287300e+03   1.7315700e+03   1.7982400e+03   2.1478500e+03   1.8161300e+03   1.8289600e+03   2.1550100e+03   1.7786200e+03   2.0101200e+03   1.8939300e+03   1.8392600e+03   2.1429200e+03   2.0879600e+03   1.8351600e+03   2.1689300e+03   1.7471500e+03   2.1225600e+03   2.0781700e+03   1.9048200e+03   1.9299000e+03   1.8065600e+03   1.8624100e+03   2.0361200e+03   2.2049700e+03   2.2001100e+03   1.9496000e+03   2.0456900e+03   2.1353100e+03   2.0082500e+03   2.0137800e+03   2.2788600e+03   2.0173200e+03   2.0643700e+03   2.2303200e+03   2.2757200e+03   2.2358000e+03   2.4967000e+03   2.1121800e+03   2.4119300e+03   2.5340700e+03   2.5183000e+03   2.4387200e+03   2.6742100e+03   3.0160400e+03   2.8971000e+03   2.6890800e+03   2.3272800e+03   2.6705000e+03   2.2926600e+03   2.4674100e+03   2.4315700e+03   2.0538600e+03   2.1560000e+03   2.3685600e+03   1.9541900e+03   2.1734000e+03   2.3040000e+03   2.1013800e+03   1.8607000e+03   1.9205900e+03   2.1868200e+03   2.0464400e+03   2.1926500e+03   2.0232800e+03   1.8146900e+03   1.7867400e+03   2.1681700e+03   1.8798100e+03   1.8483800e+03   1.9102800e+03   2.0403000e+03   1.9138800e+03   2.1604000e+03   1.9771600e+03   1.7844900e+03   1.9188900e+03   1.9863400e+03   2.0493400e+03   2.0297800e+03   2.0404200e+03   2.0605700e+03   1.9347300e+03   1.7427300e+03   1.8320200e+03   1.9693300e+03   1.9586300e+03   2.1952000e+03   1.8298200e+03   1.8996700e+03   2.1498600e+03   2.0974300e+03   1.8944800e+03   2.1778500e+03   2.0815700e+03   2.0690700e+03   1.8384900e+03   1.8723700e+03   1.7532900e+03   1.8547000e+03
   0.0000000e+00   1.8276460e+04   1.7305170e+04   1.7395550e+04   1.8245100e+04   1.7452390e+04   1.7702450e+04   1.8308090e+04   1.9162830e+04   1.8973610e+04   1.6432920e+04   1.7913340e+04   1.7710790e+04   1.7446660e+04   1.8161070e+04   1.8588620e+04   1.8017390e+04   1.8166020e+04   1.6707090e+04   1.9130260e+04   1.7544590e+04   1.8600000e+04   1.7056740e+04   1.7243600e+04   1.7876180e+04   1.8926820e+04   1.8049800e+04   1.7952010e+04   1.6510870e+04   1.8013080e+04   1.6778070e+04   1.6523460e+04   1.8773870e+04   1.6753760e+04   1.7618650e+04   1.7573650e+04   1.6474740e+04   1.6826630e+04   1.6333070e+04   1.8116820e+04   1.8822070e+04   1.7707520e+04   1.7779400e+04   1.9173700e+04   1.8259480e+04   1.8477280e+04   1.7419400e+04   1.6882660e+04   1.7409990e+04   1.6747090e+04   1.6464280e+04   1.8175170e+04   1.8450160e+04   1.7300780e+04   1.8847700e+04   1.6252880e+04   1.6772300e+04   1.7690970e+04   1.7934030e+04   1.7396990e+04   1.6984830e+04   1.9075730e+04   1.8461420e+04   1.7993100e+04   1.7427140e+04   1.6864080e+04   1.7445200e+04   1.7152180e+04   1.6577060e+04   1.8260520e+04   1.6761350e+04   1.7157540e+04   1.6243170e+04   1.6974690e+04   1.5949560e+04   1.5394980e+04   1.6831750e+04   1.6426820e+04   1.6116300e+04   1.4368960e+04   1.3827500e+04   1.3543470e+04   1.3236310e+04   1.2661020e+04   1.2158110e+04   1.2936060e+04   1.3893620e+04   1.5620080e+04   1.4949800e+04   1.6443430e+04   1.5263290e+04   1.6424630e+04   1.5055740e+04   1.6211070e+04   1.5320320e+04   1.5962670e+04   1.8290930e+04   1.6946960e+04   1.7034020e+04   1.8478410e+04   1.8340880e+04
   1.0000000e+00   1.5485340e+04   1.5656050e+04   1.4704330e+04   1.5555620e+04   1.5146640e+04   1.4643790e+04   1.5572920e+04   1.5046600e+04   1.4432330e+04   1.5185130e+04   1.4593400e+04   1.4747040e+04   1.4852440e+04   1.4505530e+04   1.5298220e+04   1.5883380e+04   1.5439330e+04   1.5220790e+04   1.5424750e+04   1.6134640e+04   1.5044370e+04   1.6330700e+04   1.5854860e+04   1.6754960e+04   1.6062350e+04   1.6315360e+04   1.6697680e+04   1.8092410e+04   1.8034000e+04   1.6448990e+04   1.6911600e+04   1.5529750e+04   1.5449410e+04   1.6066690e+04   1.5573740e+04   1.5743450e+04   1.5835490e+04   1.4782050e+04   1.5780520e+04   1.4762870e+04   1.4615960e+04   1.5583660e+04   1.4661360e+04   1.4790970e+04   1.5046820e+04   1.4947500e+04   1.5818860e+04   1.5463860e+04   1.5678610e+04   1.4578290e+04   1.4624410e+04   1.5864100e+04   1.5564070e+04   1.5493470e+04   1.4687270e+04   1.5842690e+04   1.4909990e+04   1.5010550e+04   1.5225140e+04   1.4732680e+04   1.4688750e+04   1.5145860e+04   1.5127390e+04   1.4588520e+04   1.5089950e+04   1.5225270e+04   1.5600980e+04   1.4526060e+04   1.5050690e+04   1.5179900e+04   1.5438460e+04   1.5126870e+04   1.5105970e+04   1.4704950e+04   1.4788780e+04   1.4970530e+04   1.5235450e+04   1.5422400e+04   1.5350160e+04   1.4453620e+04   1.5142500e+04   1.5244040e+04   1.5607640e+04   1.5226540e+04   1.4403500e+04   1.4761760e+04   1.4792620e+04   1.4695050e+04   1.5583310e+04   1.5330360e+04   1.5113090e+04   1.5868920e+04   1.5793500e+04   1.5066410e+04   1.4917620e+04   1.5563630e+04   1.4596510e+04   1.5225790e+04   1.5003650e+04   1.4769060e+04
   1.0000000e+00   6.2100000e+01   5.9080000e+01   5.9730000e+01   6.2450000e+01   5.7760000e+01   5.7720000e+01   5.9310000e+01   6.0910000e+01   6.1090000e+01   6.0750000e+01   5.7710000e+01   5.7890000e+01   5.7930000e+01   6.1670000e+01   6.1760000e+01   5.7920000e+01   5.9610000e+01   5.9230000e+01   6.2250000e+01   6.0620000e+01   6.2350000e+01   6.1600000e+01   6.0210000e+01   6.2230000e+01   6.0190000e+01   5.7420000e+01   5.7430000e+01   6.0910000e+01   6.2370000e+01   6.0280000e+01   5.7240000e+01   5.8910000e+01   5.7220000e+01   6.1370000e+01   6.1410000e+01   6.0020000e+01   5.8970000e+01   5.7110000e+01   6.1240000e+01   5.9180000e+01   5.8970000e+01   6.2180000e+01   6.2750000e+01   6.2200000e+01   6.1650000e+01   5.8920000e+01   5.8330000e+01   6.1280000e+01   5.9000000e+01   6.1900000e+01   6.1160000e+01   6.1290000e+01   6.0410000e+01   6.1190000e+01   6.3510000e+01   6.0720000e+01   6.5880000e+01   6.4600000e+01   6.6650000e+01   6.5460000e+01   6.7260000e+01   7.1830000e+01   6.8770000e+01   6.4980000e+01   6.4780000e+01   6.4890000e+01   6.2210000e+01   6.4890000e+01   6.3090000e+01   5.9610000e+01   5.9640000e+01   6.1690000e+01   6.1580000e+01   5.8270000e+01   6.1920000e+01   6.2400000e+01   6.2690000e+01   5.8580000e+01   6.2810000e+01   6.2750000e+01   6.1640000e+01   5.7490000e+01   5.8570000e+01   6.2630000e+01   6.1410000e+01   6.2300000e+01   6.1200000e+01   5.8830000e+01   6.0820000e+01   5.7870000e+01   5.7750000e+01   6.0780000e+01   5.6940000e+01   5.7870000e+01   5.6960000e+01   5.9470000e+01   6.0130000e+01   5.8720000e+01   6.0740000e+01   5.7070000e+01
   1.0000000e+00   2.6624000e+02   2.6032000e+02   2.5104000e+02   2.7570000e+02   2.7293000e+02   2.7685000e+02   2.5742000e+02   2.5662000e+02   2.6138000e+02   2.8156000e+02   2.6606000e+02   2.8013000e+02   2.6777000e+02   2.8043000e+02   2.8558000e+02   2.9457000e+02   2.8257000e+02   2.8893000e+02   3.0930000e+02   3.1969000e+02   3.1483000e+02   3.1307000e+02   2.9962000e+02   3.0492000e+02   2.7757000e+02   2.9064000e+02   2.8651000e+02   2.8796000e+02   2.7535000e+02   2.7100000e+02   2.7134000e+02   2.6414000e+02   2.7783000e+02   2.5960000e+02   2.5553000e+02   2.7791000e+02   2.5726000e+02   2.5371000e+02   2.6819000e+02   2.7082000e+02   2.7083000e+02   2.5591000e+02   2.6282000e+02   2.5037000e+02   2.5256000e+02   2.6098000e+02   2.6659000e+02   2.5226000e+02   2.5920000e+02   2.7130000e+02   2.4867000e+02   2.6114000e+02   2.4935000e+02   2.4960000e+02   2.7162000e+02   2.7215000e+02   2.5856000e+02   2.7352000e+02   2.5429000e+02   2.5549000e+02   2.6391000e+02   2.5581000e+02   2.6452000e+02   2.6793000e+02   2.5674000e+02   2.6439000e+02   2.6197000e+02   2.5512000e+02   2.6508000e+02   2.6404000e+02   2.5250000e+02   2.7107000e+02   2.5353000e+02   2.5823000e+02   2.5196000e+02   2.7012000e+02   2.5137000e+02   2.6591000e+02   2.5774000e+02   2.7127000e+02   2.5717000e+02   2.6177000e+02   2.5366000e+02   2.7414000e+02   2.6208000e+02   2.5380000e+02   2.7135000e+02   2.5868000e+02   2.5601000e+02   2.6785000e+02   2.7162000e+02   2.5085000e+02   2.7068000e+02   2.5897000e+02   2.5847000e+02   2.6521000e+02   2.7239000e+02   2.7039000e+02   2.5175000e+02   2.5248000e+02
   0.0000000e+00   2.1200000e+02   2.5077000e+02   2.3140000e+02   2.2217000e+02   2.1668000e+02   2.4298000e+02   2.5213000e+02   2.5191000e+02   2.2252000e+02   2.2901000e+02   2.2248000e+02   2.2968000e+02   2.3519000e+02   2.0864000e+02   2.1357000e+02   2.2247000e+02   2.2282000e+02   2.5170000e+02   2.4869000e+02   2.0857000e+02   2.1033000e+02   2.4025000e+02   2.2291000e+02   2.0701000e+02   2.1026000e+02   2.3935000e+02   2.4046000e+02   2.1668000e+02   2.3630000e+02   2.2097000e+02   2.2513000e+02   2.1407000e+02   2.2937000e+02   2.3349000e+02   2.4510000e+02   2.5054000e+02   2.2505000e+02   2.1375000e+02   2.3093000e+02   2.4124000e+02   2.5460000e+02   2.3811000e+02   2.1323000e+02   2.4744000e+02   2.1696000e+02   2.5292000e+02   2.2182000e+02   2.3071000e+02   2.2099000e+02   2.1158000e+02   2.5402000e+02   2.2928000e+02   2.5097000e+02   2.5306000e+02   2.5169000e+02   2.1550000e+02   2.3778000e+02   2.3915000e+02   2.3414000e+02   2.4883000e+02   2.4710000e+02   2.2969000e+02   2.4972000e+02   2.0916000e+02   2.4542000e+02   2.4577000e+02   2.2732000e+02   2.4019000e+02   2.3017000e+02   2.3435000e+02   2.4147000e+02   2.5166000e+02   2.4483000e+02   2.3850000e+02   2.0683000e+02   2.0178000e+02   2.2196000e+02   2.0086000e+02   2.2974000e+02   2.3027000e+02   2.0592000e+02   1.8382000e+02   2.0159000e+02   1.7321000e+02   1.8542000e+02   1.6274000e+02   1.2448000e+02   1.3944000e+02   1.8017000e+02   1.8893000e+02   1.7826000e+02   2.1820000e+02   1.8664000e+02   2.1510000e+02   2.3839000e+02   2.3155000e+02   2.1781000e+02   2.0218000e+02   2.4366000e+02   2.3171000e+02
   1.0000000e+00   2.3696900e+03   2.4662200e+03   2.4577500e+03   2.6278000e+03   2.2573500e+03   2.4610900e+03   2.2465000e+03   2.3164100e+03   2.3533700e+03   2.5512900e+03   2.2317200e+03   2.6757100e+03   2.5729000e+03   2.6751500e+03   2.6135200e+03   2.6323100e+03   2.5654600e+03   2.2923600e+03   2.3926400e+03   2.4553900e+03   2.4752800e+03   2.4262700e+03   2.3316300e+03   2.2578600e+03   2.2819600e+03   2.3604100e+03   2.5558600e+03   2.4738600e+03   2.3210300e+03   2.5509500e+03   2.2386600e+03   2.6192700e+03   2.4641300e+03   2.2468900e+03   2.3739700e+03   2.6696700e+03   2.3380900e+03   2.6107100e+03   2.5532500e+03   2.5156300e+03   2.2456700e+03   2.4547600e+03   2.2978900e+03   2.6657500e+03   2.3269000e+03   2.6628700e+03   2.5938300e+03   2.5531700e+03   2.6769600e+03   2.2405300e+03   2.5114800e+03   2.4258000e+03   2.4495600e+03   2.6094900e+03   2.2942400e+03   2.4584800e+03   2.2348500e+03   2.6027900e+03   2.4631400e+03   2.3452300e+03   2.2599800e+03   2.5129300e+03   2.3072900e+03   2.3220900e+03   2.2629900e+03   2.6444300e+03   2.5591500e+03   2.5485300e+03   2.5529700e+03   2.4436600e+03   2.7012400e+03   2.6867400e+03   2.7426300e+03   2.8131200e+03   2.5989200e+03   2.8515000e+03   2.8393000e+03   2.9157900e+03   3.1780500e+03   3.1407300e+03   3.1157200e+03   2.8805500e+03   3.0631600e+03   2.6351300e+03   2.9016700e+03   2.7666400e+03   2.6226500e+03   2.8088000e+03   2.6213900e+03   2.7145500e+03   2.5480600e+03   2.4747400e+03   2.6197700e+03   2.5056500e+03   2.3861000e+03   2.6935600e+03   2.6487400e+03   2.6088300e+03   2.5860400e+03   2.6055800e+03
   0.0000000e+00   2.5875540e+04   2.6267140e+04   2.6954200e+04   2.8974040e+04   2.5138340e+04   2.6326870e+04   2.3687200e+04   2.1629150e+04   1.7647110e+04   1.5597120e+04   2.0046480e+04   2.2679370e+04   2.1658350e+04   2.2050830e+04   2.4409530e+04   2.7015450e+04   2.8569180e+04   2.6215690e+04   2.9101170e+04   2.9007010e+04   2.8889730e+04   2.7310880e+04   2.6685920e+04   3.0663190e+04   2.6913310e+04   3.1333810e+04   2.8035140e+04   2.9447310e+04   2.7093000e+04   2.7461150e+04   3.0853720e+04   2.8518450e+04   2.6674990e+04   2.9933000e+04   2.7699050e+04   3.1920400e+04   3.1975000e+04   2.7851450e+04   3.1768630e+04   2.7613150e+04   2.7573150e+04   3.1007670e+04   2.6756360e+04   3.0264130e+04   2.6266860e+04   2.6101420e+04   2.8282670e+04   2.6143390e+04   3.0432360e+04   2.9267850e+04   2.7274120e+04   2.8257670e+04   2.9905470e+04   2.8911940e+04   2.8689340e+04   3.0255730e+04   3.1647060e+04   2.7958290e+04   2.5960680e+04   2.8393270e+04   2.7365450e+04   2.7324730e+04   2.6796200e+04   2.9847720e+04   2.7993070e+04   3.1501830e+04   3.1845920e+04   2.8543630e+04   3.1029450e+04   2.7202010e+04   2.9631010e+04   3.1088720e+04   2.9831370e+04   3.0788090e+04   2.9620010e+04   2.9847930e+04   3.0161160e+04   3.0773040e+04   2.6967040e+04   3.0834280e+04   3.1470330e+04   2.7042010e+04   3.1380970e+04   2.9381090e+04   2.9932770e+04   3.0056280e+04   3.0271680e+04   2.6030550e+04   2.8992230e+04   2.9043680e+04   3.1406940e+04   3.1514450e+04   2.7206440e+04   2.8641560e+04   3.1672380e+04   2.9370650e+04   2.8202940e+04   2.9876620e+04   3.1248340e+04   2.8082350e+04
   1.0000000e+00   2.6050000e+01   2.6030000e+01   2.6890000e+01   2.7160000e+01   2.6110000e+01   2.5750000e+01   2.6430000e+01   2.6530000e+01   2.6280000e+01   2.6110000e+01   2.7350000e+01   2.6080000e+01   2.5670000e+01   2.5770000e+01   2.6440000e+01   2.7340000e+01   2.5220000e+01   2.6940000e+01   2.7230000e+01   2.5980000e+01   2.6750000e+01   2.6910000e+01   2.7560000e+01   2.5840000e+01   2.5960000e+01   2.6130000e+01   2.6260000e+01   2.8540000e+01   2.7890000e+01   2.9580000e+01   2.8660000e+01   3.0010000e+01   3.0320000e+01   3.1090000e+01   2.9590000e+01   2.8590000e+01   2.6850000e+01   2.6480000e+01   2.6930000e+01   2.7790000e+01   2.6080000e+01   2.6890000e+01   2.6830000e+01   2.5800000e+01   2.7150000e+01   2.5210000e+01   2.7150000e+01   2.7210000e+01   2.5770000e+01   2.5330000e+01   2.5660000e+01   2.5190000e+01   2.7380000e+01   2.7190000e+01   2.6700000e+01   2.5840000e+01   2.7070000e+01   2.5310000e+01   2.6870000e+01   2.5330000e+01   2.5540000e+01   2.6260000e+01   2.5670000e+01   2.6030000e+01   2.5260000e+01   2.6830000e+01   2.6870000e+01   2.5700000e+01   2.4960000e+01   2.5040000e+01   2.6570000e+01   2.5210000e+01   2.5750000e+01   2.7020000e+01   2.6150000e+01   2.6970000e+01   2.5030000e+01   2.5750000e+01   2.6590000e+01   2.6660000e+01   2.7060000e+01   2.6630000e+01   2.6070000e+01   2.6340000e+01   2.5460000e+01   2.5780000e+01   2.5250000e+01   2.4970000e+01   2.6880000e+01   2.5090000e+01   2.5120000e+01   2.6200000e+01   2.6560000e+01   2.5290000e+01   2.6700000e+01   2.5670000e+01   2.7190000e+01   2.7310000e+01   2.6520000e+01   2.6410000e+01
   0.0000000e+00   1.4200000e+00   1.5300000e+00   1.5900000e+00   1.4800000e+00   1.5100000e+00   1.5400000e+00   1.4700000e+00   1.4300000e+00   1.5400000e+00   1.5800000e+00   1.5200000e+00   1.5700000e+00   1.4600000e+00   1.5700000e+00   1.4300000e+00   1.4500000e+00   1.6400000e+00   1.5200000e+00   1.6400000e+00   1.5200000e+00   1.4700000e+00   1.6500000e+00   1.4900000e+00   1.6200000e+00   1.4300000e+00   1.5100000e+00   1.4200000e+00   1.6100000e+00   1.5200000e+00   1.6300000e+00   1.5400000e+00   1.5900000e+00   1.4600000e+00   1.4800000e+00   1.4300000e+00   1.5700000e+00   1.6100000e+00   1.5800000e+00   1.4000000e+00   1.5000000e+00   1.5000000e+00   1.6000000e+00   1.6100000e+00   1.5500000e+00   1.4600000e+00   1.3500000e+00   1.3800000e+00   1.3800000e+00   1.4800000e+00   1.5000000e+00   1.4600000e+00   1.2400000e+00   1.3700000e+00   1.2200000e+00   1.1200000e+00   1.1800000e+00   9.9000000e-01   1.1300000e+00   1.0900000e+00   1.3100000e+00   1.3800000e+00   1.4100000e+00   1.4300000e+00   1.4000000e+00   1.4100000e+00   1.4200000e+00   1.4600000e+00   1.3700000e+00   1.4400000e+00   1.5600000e+00   1.5400000e+00   1.5900000e+00   1.4000000e+00   1.4700000e+00   1.4700000e+00   1.4300000e+00   1.4800000e+00   1.5500000e+00   1.5800000e+00   1.4700000e+00   1.5100000e+00   1.4800000e+00   1.4600000e+00   1.6000000e+00   1.5100000e+00   1.5700000e+00   1.4400000e+00   1.5500000e+00   1.5100000e+00   1.4600000e+00   1.4200000e+00   1.4700000e+00   1.5300000e+00   1.5700000e+00   1.5200000e+00   1.5200000e+00   1.6200000e+00   1.5700000e+00   1.4600000e+00   1.4800000e+00
   1.0000000e+00   7.5508000e+02   7.7096000e+02   7.4328000e+02   8.0255000e+02   7.7759000e+02   7.8098000e+02   7.9604000e+02   7.4103000e+02   7.8405000e+02   7.8157000e+02   7.7033000e+02   7.4692000e+02   7.4740000e+02   7.3587000e+02   7.7748000e+02   7.6645000e+02   7.3591000e+02   7.8212000e+02   7.3672000e+02   7.4390000e+02   7.3949000e+02   7.3965000e+02   7.7196000e+02   8.0090000e+02   7.5072000e+02   7.6339000e+02   7.4087000e+02   7.9920000e+02   8.1556000e+02   8.1926000e+02   7.4215000e+02   8.2390000e+02   7.8525000e+02   7.9722000e+02   8.1517000e+02   7.9759000e+02   7.8996000e+02   8.2779000e+02   8.6214000e+02   8.4805000e+02   8.7256000e+02   8.9795000e+02   9.3361000e+02   9.5704000e+02   8.9567000e+02   9.0712000e+02   8.2910000e+02   8.2696000e+02   8.6070000e+02   8.1279000e+02   8.2416000e+02   8.3924000e+02   8.1270000e+02   8.2313000e+02   7.7124000e+02   7.8019000e+02   7.6398000e+02   7.6932000e+02   7.9862000e+02   8.1563000e+02   7.4128000e+02   7.7985000e+02   7.3891000e+02   8.1634000e+02   7.6333000e+02   8.1052000e+02   7.4263000e+02   7.7531000e+02   7.3868000e+02   7.8399000e+02   7.4562000e+02   7.5040000e+02   8.0821000e+02   7.9765000e+02   8.0234000e+02   7.9121000e+02   7.4976000e+02   7.6726000e+02   7.7250000e+02   7.8010000e+02   8.0364000e+02   7.5526000e+02   8.0307000e+02   8.0987000e+02   7.7934000e+02   7.8442000e+02   7.8059000e+02   7.5787000e+02   7.8176000e+02   7.7934000e+02   7.3490000e+02   8.0844000e+02   8.0639000e+02   7.6930000e+02   7.5296000e+02   7.5197000e+02   7.6483000e+02   7.4658000e+02   7.5904000e+02   7.6518000e+02
   0.0000000e+00   1.3293000e+02   1.3930000e+02   1.4158000e+02   1.3881000e+02   1.2656000e+02   1.3897000e+02   1.5469000e+02   1.3714000e+02   1.3012000e+02   1.4771000e+02   1.5297000e+02   1.4985000e+02   1.4548000e+02   1.3737000e+02   1.3769000e+02   1.3845000e+02   1.3760000e+02   1.4794000e+02   1.5314000e+02   1.3223000e+02   1.5147000e+02   1.3334000e+02   1.2623000e+02   1.4383000e+02   1.3050000e+02   1.2484000e+02   1.3808000e+02   1.3892000e+02   1.1693000e+02   1.3445000e+02   1.2627000e+02   1.1750000e+02   1.0513000e+02   1.0365000e+02   8.8900000e+01   7.0350000e+01   1.0177000e+02   9.4700000e+01   1.0172000e+02   1.0773000e+02   1.1075000e+02   1.2888000e+02   1.4017000e+02   1.4068000e+02   1.2341000e+02   1.2857000e+02   1.2479000e+02   1.2682000e+02   1.4460000e+02   1.2554000e+02   1.2503000e+02   1.2848000e+02   1.2618000e+02   1.4243000e+02   1.5367000e+02   1.3724000e+02   1.3100000e+02   1.3019000e+02   1.3207000e+02   1.4000000e+02   1.3854000e+02   1.4077000e+02   1.4931000e+02   1.4688000e+02   1.5063000e+02   1.3897000e+02   1.5309000e+02   1.2856000e+02   1.4043000e+02   1.2810000e+02   1.4309000e+02   1.4537000e+02   1.3281000e+02   1.4015000e+02   1.4465000e+02   1.3502000e+02   1.4484000e+02   1.3004000e+02   1.3302000e+02   1.4536000e+02   1.2803000e+02   1.3999000e+02   1.3155000e+02   1.4324000e+02   1.5386000e+02   1.4044000e+02   1.2789000e+02   1.5106000e+02   1.5111000e+02   1.3258000e+02   1.4202000e+02   1.3831000e+02   1.3096000e+02   1.2676000e+02   1.4379000e+02   1.4134000e+02   1.4938000e+02   1.4152000e+02   1.4310000e+02   1.4993000e+02
   1.0000000e+00   1.1783900e+04   1.2212130e+04   1.1590780e+04   1.0648000e+04   1.1699480e+04   1.2194100e+04   1.0630260e+04   1.1599950e+04   1.0604680e+04   1.0727570e+04   1.1784530e+04   1.0818700e+04   1.1705160e+04   1.1918720e+04   1.1628740e+04   1.0645050e+04   1.0816630e+04   1.1973970e+04   1.0827680e+04   1.0416030e+04   1.1641390e+04   1.0793460e+04   1.1675560e+04   1.2199940e+04   1.1763890e+04   1.1991920e+04   1.0577720e+04   1.1184850e+04   1.0873780e+04   1.2156120e+04   1.0860710e+04   1.0783990e+04   1.0544970e+04   1.2189320e+04   1.0582660e+04   1.2186290e+04   1.0691490e+04   1.0756730e+04   1.0938870e+04   1.2088930e+04   1.1225750e+04   1.1501070e+04   1.1432720e+04   1.1029480e+04   1.1010920e+04   1.1068000e+04   1.1088240e+04   1.1714810e+04   1.1464590e+04   1.1391160e+04   1.1164100e+04   1.1276870e+04   1.1380830e+04   1.1311410e+04   1.0639960e+04   1.2163920e+04   1.1219930e+04   1.0694240e+04   1.0655840e+04   1.1186600e+04   1.2011360e+04   1.1886550e+04   1.1335050e+04   1.1984340e+04   1.3009740e+04   1.2411750e+04   1.2460110e+04   1.3477090e+04   1.3266930e+04   1.3825790e+04   1.4236310e+04   1.4395270e+04   1.2793260e+04   1.2228230e+04   1.2057740e+04   1.3042010e+04   1.2823230e+04   1.1633070e+04   1.1862430e+04   1.1019280e+04   1.1118090e+04   1.1310880e+04   1.1766590e+04   1.1413380e+04   1.1403230e+04   1.1929150e+04   1.1029300e+04   1.0516780e+04   1.1519650e+04   1.2300900e+04   1.1698760e+04   1.0689020e+04   1.1472700e+04   1.0824060e+04   1.0715910e+04   1.2155840e+04   1.1129830e+04   1.2061970e+04   1.1138960e+04   1.1908350e+04
   0.0000000e+00   3.5619000e+02   3.9052000e+02   3.3002000e+02   3.9413000e+02   3.5265000e+02   3.9898000e+02   3.5978000e+02   3.3504000e+02   3.9733000e+02   3.6556000e+02   3.3006000e+02   3.5122000e+02   3.3194000e+02   3.8902000e+02   3.4272000e+02   3.6100000e+02   3.4563000e+02   3.7246000e+02   3.8899000e+02   3.9681000e+02   3.6181000e+02   3.7148000e+02   3.3992000e+02   3.9458000e+02   3.3878000e+02   3.4033000e+02   3.5659000e+02   3.8644000e+02   3.3646000e+02   3.7112000e+02   3.7913000e+02   3.6489000e+02   3.7839000e+02   3.5154000e+02   3.3635000e+02   3.4277000e+02   3.6346000e+02   3.3687000e+02   3.8169000e+02   3.4637000e+02   3.9422000e+02   3.9006000e+02   3.8687000e+02   3.6668000e+02   3.5736000e+02   3.9256000e+02   3.3241000e+02   3.2775000e+02   3.6462000e+02   3.4247000e+02   3.7191000e+02   3.7488000e+02   3.5226000e+02   3.9155000e+02   3.8804000e+02   3.5727000e+02   3.7641000e+02   3.4687000e+02   3.7858000e+02   3.6888000e+02   3.7474000e+02   3.1347000e+02   3.4353000e+02   3.4114000e+02   2.9866000e+02   3.0278000e+02   2.9001000e+02   2.9571000e+02   3.1014000e+02   2.6646000e+02   2.6930000e+02   2.6168000e+02   1.9232000e+02   2.4944000e+02   2.6080000e+02   3.0096000e+02   3.1889000e+02   2.7849000e+02   2.7763000e+02   3.5131000e+02   3.3031000e+02   3.1433000e+02   3.3385000e+02   3.4485000e+02   3.4146000e+02   3.6251000e+02   3.7055000e+02   3.5451000e+02   3.8341000e+02   3.5181000e+02   3.3324000e+02   3.3118000e+02   3.5935000e+02   3.8238000e+02   3.6221000e+02   3.6648000e+02   3.3170000e+02   3.3018000e+02   3.6997000e+02   3.5307000e+02
   1.0000000e+00   5.2696220e+04   5.3586170e+04   5.0437480e+04   5.2808850e+04   5.7759640e+04   5.1513470e+04   5.4957360e+04   5.9240640e+04   5.0789560e+04   5.4191160e+04   5.1120550e+04   5.0686490e+04   5.5127370e+04   5.9977700e+04   5.0250300e+04   5.3125400e+04   5.6791650e+04   5.9895070e+04   5.3481970e+04   5.7585750e+04   6.3002850e+04   6.4129740e+04   6.4659640e+04   5.7581480e+04   6.6925240e+04   6.7257460e+04   6.9153030e+04   7.4675810e+04   7.2303130e+04   7.0742150e+04   6.0327140e+04   6.0656910e+04   5.9276120e+04   5.5020350e+04   6.2835080e+04   5.9054360e+04   5.6956650e+04   5.4817370e+04   5.5906570e+04   5.9553510e+04   5.3911970e+04   4.9957820e+04   5.1148110e+04   5.4882930e+04   5.2200090e+04   4.9526530e+04   5.2404970e+04   5.2154170e+04   5.2363140e+04   5.3744980e+04   5.7235370e+04   4.9534340e+04   5.3650980e+04   5.3897240e+04   5.8807540e+04   5.0904850e+04   5.1253580e+04   5.5086370e+04   5.1212590e+04   5.0434910e+04   5.8657270e+04   5.5123060e+04   5.6185110e+04   5.6488390e+04   5.0936670e+04   5.8398740e+04   5.3937430e+04   5.2805460e+04   5.6172740e+04   4.9927460e+04   5.8780170e+04   5.8976840e+04   5.2157160e+04   4.9406720e+04   5.8640010e+04   5.8679590e+04   5.0450240e+04   5.2834180e+04   5.4704030e+04   5.0467020e+04   4.9728060e+04   5.0436120e+04   5.2908770e+04   5.2803730e+04   5.2403350e+04   4.9098650e+04   5.6832830e+04   5.3404050e+04   5.5055830e+04   5.6480430e+04   5.3525250e+04   5.1893000e+04   5.3954670e+04   4.9853080e+04   4.9512140e+04   4.9862920e+04   5.6739210e+04   5.5617570e+04   5.1989740e+04   5.7095710e+04
   0.0000000e+00   5.6400000e+00   5.9000000e+00   5.8400000e+00   5.4900000e+00   5.8300000e+00   5.6000000e+00   5.4900000e+00   5.9000000e+00   5.9100000e+00   5.4900000e+00   5.7700000e+00   5.6400000e+00   5.5700000e+00   5.5000000e+00   6.0500000e+00   5.9400000e+00   5.5500000e+00   5.8500000e+00   5.8300000e+00   6.0500000e+00   5.8600000e+00   5.5900000e+00   5.5400000e+00   5.9400000e+00   5.8000000e+00   5.9600000e+00   5.8700000e+00   5.9500000e+00   5.7000000e+00   5.7500000e+00   5.5100000e+00   5.9800000e+00   5.5500000e+00   6.0200000e+00   5.8900000e+00   5.6600000e+00   5.6800000e+00   5.7400000e+00   5.6600000e+00   5.6200000e+00   5.4900000e+00   5.6600000e+00   5.7300000e+00   5.3900000e+00   5.2800000e+00   5.3200000e+00   5.6800000e+00   5.5100000e+00   5.2700000e+00   5.0400000e+00   5.3900000e+00   4.8800000e+00   4.7800000e+00   4.8900000e+00   4.8200000e+00   4.6700000e+00   5.0200000e+00   5.2600000e+00   5.0000000e+00   5.1700000e+00   5.1100000e+00   5.1900000e+00   5.2200000e+00   5.3800000e+00   5.7700000e+00   5.4600000e+00   5.6500000e+00   5.9000000e+00   5.9500000e+00   5.7500000e+00   5.8200000e+00   5.8600000e+00   5.9000000e+00   5.6400000e+00   5.7200000e+00   5.7400000e+00   5.8600000e+00   5.8500000e+00   5.7800000e+00   5.7800000e+00   5.8400000e+00   5.8200000e+00   5.9000000e+00   5.5300000e+00   5.8100000e+00   5.7400000e+00   5.9000000e+00   5.6700000e+00   5.6300000e+00   5.8100000e+00   5.8400000e+00   5.6800000e+00   5.8200000e+00   6.0400000e+00   5.8000000e+00   5.9200000e+00   6.0100000e+00   5.8900000e+00   5.6300000e+00   6.0400000e+00
   1.0000000e+00   1.0430000e+01   1.1020000e+01   1.0770000e+01   1.1970000e+01   1.0510000e+01   1.2220000e+01   1.1080000e+01   1.2770000e+01   1.1900000e+01   1.2390000e+01   1.1380000e+01   1.0720000e+01   1.1210000e+01   1.1050000e+01   1.2550000e+01   1.2170000e+01   1.1830000e+01   1.1410000e+01   1.1750000e+01   1.2740000e+01   1.2010000e+01   1.0660000e+01   1.2350000e+01   1.0370000e+01   1.0910000e+01   1.0750000e+01   1.1930000e+01   1.1810000e+01   1.0700000e+01   1.2390000e+01   1.1780000e+01   1.2300000e+01   1.3030000e+01   1.2120000e+01   1.3410000e+01   1.3130000e+01   1.3300000e+01   1.4130000e+01   1.5910000e+01   1.6320000e+01   1.6950000e+01   1.4910000e+01   1.3510000e+01   1.3730000e+01   1.3490000e+01   1.1670000e+01   1.2110000e+01   1.2050000e+01   1.2970000e+01   1.0750000e+01   1.0750000e+01   1.1110000e+01   1.1030000e+01   1.1820000e+01   1.2310000e+01   1.1870000e+01   1.2270000e+01   1.0540000e+01   1.1160000e+01   1.2310000e+01   1.1790000e+01   1.1090000e+01   1.2440000e+01   1.2170000e+01   1.2770000e+01   1.1240000e+01   1.2210000e+01   1.0650000e+01   1.2050000e+01   1.0270000e+01   1.1690000e+01   1.1580000e+01   1.1760000e+01   1.1560000e+01   1.1460000e+01   1.0630000e+01   1.0710000e+01   1.0680000e+01   1.0330000e+01   1.1760000e+01   1.1840000e+01   1.2080000e+01   1.2130000e+01   1.0910000e+01   1.0390000e+01   1.2630000e+01   1.1210000e+01   1.2210000e+01   1.1650000e+01   1.1200000e+01   1.1430000e+01   1.1000000e+01   1.0920000e+01   1.2030000e+01   1.0760000e+01   1.1530000e+01   1.0420000e+01   1.0930000e+01   1.1840000e+01   1.2160000e+01
   1.0000000e+00   1.0975000e+02   1.0792000e+02   9.9320000e+01   1.0179000e+02   9.9650000e+01   9.7040000e+01   1.0321000e+02   1.0845000e+02   1.0777000e+02   1.0989000e+02   9.4220000e+01   1.0280000e+02   1.0922000e+02   1.0221000e+02   1.0476000e+02   1.0965000e+02   1.0379000e+02   1.0187000e+02   9.7940000e+01   1.0009000e+02   9.6450000e+01   9.7150000e+01   1.0027000e+02   1.0918000e+02   9.9800000e+01   1.0245000e+02   1.0403000e+02   9.6350000e+01   1.0746000e+02   1.0827000e+02   1.0666000e+02   9.8550000e+01   1.0363000e+02   1.0878000e+02   1.1307000e+02   9.9550000e+01   1.0304000e+02   1.1356000e+02   1.0470000e+02   1.1652000e+02   1.2166000e+02   1.2133000e+02   1.1784000e+02   1.3108000e+02   1.3325000e+02   1.3835000e+02   1.3723000e+02   1.2759000e+02   1.1332000e+02   1.1151000e+02   1.1210000e+02   1.1782000e+02   1.1107000e+02   1.1415000e+02   1.1383000e+02   1.0000000e+02   1.0192000e+02   1.0252000e+02   1.0548000e+02   9.6840000e+01   1.0110000e+02   1.0187000e+02   1.0036000e+02   1.0050000e+02   1.0744000e+02   1.0721000e+02   1.0549000e+02   1.0299000e+02   9.6110000e+01   9.9790000e+01   9.5920000e+01   9.5660000e+01   1.0999000e+02   1.0203000e+02   9.8790000e+01   1.0581000e+02   9.5970000e+01   1.0610000e+02   1.0538000e+02   9.6540000e+01   1.0425000e+02   9.9420000e+01   1.0497000e+02   9.7630000e+01   1.0332000e+02   1.0843000e+02   1.0124000e+02   1.0600000e+02   9.8610000e+01   9.6170000e+01   1.0732000e+02   1.0491000e+02   1.0138000e+02   9.5510000e+01   9.7860000e+01   1.0418000e+02   1.0070000e+02   9.9310000e+01   9.4600000e+01   1.0323000e+02
   1.0000000e+00   7.1396700e+03   7.0225600e+03   6.8684200e+03   6.8369700e+03   6.7245900e+03   7.3613000e+03   6.7840200e+03   7.2214600e+03   6.6228500e+03   7.1525600e+03   7.1850900e+03   6.6201300e+03   7.2093900e+03   7.0924000e+03   6.8227800e+03   6.8022000e+03   6.8607600e+03   7.0016700e+03   6.7034100e+03   7.0353700e+03   7.1537600e+03   6.8540200e+03   6.8725600e+03   7.1587700e+03   6.9439300e+03   7.0080300e+03   6.7095100e+03   6.8717900e+03   7.2758600e+03   7.3278000e+03   7.3099500e+03   6.6796400e+03   7.2174800e+03   7.0927700e+03   7.1579700e+03   6.7156500e+03   7.1202800e+03   7.5965800e+03   7.5906200e+03   7.2577300e+03   7.4130600e+03   7.4484600e+03   7.8996300e+03   7.9331900e+03   8.0848400e+03   7.6609100e+03   8.2372800e+03   8.5400600e+03   8.2638000e+03   8.7625900e+03   8.6417000e+03   8.3684000e+03   8.0755900e+03   7.8965400e+03   7.6076700e+03   7.7376000e+03   7.5086200e+03   7.7303000e+03   7.3098100e+03   7.8220700e+03   7.0778900e+03   7.1749600e+03   6.8693400e+03   6.9683900e+03   7.0226400e+03   6.7322000e+03   6.8404100e+03   7.1448300e+03   7.5099300e+03   7.5270700e+03   7.5911800e+03   6.8589500e+03   6.9247500e+03   7.2096700e+03   6.9066300e+03   7.4671400e+03   7.5483200e+03   7.3679000e+03   6.8702500e+03   7.3610000e+03   7.1777300e+03   7.1564700e+03   6.6714800e+03   7.2967300e+03   7.4966600e+03   7.3477800e+03   7.0947800e+03   7.1685000e+03   7.3622700e+03   6.9341000e+03   6.8510900e+03   6.8242800e+03   7.3059700e+03   7.0792400e+03   7.4448600e+03   7.0943900e+03   6.9822900e+03   7.3911900e+03   6.8868600e+03   7.0223200e+03
   0.0000000e+00   2.6835030e+04   2.7014510e+04   2.6860810e+04   2.8145130e+04   2.5430210e+04   2.9213200e+04   2.5183930e+04   2.6425640e+04   2.9192160e+04   2.9295460e+04   2.7383260e+04   2.6341710e+04   3.0478500e+04   2.5986010e+04   2.5692940e+04   2.4853350e+04   2.7996310e+04   2.5788180e+04   2.8731240e+04   2.5615220e+04   2.7646230e+04   2.9953020e+04   2.6041710e+04   2.4872690e+04   2.8724360e+04   2.4480810e+04   2.4910070e+04   2.5174780e+04   2.9881830e+04   2.6468790e+04   2.9534240e+04   2.9723300e+04   2.5459930e+04   2.9599520e+04   2.7724980e+04   2.5556850e+04   2.5389330e+04   2.5112620e+04   2.4268060e+04   2.5811070e+04   2.4291560e+04   2.8033550e+04   2.6272880e+04   2.8107700e+04   2.5813840e+04   2.7298710e+04   2.5816370e+04   2.6026860e+04   1.9469690e+04   2.4075780e+04   1.7849010e+04   1.9138950e+04   1.8590180e+04   1.4663160e+04   1.4169730e+04   2.0040800e+04   2.3246450e+04   2.3900230e+04   2.0790070e+04   2.2492650e+04   2.4606160e+04   2.4995000e+04   2.2612680e+04   2.3503610e+04   2.5824490e+04   2.3385160e+04   2.3217290e+04   2.7700440e+04   2.4541680e+04   2.7190530e+04   2.8392410e+04   2.6428750e+04   2.4828670e+04   2.8765200e+04   2.5735790e+04   2.4872820e+04   3.0364950e+04   2.5716240e+04   2.7539480e+04   2.8463870e+04   2.5754350e+04   2.5188380e+04   2.8523440e+04   2.6562310e+04   2.4315110e+04   2.9905110e+04   2.9653680e+04   2.5531590e+04   2.5029680e+04   2.5109100e+04   2.7197120e+04   2.4666190e+04   2.8505140e+04   2.6499780e+04   2.5422610e+04   2.8135940e+04   3.0107150e+04   2.9818300e+04   2.7437250e+04   2.4705760e+04
   0.0000000e+00   3.3180000e+01   3.6780000e+01   3.7030000e+01   3.6370000e+01   3.6340000e+01   3.2550000e+01   3.6460000e+01   3.3220000e+01   3.5350000e+01   3.3720000e+01   3.3120000e+01   3.3200000e+01   3.4930000e+01   3.7300000e+01   3.4340000e+01   3.4150000e+01   3.7140000e+01   3.3900000e+01   3.7680000e+01   3.3720000e+01   3.5910000e+01   3.3830000e+01   3.6960000e+01   3.6280000e+01   3.5850000e+01   3.7460000e+01   3.5900000e+01   3.6630000e+01   3.5050000e+01   3.5590000e+01   3.5400000e+01   3.2580000e+01   3.5060000e+01   3.6850000e+01   3.5440000e+01   3.7640000e+01   3.7660000e+01   3.3420000e+01   3.7180000e+01   3.6350000e+01   3.5500000e+01   3.4810000e+01   3.7430000e+01   3.7070000e+01   3.5200000e+01   3.5660000e+01   3.3580000e+01   3.7650000e+01   3.7140000e+01   3.7720000e+01   3.6810000e+01   3.4860000e+01   3.7540000e+01   3.6230000e+01   3.6670000e+01   3.6930000e+01   3.5960000e+01   3.5890000e+01   3.3920000e+01   3.5710000e+01   3.4090000e+01   3.5990000e+01   3.5290000e+01   3.3210000e+01   3.1750000e+01   3.3640000e+01   3.1370000e+01   3.1840000e+01   3.2880000e+01   3.2420000e+01   2.8920000e+01   3.1680000e+01   2.7250000e+01   2.7370000e+01   2.3010000e+01   2.5860000e+01   2.9770000e+01   2.8760000e+01   3.0870000e+01   3.0090000e+01   3.2390000e+01   3.1630000e+01   3.0690000e+01   3.3640000e+01   3.6200000e+01   3.1520000e+01   3.6450000e+01   3.2230000e+01   3.6030000e+01   3.6600000e+01   3.4580000e+01   3.4620000e+01   3.2520000e+01   3.2540000e+01   3.4600000e+01   3.5740000e+01   3.4060000e+01   3.5910000e+01   3.7230000e+01   3.5850000e+01
   1.0000000e+00   2.7129700e+03   2.6433200e+03   2.6178300e+03   2.3257900e+03   2.5569900e+03   2.3493900e+03   2.3768300e+03   2.6826600e+03   2.8008800e+03   2.4829600e+03   2.3942600e+03   2.4792100e+03   2.3555000e+03   2.2999900e+03   2.7030100e+03   2.8025400e+03   2.4123900e+03   2.4695700e+03   2.6850700e+03   2.5541600e+03   2.4432100e+03   2.6404200e+03   2.4287100e+03   2.8535700e+03   2.7000900e+03   2.8099100e+03   2.4606400e+03   2.8389100e+03   2.6708500e+03   2.9570100e+03   2.4368500e+03   2.8810500e+03   2.9729000e+03   3.0148500e+03   2.7748800e+03   2.7391200e+03   2.7501300e+03   3.0011800e+03   2.9863400e+03   3.3014900e+03   3.7350600e+03   3.8659500e+03   3.3010800e+03   3.2121400e+03   3.0670800e+03   3.3410400e+03   2.8779200e+03   2.7019400e+03   2.9801400e+03   3.0445100e+03   2.8452400e+03   2.8691900e+03   2.5944200e+03   2.5720300e+03   2.6530300e+03   2.7315400e+03   2.6791300e+03   2.8404500e+03   2.8110400e+03   2.7734100e+03   2.5365000e+03   2.4048400e+03   2.8317100e+03   2.4830700e+03   2.3510500e+03   2.7482000e+03   2.7489500e+03   2.7482100e+03   2.4958000e+03   2.4359800e+03   2.5062300e+03   2.8024000e+03   2.7553900e+03   2.3390400e+03   2.7586800e+03   2.6954800e+03   2.4511300e+03   2.8099900e+03   2.6497800e+03   2.5675100e+03   2.7153100e+03   2.4273900e+03   2.2977600e+03   2.4147700e+03   2.6232700e+03   2.4123700e+03   2.5108200e+03   2.8010300e+03   2.6051500e+03   2.4935700e+03   2.6159500e+03   2.5647800e+03   2.3050000e+03   2.5562300e+03   2.3496300e+03   2.5454200e+03   2.4914400e+03   2.7120000e+03   2.6412500e+03   2.5006800e+03
   1.0000000e+00   1.6354100e+03   1.6991100e+03   1.6946400e+03   1.5585600e+03   1.6986500e+03   1.5070600e+03   1.4601100e+03   1.4748100e+03   1.6116200e+03   1.5182900e+03   1.6311900e+03   1.6800400e+03   1.6304700e+03   1.4349100e+03   1.6364000e+03   1.5154900e+03   1.6056700e+03   1.5374500e+03   1.6130600e+03   1.5378500e+03   1.4203700e+03   1.5707700e+03   1.6229800e+03   1.6341100e+03   1.5215400e+03   1.5284900e+03   1.6877900e+03   1.6521900e+03   1.6586600e+03   1.5313000e+03   1.6763700e+03   1.5928100e+03   1.7259800e+03   1.5938700e+03   1.4846300e+03   1.6562400e+03   1.4927800e+03   1.6287900e+03   1.7429500e+03   1.7006600e+03   1.8603000e+03   1.7638900e+03   1.8679300e+03   1.9570600e+03   1.9775000e+03   2.1398000e+03   2.0480800e+03   1.9981000e+03   1.7358100e+03   1.7870800e+03   1.7037400e+03   1.5938900e+03   1.6155700e+03   1.5515800e+03   1.6831900e+03   1.5770000e+03   1.6961800e+03   1.5813700e+03   1.6646400e+03   1.4681100e+03   1.4972100e+03   1.5676500e+03   1.5565700e+03   1.4877900e+03   1.6191900e+03   1.4891900e+03   1.4973600e+03   1.7005000e+03   1.6807200e+03   1.6370700e+03   1.6812300e+03   1.6229700e+03   1.5908400e+03   1.6706900e+03   1.4359200e+03   1.5324700e+03   1.6428500e+03   1.6586500e+03   1.5031700e+03   1.5175900e+03   1.6027300e+03   1.6292600e+03   1.4826600e+03   1.4434100e+03   1.6277200e+03   1.6060700e+03   1.6682100e+03   1.5499200e+03   1.6557500e+03   1.4651200e+03   1.5382200e+03   1.4287400e+03   1.6177900e+03   1.5811100e+03   1.4955900e+03   1.5890700e+03   1.5388200e+03   1.6843900e+03   1.6534900e+03   1.6268600e+03
   1.0000000e+00   1.4010090e+04   1.2884830e+04   1.3441430e+04   1.3134100e+04   1.3074920e+04   1.3623600e+04   1.3882170e+04   1.4550030e+04   1.3779560e+04   1.4474160e+04   1.4443130e+04   1.4896540e+04   1.5002310e+04   1.5499540e+04   1.6292130e+04   1.5186170e+04   1.5702240e+04   1.4324700e+04   1.4382830e+04   1.3874140e+04   1.4276320e+04   1.3952140e+04   1.4070820e+04   1.3377790e+04   1.3901360e+04   1.3413140e+04   1.4203970e+04   1.3960390e+04   1.3050240e+04   1.3503620e+04   1.4092010e+04   1.3216380e+04   1.3796200e+04   1.3976030e+04   1.4114890e+04   1.4027700e+04   1.3807260e+04   1.2871300e+04   1.4062350e+04   1.3252560e+04   1.3991680e+04   1.3569500e+04   1.3403290e+04   1.2886150e+04   1.3461510e+04   1.3199770e+04   1.2908130e+04   1.3973640e+04   1.3657190e+04   1.3730360e+04   1.3066320e+04   1.2769230e+04   1.3460970e+04   1.3039000e+04   1.3043610e+04   1.3681170e+04   1.3914220e+04   1.3371820e+04   1.4027540e+04   1.3581920e+04   1.3333920e+04   1.4025170e+04   1.3785390e+04   1.3522670e+04   1.3729070e+04   1.3755120e+04   1.2960550e+04   1.2795170e+04   1.3880930e+04   1.3330510e+04   1.3371970e+04   1.3235640e+04   1.4058750e+04   1.3295150e+04   1.3810410e+04   1.2875730e+04   1.3517100e+04   1.2982460e+04   1.3936150e+04   1.2749620e+04   1.3854660e+04   1.2940370e+04   1.2973980e+04   1.3178460e+04   1.3451280e+04   1.3087330e+04   1.2990010e+04   1.3940650e+04   1.3545980e+04   1.2816000e+04   1.3700550e+04   1.3985290e+04   1.3079210e+04   1.3099420e+04   1.3570500e+04   1.3673410e+04   1.3009430e+04   1.3377650e+04   1.3354750e+04   1.3443680e+04
   0.0000000e+00   5.7970000e+01   6.0400000e+01   6.0280000e+01   6.5040000e+01   6.2950000e+01   5.9230000e+01   5.6470000e+01   6.0270000e+01   5.6480000e+01   6.3870000e+01   6.2790000e+01   6.0120000e+01   6.4600000e+01   5.9650000e+01   6.2720000e+01   6.0000000e+01   6.3730000e+01   6.4780000e+01   5.7760000e+01   5.9230000e+01   5.7580000e+01   6.0830000e+01   6.4170000e+01   5.9690000e+01   6.1060000e+01   6.2140000e+01   6.1230000e+01   5.8740000e+01   5.8510000e+01   5.8600000e+01   5.6600000e+01   5.9810000e+01   5.8570000e+01   6.4940000e+01   5.7690000e+01   5.8910000e+01   6.1960000e+01   6.0700000e+01   6.3230000e+01   6.3480000e+01   5.6860000e+01   6.4270000e+01   6.0660000e+01   6.2300000e+01   5.6620000e+01   6.3700000e+01   5.9400000e+01   6.2110000e+01   6.0980000e+01   6.2850000e+01   6.1390000e+01   6.4400000e+01   6.2750000e+01   5.8280000e+01   5.7160000e+01   6.2540000e+01   5.7450000e+01   6.0990000e+01   5.6720000e+01   5.7820000e+01   5.3530000e+01   5.6240000e+01   5.1730000e+01   4.6270000e+01   4.8950000e+01   4.4290000e+01   4.7600000e+01   4.9020000e+01   4.7680000e+01   5.7510000e+01   5.1230000e+01   5.7010000e+01   5.6200000e+01   5.8220000e+01   5.5700000e+01   6.0020000e+01   5.5540000e+01   5.6070000e+01   6.2120000e+01   5.8810000e+01   5.7800000e+01   6.0970000e+01   6.4260000e+01   5.6320000e+01   5.7490000e+01   6.2590000e+01   6.3540000e+01   6.4660000e+01   5.7110000e+01   6.2730000e+01   6.1210000e+01   6.4910000e+01   6.1120000e+01   5.7780000e+01   6.0210000e+01   6.4630000e+01   5.9990000e+01   6.5050000e+01   5.9620000e+01   5.8680000e+01
   1.0000000e+00   6.6595180e+04   7.2260690e+04   6.6867660e+04   7.1174400e+04   6.1072350e+04   6.3475290e+04   6.9562890e+04   6.7819210e+04   7.0348500e+04   6.9311770e+04   6.1637960e+04   6.1056420e+04   6.0238600e+04   6.6533720e+04   6.9084930e+04   6.8495460e+04   6.3673560e+04   6.2201980e+04   6.1478490e+04   6.3584030e+04   6.1208710e+04   6.8311880e+04   6.5510300e+04   7.3274500e+04   6.2899350e+04   6.2708420e+04   7.0867880e+04   7.6581690e+04   7.3923110e+04   6.7563610e+04   7.8936980e+04   7.1685200e+04   7.8207550e+04   7.8615650e+04   8.6760450e+04   9.1815420e+04   8.1488970e+04   7.9519500e+04   8.0766440e+04   7.0635480e+04   6.9039260e+04   7.8007600e+04   7.3719420e+04   6.9660730e+04   6.5012490e+04   6.2124300e+04   6.2350820e+04   6.1179580e+04   6.8330080e+04   6.8168060e+04   6.0049110e+04   7.2431010e+04   7.2123900e+04   7.1963100e+04   7.0680320e+04   6.0497820e+04   6.1425750e+04   6.2658860e+04   6.1016740e+04   6.0467570e+04   6.8893060e+04   6.9860500e+04   7.0030410e+04   5.9247530e+04   5.8877560e+04   6.4261250e+04   6.6211330e+04   6.0742760e+04   5.9295300e+04   6.5380470e+04   7.1702880e+04   6.2679030e+04   5.8916980e+04   6.3674460e+04   6.3868090e+04   6.5192090e+04   7.0012550e+04   6.9938790e+04   6.8310500e+04   6.5961550e+04   6.3521320e+04   5.9984920e+04   5.9043660e+04   6.2850900e+04   6.6583690e+04   7.1941910e+04   7.1514500e+04   6.1811770e+04   6.0757270e+04   6.3101120e+04   5.9305860e+04   7.0988020e+04   6.9117750e+04   6.9284390e+04   7.1979480e+04   6.4985050e+04   6.6951590e+04   6.5718740e+04   6.5702280e+04   6.9435370e+04
   1.0000000e+00   5.1108000e+02   5.0602000e+02   5.2389000e+02   5.2587000e+02   5.1045000e+02   4.8883000e+02   5.1557000e+02   5.4838000e+02   5.5763000e+02   5.4420000e+02   5.4929000e+02   5.4737000e+02   5.6151000e+02   5.3946000e+02   5.5739000e+02   5.8595000e+02   6.0261000e+02   6.6885000e+02   6.1940000e+02   5.8263000e+02   5.4439000e+02   5.8463000e+02   5.5751000e+02   5.2033000e+02   5.2879000e+02   5.1932000e+02   5.5002000e+02   5.3630000e+02   5.5259000e+02   5.3276000e+02   5.0547000e+02   5.1743000e+02   5.2524000e+02   5.2168000e+02   5.3394000e+02   5.4692000e+02   5.0020000e+02   5.0332000e+02   5.1866000e+02   5.3758000e+02   5.3547000e+02   5.0923000e+02   5.0987000e+02   5.0944000e+02   5.4154000e+02   4.8177000e+02   5.1055000e+02   5.2161000e+02   5.3990000e+02   5.2078000e+02   4.8907000e+02   5.1163000e+02   5.2277000e+02   5.4073000e+02   5.3602000e+02   5.0385000e+02   5.2303000e+02   5.3073000e+02   5.0723000e+02   4.9701000e+02   5.3153000e+02   5.3466000e+02   5.1996000e+02   5.0865000e+02   5.1411000e+02   5.2940000e+02   5.2860000e+02   4.8709000e+02   5.2846000e+02   4.9625000e+02   5.3773000e+02   5.3611000e+02   5.0124000e+02   4.8345000e+02   5.0825000e+02   5.1294000e+02   5.3917000e+02   5.1093000e+02   4.9390000e+02   4.9273000e+02   5.0128000e+02   5.2158000e+02   5.2809000e+02   4.8338000e+02   5.3050000e+02   4.9779000e+02   5.1956000e+02   5.3083000e+02   4.9026000e+02   5.2939000e+02   5.2299000e+02   5.2679000e+02   5.0885000e+02   5.1203000e+02   5.0956000e+02   5.0298000e+02   4.8708000e+02   5.2863000e+02   4.8165000e+02   4.8200000e+02
   1.0000000e+00   2.1858700e+04   2.0630940e+04   2.1055230e+04   2.1344790e+04   2.0967930e+04   2.0551620e+04   2.0619720e+04   2.1434680e+04   2.1694010e+04   2.1875580e+04   2.1926710e+04   2.1083800e+04   2.1353940e+04   2.1454960e+04   2.0776680e+04   2.1785500e+04   2.1471630e+04   2.1253250e+04   2.0944850e+04   2.1640860e+04   2.0617640e+04   2.1612510e+04   2.0652180e+04   2.1391810e+04   2.1622790e+04   2.1125860e+04   2.1836260e+04   2.0554490e+04   2.1425340e+04   2.1048830e+04   2.0595280e+04   2.1582210e+04   2.1102560e+04   2.1056730e+04   2.1464450e+04   2.1476510e+04   2.1687500e+04   2.1580700e+04   2.1231730e+04   2.0866810e+04   2.0547050e+04   2.1357430e+04   2.0602660e+04   2.1275140e+04   2.1180670e+04   2.1641100e+04   2.1257070e+04   2.1524970e+04   2.1568080e+04   2.1355100e+04   2.1859200e+04   2.1616630e+04   2.1746170e+04   2.0612920e+04   2.1981700e+04   2.0893850e+04   2.1254830e+04   2.1303960e+04   2.0949390e+04   2.1285170e+04   2.1766830e+04   2.1671790e+04   2.1845900e+04   2.1946200e+04   2.2264680e+04   2.1705260e+04   2.2224210e+04   2.1990970e+04   2.2510860e+04   2.3528770e+04   2.3402010e+04   2.3852410e+04   2.3482930e+04   2.3058480e+04   2.2674170e+04   2.2318960e+04   2.1330810e+04   2.2381090e+04   2.1437250e+04   2.1739290e+04   2.2103130e+04   2.1482560e+04   2.1539790e+04   2.1708340e+04   2.1889690e+04   2.1095710e+04   2.1575040e+04   2.1531520e+04   2.0774600e+04   2.0571170e+04   2.0698570e+04   2.1427400e+04   2.0608970e+04   2.1593390e+04   2.1887450e+04   2.1729890e+04   2.1870770e+04   2.1490660e+04   2.1934880e+04   2.1765600e+04
   1.0000000e+00   1.2030000e+01   1.1980000e+01   1.1860000e+01   1.3170000e+01   1.2650000e+01   1.2700000e+01   1.2200000e+01   1.2820000e+01   1.1240000e+01   1.0880000e+01   1.3140000e+01   1.2680000e+01   1.3060000e+01   1.2340000e+01   1.2000000e+01   1.0900000e+01   1.2620000e+01   1.2020000e+01   1.2680000e+01   1.1880000e+01   1.3010000e+01   1.2160000e+01   1.2970000e+01   1.2430000e+01   1.2330000e+01   1.2500000e+01   1.3030000e+01   1.1150000e+01   1.1670000e+01   1.3300000e+01   1.2380000e+01   1.2970000e+01   1.1800000e+01   1.2150000e+01   1.1090000e+01   1.3160000e+01   1.2790000e+01   1.2660000e+01   1.2390000e+01   1.1840000e+01   1.1840000e+01   1.2380000e+01   1.2430000e+01   1.2070000e+01   1.3970000e+01   1.3560000e+01   1.3240000e+01   1.4370000e+01   1.3270000e+01   1.4580000e+01   1.5140000e+01   1.4780000e+01   1.7000000e+01   1.6570000e+01   1.6930000e+01   1.4150000e+01   1.5800000e+01   1.3240000e+01   1.2980000e+01   1.4180000e+01   1.1910000e+01   1.3940000e+01   1.3040000e+01   1.3000000e+01   1.2290000e+01   1.1540000e+01   1.1410000e+01   1.1860000e+01   1.3530000e+01   1.3340000e+01   1.2870000e+01   1.1070000e+01   1.1900000e+01   1.2870000e+01   1.3280000e+01   1.1340000e+01   1.1660000e+01   1.0970000e+01   1.1500000e+01   1.2060000e+01   1.3010000e+01   1.1440000e+01   1.1640000e+01   1.1700000e+01   1.2610000e+01   1.2290000e+01   1.2100000e+01   1.1470000e+01   1.1800000e+01   1.0880000e+01   1.3260000e+01   1.3060000e+01   1.2940000e+01   1.1530000e+01   1.2400000e+01   1.1700000e+01   1.3290000e+01   1.3090000e+01   1.2140000e+01   1.3260000e+01
   0.0000000e+00   2.1120000e+01   1.9520000e+01   2.1640000e+01   2.0550000e+01   2.0210000e+01   2.1990000e+01   1.9780000e+01   1.9710000e+01   1.9170000e+01   1.9640000e+01   2.1950000e+01   2.0340000e+01   2.0920000e+01   2.1880000e+01   1.9060000e+01   1.9500000e+01   1.8930000e+01   2.0560000e+01   2.1900000e+01   1.9090000e+01   2.1030000e+01   1.9170000e+01   1.9660000e+01   2.0020000e+01   1.9340000e+01   1.9840000e+01   1.9380000e+01   1.9180000e+01   2.1460000e+01   2.1700000e+01   2.0280000e+01   1.9550000e+01   2.0930000e+01   2.0620000e+01   2.1780000e+01   2.1310000e+01   2.2010000e+01   1.9980000e+01   1.9290000e+01   2.1980000e+01   2.1700000e+01   2.0830000e+01   2.0460000e+01   1.8860000e+01   1.9290000e+01   2.0890000e+01   2.1500000e+01   2.0770000e+01   2.0830000e+01   1.9000000e+01   2.0580000e+01   1.9340000e+01   1.9180000e+01   1.9030000e+01   2.1080000e+01   2.0590000e+01   2.0570000e+01   2.0930000e+01   1.9170000e+01   2.1090000e+01   2.0450000e+01   1.9690000e+01   1.8610000e+01   2.1460000e+01   2.1280000e+01   2.1380000e+01   2.1190000e+01   1.9040000e+01   1.9950000e+01   1.9670000e+01   1.7880000e+01   1.7600000e+01   1.9230000e+01   1.9310000e+01   1.5690000e+01   1.8100000e+01   1.6240000e+01   1.4150000e+01   1.4610000e+01   1.6280000e+01   1.5650000e+01   1.8250000e+01   1.6600000e+01   1.6770000e+01   1.9880000e+01   1.8640000e+01   2.0550000e+01   1.9800000e+01   2.0750000e+01   2.0010000e+01   1.8530000e+01   1.9910000e+01   2.0260000e+01   1.9110000e+01   2.0290000e+01   2.1210000e+01   2.1730000e+01   2.0960000e+01   1.9750000e+01   1.8890000e+01
   0.0000000e+00   3.3300000e+00   3.2500000e+00   3.1700000e+00   3.5900000e+00   3.2200000e+00   3.4800000e+00   3.5600000e+00   3.5400000e+00   3.1900000e+00   3.7100000e+00   3.2200000e+00   3.1700000e+00   3.4700000e+00   3.4900000e+00   3.3500000e+00   3.6900000e+00   3.4100000e+00   3.6200000e+00   3.2000000e+00   3.3400000e+00   3.7000000e+00   3.3800000e+00   3.4100000e+00   3.6100000e+00   3.4700000e+00   3.4700000e+00   3.5700000e+00   3.6900000e+00   3.6500000e+00   3.4200000e+00   3.2700000e+00   3.6200000e+00   3.2900000e+00   3.1800000e+00   3.2500000e+00   3.4500000e+00   3.1600000e+00   2.8400000e+00   2.9200000e+00   2.8800000e+00   2.6700000e+00   2.8800000e+00   2.7500000e+00   2.2300000e+00   2.5100000e+00   2.2100000e+00   2.4300000e+00   3.0200000e+00   2.7600000e+00   3.0000000e+00   3.3600000e+00   2.8700000e+00   3.4100000e+00   3.2300000e+00   3.1700000e+00   3.1500000e+00   3.1000000e+00   3.2900000e+00   3.2200000e+00   3.5800000e+00   3.1300000e+00   3.2100000e+00   3.6400000e+00   3.6400000e+00   3.5600000e+00   3.3600000e+00   3.4400000e+00   3.5700000e+00   3.3300000e+00   3.5500000e+00   3.2200000e+00   3.6400000e+00   3.5700000e+00   3.4100000e+00   3.6600000e+00   3.6500000e+00   3.7100000e+00   3.2800000e+00   3.3900000e+00   3.3100000e+00   3.4700000e+00   3.7100000e+00   3.3900000e+00   3.1600000e+00   3.3800000e+00   3.2300000e+00   3.7100000e+00   3.2500000e+00   3.5600000e+00   3.3800000e+00   3.6900000e+00   3.5200000e+00   3.4300000e+00   3.4500000e+00   3.6600000e+00   3.7300000e+00   3.4400000e+00   3.4600000e+00   3.4900000e+00   3.3800000e+00
   0.0000000e+00   3.5080000e+01   3.5430000e+01   3.1560000e+01   3.0170000e+01   2.9480000e+01   3.4520000e+01   3.1310000e+01   3.4470000e+01   3.4970000e+01   3.1040000e+01   3.1270000e+01   2.8810000e+01   2.9060000e+01   3.0830000e+01   2.8770000e+01   3.4890000e+01   3.2390000e+01   3.3550000e+01   2.6790000e+01   2.9090000e+01   2.9820000e+01   2.7260000e+01   2.4910000e+01   2.6140000e+01   2.5600000e+01   2.1050000e+01   1.8080000e+01   1.8130000e+01   2.4410000e+01   2.3720000e+01   2.7960000e+01   3.0950000e+01   3.0230000e+01   2.6660000e+01   2.8590000e+01   2.9560000e+01   2.7940000e+01   2.9980000e+01   2.8120000e+01   3.3790000e+01   3.4050000e+01   3.3990000e+01   3.3600000e+01   3.3280000e+01   2.9840000e+01   3.3150000e+01   2.9530000e+01   3.3010000e+01   3.0040000e+01   3.2970000e+01   3.1990000e+01   3.1320000e+01   3.2930000e+01   3.1100000e+01   3.4260000e+01   3.5840000e+01   3.2020000e+01   3.5030000e+01   3.6110000e+01   3.1030000e+01   2.9610000e+01   3.3870000e+01   3.1750000e+01   3.4830000e+01   3.5040000e+01   3.0140000e+01   3.0130000e+01   3.3680000e+01   3.4320000e+01   3.2150000e+01   3.1410000e+01   3.4910000e+01   3.6080000e+01   3.6420000e+01   3.1860000e+01   3.3820000e+01   3.5730000e+01   3.1280000e+01   3.3770000e+01   3.6360000e+01   2.9710000e+01   3.3550000e+01   3.5570000e+01   3.5670000e+01   3.1890000e+01   3.1790000e+01   3.3930000e+01   3.5330000e+01   3.1860000e+01   3.4050000e+01   3.4480000e+01   3.3920000e+01   3.3000000e+01   3.1690000e+01   3.5940000e+01   3.6060000e+01   3.1940000e+01   3.4960000e+01   3.1900000e+01   3.4880000e+01
   1.0000000e+00   7.9200000e+00   8.3000000e+00   7.9400000e+00   8.1800000e+00   7.9100000e+00   7.8400000e+00   7.9800000e+00   8.2900000e+00   8.1400000e+00   8.2200000e+00   8.1200000e+00   8.1600000e+00   8.1200000e+00   8.2000000e+00   8.2000000e+00   7.9100000e+00   8.2800000e+00   8.2000000e+00   7.9900000e+00   8.2100000e+00   8.0400000e+00   7.9200000e+00   8.2900000e+00   7.9900000e+00   7.8600000e+00   7.9600000e+00   8.2600000e+00   8.0000000e+00   7.8100000e+00   7.8800000e+00   8.0800000e+00   8.2000000e+00   7.8500000e+00   7.9900000e+00   7.7900000e+00   7.8500000e+00   8.1600000e+00   8.2500000e+00   7.8000000e+00   8.0800000e+00   8.2900000e+00   8.1500000e+00   8.3100000e+00   8.3000000e+00   8.3100000e+00   8.0900000e+00   8.3100000e+00   8.2700000e+00   8.0000000e+00   8.3500000e+00   8.1400000e+00   8.1300000e+00   8.0300000e+00   8.3100000e+00   8.3300000e+00   8.1900000e+00   8.1700000e+00   8.0700000e+00   8.1600000e+00   7.8700000e+00   8.2000000e+00   8.2100000e+00   8.4000000e+00   8.1800000e+00   8.0000000e+00   8.2500000e+00   8.3600000e+00   8.4700000e+00   8.4400000e+00   8.6900000e+00   8.9000000e+00   9.0800000e+00   8.9400000e+00   8.9500000e+00   8.9800000e+00   8.8400000e+00   8.4800000e+00   8.5500000e+00   8.1900000e+00   8.2400000e+00   8.3700000e+00   8.0200000e+00   7.9800000e+00   8.3800000e+00   8.2000000e+00   8.2300000e+00   8.0900000e+00   8.1300000e+00   7.9500000e+00   7.9200000e+00   8.0300000e+00   8.1700000e+00   7.8200000e+00   8.3100000e+00   7.9200000e+00   8.0500000e+00   7.9600000e+00   7.7900000e+00   8.1700000e+00   8.2300000e+00
   0.0000000e+00   1.3010000e+01   1.4070000e+01   1.3210000e+01   1.3340000e+01   1.3950000e+01   1.3630000e+01   1.3840000e+01   1.4090000e+01   1.3810000e+01   1.3880000e+01   1.4050000e+01   1.3620000e+01   1.4010000e+01   1.4110000e+01   1.3780000e+01   1.4190000e+01   1.2990000e+01   1.4210000e+01   1.3720000e+01   1.3470000e+01   1.3830000e+01   1.4160000e+01   1.4220000e+01   1.3330000e+01   1.3260000e+01   1.4140000e+01   1.3460000e+01   1.3580000e+01   1.3440000e+01   1.4140000e+01   1.3980000e+01   1.3190000e+01   1.3820000e+01   1.3580000e+01   1.4180000e+01   1.2960000e+01   1.3920000e+01   1.3470000e+01   1.4120000e+01   1.3550000e+01   1.3390000e+01   1.3510000e+01   1.3650000e+01   1.3330000e+01   1.3660000e+01   1.3280000e+01   1.2290000e+01   1.2100000e+01   1.1870000e+01   1.2400000e+01   1.2380000e+01   1.1380000e+01   1.0110000e+01   1.1840000e+01   1.1990000e+01   1.2430000e+01   1.2890000e+01   1.2110000e+01   1.3370000e+01   1.2990000e+01   1.2540000e+01   1.3900000e+01   1.3330000e+01   1.3080000e+01   1.3580000e+01   1.3470000e+01   1.3320000e+01   1.3150000e+01   1.3800000e+01   1.3790000e+01   1.3320000e+01   1.3510000e+01   1.3360000e+01   1.2970000e+01   1.3170000e+01   1.3880000e+01   1.3500000e+01   1.3910000e+01   1.3930000e+01   1.4100000e+01   1.3050000e+01   1.3490000e+01   1.3820000e+01   1.2920000e+01   1.3640000e+01   1.3400000e+01   1.3300000e+01   1.3840000e+01   1.3270000e+01   1.4160000e+01   1.4040000e+01   1.3640000e+01   1.3790000e+01   1.3010000e+01   1.3630000e+01   1.4080000e+01   1.3450000e+01   1.3440000e+01   1.3540000e+01   1.4100000e+01
   1.0000000e+00   9.4770000e+01   9.7520000e+01   1.0426000e+02   1.0202000e+02   9.7260000e+01   1.0316000e+02   9.9920000e+01   9.5530000e+01   9.5740000e+01   9.7850000e+01   9.4900000e+01   9.6160000e+01   9.8180000e+01   9.9360000e+01   9.5130000e+01   1.0281000e+02   1.0158000e+02   1.0358000e+02   9.7440000e+01   9.7910000e+01   1.0363000e+02   9.6540000e+01   9.7010000e+01   9.7040000e+01   9.8650000e+01   1.0067000e+02   9.8670000e+01   9.9240000e+01   1.0471000e+02   1.0142000e+02   1.0506000e+02   1.0756000e+02   1.0636000e+02   1.1196000e+02   1.1267000e+02   1.1265000e+02   1.1767000e+02   1.1277000e+02   1.1482000e+02   1.1015000e+02   1.1087000e+02   1.0697000e+02   9.9010000e+01   1.0640000e+02   1.0044000e+02   1.0331000e+02   9.8700000e+01   1.0238000e+02   1.0039000e+02   1.0240000e+02   9.7530000e+01   9.5200000e+01   9.7190000e+01   1.0183000e+02   1.0093000e+02   9.5380000e+01   1.0219000e+02   9.5340000e+01   9.6270000e+01   1.0349000e+02   9.4810000e+01   9.6810000e+01   9.8990000e+01   9.7430000e+01   9.7770000e+01   9.5920000e+01   1.0082000e+02   1.0429000e+02   9.8110000e+01   9.5490000e+01   1.0361000e+02   1.0287000e+02   1.0276000e+02   9.9910000e+01   1.0031000e+02   1.0277000e+02   1.0338000e+02   9.7900000e+01   1.0347000e+02   1.0313000e+02   9.6080000e+01   9.9120000e+01   9.6860000e+01   1.0178000e+02   1.0234000e+02   1.0162000e+02   9.8320000e+01   1.0064000e+02   1.0043000e+02   9.8040000e+01   1.0435000e+02   1.0219000e+02   1.0331000e+02   9.6370000e+01   1.0040000e+02   9.9720000e+01   9.7850000e+01   1.0132000e+02   9.6830000e+01   1.0319000e+02
   1.0000000e+00   1.2500000e+00   1.1900000e+00   1.2500000e+00   1.1900000e+00   1.2000000e+00   1.1800000e+00   1.1800000e+00   1.1800000e+00   1.1400000e+00   1.1400000e+00   1.0700000e+00   1.0300000e+00   1.1300000e+00   1.2300000e+00   1.0200000e+00   1.1200000e+00   1.0500000e+00   1.1000000e+00   1.0200000e+00   1.0800000e+00   1.2300000e+00   1.0400000e+00   1.1500000e+00   1.0100000e+00   1.0200000e+00   1.1100000e+00   1.1200000e+00   1.2500000e+00   1.1900000e+00   1.2200000e+00   1.0300000e+00   1.1600000e+00   1.1500000e+00   1.0600000e+00   1.0600000e+00   1.1300000e+00   1.2300000e+00   1.0000000e+00   1.1800000e+00   1.2600000e+00   1.0100000e+00   1.2200000e+00   1.2600000e+00   1.2200000e+00   1.1400000e+00   1.1100000e+00   1.2200000e+00   1.2100000e+00   1.1000000e+00   1.0100000e+00   1.0200000e+00   1.0800000e+00   1.2500000e+00   1.0700000e+00   1.0600000e+00   1.2300000e+00   1.0600000e+00   1.0300000e+00   1.2200000e+00   1.0500000e+00   1.2400000e+00   1.1500000e+00   1.0600000e+00   1.1300000e+00   1.1700000e+00   1.1500000e+00   1.0500000e+00   1.0900000e+00   1.2700000e+00   1.2700000e+00   1.1100000e+00   1.0600000e+00   1.1500000e+00   1.2300000e+00   1.1500000e+00   1.1600000e+00   1.3700000e+00   1.3000000e+00   1.4200000e+00   1.5100000e+00   1.6400000e+00   1.6200000e+00   1.3900000e+00   1.4300000e+00   1.2800000e+00   1.2200000e+00   1.2400000e+00   1.2100000e+00   1.1100000e+00   1.2200000e+00   1.1900000e+00   1.1900000e+00   1.1700000e+00   1.0800000e+00   1.0400000e+00   1.0500000e+00   1.2600000e+00   1.1500000e+00   1.2000000e+00   1.1400000e+00
   0.0000000e+00   8.2900000e+00   8.6700000e+00   8.4200000e+00   8.2700000e+00   8.5500000e+00   8.5700000e+00   8.6100000e+00   8.2400000e+00   8.3100000e+00   8.2500000e+00   8.3100000e+00   8.8100000e+00   8.2400000e+00   8.8600000e+00   8.8800000e+00   8.3600000e+00   8.7600000e+00   8.9400000e+00   8.4800000e+00   8.9300000e+00   8.3700000e+00   8.3000000e+00   8.6500000e+00   8.4700000e+00   8.8800000e+00   8.5400000e+00   8.2500000e+00   8.6600000e+00   8.5300000e+00   8.3100000e+00   8.3500000e+00   8.2900000e+00   8.4900000e+00   8.9300000e+00   8.3100000e+00   8.5100000e+00   8.8200000e+00   8.2200000e+00   8.7900000e+00   8.4300000e+00   8.3400000e+00   8.4500000e+00   8.6800000e+00   8.2300000e+00   8.8100000e+00   8.3200000e+00   8.9000000e+00   8.5500000e+00   8.6300000e+00   8.3700000e+00   8.4400000e+00   8.5000000e+00   8.3300000e+00   8.7700000e+00   8.2300000e+00   8.0900000e+00   8.7700000e+00   8.2600000e+00   8.7100000e+00   8.5700000e+00   8.0100000e+00   8.4700000e+00   7.8700000e+00   7.9700000e+00   7.7700000e+00   7.9200000e+00   7.4200000e+00   7.2700000e+00   7.6100000e+00   7.7700000e+00   7.4500000e+00   7.5800000e+00   8.3500000e+00   8.4500000e+00   8.5500000e+00   7.9500000e+00   8.5800000e+00   8.4800000e+00   8.3900000e+00   8.1400000e+00   8.5500000e+00   8.8300000e+00   8.4000000e+00   8.4500000e+00   8.8500000e+00   8.2400000e+00   8.4000000e+00   8.5500000e+00   8.4400000e+00   8.6800000e+00   8.3700000e+00   8.3600000e+00   8.4600000e+00   8.8800000e+00   8.5700000e+00   8.7900000e+00   8.7900000e+00   8.3400000e+00   8.3400000e+00   8.5500000e+00
   0.0000000e+00   8.2484330e+04   8.0964970e+04   7.5233770e+04   8.2226860e+04   8.3642860e+04   7.4841540e+04   8.0118320e+04   7.6981730e+04   7.9723040e+04   8.3744910e+04   8.1794790e+04   8.0079100e+04   7.8661660e+04   7.9610610e+04   7.3860050e+04   8.0919670e+04   7.3985130e+04   7.3621620e+04   7.8137130e+04   7.9133250e+04   8.0614160e+04   8.1287370e+04   7.9173200e+04   7.8458510e+04   7.7947040e+04   7.4128180e+04   8.2653630e+04   7.9458540e+04   7.8791700e+04   8.1385440e+04   7.6120120e+04   8.0996000e+04   8.1074700e+04   8.0594730e+04   8.1416390e+04   8.0095460e+04   7.4935060e+04   8.0610540e+04   8.3547730e+04   7.3436570e+04   8.0611900e+04   7.4419560e+04   8.3251380e+04   7.6901230e+04   7.4604080e+04   7.8420170e+04   8.1952650e+04   7.6626240e+04   8.1998690e+04   7.5818300e+04   7.4462550e+04   7.6996950e+04   7.2595240e+04   7.7980720e+04   7.6695060e+04   7.1588110e+04   8.1078370e+04   7.5730730e+04   7.2129160e+04   7.6453690e+04   7.0375420e+04   7.5424230e+04   6.9222900e+04   6.8677840e+04   7.4835290e+04   6.9398820e+04   7.0209530e+04   6.8796320e+04   6.5614600e+04   5.9732540e+04   6.2187340e+04   6.4796560e+04   6.2392030e+04   6.5589630e+04   6.7821670e+04   6.6204050e+04   6.7183590e+04   6.8437350e+04   7.4346960e+04   7.3104190e+04   6.9954170e+04   7.9009760e+04   7.0679250e+04   7.2675730e+04   7.9489640e+04   7.2925070e+04   7.9790560e+04   7.2791370e+04   7.5338910e+04   8.0308480e+04   7.3914550e+04   8.2478200e+04   7.8070860e+04   7.6441510e+04   7.4486950e+04   7.7687120e+04   7.8098110e+04   8.0456890e+04   7.5652570e+04   7.5646610e+04
   1.0000000e+00   5.9300000e+00   6.3000000e+00   6.3800000e+00   6.3200000e+00   6.3100000e+00   5.9500000e+00   5.9400000e+00   6.2200000e+00   6.1300000e+00   6.2400000e+00   6.0600000e+00   5.8800000e+00   6.0900000e+00   6.0700000e+00   5.8200000e+00   6.0300000e+00   6.1000000e+00   6.3600000e+00   6.3900000e+00   6.2900000e+00   6.3100000e+00   6.0200000e+00   6.2000000e+00   5.9600000e+00   6.0600000e+00   6.0500000e+00   6.1600000e+00   6.0100000e+00   6.1200000e+00   6.2600000e+00   5.8500000e+00   5.7800000e+00   6.1700000e+00   5.8500000e+00   6.2600000e+00   5.9100000e+00   6.2200000e+00   6.2000000e+00   6.1100000e+00   6.4300000e+00   6.2300000e+00   6.5200000e+00   6.2900000e+00   6.2600000e+00   6.4200000e+00   6.0100000e+00   6.3000000e+00   6.4800000e+00   6.3700000e+00   6.3100000e+00   6.4300000e+00   6.8500000e+00   7.3000000e+00   7.0600000e+00   7.7000000e+00   7.0200000e+00   7.2900000e+00   6.6300000e+00   6.6900000e+00   6.3700000e+00   6.6100000e+00   6.5100000e+00   6.4700000e+00   6.0900000e+00   6.0700000e+00   6.0300000e+00   6.0300000e+00   6.2900000e+00   6.3300000e+00   5.8900000e+00   6.1200000e+00   6.2600000e+00   6.1900000e+00   6.4100000e+00   6.0800000e+00   6.0600000e+00   6.3500000e+00   5.9200000e+00   6.1500000e+00   6.3500000e+00   5.9500000e+00   5.8900000e+00   6.2100000e+00   6.1100000e+00   6.1300000e+00   6.3000000e+00   6.1600000e+00   5.7700000e+00   6.0100000e+00   6.3400000e+00   6.1500000e+00   5.8200000e+00   5.8500000e+00   6.3300000e+00   6.3900000e+00   6.4100000e+00   6.3600000e+00   6.0000000e+00   6.3900000e+00   6.2800000e+00
   0.0000000e+00   1.2644000e+02   1.3297000e+02   1.3598000e+02   1.2425000e+02   1.3134000e+02   1.3755000e+02   1.3933000e+02   1.3637000e+02   1.3159000e+02   1.3067000e+02   1.3398000e+02   1.2289000e+02   1.2174000e+02   1.2462000e+02   1.2506000e+02   1.2113000e+02   1.2698000e+02   1.2813000e+02   1.2220000e+02   1.1551000e+02   1.1812000e+02   1.1230000e+02   1.0591000e+02   9.7230000e+01   8.2250000e+01   9.5380000e+01   1.0064000e+02   1.0706000e+02   1.1194000e+02   1.1293000e+02   1.2306000e+02   1.2861000e+02   1.2885000e+02   1.2649000e+02   1.2357000e+02   1.3328000e+02   1.3314000e+02   1.2769000e+02   1.3507000e+02   1.2436000e+02   1.4187000e+02   1.2790000e+02   1.3239000e+02   1.3390000e+02   1.3864000e+02   1.2839000e+02   1.2584000e+02   1.3956000e+02   1.4130000e+02   1.3110000e+02   1.3103000e+02   1.3602000e+02   1.2916000e+02   1.2581000e+02   1.3059000e+02   1.3920000e+02   1.3085000e+02   1.2978000e+02   1.4045000e+02   1.2625000e+02   1.2580000e+02   1.2869000e+02   1.4208000e+02   1.3366000e+02   1.2499000e+02   1.3523000e+02   1.3314000e+02   1.3959000e+02   1.2774000e+02   1.2634000e+02   1.2866000e+02   1.3922000e+02   1.3713000e+02   1.3711000e+02   1.2944000e+02   1.4401000e+02   1.4168000e+02   1.3147000e+02   1.4485000e+02   1.3385000e+02   1.3094000e+02   1.4239000e+02   1.3715000e+02   1.2532000e+02   1.4137000e+02   1.2501000e+02   1.4366000e+02   1.2590000e+02   1.3260000e+02   1.2832000e+02   1.2943000e+02   1.2892000e+02   1.3816000e+02   1.2948000e+02   1.3599000e+02   1.3575000e+02   1.3532000e+02   1.3281000e+02   1.3982000e+02   1.4581000e+02
   1.0000000e+00   2.2683200e+03   2.2563700e+03   2.1493400e+03   2.2008100e+03   2.2495300e+03   2.2275200e+03   2.1473000e+03   2.1665000e+03   2.2465500e+03   2.2672700e+03   2.3257700e+03   2.3077100e+03   2.2010700e+03   2.2779100e+03   2.2659900e+03   2.2014500e+03   2.2480100e+03   2.2163000e+03   2.2250500e+03   2.2564500e+03   2.3303800e+03   2.2095500e+03   2.3132800e+03   2.3270000e+03   2.1968900e+03   2.1759700e+03   2.2488300e+03   2.1675500e+03   2.2234700e+03   2.2252700e+03   2.2160900e+03   2.2433600e+03   2.2323500e+03   2.2422900e+03   2.2593100e+03   2.3138200e+03   2.1657600e+03   2.2824600e+03   2.1494600e+03   2.3184700e+03   2.1488800e+03   2.3348400e+03   2.2834200e+03   2.3236300e+03   2.2372000e+03   2.2909000e+03   2.2983600e+03   2.1876900e+03   2.2511700e+03   2.2268000e+03   2.2807500e+03   2.2402600e+03   2.3936300e+03   2.4624700e+03   2.3878700e+03   2.3555900e+03   2.5315500e+03   2.4831200e+03   2.5946400e+03   2.6412600e+03   2.5737000e+03   2.3760500e+03   2.3649000e+03   2.3554200e+03   2.3715800e+03   2.2632000e+03   2.3219200e+03   2.3816700e+03   2.2602100e+03   2.2043200e+03   2.1976300e+03   2.2573500e+03   2.2193500e+03   2.2379500e+03   2.2805900e+03   2.1737500e+03   2.3108800e+03   2.3317800e+03   2.2861600e+03   2.2351500e+03   2.3115100e+03   2.2980400e+03   2.1857300e+03   2.1954300e+03   2.1710400e+03   2.1912700e+03   2.1706100e+03   2.3323900e+03   2.2717800e+03   2.1734800e+03   2.2360800e+03   2.2800500e+03   2.3020000e+03   2.2328600e+03   2.2955900e+03   2.2537200e+03   2.3356000e+03   2.2648000e+03   2.2220400e+03   2.2894100e+03
   1.0000000e+00   1.1950000e+01   1.1720000e+01   1.1890000e+01   1.1230000e+01   1.1740000e+01   1.1950000e+01   1.1780000e+01   1.0800000e+01   1.1220000e+01   1.1180000e+01   1.1230000e+01   1.0630000e+01   1.1610000e+01   1.0880000e+01   1.1830000e+01   1.0610000e+01   1.1280000e+01   1.0590000e+01   1.1960000e+01   1.1090000e+01   1.0680000e+01   1.1900000e+01   1.0540000e+01   1.0950000e+01   1.0680000e+01   1.0510000e+01   1.1820000e+01   1.1510000e+01   1.0660000e+01   1.1850000e+01   1.1670000e+01   1.1040000e+01   1.0790000e+01   1.0910000e+01   1.2090000e+01   1.1850000e+01   1.1040000e+01   1.1360000e+01   1.2020000e+01   1.0560000e+01   1.0970000e+01   1.0620000e+01   1.0860000e+01   1.1690000e+01   1.1100000e+01   1.1720000e+01   1.1470000e+01   1.2140000e+01   1.0800000e+01   1.1580000e+01   1.0710000e+01   1.1920000e+01   1.1150000e+01   1.0500000e+01   1.1250000e+01   1.1170000e+01   1.1750000e+01   1.1790000e+01   1.0990000e+01   1.0700000e+01   1.1900000e+01   1.1540000e+01   1.0730000e+01   1.1930000e+01   1.1020000e+01   1.1090000e+01   1.1230000e+01   1.1460000e+01   1.1670000e+01   1.1510000e+01   1.1400000e+01   1.1090000e+01   1.2320000e+01   1.2680000e+01   1.2670000e+01   1.1760000e+01   1.2110000e+01   1.3680000e+01   1.2910000e+01   1.4240000e+01   1.4080000e+01   1.3120000e+01   1.3660000e+01   1.2840000e+01   1.2090000e+01   1.2730000e+01   1.2730000e+01   1.1160000e+01   1.2290000e+01   1.1630000e+01   1.0980000e+01   1.2150000e+01   1.1640000e+01   1.2060000e+01   1.1230000e+01   1.1640000e+01   1.0860000e+01   1.1200000e+01   1.1380000e+01   1.1050000e+01
   0.0000000e+00   2.4411000e+02   2.3237000e+02   2.4702000e+02   2.3884000e+02   2.2788000e+02   2.4870000e+02   2.4206000e+02   2.2554000e+02   2.4770000e+02   2.4755000e+02   2.3088000e+02   2.4764000e+02   2.3475000e+02   2.3388000e+02   2.3412000e+02   2.2426000e+02   2.3086000e+02   2.3377000e+02   2.2948000e+02   2.3797000e+02   2.3141000e+02   2.3261000e+02   2.3990000e+02   2.4812000e+02   2.4855000e+02   2.3759000e+02   2.2694000e+02   2.4697000e+02   2.3068000e+02   2.3058000e+02   2.3404000e+02   2.3295000e+02   2.4402000e+02   2.4794000e+02   2.2414000e+02   2.2490000e+02   2.3890000e+02   2.4146000e+02   2.3079000e+02   2.3291000e+02   2.3379000e+02   2.5095000e+02   2.3278000e+02   2.3724000e+02   2.4895000e+02   2.4170000e+02   2.3856000e+02   2.3546000e+02   2.3346000e+02   2.4307000e+02   2.4245000e+02   2.4924000e+02   2.3469000e+02   2.3042000e+02   2.3480000e+02   2.2697000e+02   2.3500000e+02   2.3981000e+02   2.3815000e+02   2.3484000e+02   2.2764000e+02   2.3223000e+02   2.4822000e+02   2.4706000e+02   2.3473000e+02   2.3453000e+02   2.2971000e+02   2.3289000e+02   2.3988000e+02   2.1666000e+02   2.1203000e+02   2.2114000e+02   2.2425000e+02   1.9873000e+02   1.8221000e+02   1.8904000e+02   2.0586000e+02   1.9857000e+02   2.0775000e+02   2.1194000e+02   2.1634000e+02   2.3207000e+02   2.3876000e+02   2.2528000e+02   2.4257000e+02   2.2931000e+02   2.4482000e+02   2.3076000e+02   2.4142000e+02   2.3244000e+02   2.4771000e+02   2.2753000e+02   2.3216000e+02   2.3326000e+02   2.3767000e+02   2.4228000e+02   2.5062000e+02   2.3143000e+02   2.3655000e+02   2.4291000e+02
   1.0000000e+00   1.9793000e+02   2.0347000e+02   1.7512000e+02   1.7439000e+02   1.7873000e+02   1.9778000e+02   2.1166000e+02   2.0001000e+02   1.9191000e+02   2.0225000e+02   1.9525000e+02   1.9768000e+02   1.8802000e+02   2.1135000e+02   1.7428000e+02   2.0616000e+02   2.0555000e+02   1.9116000e+02   2.0997000e+02   2.1178000e+02   2.0403000e+02   2.0805000e+02   1.9415000e+02   1.8490000e+02   2.1363000e+02   1.8512000e+02   2.0637000e+02   1.9576000e+02   2.0026000e+02   1.9697000e+02   1.8913000e+02   1.9324000e+02   2.1918000e+02   2.1892000e+02   2.0383000e+02   2.1136000e+02   2.3149000e+02   2.3398000e+02   2.3609000e+02   2.4257000e+02   2.7833000e+02   2.4994000e+02   2.5748000e+02   2.2525000e+02   2.0568000e+02   2.1750000e+02   2.0921000e+02   2.2384000e+02   2.0907000e+02   1.8563000e+02   2.1846000e+02   1.9786000e+02   1.7970000e+02   1.9578000e+02   1.8504000e+02   1.7696000e+02   1.9240000e+02   2.0882000e+02   1.9095000e+02   1.7904000e+02   2.0238000e+02   2.0636000e+02   2.0509000e+02   1.8567000e+02   1.9326000e+02   1.9790000e+02   1.8240000e+02   1.8945000e+02   1.7711000e+02   1.9568000e+02   1.9268000e+02   1.7581000e+02   1.8350000e+02   1.8092000e+02   1.9248000e+02   2.0543000e+02   1.7674000e+02   1.9709000e+02   1.9962000e+02   1.9674000e+02   2.0707000e+02   2.0042000e+02   1.9988000e+02   1.9001000e+02   1.9274000e+02   2.0097000e+02   1.9125000e+02   2.0066000e+02   2.0483000e+02   1.8614000e+02   1.8666000e+02   2.0491000e+02   1.9412000e+02   2.0464000e+02   1.7350000e+02   1.9166000e+02   2.0606000e+02   2.0832000e+02   1.9280000e+02   2.1240000e+02
   0.0000000e+00   3.4542000e+02   3.0752000e+02   3.1407000e+02   2.9646000e+02   3.2769000e+02   2.9627000e+02   2.9220000e+02   2.9144000e+02   3.2712000e+02   3.4488000e+02   3.0704000e+02   3.4648000e+02   2.9797000e+02   3.2769000e+02   3.0559000e+02   3.2585000e+02   2.9003000e+02   3.1419000e+02   3.0450000e+02   3.3514000e+02   3.2175000e+02   2.8965000e+02   3.3710000e+02   3.0325000e+02   2.9217000e+02   3.1064000e+02   3.0145000e+02   3.2580000e+02   3.1537000e+02   3.1404000e+02   2.9729000e+02   2.9599000e+02   3.1913000e+02   2.9805000e+02   3.4682000e+02   3.0465000e+02   3.4101000e+02   3.4349000e+02   3.2457000e+02   3.1395000e+02   2.8640000e+02   3.3714000e+02   2.8741000e+02   3.0246000e+02   3.3510000e+02   3.2874000e+02   3.1877000e+02   2.9780000e+02   3.2434000e+02   2.6562000e+02   2.8199000e+02   2.5492000e+02   2.4979000e+02   2.2806000e+02   2.1471000e+02   1.8483000e+02   2.3899000e+02   2.4575000e+02   2.4902000e+02   2.5225000e+02   2.6994000e+02   2.6603000e+02   3.2148000e+02   2.9376000e+02   2.9006000e+02   2.9927000e+02   2.8546000e+02   2.9992000e+02   2.9071000e+02   3.2287000e+02   3.2807000e+02   2.8395000e+02   3.3767000e+02   2.9688000e+02   3.2806000e+02   3.1629000e+02   3.3671000e+02   2.9511000e+02   2.9691000e+02   3.1616000e+02   3.1862000e+02   3.0762000e+02   3.1865000e+02   3.0540000e+02   2.9187000e+02   3.3498000e+02   3.3995000e+02   3.0775000e+02   3.0742000e+02   2.8516000e+02   2.9729000e+02   2.9917000e+02   3.0887000e+02   3.0274000e+02   3.0920000e+02   3.3913000e+02   3.2735000e+02   3.3261000e+02   2.9992000e+02   3.4404000e+02
   0.0000000e+00   3.6600000e+00   3.5800000e+00   3.5700000e+00   3.7900000e+00   3.6900000e+00   3.7100000e+00   3.5900000e+00   3.8200000e+00   3.7600000e+00   3.8000000e+00   3.5100000e+00   3.6900000e+00   3.5800000e+00   3.7100000e+00   3.6500000e+00   3.5700000e+00   3.5200000e+00   3.5400000e+00   3.4400000e+00   3.3300000e+00   3.1000000e+00   3.3000000e+00   3.4800000e+00   3.4100000e+00   3.4000000e+00   3.5300000e+00   3.5100000e+00   3.7100000e+00   3.5400000e+00   3.4900000e+00   3.7300000e+00   3.7700000e+00   3.7100000e+00   3.7500000e+00   3.6500000e+00   3.6600000e+00   3.8500000e+00   3.7900000e+00   3.6000000e+00   3.6300000e+00   3.8500000e+00   3.5800000e+00   3.8100000e+00   3.8200000e+00   3.8400000e+00   3.6200000e+00   3.8200000e+00   3.5900000e+00   3.8700000e+00   3.7800000e+00   3.8500000e+00   3.8600000e+00   3.8500000e+00   3.7800000e+00   3.6200000e+00   3.5700000e+00   3.8700000e+00   3.6100000e+00   3.6300000e+00   3.7600000e+00   3.8700000e+00   3.7100000e+00   3.6400000e+00   3.7300000e+00   3.8300000e+00   3.5900000e+00   3.8300000e+00   3.5900000e+00   3.7900000e+00   3.7300000e+00   3.8800000e+00   3.8500000e+00   3.6700000e+00   3.5800000e+00   3.8300000e+00   3.6700000e+00   3.5800000e+00   3.7500000e+00   3.8600000e+00   3.8400000e+00   3.8400000e+00   3.6600000e+00   3.5900000e+00   3.8200000e+00   3.6100000e+00   3.6900000e+00   3.6400000e+00   3.7900000e+00   3.7200000e+00   3.6600000e+00   3.6100000e+00   3.8700000e+00   3.7300000e+00   3.6700000e+00   3.6600000e+00   3.6000000e+00   3.6300000e+00   3.7900000e+00   3.8100000e+00   3.8200000e+00
   0.0000000e+00   5.1700000e+00   4.4500000e+00   4.4300000e+00   5.0000000e+00   5.1000000e+00   4.9200000e+00   4.9200000e+00   4.5900000e+00   4.5700000e+00   5.0800000e+00   4.9900000e+00   4.5700000e+00   4.9000000e+00   4.6800000e+00   4.4200000e+00   4.9000000e+00   4.8900000e+00   4.4700000e+00   4.4200000e+00   5.1600000e+00   5.2300000e+00   4.8500000e+00   5.1400000e+00   4.3800000e+00   4.7700000e+00   4.5000000e+00   4.6100000e+00   4.4900000e+00   4.3600000e+00   4.4000000e+00   4.8000000e+00   5.0700000e+00   5.0300000e+00   5.2300000e+00   4.8600000e+00   4.9100000e+00   5.1600000e+00   4.6300000e+00   5.0400000e+00   4.9500000e+00   4.5600000e+00   4.3600000e+00   4.5300000e+00   5.1800000e+00   4.4700000e+00   5.1600000e+00   4.3800000e+00   4.7200000e+00   5.0300000e+00   5.1400000e+00   5.0000000e+00   4.7400000e+00   5.0100000e+00   4.4700000e+00   4.4400000e+00   4.3000000e+00   4.7300000e+00   4.0800000e+00   4.6100000e+00   4.5400000e+00   4.0800000e+00   3.7700000e+00   3.9900000e+00   3.4900000e+00   3.6400000e+00   3.3400000e+00   2.5500000e+00   2.8500000e+00   3.8600000e+00   3.5700000e+00   4.2800000e+00   4.0100000e+00   4.3900000e+00   3.8600000e+00   4.7700000e+00   3.9700000e+00   4.7700000e+00   4.6900000e+00   4.3100000e+00   4.3700000e+00   4.4200000e+00   5.0100000e+00   4.8800000e+00   4.7800000e+00   4.7100000e+00   5.0100000e+00   4.7400000e+00   5.1300000e+00   4.9100000e+00   4.3900000e+00   4.8200000e+00   4.9000000e+00   4.7700000e+00   4.4200000e+00   4.7900000e+00   4.6100000e+00   4.4800000e+00   5.0500000e+00   5.0800000e+00   4.6300000e+00
   0.0000000e+00   1.2767800e+03   1.2510100e+03   1.2022500e+03   1.2820000e+03   1.1852700e+03   1.3105300e+03   1.2548000e+03   1.2334900e+03   1.2010000e+03   1.1971600e+03   1.3028100e+03   1.2972800e+03   1.1701300e+03   1.2408500e+03   1.1820600e+03   1.2692000e+03   1.2686000e+03   1.3066800e+03   1.3258100e+03   1.2130700e+03   1.1655400e+03   1.2480900e+03   1.2475400e+03   1.2313300e+03   1.3125700e+03   1.1777700e+03   1.2179100e+03   1.2693000e+03   1.1841000e+03   1.3161900e+03   1.2580300e+03   1.2834200e+03   1.2371300e+03   1.2123600e+03   1.2651800e+03   1.2566300e+03   1.2785900e+03   1.2502600e+03   1.2160600e+03   1.2738700e+03   1.1957200e+03   1.2270500e+03   1.2094300e+03   1.2101500e+03   1.2632600e+03   1.1836500e+03   1.2023100e+03   1.1516900e+03   1.2184700e+03   1.2362600e+03   1.1709400e+03   1.2064000e+03   1.1923000e+03   1.2734500e+03   1.1798900e+03   1.1305900e+03   1.1383800e+03   1.1640200e+03   1.0467200e+03   1.0088100e+03   9.7186000e+02   9.7527000e+02   9.5768000e+02   9.2897000e+02   1.0368000e+03   9.9605000e+02   9.7201000e+02   1.0280100e+03   1.1751100e+03   1.1355700e+03   1.0663200e+03   1.1044700e+03   1.1555000e+03   1.1178200e+03   1.1192800e+03   1.2526300e+03   1.1577700e+03   1.1537600e+03   1.1634700e+03   1.1668300e+03   1.2212500e+03   1.1542800e+03   1.2309400e+03   1.2035500e+03   1.2092600e+03   1.3034700e+03   1.2217400e+03   1.2749600e+03   1.2599600e+03   1.1710200e+03   1.2965800e+03   1.2834500e+03   1.2953900e+03   1.3023300e+03   1.2278400e+03   1.2049500e+03   1.3100300e+03   1.3171100e+03   1.2512400e+03   1.2389600e+03
   1.0000000e+00   8.2400000e+00   7.7100000e+00   8.6600000e+00   8.9100000e+00   9.0900000e+00   8.8900000e+00   7.6300000e+00   8.6800000e+00   9.2600000e+00   7.6700000e+00   9.2900000e+00   7.6100000e+00   8.6500000e+00   7.7800000e+00   7.9700000e+00   8.1600000e+00   8.1600000e+00   9.1800000e+00   8.7600000e+00   7.7300000e+00   8.2700000e+00   9.1900000e+00   8.1300000e+00   7.8000000e+00   8.3500000e+00   8.6900000e+00   7.7600000e+00   7.6100000e+00   7.7500000e+00   9.0700000e+00   7.8600000e+00   9.2500000e+00   8.2100000e+00   7.9500000e+00   9.0300000e+00   9.0900000e+00   8.9000000e+00   8.4600000e+00   8.4600000e+00   9.2700000e+00   7.6800000e+00   7.9300000e+00   8.7000000e+00   8.8700000e+00   9.1200000e+00   7.9600000e+00   7.7700000e+00   8.1300000e+00   8.6900000e+00   8.7300000e+00   8.7200000e+00   8.3500000e+00   8.9100000e+00   9.2700000e+00   8.2900000e+00   9.4900000e+00   9.0700000e+00   8.9200000e+00   1.0020000e+01   9.7200000e+00   1.0960000e+01   1.0550000e+01   1.1320000e+01   1.0650000e+01   1.1190000e+01   1.1920000e+01   1.1540000e+01   1.0460000e+01   9.3700000e+00   1.0720000e+01   9.6500000e+00   8.9900000e+00   9.9600000e+00   9.6000000e+00   9.5300000e+00   8.7100000e+00   9.0200000e+00   9.6100000e+00   9.5400000e+00   8.1000000e+00   8.4700000e+00   8.6600000e+00   8.5900000e+00   7.7600000e+00   7.9100000e+00   8.4400000e+00   8.6200000e+00   8.3800000e+00   8.8500000e+00   8.7200000e+00   8.9200000e+00   9.3000000e+00   9.1200000e+00   8.5600000e+00   9.0900000e+00   8.9600000e+00   9.0200000e+00   8.8100000e+00   7.7700000e+00   8.7100000e+00
   0.0000000e+00   1.8561000e+02   1.8361000e+02   1.9448000e+02   1.9182000e+02   1.9204000e+02   1.9747000e+02   1.9274000e+02   1.8363000e+02   1.9205000e+02   1.9900000e+02   1.9496000e+02   1.8231000e+02   1.9463000e+02   1.7883000e+02   1.9838000e+02   1.9844000e+02   1.9120000e+02   1.9296000e+02   1.9410000e+02   1.8598000e+02   1.9221000e+02   1.8829000e+02   1.9065000e+02   1.9464000e+02   1.8831000e+02   1.9439000e+02   1.7818000e+02   1.7837000e+02   1.9330000e+02   1.9805000e+02   1.9080000e+02   1.9483000e+02   1.9814000e+02   1.8632000e+02   1.8592000e+02   1.8965000e+02   1.7926000e+02   1.9409000e+02   1.8041000e+02   1.8497000e+02   1.8435000e+02   1.8272000e+02   1.8672000e+02   1.9236000e+02   1.8731000e+02   1.8839000e+02   1.7780000e+02   1.9420000e+02   1.9362000e+02   1.8851000e+02   1.8087000e+02   1.8519000e+02   1.8529000e+02   1.8251000e+02   1.8064000e+02   1.7302000e+02   1.8065000e+02   1.7116000e+02   1.7204000e+02   1.7168000e+02   1.5707000e+02   1.7340000e+02   1.5716000e+02   1.4484000e+02   1.3916000e+02   1.4801000e+02   1.6646000e+02   1.6786000e+02   1.6291000e+02   1.6849000e+02   1.7435000e+02   1.7198000e+02   1.6799000e+02   1.7104000e+02   1.7780000e+02   1.8432000e+02   1.7687000e+02   1.7923000e+02   1.7588000e+02   1.7838000e+02   1.8021000e+02   1.8170000e+02   1.8771000e+02   1.9308000e+02   1.9126000e+02   1.9019000e+02   1.8119000e+02   1.8447000e+02   1.9290000e+02   1.8426000e+02   1.9367000e+02   1.8952000e+02   1.8075000e+02   1.7795000e+02   1.9112000e+02   1.8175000e+02   1.7985000e+02   1.9338000e+02   1.9564000e+02   1.8536000e+02
   0.0000000e+00   5.3010000e+01   5.4610000e+01   5.2900000e+01   5.4320000e+01   5.2510000e+01   5.1750000e+01   5.1010000e+01   5.1570000e+01   5.3590000e+01   5.3820000e+01   5.1780000e+01   5.1980000e+01   5.4080000e+01   5.3510000e+01   5.2530000e+01   5.1140000e+01   5.0910000e+01   5.4730000e+01   5.1990000e+01   5.4860000e+01   5.5060000e+01   5.1190000e+01   5.1170000e+01   5.1000000e+01   5.3680000e+01   5.1620000e+01   5.2480000e+01   5.2840000e+01   5.4140000e+01   5.4670000e+01   5.1870000e+01   5.4200000e+01   5.3670000e+01   5.3290000e+01   5.1330000e+01   5.1630000e+01   5.2960000e+01   5.2810000e+01   5.3490000e+01   5.4650000e+01   5.3460000e+01   5.1630000e+01   5.2270000e+01   5.1380000e+01   5.2360000e+01   5.4380000e+01   5.2830000e+01   5.2630000e+01   5.2360000e+01   5.3890000e+01   5.2510000e+01   5.1080000e+01   5.4030000e+01   5.3300000e+01   5.3800000e+01   5.1420000e+01   5.3510000e+01   5.1640000e+01   5.0410000e+01   5.2140000e+01   5.0450000e+01   5.0040000e+01   4.8670000e+01   4.6940000e+01   4.7520000e+01   4.4040000e+01   4.4910000e+01   4.4180000e+01   4.8770000e+01   4.8540000e+01   4.8540000e+01   5.2330000e+01   5.0460000e+01   5.1130000e+01   5.1330000e+01   5.1900000e+01   5.0730000e+01   5.3960000e+01   5.4440000e+01   5.1790000e+01   5.1790000e+01   5.1650000e+01   5.1130000e+01   5.2500000e+01   5.3030000e+01   5.2140000e+01   5.2860000e+01   5.0820000e+01   5.1470000e+01   5.2540000e+01   5.3630000e+01   5.1640000e+01   5.1710000e+01   5.1320000e+01   5.3610000e+01   5.5090000e+01   5.2150000e+01   5.4080000e+01   5.4000000e+01   5.4000000e+01
   0.0000000e+00   1.8725500e+04   1.7744840e+04   1.8890590e+04   1.8613040e+04   1.7832240e+04   1.9955170e+04   1.8808970e+04   1.8798280e+04   1.9766520e+04   2.0608860e+04   1.7954970e+04   1.8991520e+04   1.8796060e+04   1.9661930e+04   1.9777890e+04   1.8440170e+04   1.6669120e+04   1.7829560e+04   1.7753800e+04   1.7509520e+04   1.6502240e+04   1.5403800e+04   1.2619210e+04   1.1684090e+04   1.5432690e+04   1.4332570e+04   1.5979990e+04   1.6337790e+04   1.8408150e+04   1.6082270e+04   1.8803130e+04   1.9683230e+04   1.8621080e+04   1.8918790e+04   1.8442750e+04   1.9520130e+04   2.0017280e+04   1.8240850e+04   1.8461860e+04   2.0284770e+04   1.7862490e+04   1.9964330e+04   1.8707180e+04   1.8811920e+04   1.7752320e+04   1.9471610e+04   1.7719030e+04   2.0378130e+04   1.9504720e+04   1.8802380e+04   1.7985070e+04   1.8793580e+04   2.0924080e+04   1.9807190e+04   1.9756470e+04   2.0470930e+04   1.9546190e+04   2.0576000e+04   1.8847410e+04   2.0581930e+04   1.8593880e+04   1.9943190e+04   1.9117990e+04   1.8759220e+04   2.0596040e+04   1.7941700e+04   2.0448490e+04   1.8964980e+04   1.8229060e+04   1.7785520e+04   1.9055650e+04   1.8316500e+04   1.9128820e+04   2.0546520e+04   1.9980500e+04   1.9081120e+04   1.9781220e+04   2.0072360e+04   2.0463030e+04   1.9975750e+04   1.8652650e+04   1.9252870e+04   1.8846970e+04   2.0213590e+04   2.0045330e+04   1.8673010e+04   1.8031920e+04   2.0480230e+04   1.9772890e+04   2.0554160e+04   1.8184750e+04   2.0949430e+04   2.0774230e+04   1.8517180e+04   1.8572200e+04   2.0712580e+04   1.9127710e+04   1.8109530e+04   1.8477240e+04   2.0283320e+04
   0.0000000e+00   7.3102000e+03   7.7461200e+03   7.3218500e+03   6.7437700e+03   6.9006300e+03   6.7974300e+03   7.9043700e+03   7.5713600e+03   7.8410000e+03   7.5621500e+03   7.0653900e+03   6.9096100e+03   6.8469500e+03   6.9741200e+03   7.3371000e+03   7.1701900e+03   7.2358000e+03   6.8852000e+03   7.8536500e+03   7.6159600e+03   7.0616100e+03   7.7336400e+03   6.8186300e+03   6.7288900e+03   7.6983100e+03   7.6794300e+03   7.0858500e+03   7.3425800e+03   7.3530900e+03   6.9003000e+03   7.2068200e+03   7.2983200e+03   6.7046100e+03   7.9061000e+03   7.8354000e+03   7.8584500e+03   6.8394100e+03   6.7901700e+03   6.7517100e+03   7.2707900e+03   7.0664900e+03   7.5244900e+03   7.6589400e+03   6.7647300e+03   7.8414600e+03   6.7261000e+03   7.8651500e+03   7.4628900e+03   7.7712300e+03   7.2083800e+03   7.8625900e+03   6.9757900e+03   6.6999100e+03   6.9456700e+03   7.8005800e+03   7.0323000e+03   6.8980300e+03   7.7725000e+03   6.9875700e+03   7.3575700e+03   7.2764900e+03   7.5321400e+03   7.2295200e+03   7.0941200e+03   7.6315900e+03   7.6040800e+03   6.9379000e+03   7.6225000e+03   6.9459000e+03   7.0235500e+03   7.1908900e+03   6.7694900e+03   6.9591000e+03   6.9521900e+03   6.8680700e+03   6.6545300e+03   6.7181400e+03   5.2566800e+03   4.9598300e+03   5.0181400e+03   5.8439700e+03   6.3240900e+03   6.4975500e+03   6.2136200e+03   6.4942700e+03   6.8512100e+03   6.7001200e+03   7.5849500e+03   6.8166500e+03   6.7549400e+03   6.5728300e+03   7.2426100e+03   7.6398100e+03   7.0974200e+03   7.4543800e+03   7.1171200e+03   7.5429600e+03   7.0042700e+03   7.1341000e+03   7.2121600e+03
   0.0000000e+00   1.3857000e+02   1.4028000e+02   1.4073000e+02   1.4239000e+02   1.4377000e+02   1.4386000e+02   1.4218000e+02   1.4371000e+02   1.4566000e+02   1.4320000e+02   1.4411000e+02   1.4148000e+02   1.4377000e+02   1.4292000e+02   1.4315000e+02   1.4577000e+02   1.4317000e+02   1.4604000e+02   1.4040000e+02   1.4479000e+02   1.4080000e+02   1.4631000e+02   1.4229000e+02   1.4676000e+02   1.3993000e+02   1.4593000e+02   1.3826000e+02   1.3995000e+02   1.4211000e+02   1.3957000e+02   1.4269000e+02   1.4392000e+02   1.4177000e+02   1.3989000e+02   1.3899000e+02   1.4512000e+02   1.4259000e+02   1.3811000e+02   1.4496000e+02   1.4068000e+02   1.4092000e+02   1.4114000e+02   1.4252000e+02   1.4375000e+02   1.4253000e+02   1.4082000e+02   1.4199000e+02   1.3800000e+02   1.3496000e+02   1.3408000e+02   1.3712000e+02   1.3246000e+02   1.3641000e+02   1.3273000e+02   1.3033000e+02   1.2524000e+02   1.2914000e+02   1.2755000e+02   1.3629000e+02   1.3529000e+02   1.3503000e+02   1.3724000e+02   1.3860000e+02   1.3997000e+02   1.3841000e+02   1.3646000e+02   1.3746000e+02   1.4267000e+02   1.4253000e+02   1.3953000e+02   1.4592000e+02   1.3988000e+02   1.4518000e+02   1.4492000e+02   1.3997000e+02   1.4300000e+02   1.4492000e+02   1.4017000e+02   1.4331000e+02   1.3912000e+02   1.3872000e+02   1.4038000e+02   1.4428000e+02   1.4325000e+02   1.4118000e+02   1.3864000e+02   1.4285000e+02   1.3842000e+02   1.4279000e+02   1.4164000e+02   1.4152000e+02   1.4199000e+02   1.4580000e+02   1.4618000e+02   1.3929000e+02   1.4418000e+02   1.4035000e+02   1.4410000e+02   1.3921000e+02   1.4192000e+02
   1.0000000e+00   1.5843080e+04   1.7699890e+04   1.6730130e+04   1.7948160e+04   1.7957700e+04   1.7711220e+04   1.6329150e+04   1.6175320e+04   1.8530940e+04   1.9413940e+04   1.8453470e+04   1.9071210e+04   1.8833160e+04   1.9145770e+04   1.8913580e+04   1.6707550e+04   1.8280150e+04   1.9665200e+04   2.0056340e+04   2.0341950e+04   1.7198940e+04   2.0029940e+04   1.9313310e+04   2.1334660e+04   1.9643120e+04   2.1660850e+04   2.3641490e+04   2.5236630e+04   2.4477980e+04   2.4534030e+04   2.1002770e+04   2.2076890e+04   2.0770560e+04   1.9312170e+04   1.8604610e+04   1.8933910e+04   1.9242880e+04   1.8724860e+04   1.9587950e+04   1.7413290e+04   1.8254560e+04   1.6428830e+04   1.7237490e+04   1.9112740e+04   1.8759930e+04   1.9569260e+04   1.8366870e+04   1.6475890e+04   1.8130570e+04   1.6415360e+04   1.9063770e+04   1.9413400e+04   1.6921120e+04   1.9233120e+04   1.9347310e+04   1.5768190e+04   1.7673180e+04   1.8463370e+04   1.6944260e+04   1.8127290e+04   1.6996070e+04   1.8739650e+04   1.5859950e+04   1.8069380e+04   1.9266130e+04   1.8410330e+04   1.8898180e+04   1.8700910e+04   1.6661820e+04   1.8771600e+04   1.8233530e+04   1.7221640e+04   1.6606690e+04   1.8224700e+04   1.6095720e+04   1.6092720e+04   1.6104670e+04   1.7671150e+04   1.7288650e+04   1.6979150e+04   1.8899060e+04   1.6313090e+04   1.8844710e+04   1.8863830e+04   1.5815270e+04   1.8931940e+04   1.7558740e+04   1.8218170e+04   1.5910680e+04   1.8945170e+04   1.7462600e+04   1.8277610e+04   1.8195820e+04   1.8962850e+04   1.7386510e+04   1.7420380e+04   1.7201050e+04   1.8958370e+04   1.6578160e+04   1.8374160e+04
   1.0000000e+00   4.0283700e+03   4.0868300e+03   4.2726100e+03   4.3525700e+03   4.0739000e+03   3.9690700e+03   4.0116000e+03   3.9824400e+03   4.3473500e+03   4.0263100e+03   4.0890500e+03   4.3193700e+03   4.2442600e+03   4.3318800e+03   3.9903300e+03   4.2073700e+03   3.7818200e+03   4.2390200e+03   3.8267400e+03   3.8981600e+03   3.8832500e+03   4.1296700e+03   4.0142700e+03   3.9861400e+03   3.8762700e+03   4.2183200e+03   4.2407900e+03   3.9417500e+03   4.3374200e+03   3.8863000e+03   3.8823000e+03   3.8754400e+03   3.9080400e+03   3.8616400e+03   4.1846000e+03   3.9609900e+03   4.2709600e+03   3.9240000e+03   3.9076400e+03   3.9133100e+03   3.8581900e+03   3.9458800e+03   4.0311900e+03   3.8924400e+03   3.7687200e+03   4.0976900e+03   3.8630300e+03   3.9081900e+03   4.1368000e+03   4.0164400e+03   3.8093300e+03   3.7733000e+03   4.3482800e+03   4.2180600e+03   3.9928200e+03   4.2297800e+03   4.2115000e+03   3.8621700e+03   4.1747500e+03   4.0012200e+03   4.0506800e+03   4.2107700e+03   4.3415900e+03   4.3329600e+03   4.0924000e+03   4.0592600e+03   3.8554500e+03   4.3761300e+03   4.1178300e+03   4.3485800e+03   4.4742200e+03   4.1954300e+03   4.4993100e+03   4.3401400e+03   4.3136800e+03   4.6451600e+03   4.6796100e+03   4.5158100e+03   5.1490400e+03   5.0738800e+03   4.8480900e+03   4.9852100e+03   4.7384100e+03   4.2206900e+03   4.2706500e+03   4.2932400e+03   4.0510800e+03   4.1526800e+03   4.2200800e+03   4.1190700e+03   4.1332300e+03   4.0807300e+03   4.3218200e+03   4.0579500e+03   4.0862700e+03   4.2461500e+03   4.1314900e+03   3.9222500e+03   4.3093200e+03   4.0367500e+03
   1.0000000e+00   4.9856600e+03   5.5179100e+03   5.3050400e+03   5.1618600e+03   5.2624300e+03   5.9489500e+03   6.0410700e+03   6.2284400e+03   5.9134200e+03   6.3802600e+03   6.3415700e+03   6.4423300e+03   5.7285700e+03   5.9496700e+03   5.6078900e+03   5.4535600e+03   5.3997400e+03   5.4789800e+03   5.2089900e+03   5.4055700e+03   5.0284800e+03   5.5531800e+03   5.3822900e+03   5.4453100e+03   5.3346500e+03   4.9632700e+03   5.4316200e+03   5.2881800e+03   4.9119600e+03   5.2457000e+03   5.4191200e+03   4.9271700e+03   5.1355000e+03   4.9453300e+03   4.9794500e+03   4.9262100e+03   5.3273600e+03   5.2470900e+03   5.4093400e+03   5.0680800e+03   5.0615200e+03   4.7331500e+03   5.1008500e+03   5.2784500e+03   4.9155300e+03   4.7495100e+03   5.2114300e+03   5.1966400e+03   5.0366400e+03   4.7559900e+03   5.3014800e+03   5.3882400e+03   4.9190100e+03   4.8124600e+03   5.2723900e+03   5.3096400e+03   5.2946400e+03   5.0358900e+03   4.7622400e+03   5.3124100e+03   5.1514500e+03   4.9902300e+03   4.9009200e+03   4.9519000e+03   5.3365800e+03   4.7716500e+03   4.8103200e+03   4.9478600e+03   4.8256300e+03   5.1328600e+03   5.3835100e+03   4.7706300e+03   5.1999300e+03   5.4168000e+03   5.2751500e+03   4.8655000e+03   5.0423400e+03   5.4051800e+03   4.8904400e+03   5.1247400e+03   5.1781000e+03   4.7318400e+03   4.9887600e+03   5.2581900e+03   5.1045200e+03   4.8428500e+03   5.0507000e+03   5.2870100e+03   4.9005000e+03   5.0718200e+03   5.1013200e+03   5.3814000e+03   4.7953900e+03   5.0769400e+03   4.8337200e+03   5.1965500e+03   5.4098400e+03   4.9452700e+03   5.1667600e+03   5.2685900e+03
   1.0000000e+00   3.6938480e+04   3.5418330e+04   3.7241400e+04   3.8303090e+04   3.5593210e+04   3.6859910e+04   3.6667720e+04   3.7505100e+04   3.4990200e+04   3.5244800e+04   3.7986230e+04   3.5044580e+04   3.8828200e+04   3.6673890e+04   3.4764850e+04   3.4686900e+04   3.4969140e+04   3.8075540e+04   3.5105860e+04   3.8761070e+04   3.8115150e+04   3.6116680e+04   3.6562310e+04   3.5861150e+04   3.5292490e+04   3.6955790e+04   3.5245480e+04   3.8377310e+04   3.8214880e+04   3.4663060e+04   3.7575450e+04   3.6520400e+04   3.7957790e+04   3.7948450e+04   3.7341900e+04   3.5568680e+04   3.6823510e+04   3.6293170e+04   3.5610910e+04   3.8343840e+04   3.6002760e+04   3.6287610e+04   3.6324580e+04   3.7962110e+04   3.6225750e+04   3.6758600e+04   3.7172340e+04   3.4729620e+04   3.4904930e+04   3.5514370e+04   3.7017330e+04   3.6532010e+04   3.6973620e+04   3.7688610e+04   3.5923230e+04   3.6193700e+04   3.7805180e+04   3.9201900e+04   3.7740030e+04   3.9159830e+04   3.8335450e+04   3.6923850e+04   3.9199340e+04   3.7236680e+04   3.9102290e+04   4.0254850e+04   3.9786060e+04   4.1438320e+04   4.1767370e+04   4.3380430e+04   4.6084930e+04   4.5738610e+04   4.1469900e+04   4.2913760e+04   3.8810670e+04   3.9996710e+04   4.0758770e+04   3.9034140e+04   3.7606550e+04   3.9207110e+04   3.7911050e+04   3.8467910e+04   3.7807600e+04   3.6473430e+04   3.7992660e+04   3.6065330e+04   3.8543150e+04   3.8887400e+04   3.6411650e+04   3.4929110e+04   3.5313900e+04   3.6256850e+04   3.5877370e+04   3.6445660e+04   3.7476830e+04   3.5736390e+04   3.7904820e+04   3.7833870e+04   3.6826390e+04   3.7623700e+04
   0.0000000e+00   1.0000000e+00   1.0000000e+00   8.9000000e-01   8.9000000e-01   9.7000000e-01   1.0000000e+00   9.9000000e-01   9.6000000e-01   9.2000000e-01   1.0300000e+00   9.2000000e-01   9.0000000e-01   1.0200000e+00   9.5000000e-01   1.0100000e+00   1.0200000e+00   9.3000000e-01   9.0000000e-01   1.0400000e+00   9.8000000e-01   9.7000000e-01   1.0000000e+00   9.7000000e-01   9.1000000e-01   1.0500000e+00   9.9000000e-01   1.0100000e+00   1.0100000e+00   9.5000000e-01   1.0500000e+00   9.1000000e-01   9.8000000e-01   9.1000000e-01   9.2000000e-01   8.9000000e-01   1.0100000e+00   1.0400000e+00   1.0400000e+00   9.9000000e-01   1.0000000e+00   9.0000000e-01   9.3000000e-01   9.2000000e-01   1.0000000e+00   8.8000000e-01   9.8000000e-01   9.0000000e-01   9.8000000e-01   9.2000000e-01   9.2000000e-01   8.1000000e-01   9.3000000e-01   9.0000000e-01   8.8000000e-01   8.4000000e-01   8.2000000e-01   7.6000000e-01   7.4000000e-01   6.0000000e-01   6.9000000e-01   6.8000000e-01   8.4000000e-01   8.1000000e-01   8.9000000e-01   8.6000000e-01   8.1000000e-01   9.5000000e-01   8.8000000e-01   8.7000000e-01   8.6000000e-01   1.0000000e+00   9.2000000e-01   8.9000000e-01   9.9000000e-01   1.0100000e+00   1.0000000e+00   1.0300000e+00   1.0000000e+00   1.0100000e+00   9.0000000e-01   1.0100000e+00   9.8000000e-01   1.0500000e+00   8.9000000e-01   9.5000000e-01   1.0400000e+00   1.0100000e+00   9.5000000e-01   9.3000000e-01   9.6000000e-01   1.0300000e+00   9.8000000e-01   9.0000000e-01   9.9000000e-01   1.0000000e+00   1.0000000e+00   1.0000000e+00   1.0300000e+00   1.0100000e+00   9.2000000e-01
   1.0000000e+00   3.0000000e+01   3.0420000e+01   3.3630000e+01   3.7670000e+01   3.4490000e+01   3.6690000e+01   3.0690000e+01   3.2020000e+01   3.2780000e+01   3.5070000e+01   3.6870000e+01   3.6270000e+01   3.5810000e+01   3.1500000e+01   3.6080000e+01   3.7070000e+01   3.6080000e+01   3.2180000e+01   3.6030000e+01   3.3030000e+01   3.6880000e+01   2.9980000e+01   3.1690000e+01   3.4230000e+01   3.3190000e+01   3.5670000e+01   3.4430000e+01   3.0630000e+01   3.0260000e+01   3.0830000e+01   3.2510000e+01   3.6570000e+01   3.1140000e+01   3.4190000e+01   3.2380000e+01   3.4210000e+01   3.4450000e+01   3.4440000e+01   3.3080000e+01   3.5660000e+01   3.1680000e+01   3.6460000e+01   3.0410000e+01   3.2480000e+01   3.6160000e+01   3.3740000e+01   3.7180000e+01   3.1460000e+01   3.1360000e+01   3.3240000e+01   3.7690000e+01   3.1550000e+01   3.7680000e+01   3.3660000e+01   3.6180000e+01   3.2390000e+01   3.7870000e+01   3.7680000e+01   3.6670000e+01   4.0430000e+01   4.2720000e+01   4.4190000e+01   3.8380000e+01   4.3350000e+01   4.3070000e+01   4.9260000e+01   4.4340000e+01   4.2710000e+01   3.7910000e+01   4.0580000e+01   4.1680000e+01   4.0560000e+01   3.4320000e+01   3.3400000e+01   3.5160000e+01   3.1870000e+01   3.3140000e+01   3.6860000e+01   3.8270000e+01   3.6360000e+01   3.2890000e+01   3.4000000e+01   3.0790000e+01   3.5770000e+01   3.4320000e+01   3.4030000e+01   3.7450000e+01   3.4960000e+01   3.1580000e+01   3.3900000e+01   3.0330000e+01   3.7980000e+01   3.5830000e+01   3.3480000e+01   3.4170000e+01   3.3950000e+01   3.0040000e+01   3.0190000e+01   3.3750000e+01   3.1860000e+01
   1.0000000e+00   1.1670000e+01   1.1240000e+01   1.1350000e+01   1.1010000e+01   1.1320000e+01   1.1050000e+01   1.1550000e+01   1.1460000e+01   1.1540000e+01   1.1200000e+01   1.1010000e+01   1.1410000e+01   1.1440000e+01   1.1280000e+01   1.1650000e+01   1.1220000e+01   1.1220000e+01   1.1180000e+01   1.1360000e+01   1.1080000e+01   1.1650000e+01   1.1070000e+01   1.1220000e+01   1.1530000e+01   1.1200000e+01   1.1560000e+01   1.1080000e+01   1.1480000e+01   1.1250000e+01   1.1180000e+01   1.1420000e+01   1.1440000e+01   1.1170000e+01   1.1080000e+01   1.1380000e+01   1.1380000e+01   1.1500000e+01   1.1630000e+01   1.1390000e+01   1.1270000e+01   1.1410000e+01   1.1160000e+01   1.1070000e+01   1.1250000e+01   1.1280000e+01   1.1370000e+01   1.1230000e+01   1.1240000e+01   1.1450000e+01   1.1370000e+01   1.1460000e+01   1.1160000e+01   1.1600000e+01   1.1090000e+01   1.1250000e+01   1.1050000e+01   1.1320000e+01   1.1320000e+01   1.1430000e+01   1.1710000e+01   1.1200000e+01   1.1500000e+01   1.1340000e+01   1.1160000e+01   1.1530000e+01   1.1410000e+01   1.1230000e+01   1.1540000e+01   1.1870000e+01   1.1360000e+01   1.1870000e+01   1.1810000e+01   1.1890000e+01   1.1820000e+01   1.2320000e+01   1.1940000e+01   1.2590000e+01   1.2700000e+01   1.2130000e+01   1.2190000e+01   1.1780000e+01   1.2270000e+01   1.1510000e+01   1.1630000e+01   1.1650000e+01   1.1530000e+01   1.1450000e+01   1.1400000e+01   1.1360000e+01   1.1350000e+01   1.1690000e+01   1.1390000e+01   1.1630000e+01   1.1100000e+01   1.1660000e+01   1.1110000e+01   1.1640000e+01   1.1320000e+01   1.1360000e+01   1.1580000e+01
   1.0000000e+00   7.4500000e+00   7.3700000e+00   7.0900000e+00   7.3000000e+00   7.1800000e+00   7.7000000e+00   7.4400000e+00   7.2200000e+00   7.0600000e+00   7.2000000e+00   7.3800000e+00   7.2300000e+00   7.9200000e+00   7.8000000e+00   7.4800000e+00   7.7400000e+00   8.2300000e+00   8.0100000e+00   8.3800000e+00   8.5400000e+00   8.2100000e+00   8.0800000e+00   8.3800000e+00   7.6700000e+00   7.3800000e+00   7.9700000e+00   7.6700000e+00   7.6800000e+00   7.4900000e+00   7.1900000e+00   7.3900000e+00   7.0000000e+00   7.0700000e+00   7.4500000e+00   7.1300000e+00   7.3500000e+00   7.2000000e+00   7.0700000e+00   7.4200000e+00   6.9300000e+00   7.1800000e+00   7.2300000e+00   7.6700000e+00   7.4600000e+00   6.9300000e+00   7.0400000e+00   7.3500000e+00   7.0700000e+00   7.0600000e+00   7.0800000e+00   7.0000000e+00   7.3300000e+00   6.9900000e+00   7.0700000e+00   7.3300000e+00   7.1100000e+00   6.9600000e+00   7.5500000e+00   7.6000000e+00   7.3500000e+00   7.2500000e+00   6.8900000e+00   7.6500000e+00   7.2100000e+00   6.9400000e+00   7.0800000e+00   6.9700000e+00   6.9200000e+00   6.9700000e+00   7.0700000e+00   7.5900000e+00   7.2100000e+00   7.3300000e+00   7.2700000e+00   7.1100000e+00   7.3300000e+00   7.1200000e+00   7.5600000e+00   7.1600000e+00   6.8900000e+00   7.6100000e+00   7.3000000e+00   7.3400000e+00   7.1300000e+00   7.1500000e+00   7.4200000e+00   7.5300000e+00   7.1600000e+00   7.2400000e+00   7.3200000e+00   7.2200000e+00   7.6000000e+00   7.1500000e+00   7.3000000e+00   7.6100000e+00   7.0900000e+00   7.0400000e+00   7.6500000e+00   7.4600000e+00   7.3100000e+00
   0.0000000e+00   1.7029100e+03   1.6164100e+03   1.7369400e+03   1.7403700e+03   1.6258900e+03   1.7320000e+03   1.6555800e+03   1.6189700e+03   1.6760100e+03   1.5846300e+03   1.4542300e+03   1.4448900e+03   1.4325700e+03   1.3635100e+03   1.4557900e+03   1.4935000e+03   1.5589400e+03   1.5777000e+03   1.6967700e+03   1.6421100e+03   1.5968700e+03   1.6785900e+03   1.6151200e+03   1.8036400e+03   1.7330800e+03   1.8033700e+03   1.7149500e+03   1.6596600e+03   1.7131400e+03   1.7153800e+03   1.8093700e+03   1.7477200e+03   1.7400500e+03   1.7856500e+03   1.7357100e+03   1.7781600e+03   1.8086400e+03   1.7175700e+03   1.6674700e+03   1.7077000e+03   1.7001500e+03   1.7174200e+03   1.6698000e+03   1.7046900e+03   1.6359400e+03   1.7657900e+03   1.7251600e+03   1.6746400e+03   1.6645900e+03   1.7086800e+03   1.6919400e+03   1.8152700e+03   1.6429300e+03   1.6622700e+03   1.6550500e+03   1.8137700e+03   1.6818200e+03   1.7714600e+03   1.6828500e+03   1.7203500e+03   1.6510300e+03   1.7732200e+03   1.7962000e+03   1.6470700e+03   1.8109900e+03   1.7083400e+03   1.8063200e+03   1.6767000e+03   1.7553000e+03   1.7988600e+03   1.8034400e+03   1.7483800e+03   1.7060700e+03   1.6604000e+03   1.8076300e+03   1.7243400e+03   1.6425300e+03   1.7259500e+03   1.6856200e+03   1.7959500e+03   1.6694900e+03   1.7449000e+03   1.7459100e+03   1.7094200e+03   1.7550500e+03   1.6725700e+03   1.6430800e+03   1.7322800e+03   1.7938000e+03   1.7475200e+03   1.6834800e+03   1.7686000e+03   1.7455300e+03   1.6955500e+03   1.7286100e+03   1.8313800e+03   1.6663500e+03   1.6804700e+03   1.7934000e+03   1.6382800e+03
   1.0000000e+00   9.9300000e+00   1.0090000e+01   9.0000000e+00   1.0470000e+01   1.0150000e+01   1.0590000e+01   9.0800000e+00   9.6100000e+00   9.1800000e+00   1.0530000e+01   9.4700000e+00   9.7700000e+00   9.2700000e+00   1.0520000e+01   9.2000000e+00   9.8300000e+00   9.0800000e+00   1.0580000e+01   9.1900000e+00   1.0570000e+01   9.9600000e+00   9.8800000e+00   1.0060000e+01   1.0330000e+01   9.2700000e+00   9.5900000e+00   1.0680000e+01   1.0760000e+01   9.5100000e+00   9.7600000e+00   9.9100000e+00   9.7200000e+00   1.0050000e+01   1.0910000e+01   1.0270000e+01   9.4200000e+00   1.0360000e+01   1.0600000e+01   1.0220000e+01   1.0700000e+01   1.1270000e+01   1.0180000e+01   1.1120000e+01   1.2170000e+01   1.1860000e+01   1.2090000e+01   1.3180000e+01   1.3000000e+01   1.1950000e+01   1.2170000e+01   1.1850000e+01   1.1680000e+01   1.1010000e+01   1.1010000e+01   1.1230000e+01   1.0970000e+01   1.0590000e+01   1.0640000e+01   1.0840000e+01   1.0300000e+01   9.9600000e+00   1.0750000e+01   9.8600000e+00   1.0500000e+01   9.5000000e+00   1.0430000e+01   9.3800000e+00   1.0690000e+01   9.2600000e+00   1.0310000e+01   9.3200000e+00   9.7200000e+00   1.0150000e+01   1.0440000e+01   9.8500000e+00   1.0410000e+01   1.0410000e+01   1.0000000e+01   1.0200000e+01   1.0610000e+01   1.0590000e+01   9.0600000e+00   9.5400000e+00   9.6100000e+00   1.0640000e+01   9.3300000e+00   1.0280000e+01   1.0370000e+01   9.1100000e+00   1.0580000e+01   9.2000000e+00   1.0370000e+01   1.0060000e+01   9.9400000e+00   9.1000000e+00   1.0420000e+01   1.0650000e+01   1.0650000e+01   9.3300000e+00   1.0690000e+01
   0.0000000e+00   7.4800000e+03   6.8005700e+03   7.4440000e+03   5.9616500e+03   7.1850800e+03   5.8284000e+03   7.0731100e+03   7.0959500e+03   5.4771800e+03   5.4424200e+03   5.9590400e+03   5.2489400e+03   4.9273500e+03   4.6601200e+03   5.4416300e+03   4.9747400e+03   3.9410500e+03   4.5791200e+03   5.5077700e+03   4.7257400e+03   4.9066400e+03   5.8920500e+03   6.1654300e+03   5.7819300e+03   6.1684000e+03   6.9319200e+03   6.7891500e+03   6.9707400e+03   6.9208200e+03   6.0757800e+03   6.6417700e+03   6.4582800e+03   6.3920900e+03   6.8458900e+03   7.4765900e+03   6.9500000e+03   6.5082400e+03   7.4848600e+03   7.3253600e+03   6.9037200e+03   6.8015900e+03   6.8028600e+03   7.1518500e+03   6.6226100e+03   7.7531200e+03   6.4741400e+03   7.4055600e+03   7.7773900e+03   6.2723300e+03   7.2797200e+03   6.5484900e+03   6.4343000e+03   6.2895500e+03   7.3577700e+03   6.5714800e+03   6.7663400e+03   7.6803400e+03   6.9324200e+03   7.5020400e+03   7.3765700e+03   7.4962300e+03   6.6730900e+03   7.3165200e+03   7.1281700e+03   6.8526900e+03   6.6637000e+03   7.5186800e+03   6.3310200e+03   6.3661000e+03   7.3952300e+03   6.3581700e+03   6.9160400e+03   7.7793400e+03   7.3263500e+03   7.1055400e+03   6.6832200e+03   7.5794300e+03   6.8028600e+03   7.5659300e+03   6.8521500e+03   6.7066300e+03   7.1045200e+03   7.4336900e+03   6.7031200e+03   7.2025900e+03   6.9186900e+03   6.9980100e+03   7.2592200e+03   7.5607900e+03   7.2426600e+03   6.5407900e+03   7.3074300e+03   6.7944100e+03   6.5154800e+03   7.2050000e+03   7.6380900e+03   6.8790100e+03   7.1489500e+03   6.6916700e+03   7.3691900e+03
   1.0000000e+00   3.9800000e+00   3.9500000e+00   3.9900000e+00   4.1700000e+00   3.9300000e+00   4.1700000e+00   4.1800000e+00   3.9700000e+00   4.0100000e+00   4.1800000e+00   4.0000000e+00   4.0100000e+00   4.1700000e+00   4.0100000e+00   4.0500000e+00   4.0700000e+00   4.0100000e+00   4.1600000e+00   4.0100000e+00   4.0100000e+00   4.0100000e+00   4.0400000e+00   4.1300000e+00   3.9400000e+00   3.9900000e+00   4.1400000e+00   4.1200000e+00   4.0000000e+00   4.1400000e+00   4.0600000e+00   4.1200000e+00   4.1000000e+00   4.0900000e+00   4.2600000e+00   4.0900000e+00   4.1400000e+00   4.1300000e+00   4.2500000e+00   4.3500000e+00   4.2500000e+00   4.2400000e+00   4.4400000e+00   4.4700000e+00   4.5300000e+00   4.4900000e+00   4.3900000e+00   4.2600000e+00   4.3900000e+00   4.1800000e+00   4.3500000e+00   4.2400000e+00   4.2700000e+00   4.0800000e+00   4.2100000e+00   4.0600000e+00   4.0100000e+00   4.0300000e+00   4.1100000e+00   4.1600000e+00   4.0700000e+00   4.1900000e+00   4.1600000e+00   4.1600000e+00   4.0800000e+00   4.1000000e+00   4.0100000e+00   4.1100000e+00   4.0400000e+00   4.1000000e+00   4.1200000e+00   3.9500000e+00   4.0200000e+00   4.1200000e+00   4.1400000e+00   3.9300000e+00   4.0700000e+00   4.0600000e+00   3.9800000e+00   3.9700000e+00   3.9600000e+00   4.0500000e+00   4.1700000e+00   4.0300000e+00   4.0500000e+00   4.0100000e+00   4.1200000e+00   4.1100000e+00   4.0900000e+00   4.1600000e+00   3.9300000e+00   4.1600000e+00   4.0100000e+00   4.0200000e+00   4.0600000e+00   4.1800000e+00   3.9400000e+00   3.9600000e+00   4.1700000e+00   4.1700000e+00   4.0400000e+00
   1.0000000e+00   3.5700000e+00   3.8800000e+00   3.8900000e+00   3.9000000e+00   3.9000000e+00   3.7900000e+00   4.0700000e+00   4.0800000e+00   3.7600000e+00   3.9900000e+00   4.1100000e+00   3.9300000e+00   4.0400000e+00   3.7000000e+00   3.8200000e+00   3.7000000e+00   3.9400000e+00   3.9200000e+00   3.6000000e+00   3.6800000e+00   3.5900000e+00   4.0300000e+00   4.0800000e+00   3.9000000e+00   3.6500000e+00   4.0500000e+00   4.0500000e+00   3.8700000e+00   3.7000000e+00   4.0200000e+00   3.7800000e+00   3.6500000e+00   4.1000000e+00   3.6500000e+00   4.0900000e+00   3.7500000e+00   4.0000000e+00   4.0800000e+00   3.9400000e+00   3.9400000e+00   4.0500000e+00   3.6400000e+00   3.8200000e+00   3.9700000e+00   4.0900000e+00   3.8400000e+00   4.0600000e+00   3.7100000e+00   3.6800000e+00   3.6700000e+00   3.8000000e+00   3.8700000e+00   4.2000000e+00   3.9200000e+00   3.9500000e+00   4.1400000e+00   4.4500000e+00   4.2300000e+00   4.4600000e+00   4.5200000e+00   4.4500000e+00   4.7100000e+00   4.7900000e+00   4.3900000e+00   4.3500000e+00   4.2100000e+00   4.3600000e+00   4.3300000e+00   4.2000000e+00   3.8200000e+00   4.1700000e+00   3.7400000e+00   3.8800000e+00   3.8300000e+00   3.8200000e+00   3.7000000e+00   3.9600000e+00   3.9100000e+00   3.8500000e+00   4.1200000e+00   4.1100000e+00   3.8600000e+00   3.8900000e+00   3.8800000e+00   3.8900000e+00   4.0200000e+00   3.6400000e+00   3.9400000e+00   3.9200000e+00   3.7500000e+00   3.6200000e+00   3.9200000e+00   3.8600000e+00   3.6800000e+00   3.6500000e+00   4.0900000e+00   3.7600000e+00   3.7300000e+00   3.8200000e+00   3.9000000e+00
   1.0000000e+00   2.9798000e+02   2.9244000e+02   2.9043000e+02   2.8971000e+02   2.8452000e+02   2.9049000e+02   2.8492000e+02   2.9112000e+02   2.7747000e+02   2.9069000e+02   2.8027000e+02   2.7966000e+02   2.8443000e+02   3.0085000e+02   3.0160000e+02   2.8814000e+02   2.9296000e+02   2.8465000e+02   2.9101000e+02   2.9344000e+02   2.8785000e+02   2.9561000e+02   2.9533000e+02   2.9832000e+02   2.8714000e+02   2.9525000e+02   2.8241000e+02   2.9874000e+02   2.8206000e+02   2.9066000e+02   2.8154000e+02   2.7955000e+02   2.8762000e+02   2.8581000e+02   2.8295000e+02   2.8906000e+02   2.9666000e+02   2.7924000e+02   2.8043000e+02   2.8294000e+02   2.7640000e+02   2.9986000e+02   2.7950000e+02   2.8145000e+02   2.8923000e+02   2.9269000e+02   2.7827000e+02   2.8764000e+02   2.8160000e+02   2.7642000e+02   2.9336000e+02   2.9138000e+02   2.9718000e+02   2.9683000e+02   2.8242000e+02   2.9541000e+02   2.9941000e+02   2.9108000e+02   2.8151000e+02   2.9674000e+02   2.8354000e+02   3.0141000e+02   2.8198000e+02   2.8686000e+02   2.8022000e+02   2.8339000e+02   2.9679000e+02   2.7813000e+02   2.8092000e+02   2.8097000e+02   2.8579000e+02   2.8220000e+02   3.0704000e+02   3.0035000e+02   3.0429000e+02   2.9846000e+02   2.9710000e+02   3.0002000e+02   3.0376000e+02   3.2768000e+02   3.2740000e+02   3.4079000e+02   3.3949000e+02   3.2824000e+02   3.2823000e+02   3.0989000e+02   3.1532000e+02   3.0961000e+02   2.9242000e+02   2.9319000e+02   2.9460000e+02   2.9652000e+02   2.8308000e+02   2.8543000e+02   2.9966000e+02   3.0413000e+02   2.8286000e+02   2.8668000e+02   3.0063000e+02   2.8279000e+02
   0.0000000e+00   7.8679000e+02   8.0812000e+02   7.3294000e+02   8.0144000e+02   7.6742000e+02   7.2546000e+02   7.9523000e+02   7.4814000e+02   7.9086000e+02   7.5817000e+02   7.6686000e+02   8.1702000e+02   8.2189000e+02   8.1841000e+02   7.6772000e+02   7.6740000e+02   7.8898000e+02   7.4993000e+02   7.6822000e+02   7.1091000e+02   6.8751000e+02   6.9897000e+02   6.9918000e+02   7.5349000e+02   7.0137000e+02   6.5966000e+02   6.8517000e+02   6.3588000e+02   6.6313000e+02   5.7193000e+02   5.4480000e+02   5.0453000e+02   5.3711000e+02   6.6708000e+02   5.9628000e+02   7.2252000e+02   7.3799000e+02   6.8477000e+02   7.6505000e+02   6.9050000e+02   7.7052000e+02   7.2784000e+02   6.9837000e+02   7.7714000e+02   7.3215000e+02   7.7987000e+02   7.5314000e+02   7.8146000e+02   7.6368000e+02   8.1896000e+02   7.1443000e+02   7.8247000e+02   7.4191000e+02   8.0171000e+02   7.5651000e+02   7.3882000e+02   7.6060000e+02   7.7768000e+02   7.5884000e+02   7.3729000e+02   7.2788000e+02   7.7787000e+02   7.2704000e+02   7.2074000e+02   7.2656000e+02   7.2794000e+02   7.2369000e+02   8.1243000e+02   8.0546000e+02   8.0474000e+02   7.9783000e+02   7.3819000e+02   7.5815000e+02   7.5890000e+02   7.4594000e+02   8.0419000e+02   8.2240000e+02   7.6423000e+02   7.7919000e+02   8.2321000e+02   7.5317000e+02   7.4771000e+02   7.2581000e+02   8.0403000e+02   7.1875000e+02   7.1044000e+02   7.9293000e+02   7.7670000e+02   7.5956000e+02   7.9169000e+02   7.8672000e+02   7.0995000e+02   7.6260000e+02   7.5526000e+02   7.6938000e+02   7.3999000e+02   7.1324000e+02   7.9703000e+02   7.3393000e+02   7.6427000e+02
   1.0000000e+00   3.1000000e+00   3.2300000e+00   3.0100000e+00   3.5000000e+00   2.9700000e+00   2.9100000e+00   3.0100000e+00   2.9500000e+00   3.1700000e+00   3.0900000e+00   3.1600000e+00   3.3900000e+00   3.0000000e+00   3.3900000e+00   3.3300000e+00   3.2400000e+00   3.2400000e+00   3.1400000e+00   3.3400000e+00   3.0600000e+00   3.1700000e+00   3.4600000e+00   3.5300000e+00   3.0800000e+00   3.5200000e+00   3.2500000e+00   3.1600000e+00   3.1300000e+00   3.6100000e+00   3.6600000e+00   3.4400000e+00   3.6400000e+00   3.9500000e+00   3.6200000e+00   3.8800000e+00   3.9000000e+00   4.0600000e+00   4.3000000e+00   4.3700000e+00   3.8200000e+00   3.6600000e+00   3.8000000e+00   3.5800000e+00   3.3400000e+00   3.7200000e+00   3.4600000e+00   3.3200000e+00   3.1800000e+00   3.1100000e+00   3.2000000e+00   3.4700000e+00   3.3300000e+00   3.1200000e+00   3.2800000e+00   3.4500000e+00   3.1900000e+00   2.9400000e+00   2.9600000e+00   3.2000000e+00   3.4100000e+00   2.9300000e+00   3.1000000e+00   3.4300000e+00   3.0100000e+00   3.3100000e+00   3.3700000e+00   2.9400000e+00   3.1400000e+00   3.0700000e+00   3.0600000e+00   3.0800000e+00   3.2600000e+00   3.2200000e+00   3.2300000e+00   3.2000000e+00   3.2600000e+00   3.0100000e+00   3.0800000e+00   3.2300000e+00   3.1100000e+00   3.4400000e+00   3.0100000e+00   2.9900000e+00   3.4900000e+00   3.0000000e+00   3.2300000e+00   3.5000000e+00   3.3900000e+00   3.4200000e+00   2.9800000e+00   3.3900000e+00   3.1200000e+00   3.5000000e+00   3.4400000e+00   3.4400000e+00   3.3300000e+00   2.9200000e+00   3.2100000e+00   3.5000000e+00   3.4300000e+00
   1.0000000e+00   2.9660000e+01   3.1460000e+01   2.9350000e+01   3.1100000e+01   3.2750000e+01   3.3040000e+01   3.0020000e+01   2.9720000e+01   3.0980000e+01   3.0530000e+01   2.9950000e+01   2.9690000e+01   3.2430000e+01   2.9630000e+01   3.1900000e+01   3.2470000e+01   2.9470000e+01   3.0930000e+01   2.9850000e+01   3.2070000e+01   3.0000000e+01   2.9540000e+01   3.2330000e+01   3.1580000e+01   3.1890000e+01   3.2470000e+01   3.3360000e+01   3.2090000e+01   3.0850000e+01   3.2040000e+01   3.3400000e+01   3.0130000e+01   3.0130000e+01   3.1090000e+01   3.1720000e+01   3.3920000e+01   3.1550000e+01   3.4290000e+01   3.4450000e+01   3.3950000e+01   3.1530000e+01   3.4250000e+01   3.2600000e+01   3.5600000e+01   3.4070000e+01   3.5520000e+01   3.6030000e+01   3.6800000e+01   3.7690000e+01   3.7500000e+01   3.7740000e+01   3.6180000e+01   3.5840000e+01   3.6280000e+01   3.2300000e+01   3.3800000e+01   3.2800000e+01   3.2040000e+01   3.2970000e+01   3.1140000e+01   3.1110000e+01   3.2750000e+01   3.3780000e+01   3.1180000e+01   3.2770000e+01   3.0270000e+01   3.3030000e+01   3.2060000e+01   3.2460000e+01   2.9990000e+01   3.0550000e+01   3.0030000e+01   3.2040000e+01   3.1250000e+01   3.3040000e+01   2.9780000e+01   3.2800000e+01   3.0440000e+01   2.9730000e+01   3.0200000e+01   3.1940000e+01   3.2390000e+01   2.9880000e+01   3.2770000e+01   3.2220000e+01   3.0260000e+01   3.1770000e+01   2.9890000e+01   2.9830000e+01   3.2390000e+01   3.1150000e+01   2.9460000e+01   2.9830000e+01   3.2430000e+01   3.1680000e+01   3.0860000e+01   3.1450000e+01   3.2570000e+01   3.2860000e+01   3.1850000e+01
   0.0000000e+00   1.8314760e+04   1.6208540e+04   1.6433130e+04   1.6630080e+04   1.7965350e+04   1.6656940e+04   1.9908610e+04   2.0117310e+04   1.7793740e+04   2.0042470e+04   1.6600870e+04   1.8185010e+04   1.8977710e+04   1.9847560e+04   1.9202500e+04   1.7989000e+04   1.6937820e+04   2.0310710e+04   1.9179710e+04   1.9076200e+04   1.8181710e+04   2.0299210e+04   1.7176770e+04   2.0136420e+04   1.8612860e+04   1.8985360e+04   1.6023610e+04   1.9948220e+04   1.7353590e+04   1.7802890e+04   1.6082630e+04   1.8978230e+04   2.0259200e+04   1.9506840e+04   1.8756230e+04   1.6384760e+04   1.6434170e+04   1.6778750e+04   1.6656220e+04   1.9254190e+04   1.6956080e+04   1.5984360e+04   1.6759030e+04   1.6116780e+04   1.6921700e+04   1.9658180e+04   1.6927190e+04   1.5580850e+04   1.5751910e+04   1.5480760e+04   1.8205670e+04   1.6783340e+04   1.8477850e+04   1.4588380e+04   1.5039310e+04   1.5031640e+04   1.2672620e+04   1.3644210e+04   1.5563280e+04   1.4534470e+04   1.1004290e+04   8.7474200e+03   1.1455580e+04   1.2835130e+04   1.1350360e+04   1.3132690e+04   1.5572650e+04   1.5602920e+04   1.3784350e+04   1.5815290e+04   1.6312720e+04   1.7339890e+04   1.4515780e+04   1.4903420e+04   1.8932000e+04   1.6882330e+04   1.5641530e+04   1.5266720e+04   1.8005820e+04   1.9521870e+04   1.6824860e+04   1.6491770e+04   1.7423060e+04   1.6643120e+04   1.9016480e+04   2.0111500e+04   1.8288480e+04   1.6038060e+04   1.8332750e+04   1.6324170e+04   1.6963240e+04   1.9596710e+04   1.9210600e+04   1.6693770e+04   2.0177450e+04   1.8926240e+04   1.9469880e+04   1.7603920e+04   1.9564110e+04   1.9124130e+04
   0.0000000e+00   1.9370000e+01   2.0030000e+01   1.9890000e+01   1.8030000e+01   1.9310000e+01   1.7470000e+01   1.7210000e+01   1.8800000e+01   1.9270000e+01   1.7470000e+01   1.7350000e+01   1.8950000e+01   1.8930000e+01   1.9910000e+01   1.7290000e+01   1.7530000e+01   1.7420000e+01   1.9810000e+01   1.9690000e+01   1.7970000e+01   1.9930000e+01   1.7470000e+01   1.8440000e+01   1.7910000e+01   1.8730000e+01   1.7200000e+01   1.8600000e+01   1.9370000e+01   1.8530000e+01   1.9090000e+01   1.8120000e+01   1.9920000e+01   1.9900000e+01   1.8950000e+01   1.7950000e+01   1.8930000e+01   1.9880000e+01   1.8360000e+01   1.8600000e+01   1.7580000e+01   1.9490000e+01   1.9260000e+01   1.8630000e+01   1.8470000e+01   1.8950000e+01   1.9240000e+01   1.7360000e+01   1.8960000e+01   1.9040000e+01   1.8630000e+01   1.9880000e+01   1.8590000e+01   1.9360000e+01   1.8170000e+01   1.9140000e+01   1.9670000e+01   1.7390000e+01   1.9820000e+01   1.9350000e+01   1.7160000e+01   1.9120000e+01   1.7290000e+01   1.7170000e+01   1.6990000e+01   1.9840000e+01   1.9080000e+01   1.8440000e+01   1.7730000e+01   1.8300000e+01   1.8990000e+01   1.9260000e+01   1.7490000e+01   1.8590000e+01   1.7790000e+01   1.7430000e+01   1.6600000e+01   1.7210000e+01   1.5920000e+01   1.4340000e+01   1.5550000e+01   1.5770000e+01   1.3340000e+01   1.2800000e+01   1.4160000e+01   1.3200000e+01   1.6600000e+01   1.4350000e+01   1.5260000e+01   1.5180000e+01   1.5770000e+01   1.8540000e+01   1.7480000e+01   1.8100000e+01   1.8440000e+01   1.8940000e+01   1.6730000e+01   1.9180000e+01   1.7530000e+01   1.8760000e+01   1.6890000e+01
   0.0000000e+00   3.1900000e+00   3.3200000e+00   3.1900000e+00   3.2100000e+00   3.2000000e+00   3.2700000e+00   3.3100000e+00   3.2700000e+00   3.2100000e+00   3.2000000e+00   3.2000000e+00   3.1500000e+00   3.2200000e+00   3.3200000e+00   3.2600000e+00   3.3000000e+00   3.1900000e+00   3.1800000e+00   3.2900000e+00   3.2400000e+00   3.2800000e+00   3.2300000e+00   3.2900000e+00   3.1800000e+00   3.2200000e+00   3.1400000e+00   3.1700000e+00   3.1900000e+00   3.1700000e+00   3.2000000e+00   3.2200000e+00   3.1700000e+00   3.2500000e+00   3.1700000e+00   3.2300000e+00   3.2800000e+00   3.1300000e+00   3.1100000e+00   3.1400000e+00   3.1200000e+00   3.2300000e+00   3.1900000e+00   3.0500000e+00   3.0300000e+00   3.1200000e+00   2.9400000e+00   2.9600000e+00   3.0000000e+00   2.8500000e+00   2.8700000e+00   3.0000000e+00   2.9400000e+00   2.9900000e+00   3.0300000e+00   3.1600000e+00   3.1000000e+00   3.1000000e+00   3.2100000e+00   3.0900000e+00   3.1800000e+00   3.2300000e+00   3.1700000e+00   3.2900000e+00   3.1400000e+00   3.1900000e+00   3.1600000e+00   3.2600000e+00   3.1300000e+00   3.2700000e+00   3.2700000e+00   3.1700000e+00   3.3000000e+00   3.2000000e+00   3.1700000e+00   3.1700000e+00   3.2800000e+00   3.3100000e+00   3.2700000e+00   3.2600000e+00   3.1600000e+00   3.1600000e+00   3.1500000e+00   3.1700000e+00   3.1500000e+00   3.3100000e+00   3.1600000e+00   3.1400000e+00   3.2900000e+00   3.2300000e+00   3.2700000e+00   3.1600000e+00   3.2400000e+00   3.2200000e+00   3.2700000e+00   3.2000000e+00   3.3200000e+00   3.3100000e+00   3.3000000e+00   3.1400000e+00   3.3100000e+00
   1.0000000e+00   2.6959400e+03   2.7700900e+03   2.8110100e+03   2.5968800e+03   3.1138800e+03   2.9073700e+03   3.1170300e+03   3.0935600e+03   2.8050300e+03   2.7014500e+03   2.7612600e+03   2.9317800e+03   2.8877300e+03   3.1293200e+03   2.9104000e+03   2.7424100e+03   2.7314600e+03   2.7960000e+03   2.7713100e+03   3.0356400e+03   2.7297600e+03   3.0829100e+03   2.9457300e+03   2.9854000e+03   2.8524100e+03   3.0188000e+03   2.8870700e+03   2.7971800e+03   2.7298500e+03   2.7093000e+03   2.8365400e+03   3.1159600e+03   2.6866200e+03   2.8537300e+03   3.2624000e+03   3.1949000e+03   2.8590300e+03   3.1888200e+03   2.9570000e+03   2.9270000e+03   3.1240300e+03   3.4136600e+03   3.4390300e+03   3.2666400e+03   3.2815300e+03   3.9210800e+03   3.6641300e+03   4.0038300e+03   3.6951000e+03   3.6296500e+03   3.4891400e+03   3.3808700e+03   3.2888900e+03   3.4602400e+03   3.1597500e+03   3.1911600e+03   3.2308400e+03   3.2215800e+03   3.0773300e+03   2.9711100e+03   2.7569000e+03   3.2180600e+03   2.8886300e+03   2.9158100e+03   2.8423100e+03   2.8930300e+03   2.9318100e+03   2.7283300e+03   3.1128100e+03   3.1694400e+03   2.6296400e+03   2.6416300e+03   2.6484200e+03   2.8459900e+03   2.6770600e+03   2.8166200e+03   3.0459500e+03   2.7037900e+03   2.7755000e+03   3.0047500e+03   2.6823800e+03   2.6507400e+03   2.8569700e+03   2.9008500e+03   2.8986100e+03   2.6560200e+03   3.0232900e+03   3.0558700e+03   2.8949900e+03   3.0902500e+03   2.7407000e+03   2.9297600e+03   2.7431300e+03   3.1028400e+03   2.7540500e+03   2.6125600e+03   2.8709800e+03   2.8632300e+03   2.9208600e+03   2.7739800e+03
   1.0000000e+00   2.4029000e+02   2.3565000e+02   2.5430000e+02   2.5936000e+02   2.4539000e+02   2.4730000e+02   2.5795000e+02   2.4881000e+02   2.6058000e+02   2.5197000e+02   2.6107000e+02   2.5639000e+02   2.5959000e+02   2.6085000e+02   2.4095000e+02   2.4163000e+02   2.6130000e+02   2.5359000e+02   2.5952000e+02   2.5321000e+02   2.6511000e+02   2.4674000e+02   2.6972000e+02   2.5390000e+02   2.5441000e+02   2.6995000e+02   2.9120000e+02   2.7778000e+02   2.8915000e+02   3.1178000e+02   2.8899000e+02   2.9720000e+02   2.6625000e+02   2.7133000e+02   2.6732000e+02   2.5934000e+02   2.7413000e+02   2.5518000e+02   2.4684000e+02   2.4495000e+02   2.4542000e+02   2.5133000e+02   2.5180000e+02   2.5627000e+02   2.6286000e+02   2.4447000e+02   2.4019000e+02   2.5442000e+02   2.5961000e+02   2.4133000e+02   2.5736000e+02   2.4434000e+02   2.5564000e+02   2.4874000e+02   2.3856000e+02   2.3607000e+02   2.4041000e+02   2.3300000e+02   2.4702000e+02   2.3443000e+02   2.5908000e+02   2.4192000e+02   2.4048000e+02   2.4846000e+02   2.3850000e+02   2.5558000e+02   2.4801000e+02   2.3658000e+02   2.3503000e+02   2.3398000e+02   2.4538000e+02   2.3878000e+02   2.5395000e+02   2.5364000e+02   2.5058000e+02   2.4551000e+02   2.5861000e+02   2.4160000e+02   2.3468000e+02   2.3788000e+02   2.4872000e+02   2.3232000e+02   2.3967000e+02   2.3772000e+02   2.5502000e+02   2.4075000e+02   2.4042000e+02   2.4167000e+02   2.4731000e+02   2.5883000e+02   2.3763000e+02   2.4361000e+02   2.4161000e+02   2.5162000e+02   2.3309000e+02   2.4980000e+02   2.5332000e+02   2.5739000e+02   2.4769000e+02   2.5143000e+02
   0.0000000e+00   1.0303284e+05   1.0434867e+05   1.0405504e+05   1.0957009e+05   1.0247056e+05   1.0324024e+05   9.7868560e+04   1.0883319e+05   1.0896204e+05   9.9852420e+04   1.0517927e+05   1.0040177e+05   1.1235617e+05   1.0264916e+05   9.9568270e+04   1.0213282e+05   1.0530837e+05   1.0953748e+05   1.0702448e+05   1.0622571e+05   1.1164207e+05   1.0882795e+05   1.0263679e+05   1.0606754e+05   1.0354749e+05   1.0211382e+05   9.7907650e+04   1.0868532e+05   1.0069525e+05   1.0287069e+05   9.2520550e+04   9.1789210e+04   9.7685750e+04   9.0093770e+04   8.6878770e+04   1.0143017e+05   9.7984310e+04   8.3141320e+04   9.1589850e+04   7.4859720e+04   8.2303740e+04   6.7720230e+04   8.4231860e+04   7.6203270e+04   8.8271230e+04   8.9512890e+04   9.9691870e+04   1.0138585e+05   9.2168520e+04   9.9840080e+04   1.0380686e+05   9.0894650e+04   1.0176201e+05   9.2459030e+04   1.0472301e+05   1.0322562e+05   9.6267740e+04   9.3955480e+04   1.0554406e+05   1.0436653e+05   9.6573110e+04   1.0479730e+05   9.8734230e+04   9.7361120e+04   1.0127683e+05   9.5229180e+04   9.8722540e+04   1.1055971e+05   9.5662720e+04   1.1084290e+05   1.1137743e+05   9.8038300e+04   9.9229940e+04   1.0544639e+05   1.0786082e+05   1.0051960e+05   1.0371063e+05   1.0487988e+05   9.7461950e+04   1.0337633e+05   9.5902210e+04   9.8318820e+04   9.9807590e+04   9.9547470e+04   1.1136558e+05   9.9403930e+04   1.0983787e+05   1.1212797e+05   1.0386622e+05   1.1118144e+05   9.6492550e+04   1.1066670e+05   1.1163291e+05   1.0971030e+05   9.6685700e+04   1.0106769e+05   9.6448420e+04   9.7643380e+04   1.0853770e+05   1.1234813e+05
   0.0000000e+00   3.0009000e+02   3.2871000e+02   2.9641000e+02   3.3993000e+02   3.2959000e+02   3.3999000e+02   3.1339000e+02   3.2275000e+02   3.4059000e+02   3.0703000e+02   3.1524000e+02   3.0671000e+02   3.2416000e+02   3.3077000e+02   3.1733000e+02   3.0259000e+02   3.2159000e+02   2.9702000e+02   3.1313000e+02   3.2750000e+02   3.0738000e+02   3.0000000e+02   3.0100000e+02   3.2073000e+02   3.2188000e+02   3.1307000e+02   3.1218000e+02   3.2284000e+02   2.7800000e+02   3.0254000e+02   2.9338000e+02   2.6996000e+02   2.4817000e+02   2.5615000e+02   2.1624000e+02   2.4607000e+02   2.4908000e+02   2.4995000e+02   2.6282000e+02   2.7238000e+02   2.8584000e+02   2.7128000e+02   3.0660000e+02   2.7746000e+02   3.0032000e+02   2.8441000e+02   3.0266000e+02   2.9655000e+02   3.2456000e+02   3.2043000e+02   3.0063000e+02   3.0048000e+02   3.2628000e+02   3.3962000e+02   2.9990000e+02   2.9403000e+02   3.0681000e+02   2.9489000e+02   3.0582000e+02   3.2847000e+02   3.1065000e+02   3.3281000e+02   3.2008000e+02   2.9962000e+02   3.2670000e+02   3.4012000e+02   3.2142000e+02   3.2280000e+02   2.9722000e+02   3.2526000e+02   3.1463000e+02   3.3779000e+02   3.1648000e+02   3.0590000e+02   3.3462000e+02   3.0729000e+02   3.1849000e+02   3.3607000e+02   3.2210000e+02   3.0232000e+02   3.2487000e+02   3.3718000e+02   3.1101000e+02   3.2278000e+02   3.3781000e+02   3.2032000e+02   3.2781000e+02   3.1537000e+02   2.9975000e+02   3.3857000e+02   3.0805000e+02   3.3165000e+02   3.4090000e+02   3.4084000e+02   3.1388000e+02   3.0104000e+02   3.0065000e+02   3.2633000e+02   3.0713000e+02   3.2534000e+02
   0.0000000e+00   8.9300000e+00   9.1600000e+00   9.0200000e+00   9.3000000e+00   8.6500000e+00   9.0100000e+00   9.4800000e+00   9.2700000e+00   9.1600000e+00   9.2700000e+00   9.1900000e+00   8.7100000e+00   8.6300000e+00   9.0300000e+00   8.9400000e+00   9.1000000e+00   8.8000000e+00   8.5800000e+00   9.0800000e+00   8.8200000e+00   8.7800000e+00   8.9500000e+00   8.8800000e+00   9.2400000e+00   9.2300000e+00   8.9100000e+00   8.6100000e+00   8.6300000e+00   9.2300000e+00   9.0700000e+00   9.0500000e+00   8.7600000e+00   8.4500000e+00   8.4300000e+00   9.1200000e+00   9.1900000e+00   8.3300000e+00   8.8200000e+00   8.6600000e+00   8.7800000e+00   8.3400000e+00   7.9200000e+00   7.8100000e+00   8.1600000e+00   7.4800000e+00   7.5500000e+00   7.3500000e+00   7.4900000e+00   7.8400000e+00   8.5700000e+00   8.2400000e+00   8.9700000e+00   8.9700000e+00   8.8700000e+00   8.5500000e+00   9.0700000e+00   9.0800000e+00   9.3300000e+00   8.6300000e+00   8.6700000e+00   8.9700000e+00   9.4000000e+00   8.8500000e+00   8.6100000e+00   9.3200000e+00   8.8000000e+00   8.5800000e+00   8.9600000e+00   8.8600000e+00   8.6800000e+00   9.1700000e+00   9.3700000e+00   8.8500000e+00   9.3700000e+00   9.4600000e+00   9.0100000e+00   9.4100000e+00   9.3500000e+00   9.3100000e+00   8.8700000e+00   8.9400000e+00   9.0500000e+00   8.8900000e+00   8.7300000e+00   9.1400000e+00   8.8800000e+00   9.4700000e+00   8.6900000e+00   8.6000000e+00   8.9000000e+00   9.1400000e+00   8.9100000e+00   9.0500000e+00   8.9800000e+00   9.0100000e+00   8.9400000e+00   9.3100000e+00   9.4900000e+00   8.5700000e+00   8.7600000e+00
   1.0000000e+00   3.5100000e+00   3.6400000e+00   3.4000000e+00   3.4400000e+00   3.5100000e+00   3.5400000e+00   3.5200000e+00   3.4800000e+00   3.6100000e+00   3.6200000e+00   3.6200000e+00   3.5200000e+00   3.6600000e+00   3.6400000e+00   3.7300000e+00   3.7000000e+00   3.6300000e+00   3.7400000e+00   3.9300000e+00   4.0600000e+00   3.9200000e+00   3.8100000e+00   3.7000000e+00   3.7900000e+00   3.7100000e+00   3.7200000e+00   3.4800000e+00   3.4700000e+00   3.5800000e+00   3.6400000e+00   3.6400000e+00   3.5800000e+00   3.5100000e+00   3.4800000e+00   3.6200000e+00   3.5700000e+00   3.5600000e+00   3.4800000e+00   3.5200000e+00   3.5200000e+00   3.5500000e+00   3.5400000e+00   3.5400000e+00   3.6000000e+00   3.4600000e+00   3.4400000e+00   3.6300000e+00   3.5600000e+00   3.4800000e+00   3.4300000e+00   3.5600000e+00   3.5300000e+00   3.5200000e+00   3.6000000e+00   3.4300000e+00   3.5300000e+00   3.6200000e+00   3.4800000e+00   3.4000000e+00   3.5400000e+00   3.5900000e+00   3.4500000e+00   3.6300000e+00   3.6300000e+00   3.5900000e+00   3.5900000e+00   3.5300000e+00   3.4200000e+00   3.5200000e+00   3.4200000e+00   3.4200000e+00   3.5100000e+00   3.4300000e+00   3.4300000e+00   3.5700000e+00   3.4800000e+00   3.5900000e+00   3.4900000e+00   3.5200000e+00   3.5100000e+00   3.5800000e+00   3.5300000e+00   3.5700000e+00   3.5400000e+00   3.5100000e+00   3.5700000e+00   3.4900000e+00   3.4900000e+00   3.5200000e+00   3.5300000e+00   3.5500000e+00   3.4900000e+00   3.4100000e+00   3.4900000e+00   3.4100000e+00   3.5200000e+00   3.5100000e+00   3.6100000e+00   3.4200000e+00   3.6100000e+00
   1.0000000e+00   6.1456000e+02   6.3447000e+02   6.2132000e+02   6.0848000e+02   6.5566000e+02   6.2981000e+02   6.8681000e+02   6.9005000e+02   6.8104000e+02   6.9399000e+02   7.6249000e+02   7.3984000e+02   6.8896000e+02   6.4904000e+02   6.6632000e+02   6.3828000e+02   6.6449000e+02   6.4738000e+02   6.4220000e+02   6.6289000e+02   6.0745000e+02   6.5499000e+02   5.8570000e+02   5.9300000e+02   5.9030000e+02   5.8019000e+02   5.9035000e+02   6.3584000e+02   6.4809000e+02   6.1104000e+02   6.2801000e+02   5.9259000e+02   6.3544000e+02   5.6917000e+02   6.3577000e+02   6.0927000e+02   6.2925000e+02   6.3146000e+02   5.9575000e+02   6.1052000e+02   6.4390000e+02   5.7817000e+02   5.7791000e+02   6.0717000e+02   5.8361000e+02   5.7677000e+02   6.2515000e+02   5.9065000e+02   6.3071000e+02   6.4567000e+02   5.9839000e+02   6.1623000e+02   6.2676000e+02   6.3592000e+02   5.7628000e+02   6.0599000e+02   6.2563000e+02   6.3894000e+02   5.7674000e+02   6.2163000e+02   6.3488000e+02   5.6860000e+02   6.2709000e+02   5.8550000e+02   5.7195000e+02   6.2881000e+02   6.1163000e+02   6.1067000e+02   6.3670000e+02   6.1663000e+02   5.8310000e+02   5.7813000e+02   5.7252000e+02   6.4390000e+02   6.1504000e+02   6.1659000e+02   5.8957000e+02   5.7636000e+02   5.7653000e+02   6.2924000e+02   6.1774000e+02   6.1580000e+02   6.1924000e+02   6.4520000e+02   5.7063000e+02   5.9213000e+02   5.8143000e+02   6.2261000e+02   5.7273000e+02   6.1850000e+02   5.9906000e+02   6.4071000e+02   6.4311000e+02   5.7594000e+02   6.3073000e+02   5.9646000e+02   5.7976000e+02   6.2035000e+02   5.7378000e+02   6.0661000e+02
   1.0000000e+00   4.0420000e+01   4.1450000e+01   4.2560000e+01   4.1570000e+01   4.0250000e+01   4.3450000e+01   4.0930000e+01   4.1380000e+01   4.2400000e+01   4.2050000e+01   4.4250000e+01   4.1420000e+01   4.2160000e+01   3.9030000e+01   3.8490000e+01   4.2540000e+01   3.9060000e+01   4.2390000e+01   3.8760000e+01   4.1370000e+01   4.5010000e+01   4.4200000e+01   4.3370000e+01   4.1960000e+01   4.7510000e+01   4.2550000e+01   4.8090000e+01   4.7980000e+01   4.8040000e+01   5.0320000e+01   5.5800000e+01   5.4930000e+01   5.2920000e+01   4.7460000e+01   4.7790000e+01   4.4090000e+01   4.4820000e+01   4.4570000e+01   4.2610000e+01   4.4060000e+01   4.1820000e+01   4.3260000e+01   4.1220000e+01   3.8610000e+01   4.1120000e+01   4.0960000e+01   4.0300000e+01   4.0120000e+01   4.3970000e+01   3.8230000e+01   3.8140000e+01   3.8300000e+01   4.1690000e+01   4.3770000e+01   3.8540000e+01   3.7420000e+01   4.2120000e+01   4.3600000e+01   3.9630000e+01   4.2980000e+01   4.3110000e+01   4.0250000e+01   4.0250000e+01   4.1200000e+01   4.0800000e+01   4.1440000e+01   4.2960000e+01   4.1590000e+01   4.2730000e+01   4.0980000e+01   3.8960000e+01   4.1330000e+01   4.2530000e+01   4.2320000e+01   4.1660000e+01   4.0700000e+01   3.9640000e+01   4.1410000e+01   4.2850000e+01   4.3630000e+01   3.9050000e+01   4.2850000e+01   4.1390000e+01   3.9760000e+01   4.4460000e+01   4.3080000e+01   4.1510000e+01   4.4240000e+01   3.8910000e+01   3.9300000e+01   4.2560000e+01   3.7500000e+01   4.2280000e+01   4.1680000e+01   4.3220000e+01   4.1070000e+01   4.1120000e+01   4.2110000e+01   3.8190000e+01   4.1450000e+01
   1.0000000e+00   3.0090000e+01   3.0450000e+01   3.0520000e+01   3.1470000e+01   3.0360000e+01   3.2020000e+01   2.9750000e+01   3.2890000e+01   3.2920000e+01   3.1440000e+01   3.0380000e+01   3.2770000e+01   3.3440000e+01   3.0990000e+01   3.3220000e+01   3.4050000e+01   3.4010000e+01   3.1860000e+01   3.3580000e+01   3.4330000e+01   3.3030000e+01   3.5570000e+01   3.4310000e+01   3.8170000e+01   3.8460000e+01   3.7610000e+01   3.5420000e+01   3.4660000e+01   3.5580000e+01   3.4100000e+01   3.4620000e+01   3.3460000e+01   3.2820000e+01   3.4000000e+01   3.1060000e+01   3.3650000e+01   3.1740000e+01   3.0140000e+01   3.3130000e+01   3.3050000e+01   3.3210000e+01   3.2950000e+01   3.1430000e+01   3.1190000e+01   3.0970000e+01   3.2780000e+01   3.1950000e+01   3.2790000e+01   3.0470000e+01   3.1440000e+01   3.2650000e+01   3.0400000e+01   3.1620000e+01   3.0370000e+01   3.0580000e+01   3.2270000e+01   3.2920000e+01   3.0970000e+01   3.1290000e+01   3.2080000e+01   3.0620000e+01   3.0730000e+01   3.1500000e+01   3.0850000e+01   3.2040000e+01   3.0940000e+01   3.0300000e+01   3.0330000e+01   3.0840000e+01   3.1580000e+01   3.1700000e+01   3.2840000e+01   2.9630000e+01   3.1370000e+01   3.2880000e+01   3.1310000e+01   3.2700000e+01   3.1490000e+01   2.9900000e+01   2.9460000e+01   3.1490000e+01   3.2610000e+01   3.2870000e+01   2.9820000e+01   3.2490000e+01   3.1260000e+01   3.1560000e+01   3.1340000e+01   3.1510000e+01   3.1570000e+01   3.0700000e+01   2.9870000e+01   2.9480000e+01   3.0580000e+01   3.2930000e+01   3.2480000e+01   3.0590000e+01   3.0130000e+01   3.0610000e+01   3.2650000e+01
   0.0000000e+00   7.7816070e+04   7.7695050e+04   7.8875030e+04   8.4097360e+04   7.9550870e+04   7.5497860e+04   8.6488540e+04   8.1735720e+04   8.6146930e+04   7.4361880e+04   8.9774990e+04   8.1414790e+04   8.9282680e+04   9.0759980e+04   8.4708010e+04   9.0613890e+04   9.1135890e+04   9.1566300e+04   8.2036520e+04   7.4030130e+04   8.2498690e+04   8.7845820e+04   7.9785830e+04   8.1966500e+04   7.5403510e+04   8.4135350e+04   7.8862840e+04   8.7837340e+04   8.7005230e+04   8.8477900e+04   8.0919240e+04   8.5197480e+04   8.5385580e+04   8.3934580e+04   8.5920400e+04   8.7509970e+04   7.4806880e+04   8.0803010e+04   9.0237540e+04   7.5748620e+04   7.4547300e+04   7.8136860e+04   7.3834550e+04   8.8904820e+04   9.0471020e+04   8.5748080e+04   8.0497590e+04   8.1204360e+04   7.2226130e+04   7.0825450e+04   7.4383260e+04   7.0472340e+04   6.6295900e+04   6.4258890e+04   6.6489530e+04   6.7745530e+04   5.9133700e+04   6.9667410e+04   4.9413930e+04   5.1122240e+04   4.9842900e+04   5.1438940e+04   5.4937620e+04   5.2876740e+04   6.1177900e+04   7.3396430e+04   6.6842230e+04   7.0864890e+04   8.2900920e+04   6.8963250e+04   8.4071200e+04   6.9334070e+04   7.4226640e+04   7.8404890e+04   7.2778000e+04   8.8010690e+04   7.6171990e+04   7.8895180e+04   7.8441810e+04   7.2901820e+04   9.0509780e+04   8.8221570e+04   7.3155860e+04   7.8114800e+04   9.0866760e+04   8.1063350e+04   7.4053090e+04   8.9933760e+04   8.9034200e+04   8.0404580e+04   7.9160740e+04   8.0459910e+04   8.3661200e+04   7.9610970e+04   7.4746120e+04   8.5560910e+04   9.0047270e+04   7.8627490e+04   7.5123380e+04   8.0572490e+04
   0.0000000e+00   7.6300000e+00   7.8600000e+00   7.4500000e+00   8.7000000e+00   7.7000000e+00   7.3900000e+00   8.4600000e+00   8.1600000e+00   7.3900000e+00   8.1600000e+00   9.0300000e+00   8.5900000e+00   7.8300000e+00   8.1200000e+00   8.4700000e+00   8.9400000e+00   8.1000000e+00   7.7400000e+00   7.5900000e+00   7.9800000e+00   7.3700000e+00   7.4100000e+00   7.3900000e+00   7.4500000e+00   9.0600000e+00   8.9100000e+00   8.6100000e+00   7.5600000e+00   8.7000000e+00   8.4800000e+00   7.9700000e+00   7.8500000e+00   8.2000000e+00   7.6800000e+00   9.0600000e+00   9.0400000e+00   7.5500000e+00   7.9500000e+00   7.9200000e+00   8.6200000e+00   7.6500000e+00   8.9100000e+00   8.4900000e+00   8.7500000e+00   7.8400000e+00   8.3100000e+00   8.1500000e+00   8.4900000e+00   7.8600000e+00   7.8000000e+00   8.3300000e+00   7.7200000e+00   8.2900000e+00   8.5000000e+00   7.6500000e+00   8.5700000e+00   8.1600000e+00   8.0100000e+00   7.4600000e+00   7.4000000e+00   8.2300000e+00   8.2700000e+00   7.6800000e+00   8.6600000e+00   8.8700000e+00   7.9900000e+00   7.4000000e+00   8.0500000e+00   7.7300000e+00   8.1000000e+00   8.9500000e+00   8.8600000e+00   8.2900000e+00   8.4000000e+00   8.6300000e+00   7.8600000e+00   8.7400000e+00   7.1100000e+00   7.6100000e+00   7.7100000e+00   8.0100000e+00   7.0100000e+00   7.5400000e+00   6.1500000e+00   6.8000000e+00   4.7900000e+00   4.1900000e+00   6.1100000e+00   6.0800000e+00   6.0300000e+00   7.6100000e+00   7.7300000e+00   7.2100000e+00   8.0200000e+00   7.0000000e+00   7.3700000e+00   7.2000000e+00   8.3000000e+00   7.5400000e+00   8.4300000e+00
   0.0000000e+00   3.0400000e+00   3.0000000e+00   2.7800000e+00   3.1100000e+00   2.7600000e+00   3.1300000e+00   2.7600000e+00   3.1300000e+00   3.1800000e+00   2.7900000e+00   2.8300000e+00   2.8300000e+00   3.0000000e+00   2.9400000e+00   2.9500000e+00   2.8200000e+00   2.9700000e+00   3.1300000e+00   3.1100000e+00   2.9500000e+00   3.0700000e+00   2.9000000e+00   3.0200000e+00   2.8600000e+00   2.9200000e+00   2.7700000e+00   3.0200000e+00   3.0200000e+00   2.9400000e+00   3.1700000e+00   3.1300000e+00   2.8000000e+00   2.9600000e+00   3.0000000e+00   2.8700000e+00   2.8300000e+00   2.7500000e+00   2.9800000e+00   3.0600000e+00   2.7700000e+00   3.0200000e+00   2.8400000e+00   3.1100000e+00   3.1000000e+00   2.7700000e+00   2.9900000e+00   2.8600000e+00   2.8700000e+00   2.9000000e+00   3.0600000e+00   2.9300000e+00   2.7900000e+00   2.8100000e+00   2.5000000e+00   2.5700000e+00   2.5900000e+00   2.1400000e+00   2.2300000e+00   2.2700000e+00   2.5100000e+00   2.5800000e+00   2.6100000e+00   2.5800000e+00   2.5800000e+00   3.0300000e+00   2.9900000e+00   2.8400000e+00   2.9600000e+00   2.7900000e+00   3.0000000e+00   3.0500000e+00   3.0400000e+00   3.1500000e+00   3.1300000e+00   2.8300000e+00   3.0300000e+00   2.9300000e+00   3.0700000e+00   2.9900000e+00   2.8300000e+00   2.8200000e+00   2.9200000e+00   2.8400000e+00   3.0300000e+00   2.7900000e+00   2.9000000e+00   3.0700000e+00   2.7700000e+00   2.8200000e+00   3.0900000e+00   2.9900000e+00   2.8600000e+00   3.1000000e+00   2.9300000e+00   2.8900000e+00   2.9400000e+00   3.1700000e+00   2.7500000e+00   2.7800000e+00   3.0600000e+00
   0.0000000e+00   2.5600000e+00   2.9700000e+00   2.7700000e+00   2.7700000e+00   2.6000000e+00   2.6800000e+00   3.1000000e+00   3.0500000e+00   2.5500000e+00   2.7500000e+00   3.0500000e+00   2.5500000e+00   3.0500000e+00   2.7300000e+00   2.7300000e+00   3.0600000e+00   2.8900000e+00   2.6100000e+00   2.6300000e+00   2.8800000e+00   2.5700000e+00   2.7300000e+00   2.6900000e+00   2.6300000e+00   2.9200000e+00   2.7600000e+00   2.5600000e+00   2.4000000e+00   2.8400000e+00   2.7000000e+00   2.7100000e+00   2.5900000e+00   2.2000000e+00   2.0500000e+00   1.8400000e+00   1.7300000e+00   2.3700000e+00   2.4600000e+00   2.5400000e+00   2.4600000e+00   2.5300000e+00   2.6600000e+00   2.6600000e+00   2.5300000e+00   3.0400000e+00   3.0200000e+00   2.9200000e+00   2.5700000e+00   3.0600000e+00   2.7900000e+00   2.5600000e+00   2.5400000e+00   2.6800000e+00   2.8200000e+00   2.6200000e+00   2.6400000e+00   2.5600000e+00   3.0100000e+00   2.7100000e+00   2.6400000e+00   2.7000000e+00   2.6500000e+00   2.5800000e+00   3.0700000e+00   2.6600000e+00   3.0000000e+00   2.5900000e+00   2.7600000e+00   2.8600000e+00   2.8700000e+00   2.6500000e+00   2.6500000e+00   3.1000000e+00   2.8600000e+00   2.5800000e+00   2.6600000e+00   3.0600000e+00   2.7600000e+00   2.8000000e+00   2.8400000e+00   2.9700000e+00   2.9900000e+00   2.8700000e+00   2.8400000e+00   2.9200000e+00   2.8200000e+00   3.0400000e+00   2.7400000e+00   2.5700000e+00   3.0100000e+00   2.8600000e+00   2.9900000e+00   2.5700000e+00   2.5700000e+00   3.0200000e+00   3.0700000e+00   2.8400000e+00   3.0300000e+00   2.7800000e+00   2.9200000e+00
   1.0000000e+00   1.5574420e+04   1.5671230e+04   1.5711980e+04   1.6450710e+04   1.6195190e+04   1.9574150e+04   1.7286380e+04   1.8216650e+04   1.7995970e+04   2.0103860e+04   2.1055850e+04   2.2586470e+04   2.3148300e+04   2.2549290e+04   2.3675380e+04   2.0592230e+04   2.0834530e+04   2.1017170e+04   1.7334190e+04   1.9480380e+04   1.6730870e+04   1.6250250e+04   1.6172250e+04   1.8369390e+04   1.6599610e+04   1.6860800e+04   1.6141420e+04   1.7277300e+04   1.7601390e+04   1.5981680e+04   1.6568340e+04   1.7348730e+04   1.5375010e+04   1.6749310e+04   1.8198760e+04   1.6752500e+04   1.8251990e+04   1.6862140e+04   1.8397570e+04   1.7234300e+04   1.6483770e+04   1.8066720e+04   1.8282460e+04   1.6845010e+04   1.6261940e+04   1.6160070e+04   1.5872690e+04   1.6344460e+04   1.7726190e+04   1.5620820e+04   1.7961720e+04   1.7658440e+04   1.6798750e+04   1.6553570e+04   1.5186090e+04   1.7421460e+04   1.6820610e+04   1.5958180e+04   1.7001430e+04   1.5191470e+04   1.5663880e+04   1.5640460e+04   1.7174530e+04   1.6316010e+04   1.6193940e+04   1.4979260e+04   1.6270230e+04   1.5210880e+04   1.5036040e+04   1.7547660e+04   1.6611290e+04   1.8128700e+04   1.8125030e+04   1.6767200e+04   1.6558000e+04   1.5092020e+04   1.7128220e+04   1.5003150e+04   1.5399990e+04   1.5702420e+04   1.6092210e+04   1.7650880e+04   1.6347560e+04   1.6516410e+04   1.5360450e+04   1.8248890e+04   1.7219940e+04   1.4948150e+04   1.7897180e+04   1.5586020e+04   1.5709420e+04   1.6253630e+04   1.8131150e+04   1.6611310e+04   1.8179140e+04   1.8107890e+04   1.6012280e+04   1.7255700e+04   1.5940750e+04   1.5144740e+04
   1.0000000e+00   2.9870400e+03   2.7915800e+03   2.7121800e+03   2.8228600e+03   3.0273000e+03   2.6875600e+03   2.8026200e+03   2.9740900e+03   2.8604600e+03   2.7183600e+03   2.7280900e+03   2.6617200e+03   2.8832500e+03   2.7641400e+03   2.7757700e+03   2.7828800e+03   2.7550700e+03   2.7508600e+03   2.6906100e+03   2.8448200e+03   2.6886100e+03   2.9974700e+03   3.0290000e+03   3.0765400e+03   2.8603300e+03   2.9253800e+03   2.7138400e+03   2.8408200e+03   2.9412700e+03   2.9443100e+03   2.9093700e+03   2.8930300e+03   3.0028400e+03   3.0787600e+03   3.1523700e+03   3.4169500e+03   3.2466600e+03   3.4116800e+03   3.5212000e+03   3.4188600e+03   3.2348800e+03   3.3123200e+03   3.1516800e+03   2.9276000e+03   3.1452600e+03   2.9208700e+03   2.9193900e+03   2.9693400e+03   2.9438400e+03   2.8353000e+03   2.8716200e+03   2.9364800e+03   2.7842000e+03   2.9103800e+03   3.0561500e+03   3.0149400e+03   2.7815000e+03   2.7177300e+03   2.8835900e+03   2.9269500e+03   3.0314400e+03   2.7061400e+03   2.6634200e+03   3.0360500e+03   2.9886100e+03   2.9788100e+03   2.9581800e+03   2.8311100e+03   2.7463600e+03   2.8965600e+03   2.8620900e+03   2.6574900e+03   2.8667800e+03   2.9143900e+03   2.9989700e+03   2.9548800e+03   2.7507800e+03   2.9767100e+03   2.8401800e+03   2.9177800e+03   2.9429900e+03   2.9027400e+03   2.8446400e+03   2.8750700e+03   2.9925600e+03   2.8119400e+03   2.9898400e+03   2.8732100e+03   2.8709500e+03   2.8812200e+03   2.8687100e+03   2.7018000e+03   2.8671100e+03   2.6588600e+03   2.7710400e+03   2.7586000e+03   3.0249600e+03   2.9948500e+03   2.9660900e+03   2.7570700e+03
   0.0000000e+00   2.3398930e+04   2.6252850e+04   2.3363540e+04   2.4685390e+04   2.3630010e+04   2.5852300e+04   2.3947430e+04   2.2967620e+04   2.5561530e+04   2.5791230e+04   2.6447840e+04   2.5591830e+04   2.1729740e+04   2.1492590e+04   2.4021130e+04   2.5319720e+04   2.2831800e+04   2.2879530e+04   2.2333310e+04   2.3788160e+04   2.4805600e+04   2.4337480e+04   2.6438890e+04   2.4580160e+04   2.5311240e+04   2.4968400e+04   2.5934710e+04   2.6099580e+04   2.2665620e+04   2.6699270e+04   2.4444630e+04   2.5078780e+04   2.2984650e+04   2.1703670e+04   2.4603770e+04   2.2623950e+04   2.1861670e+04   2.1072610e+04   2.5435290e+04   2.6019690e+04   2.3362820e+04   2.1474900e+04   2.4540800e+04   2.1341630e+04   2.1560460e+04   2.0224640e+04   2.0442790e+04   2.2972640e+04   2.1991550e+04   1.9785240e+04   2.1431050e+04   2.0618640e+04   1.5121790e+04   1.5423610e+04   1.2393210e+04   1.7176300e+04   1.6113850e+04   1.7173950e+04   2.1539370e+04   1.8884160e+04   2.1042930e+04   2.0394050e+04   1.9425620e+04   2.2568200e+04   2.0486780e+04   2.1175560e+04   2.0926530e+04   2.6063740e+04   2.2418300e+04   2.4989210e+04   2.5774380e+04   2.4031140e+04   2.4586750e+04   2.5080170e+04   2.5149770e+04   2.1876350e+04   2.1672840e+04   2.3574620e+04   2.4065450e+04   2.6384870e+04   2.1907930e+04   2.3090150e+04   2.3467950e+04   2.3568780e+04   2.6790550e+04   2.6698390e+04   2.2477080e+04   2.3236430e+04   2.2383200e+04   2.2435500e+04   2.2360430e+04   2.3673050e+04   2.4502290e+04   2.6798690e+04   2.5443020e+04   2.3363550e+04   2.4111380e+04   2.6073550e+04   2.6288130e+04   2.2664290e+04
   0.0000000e+00   2.2300000e+00   2.1600000e+00   2.2100000e+00   2.2100000e+00   2.3200000e+00   2.2700000e+00   2.1900000e+00   2.2600000e+00   2.3000000e+00   2.2000000e+00   2.2200000e+00   2.1800000e+00   2.1600000e+00   2.2700000e+00   2.1900000e+00   2.2500000e+00   2.1800000e+00   2.1800000e+00   2.3100000e+00   2.1600000e+00   2.1800000e+00   2.1900000e+00   2.1700000e+00   2.3200000e+00   2.2200000e+00   2.2200000e+00   2.3000000e+00   2.2300000e+00   2.1700000e+00   2.2400000e+00   2.1700000e+00   2.2500000e+00   2.2500000e+00   2.2600000e+00   2.1700000e+00   2.2100000e+00   2.2600000e+00   2.1000000e+00   2.0800000e+00   2.0900000e+00   2.1600000e+00   2.0600000e+00   2.0000000e+00   1.9100000e+00   1.9500000e+00   2.0900000e+00   2.1500000e+00   2.1400000e+00   2.1400000e+00   2.1600000e+00   2.2000000e+00   2.2000000e+00   2.2500000e+00   2.1500000e+00   2.2100000e+00   2.1600000e+00   2.1800000e+00   2.2700000e+00   2.2500000e+00   2.2800000e+00   2.2200000e+00   2.2900000e+00   2.2000000e+00   2.2400000e+00   2.2000000e+00   2.2200000e+00   2.1700000e+00   2.2100000e+00   2.2200000e+00   2.2200000e+00   2.2300000e+00   2.2300000e+00   2.3200000e+00   2.2200000e+00   2.2900000e+00   2.1700000e+00   2.2100000e+00   2.1900000e+00   2.2400000e+00   2.2000000e+00   2.2700000e+00   2.1600000e+00   2.2100000e+00   2.2600000e+00   2.1600000e+00   2.1700000e+00   2.2800000e+00   2.1800000e+00   2.2800000e+00   2.1800000e+00   2.2100000e+00   2.2400000e+00   2.1700000e+00   2.2400000e+00   2.2500000e+00   2.2300000e+00   2.2900000e+00   2.3100000e+00   2.2200000e+00   2.2600000e+00
   0.0000000e+00   2.1800000e+00   2.1600000e+00   2.2800000e+00   2.3600000e+00   2.3200000e+00   2.2400000e+00   2.2700000e+00   2.2200000e+00   2.2900000e+00   2.4000000e+00   2.1700000e+00   2.2400000e+00   2.1900000e+00   2.2500000e+00   2.3100000e+00   2.2600000e+00   2.2500000e+00   2.1800000e+00   2.2200000e+00   2.2400000e+00   2.3700000e+00   2.2200000e+00   2.4200000e+00   2.2300000e+00   2.3600000e+00   2.1800000e+00   2.2800000e+00   2.2500000e+00   2.3200000e+00   2.2000000e+00   2.1500000e+00   2.4000000e+00   2.3500000e+00   2.4000000e+00   2.4100000e+00   2.1500000e+00   2.3200000e+00   2.2400000e+00   2.2300000e+00   2.2700000e+00   2.1600000e+00   2.1100000e+00   2.1900000e+00   2.1200000e+00   2.2200000e+00   2.2600000e+00   1.9800000e+00   1.9200000e+00   2.0000000e+00   2.0100000e+00   1.9600000e+00   1.8300000e+00   1.8900000e+00   2.0100000e+00   2.0700000e+00   2.1000000e+00   2.1300000e+00   2.1200000e+00   2.0800000e+00   2.1700000e+00   2.3300000e+00   2.2100000e+00   2.2500000e+00   2.2600000e+00   2.2200000e+00   2.3500000e+00   2.2500000e+00   2.2000000e+00   2.4100000e+00   2.1900000e+00   2.3900000e+00   2.1700000e+00   2.4100000e+00   2.2500000e+00   2.3900000e+00   2.4100000e+00   2.3800000e+00   2.2000000e+00   2.3700000e+00   2.4200000e+00   2.1500000e+00   2.2700000e+00   2.2300000e+00   2.4200000e+00   2.1500000e+00   2.3000000e+00   2.3000000e+00   2.1600000e+00   2.4200000e+00   2.2100000e+00   2.2900000e+00   2.4100000e+00   2.3500000e+00   2.3600000e+00   2.2100000e+00   2.4100000e+00   2.1500000e+00   2.3100000e+00   2.3900000e+00   2.4100000e+00
   1.0000000e+00   5.9130000e+01   6.2950000e+01   6.4420000e+01   5.8680000e+01   5.5610000e+01   6.1540000e+01   5.4710000e+01   5.7030000e+01   5.9850000e+01   6.1840000e+01   5.9770000e+01   5.7950000e+01   5.8900000e+01   6.0380000e+01   6.4290000e+01   5.6900000e+01   6.0910000e+01   6.5730000e+01   6.3560000e+01   6.3550000e+01   6.6710000e+01   6.8870000e+01   6.5960000e+01   6.4350000e+01   6.8670000e+01   7.3810000e+01   7.2670000e+01   7.6910000e+01   7.5850000e+01   7.2800000e+01   7.0420000e+01   6.3700000e+01   6.1600000e+01   6.2280000e+01   6.1350000e+01   5.8290000e+01   5.9090000e+01   5.9990000e+01   6.2620000e+01   5.8330000e+01   6.2130000e+01   5.7760000e+01   6.0450000e+01   5.9130000e+01   5.7390000e+01   5.7740000e+01   5.8860000e+01   5.7420000e+01   6.2880000e+01   6.4130000e+01   5.5650000e+01   5.5310000e+01   6.2860000e+01   6.2720000e+01   6.1280000e+01   5.9130000e+01   5.6040000e+01   6.0240000e+01   6.0730000e+01   5.7960000e+01   5.7580000e+01   5.7840000e+01   6.1940000e+01   6.2830000e+01   6.0940000e+01   6.3740000e+01   5.5720000e+01   6.3740000e+01   6.1380000e+01   6.4270000e+01   6.0790000e+01   5.5980000e+01   5.6860000e+01   5.9220000e+01   5.8620000e+01   5.9550000e+01   5.8300000e+01   5.6640000e+01   5.6550000e+01   6.2750000e+01   5.6470000e+01   6.0050000e+01   6.0360000e+01   6.1750000e+01   5.8480000e+01   5.6700000e+01   5.6080000e+01   6.1770000e+01   6.0310000e+01   6.0130000e+01   5.7330000e+01   6.0740000e+01   5.5010000e+01   5.6700000e+01   6.2690000e+01   5.6850000e+01   5.9170000e+01   6.0480000e+01   6.2370000e+01   5.6220000e+01
   0.0000000e+00   5.9200000e+00   7.1800000e+00   7.2300000e+00   6.7100000e+00   7.1700000e+00   6.2300000e+00   6.4100000e+00   6.4300000e+00   6.1800000e+00   6.6200000e+00   6.2000000e+00   6.4900000e+00   6.6500000e+00   6.2800000e+00   6.0100000e+00   5.8500000e+00   6.7800000e+00   7.0700000e+00   5.8500000e+00   5.8400000e+00   7.0200000e+00   5.6700000e+00   5.5300000e+00   5.3300000e+00   6.0400000e+00   5.3300000e+00   4.5300000e+00   4.8400000e+00   4.8200000e+00   3.1600000e+00   3.8900000e+00   4.1000000e+00   4.6900000e+00   5.5500000e+00   6.2900000e+00   6.1400000e+00   5.9500000e+00   6.0900000e+00   6.2000000e+00   5.7700000e+00   6.5700000e+00   6.1300000e+00   6.1700000e+00   6.6400000e+00   6.3100000e+00   6.2800000e+00   7.2600000e+00   5.9300000e+00   5.8700000e+00   5.9500000e+00   6.9500000e+00   6.7100000e+00   6.2300000e+00   6.9100000e+00   6.1500000e+00   7.1700000e+00   6.9500000e+00   6.5200000e+00   6.8900000e+00   6.3700000e+00   6.4100000e+00   7.0700000e+00   6.6400000e+00   6.8500000e+00   6.0200000e+00   7.3500000e+00   6.0900000e+00   7.2000000e+00   6.7900000e+00   5.9700000e+00   7.0400000e+00   7.3400000e+00   6.2400000e+00   6.7100000e+00   6.6500000e+00   6.3000000e+00   6.5600000e+00   6.1800000e+00   6.1000000e+00   6.1500000e+00   6.4500000e+00   6.3500000e+00   7.2200000e+00   6.9700000e+00   6.6400000e+00   6.0400000e+00   6.6700000e+00   7.3500000e+00   6.5900000e+00   7.2100000e+00   7.1600000e+00   6.4400000e+00   7.3100000e+00   6.0100000e+00   6.7100000e+00   7.0000000e+00   6.3300000e+00   7.0200000e+00   7.2500000e+00   6.3300000e+00
   1.0000000e+00   5.6240000e+01   5.1870000e+01   6.0590000e+01   5.8940000e+01   6.0190000e+01   5.3070000e+01   5.5730000e+01   5.1450000e+01   6.0910000e+01   5.2360000e+01   5.5070000e+01   5.5110000e+01   5.8870000e+01   5.6990000e+01   5.7500000e+01   5.9080000e+01   6.0580000e+01   5.5460000e+01   5.8250000e+01   5.1120000e+01   6.0790000e+01   5.4380000e+01   5.7810000e+01   5.1190000e+01   6.0640000e+01   5.3820000e+01   6.0180000e+01   5.1470000e+01   5.9160000e+01   5.1640000e+01   5.5210000e+01   5.3530000e+01   5.6620000e+01   5.6190000e+01   6.1140000e+01   5.3690000e+01   6.0980000e+01   5.5720000e+01   5.2920000e+01   5.3150000e+01   5.2740000e+01   5.4390000e+01   5.3490000e+01   6.0000000e+01   5.7290000e+01   5.7000000e+01   5.6440000e+01   5.7860000e+01   5.9730000e+01   5.4150000e+01   5.1570000e+01   5.3790000e+01   5.6770000e+01   5.2170000e+01   5.7810000e+01   5.9160000e+01   5.4590000e+01   5.3290000e+01   5.2770000e+01   5.6630000e+01   6.0990000e+01   5.5490000e+01   5.1390000e+01   5.6320000e+01   5.2390000e+01   6.0690000e+01   5.9110000e+01   5.6380000e+01   6.0030000e+01   5.5890000e+01   5.7330000e+01   5.5230000e+01   5.3630000e+01   5.7290000e+01   6.0260000e+01   5.4030000e+01   5.5940000e+01   5.6350000e+01   5.9340000e+01   5.9380000e+01   5.6260000e+01   6.5810000e+01   6.5220000e+01   6.2830000e+01   7.1230000e+01   6.9450000e+01   8.1390000e+01   7.2600000e+01   7.2660000e+01   6.1980000e+01   6.7640000e+01   6.3790000e+01   6.5400000e+01   5.5300000e+01   5.6860000e+01   6.0120000e+01   6.0840000e+01   5.6760000e+01   6.0130000e+01   5.2970000e+01
   0.0000000e+00   1.8387000e+02   1.8744000e+02   1.8179000e+02   1.7540000e+02   1.8035000e+02   1.7478000e+02   1.6563000e+02   1.8517000e+02   1.7179000e+02   1.7795000e+02   1.8061000e+02   1.7625000e+02   1.6943000e+02   1.6783000e+02   1.6217000e+02   1.6395000e+02   1.5719000e+02   1.4444000e+02   1.5137000e+02   1.4130000e+02   1.4173000e+02   1.4094000e+02   1.5004000e+02   1.6754000e+02   1.5410000e+02   1.5652000e+02   1.6815000e+02   1.7157000e+02   1.6856000e+02   1.7103000e+02   1.6426000e+02   1.7935000e+02   1.8286000e+02   1.6651000e+02   1.8529000e+02   1.8381000e+02   1.8783000e+02   1.8138000e+02   1.8177000e+02   1.8185000e+02   1.7942000e+02   1.7577000e+02   1.7848000e+02   1.8847000e+02   1.8293000e+02   1.7967000e+02   1.8521000e+02   1.8565000e+02   1.7162000e+02   1.8789000e+02   1.8454000e+02   1.7354000e+02   1.8337000e+02   1.7460000e+02   1.6726000e+02   1.8535000e+02   1.7635000e+02   1.7022000e+02   1.8515000e+02   1.7748000e+02   1.7920000e+02   1.8112000e+02   1.7845000e+02   1.7613000e+02   1.8516000e+02   1.8250000e+02   1.8003000e+02   1.7599000e+02   1.6815000e+02   1.6766000e+02   1.8461000e+02   1.7208000e+02   1.8348000e+02   1.8651000e+02   1.7758000e+02   1.7568000e+02   1.6802000e+02   1.8861000e+02   1.7615000e+02   1.8819000e+02   1.8507000e+02   1.7953000e+02   1.6846000e+02   1.8643000e+02   1.7831000e+02   1.8538000e+02   1.7612000e+02   1.7287000e+02   1.8772000e+02   1.6916000e+02   1.7193000e+02   1.7837000e+02   1.7993000e+02   1.7943000e+02   1.7150000e+02   1.6734000e+02   1.7484000e+02   1.7828000e+02   1.6776000e+02   1.7905000e+02
   0.0000000e+00   2.8100000e+00   2.7000000e+00   2.8200000e+00   2.7000000e+00   2.6800000e+00   2.8600000e+00   2.6900000e+00   2.7900000e+00   2.8700000e+00   2.6700000e+00   2.8700000e+00   2.7100000e+00   2.8900000e+00   2.7500000e+00   2.8200000e+00   2.6500000e+00   2.8000000e+00   2.8900000e+00   2.8300000e+00   2.7500000e+00   2.8400000e+00   2.8000000e+00   2.9300000e+00   2.9000000e+00   2.6600000e+00   2.8500000e+00   2.8100000e+00   2.7400000e+00   2.7100000e+00   2.7300000e+00   2.9200000e+00   2.7200000e+00   2.7300000e+00   2.8700000e+00   2.6200000e+00   2.7200000e+00   2.7300000e+00   2.8200000e+00   2.8000000e+00   2.6100000e+00   2.8000000e+00   2.5300000e+00   2.6900000e+00   2.5200000e+00   2.5600000e+00   2.2600000e+00   2.3300000e+00   2.4400000e+00   2.5800000e+00   2.6400000e+00   2.6200000e+00   2.7300000e+00   2.7700000e+00   2.7900000e+00   2.6500000e+00   2.7700000e+00   2.8200000e+00   2.9000000e+00   2.6800000e+00   2.7200000e+00   2.9100000e+00   2.6700000e+00   2.9000000e+00   2.7800000e+00   2.7500000e+00   2.7400000e+00   2.7300000e+00   2.7100000e+00   2.8100000e+00   2.8300000e+00   2.7700000e+00   2.7400000e+00   2.8100000e+00   2.9400000e+00   2.8800000e+00   2.8200000e+00   2.7300000e+00   2.8300000e+00   2.6600000e+00   2.6700000e+00   2.7000000e+00   2.7100000e+00   2.7100000e+00   2.8900000e+00   2.9000000e+00   2.7200000e+00   2.9000000e+00   2.9000000e+00   2.8000000e+00   2.6800000e+00   2.9200000e+00   2.7900000e+00   2.9400000e+00   2.8800000e+00   2.9400000e+00   2.9300000e+00   2.6800000e+00   2.9300000e+00   2.8000000e+00   2.8500000e+00
   0.0000000e+00   6.3300000e+00   6.8500000e+00   6.6400000e+00   6.6400000e+00   5.8000000e+00   6.7500000e+00   7.1200000e+00   6.0000000e+00   7.1200000e+00   6.7500000e+00   6.7700000e+00   5.9700000e+00   6.9000000e+00   7.0500000e+00   6.2600000e+00   7.1100000e+00   7.0300000e+00   5.7600000e+00   6.7400000e+00   6.9300000e+00   5.8700000e+00   7.2600000e+00   6.4900000e+00   6.1600000e+00   7.3100000e+00   6.8900000e+00   7.3200000e+00   6.3800000e+00   6.8700000e+00   6.4900000e+00   7.2800000e+00   5.9700000e+00   7.0700000e+00   6.6600000e+00   6.3800000e+00   6.8400000e+00   6.7200000e+00   6.8900000e+00   6.2200000e+00   7.1300000e+00   7.0000000e+00   6.3200000e+00   7.0100000e+00   6.9200000e+00   6.1900000e+00   6.4300000e+00   6.9400000e+00   6.0300000e+00   5.9500000e+00   6.2100000e+00   5.7900000e+00   6.1200000e+00   6.5700000e+00   7.1300000e+00   6.7300000e+00   6.4300000e+00   6.2300000e+00   5.7200000e+00   6.3700000e+00   6.2100000e+00   5.5000000e+00   5.3300000e+00   5.3400000e+00   5.1700000e+00   3.9200000e+00   2.9800000e+00   3.8800000e+00   5.3000000e+00   4.8500000e+00   5.8900000e+00   5.2400000e+00   6.2100000e+00   5.9700000e+00   6.7900000e+00   6.2200000e+00   6.6500000e+00   7.0200000e+00   6.0700000e+00   6.0800000e+00   6.6700000e+00   6.5100000e+00   6.3900000e+00   6.6100000e+00   6.6200000e+00   6.3800000e+00   6.2500000e+00   6.3600000e+00   6.2300000e+00   6.1100000e+00   7.0700000e+00   6.1900000e+00   5.8700000e+00   5.9500000e+00   6.8500000e+00   7.1000000e+00   6.6400000e+00   6.3200000e+00   6.9500000e+00   7.2100000e+00   7.2400000e+00
   1.0000000e+00   5.2391000e+02   5.3764000e+02   5.0905000e+02   5.2007000e+02   5.0176000e+02   5.5841000e+02   4.8487000e+02   5.2854000e+02   5.5533000e+02   5.6467000e+02   5.6117000e+02   4.9401000e+02   5.6593000e+02   5.2735000e+02   5.4437000e+02   5.7018000e+02   5.4038000e+02   5.5340000e+02   5.1676000e+02   5.0825000e+02   5.3573000e+02   5.0130000e+02   5.0223000e+02   5.4300000e+02   5.5856000e+02   5.7922000e+02   5.3219000e+02   5.3049000e+02   5.8882000e+02   5.6699000e+02   6.0234000e+02   5.9810000e+02   6.0992000e+02   6.9074000e+02   6.7727000e+02   6.9459000e+02   6.1096000e+02   5.9099000e+02   5.6893000e+02   6.2013000e+02   5.6154000e+02   5.8203000e+02   5.5323000e+02   5.1932000e+02   5.2802000e+02   5.2465000e+02   5.2252000e+02   5.0813000e+02   5.1654000e+02   5.4586000e+02   5.3652000e+02   5.1123000e+02   4.9289000e+02   4.9805000e+02   5.0930000e+02   4.9015000e+02   4.8435000e+02   4.9105000e+02   5.3960000e+02   5.0063000e+02   5.4442000e+02   5.1951000e+02   4.9150000e+02   5.0121000e+02   5.2199000e+02   5.2635000e+02   4.8200000e+02   5.4359000e+02   5.4842000e+02   5.0440000e+02   5.6705000e+02   5.4224000e+02   5.6143000e+02   5.3631000e+02   5.3577000e+02   5.5436000e+02   5.2681000e+02   5.4590000e+02   5.3931000e+02   4.9833000e+02   4.8852000e+02   5.6459000e+02   5.5632000e+02   5.4015000e+02   4.9561000e+02   5.3979000e+02   5.6259000e+02   4.9822000e+02   4.9705000e+02   4.9156000e+02   5.3529000e+02   5.2829000e+02   5.0042000e+02   4.8432000e+02   4.8482000e+02   5.2497000e+02   5.5038000e+02   5.1564000e+02   5.3641000e+02   4.9300000e+02
   0.0000000e+00   9.1440000e+01   9.7170000e+01   9.7480000e+01   9.5300000e+01   1.0013000e+02   9.8240000e+01   9.6660000e+01   9.6330000e+01   9.5690000e+01   9.5670000e+01   9.9930000e+01   9.9250000e+01   9.6590000e+01   9.8860000e+01   9.5500000e+01   9.1430000e+01   1.0046000e+02   9.3750000e+01   9.5870000e+01   9.8820000e+01   9.4600000e+01   9.1510000e+01   9.9600000e+01   9.8890000e+01   9.2200000e+01   9.4130000e+01   1.0072000e+02   1.0078000e+02   9.4610000e+01   9.1990000e+01   9.2900000e+01   1.0005000e+02   9.6200000e+01   9.1590000e+01   1.0039000e+02   9.9520000e+01   9.4570000e+01   9.4440000e+01   9.3630000e+01   9.7180000e+01   9.7460000e+01   1.0057000e+02   9.8480000e+01   9.0790000e+01   9.8830000e+01   9.7510000e+01   9.2310000e+01   9.0830000e+01   9.5270000e+01   1.0036000e+02   9.7380000e+01   9.4230000e+01   9.3750000e+01   9.9080000e+01   9.7710000e+01   9.9990000e+01   9.7940000e+01   9.4860000e+01   9.8710000e+01   9.5310000e+01   9.4880000e+01   9.7860000e+01   9.9100000e+01   9.1120000e+01   9.0460000e+01   9.3310000e+01   8.8190000e+01   8.9590000e+01   9.1960000e+01   8.9360000e+01   9.1190000e+01   8.4530000e+01   8.5590000e+01   9.0970000e+01   8.0580000e+01   8.1430000e+01   7.5140000e+01   7.5850000e+01   8.2370000e+01   8.2000000e+01   8.1160000e+01   8.8460000e+01   8.4540000e+01   8.5500000e+01   9.2290000e+01   8.9180000e+01   9.3070000e+01   9.3760000e+01   9.3410000e+01   9.8430000e+01   8.8880000e+01   9.4710000e+01   9.7460000e+01   8.9650000e+01   9.8420000e+01   9.2780000e+01   9.7990000e+01   9.8330000e+01   9.8750000e+01   9.3000000e+01
   0.0000000e+00   1.1510000e+01   1.1110000e+01   1.1070000e+01   1.1080000e+01   1.1090000e+01   1.0900000e+01   1.0800000e+01   1.1010000e+01   1.0990000e+01   1.0780000e+01   1.1010000e+01   1.1160000e+01   1.1370000e+01   1.0960000e+01   1.0780000e+01   1.0850000e+01   1.1600000e+01   1.1230000e+01   1.1510000e+01   1.0970000e+01   1.0890000e+01   1.1050000e+01   1.1200000e+01   1.1570000e+01   1.1320000e+01   1.1420000e+01   1.0790000e+01   1.1490000e+01   1.0990000e+01   1.1460000e+01   1.1030000e+01   1.1360000e+01   1.0910000e+01   1.1160000e+01   1.0870000e+01   1.1400000e+01   1.1330000e+01   1.1230000e+01   1.0760000e+01   1.1260000e+01   1.1500000e+01   1.1440000e+01   1.0980000e+01   1.1500000e+01   1.1580000e+01   1.1600000e+01   1.0910000e+01   1.1310000e+01   1.0880000e+01   1.1090000e+01   1.1070000e+01   1.0840000e+01   1.1240000e+01   1.1550000e+01   1.0910000e+01   1.1020000e+01   1.1230000e+01   1.1140000e+01   1.1110000e+01   1.1170000e+01   1.1370000e+01   1.0920000e+01   1.0840000e+01   1.1170000e+01   1.1220000e+01   1.0850000e+01   1.1260000e+01   1.0930000e+01   1.0920000e+01   1.0920000e+01   1.1150000e+01   1.0720000e+01   1.1070000e+01   1.1340000e+01   1.1100000e+01   1.1020000e+01   1.0500000e+01   1.0930000e+01   1.0010000e+01   1.0380000e+01   9.8200000e+00   1.0150000e+01   9.3300000e+00   8.9600000e+00   9.6200000e+00   1.0180000e+01   9.7100000e+00   1.0130000e+01   1.0800000e+01   1.0980000e+01   1.0660000e+01   1.1140000e+01   1.1060000e+01   1.0550000e+01   1.0540000e+01   1.0720000e+01   1.1250000e+01   1.1080000e+01   1.1210000e+01   1.1230000e+01
   0.0000000e+00   2.3933000e+02   2.4649000e+02   2.5400000e+02   2.2703000e+02   2.2958000e+02   2.3090000e+02   2.3634000e+02   2.4950000e+02   2.1661000e+02   2.3199000e+02   2.1733000e+02   2.1092000e+02   2.2698000e+02   2.1394000e+02   2.3511000e+02   2.3542000e+02   2.2700000e+02   2.2089000e+02   2.1165000e+02   2.2876000e+02   2.4037000e+02   2.2758000e+02   2.2729000e+02   2.4608000e+02   2.1509000e+02   2.1657000e+02   2.1202000e+02   2.5753000e+02   2.4766000e+02   2.1108000e+02   2.1331000e+02   2.3007000e+02   2.3982000e+02   2.3255000e+02   2.4945000e+02   2.3575000e+02   2.4902000e+02   2.4296000e+02   2.1715000e+02   2.4182000e+02   2.3876000e+02   2.0938000e+02   2.1119000e+02   2.5454000e+02   2.4007000e+02   2.2950000e+02   2.4994000e+02   2.4778000e+02   2.2340000e+02   2.1206000e+02   2.1892000e+02   2.4486000e+02   2.5415000e+02   2.4921000e+02   2.1319000e+02   2.2670000e+02   2.3725000e+02   2.1787000e+02   2.0906000e+02   2.1331000e+02   2.3441000e+02   2.0854000e+02   2.4348000e+02   2.0914000e+02   2.4001000e+02   2.1447000e+02   2.1212000e+02   2.4626000e+02   2.0050000e+02   2.1248000e+02   2.3094000e+02   1.9284000e+02   1.7491000e+02   1.7946000e+02   1.6632000e+02   1.8877000e+02   1.4693000e+02   1.0648000e+02   1.7409000e+02   1.6399000e+02   1.8988000e+02   1.8719000e+02   1.7585000e+02   2.0963000e+02   1.9598000e+02   2.3510000e+02   2.2819000e+02   2.3522000e+02   2.1985000e+02   2.2871000e+02   2.3554000e+02   2.3580000e+02   2.2749000e+02   2.3581000e+02   2.5761000e+02   2.2929000e+02   2.3833000e+02   2.3326000e+02   2.3290000e+02   2.0728000e+02
   1.0000000e+00   7.0911400e+03   6.9103800e+03   7.4099100e+03   6.7003400e+03   6.8602400e+03   7.1479300e+03   6.8186000e+03   7.2187700e+03   6.7427700e+03   7.6622100e+03   6.7189900e+03   7.3365900e+03   6.8626900e+03   7.5193000e+03   7.2747000e+03   6.9233600e+03   7.3649200e+03   7.0290900e+03   7.2100200e+03   7.0160000e+03   7.0728700e+03   7.1894500e+03   7.2586200e+03   7.2126900e+03   7.1246500e+03   6.7300200e+03   6.7392900e+03   7.5270600e+03   7.1463600e+03   7.1527900e+03   7.2429100e+03   7.1861000e+03   7.4220300e+03   7.4023200e+03   7.1057400e+03   6.6648700e+03   7.0615300e+03   6.6906900e+03   7.2260700e+03   7.4945200e+03   7.3103400e+03   7.0500800e+03   7.4519000e+03   7.1704700e+03   7.6358600e+03   6.9524100e+03   7.2745700e+03   7.4125200e+03   6.9892700e+03   7.5665200e+03   7.3125200e+03   7.5514900e+03   6.8860600e+03   7.5001400e+03   6.9304400e+03   7.5154700e+03   7.1412700e+03   7.8600500e+03   6.9337200e+03   7.0443400e+03   6.9590600e+03   7.4058300e+03   8.0334900e+03   7.7590400e+03   8.1131000e+03   8.0832100e+03   7.7180900e+03   8.6585800e+03   9.0799500e+03   8.4285200e+03   9.6371000e+03   9.0935700e+03   8.4156600e+03   7.8996000e+03   8.5349800e+03   8.1637700e+03   7.3970600e+03   7.8824900e+03   7.3345100e+03   7.0741500e+03   7.5684600e+03   6.8734900e+03   7.3944100e+03   6.8340200e+03   7.7382400e+03   7.6590400e+03   7.4743100e+03   7.1066900e+03   7.4726700e+03   7.3313400e+03   6.8892300e+03   7.7160300e+03   7.0077300e+03   7.3999100e+03   6.8420800e+03   7.1421200e+03   7.5924000e+03   7.4283200e+03   7.6835800e+03   7.0798300e+03
   0.0000000e+00   9.3401400e+03   1.0173890e+04   9.7640800e+03   9.6251700e+03   9.4819500e+03   9.6623100e+03   1.0495570e+04   1.0194320e+04   9.9012000e+03   9.6556400e+03   1.0217040e+04   1.0043550e+04   1.0502220e+04   1.0419970e+04   1.0515060e+04   1.0448560e+04   1.0479020e+04   9.7669900e+03   1.0206010e+04   1.0432070e+04   9.4253200e+03   9.5218300e+03   9.3944200e+03   1.0515870e+04   1.0411500e+04   9.3253000e+03   1.0674820e+04   1.0091740e+04   1.0552550e+04   9.8679900e+03   9.8902400e+03   1.0293500e+04   1.0678580e+04   9.6387400e+03   1.0364700e+04   1.0368560e+04   9.2852000e+03   1.0493000e+04   1.0470710e+04   9.8353400e+03   9.9035000e+03   9.6422500e+03   1.0217220e+04   1.0498430e+04   9.2911000e+03   9.9240900e+03   1.0059420e+04   9.0971700e+03   8.6196000e+03   8.4864800e+03   8.3106700e+03   8.3058400e+03   8.2145700e+03   7.7210700e+03   8.2318500e+03   8.7134700e+03   8.8529500e+03   9.5053600e+03   9.3348100e+03   8.8213600e+03   8.8578800e+03   9.7223600e+03   9.7505900e+03   9.5888200e+03   1.0091970e+04   9.2244100e+03   9.4320400e+03   1.0635090e+04   9.4994200e+03   1.0083610e+04   9.9741100e+03   1.0121600e+04   1.0171050e+04   1.0566260e+04   9.6561200e+03   1.0100290e+04   1.0024210e+04   1.0435840e+04   1.0097840e+04   9.7261700e+03   1.0305860e+04   1.0260130e+04   9.4710600e+03   1.0522500e+04   1.0548530e+04   9.3058100e+03   9.6286200e+03   1.0395870e+04   1.0531130e+04   1.0063260e+04   1.0246990e+04   9.9092000e+03   1.0718510e+04   1.0522540e+04   1.0258400e+04   1.0390020e+04   1.0506880e+04   1.0002880e+04   1.0175620e+04   1.0445850e+04
   0.0000000e+00   2.1747100e+03   2.1018900e+03   2.1891700e+03   2.1988600e+03   2.0598000e+03   2.0369100e+03   2.1735800e+03   2.0993100e+03   2.2280000e+03   2.0871700e+03   2.0459100e+03   2.0244200e+03   2.1818500e+03   2.1330300e+03   2.0257200e+03   2.0193000e+03   2.1903900e+03   2.0938300e+03   2.1927500e+03   2.1139700e+03   2.1462300e+03   2.0804800e+03   2.1995500e+03   2.1708300e+03   2.1635500e+03   2.1113500e+03   1.9954300e+03   1.9547400e+03   1.9093100e+03   1.9461100e+03   1.9124900e+03   1.9614400e+03   1.8105900e+03   1.9219800e+03   1.8510800e+03   1.6535500e+03   1.7299800e+03   1.6152900e+03   1.6880200e+03   1.7184400e+03   1.7850700e+03   1.9860800e+03   1.9330200e+03   1.9211200e+03   1.9011900e+03   2.0731100e+03   2.0536600e+03   1.9414300e+03   2.1088100e+03   2.1156800e+03   2.2060500e+03   1.9944900e+03   2.0266500e+03   2.1849200e+03   2.0375800e+03   2.0448900e+03   2.1811600e+03   2.1607500e+03   2.1810900e+03   2.0417600e+03   2.1950000e+03   2.1267100e+03   2.1497200e+03   2.1441800e+03   2.2553200e+03   2.1381000e+03   2.1664600e+03   2.1688100e+03   2.2302700e+03   2.0461500e+03   2.0610800e+03   2.1803500e+03   2.2679500e+03   2.1886900e+03   2.2649700e+03   2.0957200e+03   2.0484800e+03   2.2538500e+03   2.1186400e+03   2.2139100e+03   2.2224800e+03   2.1953100e+03   2.0771100e+03   2.2180400e+03   2.2015400e+03   2.1458300e+03   2.1986000e+03   2.1177200e+03   2.0729200e+03   2.0394800e+03   2.1713100e+03   2.1045700e+03   2.2556300e+03   2.1530700e+03   2.1783400e+03   2.1535800e+03   2.2696300e+03   2.2399600e+03   2.0562300e+03   2.1451200e+03
   0.0000000e+00   2.4040000e+01   2.1650000e+01   2.4300000e+01   2.2770000e+01   2.1990000e+01   2.1050000e+01   2.2320000e+01   2.1950000e+01   2.3580000e+01   2.3770000e+01   2.1010000e+01   2.3980000e+01   2.3360000e+01   2.1890000e+01   2.1530000e+01   2.1260000e+01   2.2270000e+01   2.2680000e+01   2.3300000e+01   2.1380000e+01   2.3120000e+01   2.3310000e+01   2.4330000e+01   2.1110000e+01   2.3790000e+01   2.3820000e+01   2.3380000e+01   2.1570000e+01   2.1670000e+01   2.1410000e+01   2.1350000e+01   2.2900000e+01   2.3220000e+01   2.3110000e+01   2.0850000e+01   2.1900000e+01   2.1680000e+01   2.1290000e+01   2.0620000e+01   2.3880000e+01   2.1140000e+01   2.0380000e+01   2.1100000e+01   2.0150000e+01   1.9680000e+01   1.9260000e+01   2.0060000e+01   1.8810000e+01   1.8550000e+01   1.7720000e+01   1.4310000e+01   1.8560000e+01   1.8990000e+01   1.8660000e+01   1.8850000e+01   2.1020000e+01   2.2400000e+01   2.0250000e+01   2.2900000e+01   2.2730000e+01   2.2710000e+01   2.2720000e+01   2.3160000e+01   2.2540000e+01   2.2830000e+01   2.3300000e+01   2.3400000e+01   2.2150000e+01   2.1750000e+01   2.2800000e+01   2.1510000e+01   2.3560000e+01   2.3290000e+01   2.1780000e+01   2.1730000e+01   2.4090000e+01   2.2200000e+01   2.3750000e+01   2.3010000e+01   2.2510000e+01   2.2200000e+01   2.0890000e+01   2.1220000e+01   2.4020000e+01   2.3620000e+01   2.1500000e+01   2.1470000e+01   2.2320000e+01   2.2670000e+01   2.2650000e+01   2.3860000e+01   2.2330000e+01   2.3880000e+01   2.3070000e+01   2.2180000e+01   2.0980000e+01   2.1870000e+01   2.2190000e+01   2.0880000e+01   2.3600000e+01
   0.0000000e+00   5.8698300e+03   5.2089000e+03   5.8657100e+03   6.0681900e+03   5.5810900e+03   5.5320200e+03   5.7650900e+03   5.2020600e+03   4.9090300e+03   5.6476700e+03   6.1606300e+03   5.2611400e+03   5.9408000e+03   6.0820200e+03   6.0722600e+03   5.9016600e+03   5.7406500e+03   5.7051000e+03   5.0963900e+03   5.0817500e+03   5.7044600e+03   5.7367400e+03   5.3079000e+03   4.9060500e+03   5.2417400e+03   5.4197200e+03   5.0253600e+03   5.1179300e+03   5.5955400e+03   6.0006100e+03   5.4172400e+03   5.5671600e+03   5.4627300e+03   5.1583100e+03   6.1064300e+03   5.9051000e+03   5.0772100e+03   5.3146200e+03   4.7992400e+03   4.6472900e+03   4.5623400e+03   5.4853900e+03   4.3849400e+03   5.1959400e+03   4.8321600e+03   3.8417300e+03   3.7852400e+03   3.0452700e+03   2.8447000e+03   2.9141400e+03   3.2546200e+03   4.1949800e+03   4.6655400e+03   5.3100800e+03   4.6792000e+03   5.1908000e+03   5.4315100e+03   5.1141200e+03   4.7011800e+03   5.7977300e+03   5.9248400e+03   5.2975700e+03   5.6302700e+03   5.1307900e+03   5.6228200e+03   5.0538400e+03   5.1406800e+03   5.1602100e+03   5.2869200e+03   5.4305500e+03   5.4031300e+03   5.5543600e+03   5.7609000e+03   6.2092400e+03   5.0797600e+03   5.2213900e+03   5.9034100e+03   5.3554800e+03   6.0259700e+03   5.7739700e+03   5.9936100e+03   5.2810900e+03   4.9454300e+03   5.2582700e+03   5.6600400e+03   4.9304600e+03   5.9994400e+03   5.4223500e+03   5.5623000e+03   5.3360700e+03   5.0279100e+03   5.2070600e+03   6.1795700e+03   5.6340200e+03   4.9821400e+03   5.5063700e+03   5.1826100e+03   5.1487600e+03   5.2112800e+03   6.1550000e+03
   1.0000000e+00   4.2500000e+00   4.2100000e+00   4.4200000e+00   4.0000000e+00   4.4000000e+00   4.1600000e+00   4.0600000e+00   4.3800000e+00   4.6600000e+00   4.8000000e+00   4.7200000e+00   4.8800000e+00   5.2300000e+00   5.4100000e+00   5.0000000e+00   4.8100000e+00   4.5300000e+00   4.7400000e+00   4.5200000e+00   4.2000000e+00   4.4400000e+00   4.1200000e+00   4.1400000e+00   3.9200000e+00   4.1200000e+00   4.0000000e+00   3.9400000e+00   4.1500000e+00   4.0400000e+00   3.7800000e+00   3.7500000e+00   4.1500000e+00   4.3200000e+00   3.7600000e+00   4.0700000e+00   4.0000000e+00   4.1500000e+00   4.2600000e+00   3.7000000e+00   4.1800000e+00   4.0500000e+00   4.1900000e+00   3.7500000e+00   3.7800000e+00   3.9400000e+00   3.7900000e+00   3.7600000e+00   3.7400000e+00   4.2800000e+00   4.3100000e+00   4.0800000e+00   4.0500000e+00   3.9800000e+00   3.7000000e+00   3.9400000e+00   4.1200000e+00   4.1800000e+00   3.9400000e+00   3.6900000e+00   4.2600000e+00   4.0300000e+00   4.2200000e+00   4.2400000e+00   4.1400000e+00   3.6900000e+00   3.9300000e+00   4.3100000e+00   4.1400000e+00   4.2700000e+00   4.1000000e+00   4.2000000e+00   4.0700000e+00   3.9000000e+00   3.9300000e+00   3.9500000e+00   4.1400000e+00   3.8900000e+00   3.6800000e+00   4.2700000e+00   3.9600000e+00   3.8600000e+00   4.1800000e+00   3.9300000e+00   4.3000000e+00   3.9000000e+00   3.8400000e+00   3.8700000e+00   3.7600000e+00   4.0000000e+00   4.2800000e+00   4.2700000e+00   4.2800000e+00   4.2000000e+00   3.7900000e+00   3.8600000e+00   4.1400000e+00   4.1900000e+00   4.2800000e+00   4.0600000e+00   3.9800000e+00
   0.0000000e+00   4.0209280e+04   3.7227430e+04   3.8700090e+04   4.0453350e+04   3.7652930e+04   3.8271060e+04   3.7733880e+04   3.8602830e+04   3.8363290e+04   3.7027200e+04   3.6959490e+04   3.6966140e+04   3.9029040e+04   4.0403920e+04   3.7540830e+04   4.0211320e+04   3.8823600e+04   3.8584030e+04   3.6925610e+04   3.7187640e+04   3.8323220e+04   3.6618060e+04   3.6977360e+04   3.9008870e+04   3.6754950e+04   3.8591930e+04   3.6062280e+04   3.8709960e+04   3.5718330e+04   3.4799230e+04   3.4114850e+04   3.6869490e+04   3.3875740e+04   3.3340310e+04   3.3697210e+04   3.1358180e+04   3.1134650e+04   3.3760100e+04   3.3145960e+04   3.5844840e+04   3.5452300e+04   3.7276150e+04   3.7839230e+04   3.7775550e+04   3.7095060e+04   3.6891510e+04   3.6459740e+04   3.6164940e+04   3.8373740e+04   3.8299210e+04   3.7179610e+04   3.9783290e+04   4.0350650e+04   3.7547200e+04   3.9171210e+04   3.8385550e+04   3.6859450e+04   4.0145330e+04   4.0074800e+04   3.8596090e+04   3.9386550e+04   4.0112410e+04   3.7458630e+04   3.7298410e+04   4.0397390e+04   4.0282070e+04   4.0646980e+04   3.8772670e+04   3.9634680e+04   3.9763570e+04   3.7121240e+04   3.7046360e+04   3.8298840e+04   4.0271280e+04   3.9725780e+04   3.9891530e+04   3.9683120e+04   3.8771150e+04   4.0503150e+04   3.9065950e+04   4.0225290e+04   3.8789630e+04   4.0077270e+04   3.8708080e+04   3.7462750e+04   3.9214550e+04   3.8319250e+04   3.7341490e+04   3.9706620e+04   4.0188520e+04   4.0690220e+04   3.7823800e+04   4.0142070e+04   3.8703040e+04   3.9021030e+04   3.7281570e+04   4.0597230e+04   3.9155580e+04   3.9303640e+04   4.0538640e+04
   0.0000000e+00   2.1430000e+01   2.1520000e+01   2.2050000e+01   2.1270000e+01   2.0920000e+01   2.1520000e+01   2.1410000e+01   2.2020000e+01   2.1860000e+01   2.2060000e+01   2.1580000e+01   2.1290000e+01   2.1290000e+01   2.1950000e+01   2.1490000e+01   2.1160000e+01   2.0840000e+01   2.1980000e+01   2.1560000e+01   2.1230000e+01   2.0670000e+01   2.1330000e+01   2.0570000e+01   2.0780000e+01   2.1510000e+01   2.0750000e+01   2.0870000e+01   2.1890000e+01   2.1960000e+01   2.0530000e+01   2.0680000e+01   2.1100000e+01   2.1920000e+01   2.0840000e+01   2.1570000e+01   2.0380000e+01   2.1420000e+01   2.1200000e+01   2.1220000e+01   2.0300000e+01   2.0160000e+01   1.9890000e+01   2.0030000e+01   1.9510000e+01   1.8170000e+01   1.8260000e+01   1.9100000e+01   1.9290000e+01   1.9530000e+01   2.0070000e+01   2.1120000e+01   2.0040000e+01   2.0510000e+01   2.1510000e+01   2.1320000e+01   2.1290000e+01   2.1890000e+01   2.0570000e+01   2.1110000e+01   2.1310000e+01   2.1390000e+01   2.1910000e+01   2.1650000e+01   2.1560000e+01   2.0540000e+01   2.0560000e+01   2.1440000e+01   2.0860000e+01   2.1880000e+01   2.1440000e+01   2.1640000e+01   2.1910000e+01   2.1170000e+01   2.1160000e+01   2.0780000e+01   2.1060000e+01   2.1650000e+01   2.1180000e+01   2.0700000e+01   2.0630000e+01   2.1460000e+01   2.1360000e+01   2.1370000e+01   2.1740000e+01   2.0600000e+01   2.1530000e+01   2.0830000e+01   2.1290000e+01   2.1060000e+01   2.1780000e+01   2.2070000e+01   2.2060000e+01   2.0620000e+01   2.1200000e+01   2.1880000e+01   2.2030000e+01   2.1980000e+01   2.0590000e+01   2.1080000e+01   2.0870000e+01
   1.0000000e+00   3.4844000e+03   3.2529800e+03   3.5468700e+03   3.6446300e+03   3.6551900e+03   3.5484000e+03   3.5569900e+03   3.2467100e+03   3.4810800e+03   3.1593400e+03   3.2152800e+03   3.4380700e+03   3.2448300e+03   3.5676000e+03   3.7049600e+03   3.6132000e+03   3.2522200e+03   3.1261900e+03   3.1635400e+03   3.3696900e+03   3.1258300e+03   3.4241700e+03   3.6416400e+03   3.6537600e+03   3.2573900e+03   3.1884700e+03   3.5601200e+03   3.6307600e+03   3.2010100e+03   3.4467900e+03   3.4961700e+03   3.6417200e+03   3.2934800e+03   3.1658000e+03   3.1220000e+03   3.5364500e+03   3.1945900e+03   3.4056800e+03   3.3189300e+03   3.5088500e+03   3.4434800e+03   3.6210700e+03   3.7093700e+03   3.6827200e+03   3.7367900e+03   3.7126000e+03   3.6186400e+03   3.7409500e+03   3.5363800e+03   3.8890300e+03   3.9238200e+03   3.6161300e+03   4.1742800e+03   3.9078800e+03   4.2017400e+03   4.2451300e+03   4.3841200e+03   4.5880300e+03   4.2038900e+03   3.9023200e+03   4.2059100e+03   3.7720000e+03   4.0939400e+03   3.4359300e+03   3.4274100e+03   3.6345000e+03   3.6427500e+03   3.7163700e+03   3.5399000e+03   3.6992300e+03   3.3857700e+03   3.4933800e+03   3.2653000e+03   3.5622100e+03   3.2282600e+03   3.5814200e+03   3.2360400e+03   3.5747400e+03   3.1608300e+03   3.1930500e+03   3.3546400e+03   3.4426500e+03   3.3099300e+03   3.6309200e+03   3.1340200e+03   3.3957200e+03   3.5656800e+03   3.3377900e+03   3.4395900e+03   3.4015000e+03   3.2210700e+03   3.4258600e+03   3.1557000e+03   3.5420100e+03   3.4908400e+03   3.1990500e+03   3.2474700e+03   3.5320600e+03   3.2963500e+03   3.1977200e+03
   0.0000000e+00   2.7040000e+01   2.6200000e+01   2.6900000e+01   2.6880000e+01   2.5930000e+01   2.6640000e+01   2.5750000e+01   2.5870000e+01   2.5730000e+01   2.5410000e+01   2.3560000e+01   2.5070000e+01   2.6080000e+01   2.5870000e+01   2.5680000e+01   2.6780000e+01   2.7330000e+01   2.7090000e+01   2.6420000e+01   2.6700000e+01   2.7370000e+01   2.6660000e+01   2.6400000e+01   2.6890000e+01   2.6660000e+01   2.7720000e+01   2.6440000e+01   2.7670000e+01   2.7290000e+01   2.7260000e+01   2.7750000e+01   2.7560000e+01   2.6540000e+01   2.6980000e+01   2.7570000e+01   2.6640000e+01   2.7270000e+01   2.6500000e+01   2.7220000e+01   2.7800000e+01   2.6940000e+01   2.7400000e+01   2.6530000e+01   2.6760000e+01   2.7070000e+01   2.7710000e+01   2.6640000e+01   2.7060000e+01   2.7050000e+01   2.7940000e+01   2.6590000e+01   2.7310000e+01   2.7920000e+01   2.6610000e+01   2.6750000e+01   2.7610000e+01   2.7310000e+01   2.7570000e+01   2.7690000e+01   2.7530000e+01   2.7150000e+01   2.7420000e+01   2.7350000e+01   2.6480000e+01   2.6980000e+01   2.6710000e+01   2.7650000e+01   2.7880000e+01   2.6810000e+01   2.7120000e+01   2.7210000e+01   2.6620000e+01   2.6440000e+01   2.7010000e+01   2.7290000e+01   2.7400000e+01   2.7840000e+01   2.7220000e+01   2.6500000e+01   2.7330000e+01   2.7070000e+01   2.6450000e+01   2.6580000e+01   2.7910000e+01   2.7530000e+01   2.7210000e+01   2.7920000e+01   2.7450000e+01   2.7220000e+01   2.7740000e+01   2.7780000e+01   2.6600000e+01   2.7870000e+01   2.7760000e+01   2.6860000e+01   2.8000000e+01   2.6830000e+01   2.7890000e+01   2.6770000e+01   2.6870000e+01
   1.0000000e+00   3.9108040e+04   3.8249850e+04   3.8559710e+04   3.8870150e+04   3.9505990e+04   4.0897860e+04   3.9764410e+04   3.8567580e+04   3.7841120e+04   3.8157360e+04   3.9449240e+04   3.9990180e+04   3.9085020e+04   4.0514480e+04   4.0072090e+04   3.8452950e+04   4.0683600e+04   4.1097310e+04   3.9586400e+04   3.9254970e+04   4.0376500e+04   4.0829550e+04   4.1876780e+04   3.8377400e+04   3.9599860e+04   3.7709070e+04   4.0407710e+04   4.1813140e+04   4.1229560e+04   3.9131860e+04   3.9264940e+04   4.1182250e+04   3.8967610e+04   3.8112950e+04   4.0529200e+04   3.9413870e+04   4.1604810e+04   3.8869000e+04   4.0526550e+04   4.0135640e+04   4.0871920e+04   4.3107800e+04   4.3199780e+04   4.1429140e+04   4.3527990e+04   4.5421600e+04   4.5767060e+04   4.7295690e+04   4.6045500e+04   4.6915200e+04   4.4607670e+04   4.3581080e+04   4.0773490e+04   4.3005980e+04   4.0516570e+04   4.1719980e+04   4.2577100e+04   3.9952280e+04   4.0773580e+04   4.2743010e+04   3.9702560e+04   3.8481780e+04   4.0030710e+04   4.2343210e+04   4.0885480e+04   3.9990470e+04   4.1914090e+04   3.9141220e+04   3.8153730e+04   3.9341040e+04   4.0951550e+04   4.0927960e+04   4.1496440e+04   4.0009260e+04   3.7948440e+04   4.1939170e+04   4.0777070e+04   3.9564200e+04   4.0092070e+04   4.0818780e+04   4.1970220e+04   3.9723050e+04   4.1151440e+04   3.8489030e+04   4.1853450e+04   4.2168490e+04   4.2150870e+04   3.8687890e+04   3.8367420e+04   3.9675790e+04   3.9713300e+04   3.7994610e+04   3.8238510e+04   4.1589010e+04   4.2109130e+04   3.8354650e+04   4.0237220e+04   3.8576920e+04   4.1044880e+04   4.0046260e+04
   1.0000000e+00   3.4206300e+03   3.4848600e+03   3.4266700e+03   3.3187900e+03   3.4539600e+03   3.4115900e+03   3.4628300e+03   3.4069000e+03   3.4104800e+03   3.4735500e+03   3.3933500e+03   3.3141800e+03   3.3320000e+03   3.4052200e+03   3.4441300e+03   3.3775900e+03   3.3614500e+03   3.4309300e+03   3.3747100e+03   3.4133200e+03   3.4614900e+03   3.4836900e+03   3.4616800e+03   3.4329200e+03   3.3738200e+03   3.5496600e+03   3.5337600e+03   3.4321700e+03   3.5871900e+03   3.6242800e+03   3.6173700e+03   3.7409500e+03   3.7095200e+03   3.6653800e+03   3.6925000e+03   3.6299200e+03   3.4944500e+03   3.5536700e+03   3.4261800e+03   3.3812100e+03   3.4379300e+03   3.5224700e+03   3.3842000e+03   3.4778100e+03   3.3304800e+03   3.3432800e+03   3.4628800e+03   3.3548800e+03   3.3296100e+03   3.3555600e+03   3.4314700e+03   3.4825300e+03   3.4890700e+03   3.3198200e+03   3.4399500e+03   3.4294000e+03   3.3931300e+03   3.3692400e+03   3.4825600e+03   3.3590300e+03   3.4035400e+03   3.4495200e+03   3.4167400e+03   3.4386600e+03   3.4765300e+03   3.4333700e+03   3.4419000e+03   3.3121200e+03   3.3596800e+03   3.4146400e+03   3.3754200e+03   3.3381800e+03   3.3822800e+03   3.3986300e+03   3.4517000e+03   3.4255600e+03   3.4784400e+03   3.4511300e+03   3.4298400e+03   3.4139500e+03   3.4374200e+03   3.3499100e+03   3.3506300e+03   3.4568000e+03   3.3563900e+03   3.4326200e+03   3.3743900e+03   3.4162800e+03   3.4307400e+03   3.3514100e+03   3.4074200e+03   3.3643000e+03   3.4151500e+03   3.4578700e+03   3.4231100e+03   3.3347900e+03   3.3085300e+03   3.4279400e+03   3.4629500e+03   3.3694100e+03
   0.0000000e+00   4.7410000e+01   4.4700000e+01   4.0900000e+01   4.2180000e+01   4.2750000e+01   4.6630000e+01   4.6260000e+01   3.9900000e+01   4.1480000e+01   4.3370000e+01   4.2430000e+01   4.0510000e+01   3.9040000e+01   3.4170000e+01   3.3740000e+01   3.6290000e+01   3.6640000e+01   3.4910000e+01   3.8780000e+01   3.7510000e+01   3.8670000e+01   4.1920000e+01   4.3120000e+01   4.3680000e+01   4.1390000e+01   4.7590000e+01   4.3830000e+01   4.5310000e+01   4.6540000e+01   4.6980000e+01   4.7890000e+01   4.3330000e+01   4.5470000e+01   4.2560000e+01   4.3950000e+01   4.3500000e+01   4.2760000e+01   4.8860000e+01   4.5750000e+01   4.4520000e+01   4.3020000e+01   4.2600000e+01   4.6820000e+01   4.6880000e+01   4.8500000e+01   4.2340000e+01   4.2320000e+01   4.8270000e+01   4.2990000e+01   4.7700000e+01   4.8330000e+01   4.8180000e+01   4.2340000e+01   4.8170000e+01   4.7580000e+01   4.2200000e+01   4.7320000e+01   4.2330000e+01   4.6570000e+01   4.2730000e+01   4.6630000e+01   4.4230000e+01   4.3750000e+01   4.2890000e+01   4.2650000e+01   4.6350000e+01   4.2380000e+01   4.5390000e+01   4.7690000e+01   4.7150000e+01   4.7220000e+01   4.8560000e+01   4.6850000e+01   4.8430000e+01   4.2710000e+01   4.2800000e+01   4.5280000e+01   4.3890000e+01   4.7600000e+01   4.3020000e+01   4.2700000e+01   4.5800000e+01   4.8550000e+01   4.2370000e+01   4.2240000e+01   4.8810000e+01   4.2590000e+01   4.6170000e+01   4.8730000e+01   4.5200000e+01   4.7680000e+01   4.5880000e+01   4.7330000e+01   4.4930000e+01   4.4830000e+01   4.4370000e+01   4.7240000e+01   4.4480000e+01   4.2090000e+01   4.4650000e+01
   1.0000000e+00   1.4339820e+04   1.5815920e+04   1.5589860e+04   1.5581410e+04   1.6475220e+04   1.3935840e+04   1.6899510e+04   1.5461280e+04   1.7719980e+04   1.5306920e+04   1.7729520e+04   1.6417450e+04   1.7053410e+04   1.9430750e+04   2.0778860e+04   1.8089430e+04   1.7359070e+04   1.8372600e+04   1.7504340e+04   1.5986540e+04   1.4884800e+04   1.5986240e+04   1.4717760e+04   1.6842590e+04   1.4196480e+04   1.6314450e+04   1.3659860e+04   1.4596920e+04   1.5488940e+04   1.3275710e+04   1.4898900e+04   1.5317480e+04   1.2979150e+04   1.4854730e+04   1.3379890e+04   1.4480050e+04   1.5128950e+04   1.4985850e+04   1.4817070e+04   1.2974400e+04   1.3343690e+04   1.3829550e+04   1.4057390e+04   1.3918810e+04   1.5609480e+04   1.5328430e+04   1.2998460e+04   1.3041290e+04   1.4615390e+04   1.4227740e+04   1.3173000e+04   1.4927970e+04   1.4797950e+04   1.3460820e+04   1.4053710e+04   1.5375250e+04   1.5569680e+04   1.5588440e+04   1.2742270e+04   1.2951200e+04   1.5128200e+04   1.3975560e+04   1.3733890e+04   1.4503750e+04   1.4313890e+04   1.3226590e+04   1.2937140e+04   1.3675760e+04   1.4641610e+04   1.3210130e+04   1.3077540e+04   1.5146800e+04   1.3164200e+04   1.3886630e+04   1.3355520e+04   1.2860020e+04   1.3522500e+04   1.4128000e+04   1.3950740e+04   1.5050290e+04   1.4695530e+04   1.2890400e+04   1.2821340e+04   1.4770690e+04   1.5450860e+04   1.5363860e+04   1.5342070e+04   1.3350850e+04   1.5415790e+04   1.3149150e+04   1.3703840e+04   1.5163530e+04   1.5147600e+04   1.4027980e+04   1.4705180e+04   1.4910860e+04   1.3265860e+04   1.4820060e+04   1.3435160e+04   1.2991350e+04
   1.0000000e+00   1.0870000e+01   1.0180000e+01   1.0180000e+01   1.0060000e+01   1.0660000e+01   1.0170000e+01   1.0170000e+01   1.0860000e+01   1.0790000e+01   1.0760000e+01   1.1090000e+01   1.0650000e+01   1.0070000e+01   1.0440000e+01   1.0150000e+01   1.1630000e+01   1.0770000e+01   1.1900000e+01   1.0730000e+01   1.1930000e+01   1.1330000e+01   1.1770000e+01   1.1970000e+01   1.2390000e+01   1.2400000e+01   1.3980000e+01   1.3390000e+01   1.4060000e+01   1.3390000e+01   1.1940000e+01   1.2060000e+01   1.1390000e+01   1.1810000e+01   1.2010000e+01   1.1340000e+01   1.1270000e+01   1.0560000e+01   1.1280000e+01   1.1360000e+01   1.0210000e+01   1.1200000e+01   1.0760000e+01   1.0480000e+01   1.1030000e+01   1.0750000e+01   1.0160000e+01   1.0710000e+01   1.1360000e+01   1.1330000e+01   1.0470000e+01   1.0410000e+01   1.0310000e+01   1.0350000e+01   1.0670000e+01   1.1210000e+01   1.0560000e+01   1.0840000e+01   1.1000000e+01   9.7500000e+00   1.0010000e+01   1.1140000e+01   1.1050000e+01   1.0650000e+01   1.0570000e+01   1.1100000e+01   1.0810000e+01   1.0360000e+01   1.0580000e+01   9.6800000e+00   1.1150000e+01   1.1080000e+01   9.8000000e+00   9.8500000e+00   1.0010000e+01   1.0380000e+01   9.9200000e+00   1.0050000e+01   1.0020000e+01   1.0500000e+01   1.0430000e+01   1.0810000e+01   1.0000000e+01   9.9500000e+00   1.0620000e+01   9.7400000e+00   1.0220000e+01   9.6600000e+00   1.1170000e+01   9.7700000e+00   1.0240000e+01   1.0200000e+01   1.1080000e+01   1.0020000e+01   1.0110000e+01   9.9900000e+00   1.0150000e+01   9.7400000e+00   1.1160000e+01   1.0480000e+01   1.0580000e+01
   1.0000000e+00   4.8560000e+01   4.8720000e+01   4.8280000e+01   4.9370000e+01   5.0440000e+01   4.9640000e+01   4.7840000e+01   4.9040000e+01   4.8500000e+01   4.8520000e+01   4.9950000e+01   4.7510000e+01   4.7970000e+01   4.9320000e+01   5.0260000e+01   4.7740000e+01   5.1310000e+01   5.1670000e+01   5.0470000e+01   5.1150000e+01   5.0960000e+01   4.9250000e+01   4.9620000e+01   4.9590000e+01   4.8070000e+01   4.8400000e+01   4.7870000e+01   4.8690000e+01   5.1140000e+01   5.1600000e+01   4.7740000e+01   4.9600000e+01   4.8760000e+01   5.0340000e+01   4.8770000e+01   4.7150000e+01   4.7040000e+01   5.0920000e+01   4.8220000e+01   5.1670000e+01   5.0360000e+01   4.8960000e+01   4.7240000e+01   5.1710000e+01   4.7950000e+01   4.9750000e+01   4.7780000e+01   4.7830000e+01   5.0290000e+01   4.9980000e+01   4.9240000e+01   4.9040000e+01   5.1560000e+01   5.0350000e+01   5.2470000e+01   5.5820000e+01   5.9010000e+01   6.0340000e+01   5.9010000e+01   5.5810000e+01   5.3000000e+01   5.1240000e+01   5.3770000e+01   4.9350000e+01   5.2860000e+01   5.0150000e+01   4.7900000e+01   4.9650000e+01   4.9990000e+01   4.9060000e+01   5.1340000e+01   4.9090000e+01   4.8520000e+01   5.0820000e+01   5.1060000e+01   5.0180000e+01   4.8210000e+01   5.1200000e+01   4.8700000e+01   5.1190000e+01   4.8110000e+01   5.0610000e+01   4.9390000e+01   4.7290000e+01   5.1130000e+01   4.8330000e+01   5.0120000e+01   5.0360000e+01   4.8680000e+01   4.7420000e+01   5.1630000e+01   5.1040000e+01   4.9230000e+01   4.9200000e+01   4.7230000e+01   4.8360000e+01   4.6910000e+01   5.1350000e+01   5.1000000e+01   4.7780000e+01
   1.0000000e+00   6.1804740e+04   6.2592400e+04   6.4057590e+04   6.2509560e+04   6.2884530e+04   5.9306100e+04   5.8831150e+04   6.5476430e+04   5.9526230e+04   6.3210270e+04   5.7908660e+04   5.8392950e+04   5.8710320e+04   6.2658920e+04   6.2179990e+04   6.5564350e+04   6.0438300e+04   5.7701300e+04   5.9813580e+04   6.0476030e+04   6.4331100e+04   5.8810330e+04   6.0040040e+04   5.9627360e+04   6.0195730e+04   6.4182070e+04   5.9855220e+04   5.6773720e+04   5.9861180e+04   6.0828700e+04   6.2805940e+04   6.1787800e+04   6.2429910e+04   6.5061710e+04   6.5312320e+04   6.1108820e+04   5.9653640e+04   5.6766810e+04   5.8568760e+04   6.4607730e+04   6.4158760e+04   6.1760530e+04   6.4951800e+04   6.0012100e+04   6.4199490e+04   5.8471260e+04   6.5082250e+04   6.0222020e+04   5.9035700e+04   6.3286340e+04   5.8821710e+04   6.2297160e+04   6.3271970e+04   6.4038790e+04   6.3595230e+04   6.1711990e+04   5.7918690e+04   6.0438410e+04   5.9526450e+04   6.1197210e+04   6.3189520e+04   6.1449680e+04   6.0539140e+04   5.9490920e+04   6.5190270e+04   6.1870890e+04   6.3740230e+04   6.0877340e+04   6.2672160e+04   6.9336840e+04   6.4190390e+04   7.3926520e+04   7.1621460e+04   7.4996680e+04   7.4672460e+04   7.4952930e+04   7.1700460e+04   7.2713960e+04   6.7480520e+04   6.5663780e+04   6.1384030e+04   6.0936860e+04   6.5024520e+04   5.9443440e+04   5.9424270e+04   6.1293100e+04   6.3012950e+04   6.0488930e+04   5.8560090e+04   6.3532770e+04   5.9558000e+04   5.6942820e+04   6.1136960e+04   6.3262490e+04   5.8980620e+04   6.5662530e+04   6.1216200e+04   5.9350860e+04   5.8519150e+04   6.3625660e+04
   1.0000000e+00   8.9867900e+03   8.6295600e+03   8.6461600e+03   8.2918000e+03   7.7290600e+03   7.5287700e+03   8.3737300e+03   8.6827500e+03   8.2296100e+03   8.9325900e+03   8.7105500e+03   8.7233200e+03   7.5024500e+03   8.5008200e+03   8.9013700e+03   9.0130500e+03   7.8784900e+03   8.7144800e+03   7.6165100e+03   8.6120100e+03   8.3773300e+03   8.3338200e+03   7.5658400e+03   7.5506500e+03   8.3811000e+03   8.3729600e+03   8.8664300e+03   8.6388200e+03   9.0296700e+03   8.0770300e+03   9.0330300e+03   8.9774800e+03   8.7420300e+03   8.2614400e+03   7.8718000e+03   7.5598300e+03   8.1480900e+03   7.6065800e+03   9.3151100e+03   8.8910600e+03   7.7091700e+03   8.7827900e+03   8.0249800e+03   9.3867000e+03   7.7591100e+03   7.8162100e+03   8.9215100e+03   8.2032200e+03   9.0838600e+03   8.1225900e+03   7.8720600e+03   9.5204500e+03   7.8344300e+03   8.1138900e+03   8.4748900e+03   8.9327400e+03   8.7057200e+03   9.6122300e+03   9.8954700e+03   9.5315900e+03   1.0586040e+04   1.0426700e+04   1.0721260e+04   1.0045150e+04   1.0814300e+04   1.3121150e+04   1.2220070e+04   1.1280860e+04   1.0378310e+04   9.7802400e+03   1.0208680e+04   1.0315370e+04   9.2225300e+03   8.5273000e+03   9.4627100e+03   9.0040700e+03   9.4387000e+03   8.9338900e+03   9.6172600e+03   8.6022500e+03   8.6995100e+03   8.2806800e+03   8.6333500e+03   7.8764300e+03   8.5507900e+03   7.7170500e+03   7.6864900e+03   7.8357500e+03   8.6831400e+03   8.5586900e+03   7.6403000e+03   8.9951500e+03   9.2259200e+03   7.8555600e+03   8.3816700e+03   9.3449200e+03   8.1989100e+03   8.1362000e+03   8.2531600e+03   7.8168500e+03
   0.0000000e+00   9.6611500e+03   9.8742900e+03   1.0052610e+04   9.5588000e+03   9.6866000e+03   9.9062400e+03   1.0415510e+04   9.5859700e+03   1.0292090e+04   9.1093800e+03   9.4408100e+03   1.0687580e+04   9.8834200e+03   1.0645260e+04   9.9387100e+03   1.0212830e+04   1.0154710e+04   9.2680100e+03   9.2365000e+03   1.0309630e+04   9.6133700e+03   9.9535400e+03   9.9296300e+03   1.0477270e+04   9.1995100e+03   9.0540200e+03   1.0316850e+04   9.7614900e+03   1.0658890e+04   9.1602300e+03   9.7637300e+03   9.5117200e+03   9.0243900e+03   9.4431400e+03   1.0270700e+04   1.0546760e+04   9.1630300e+03   1.0486930e+04   1.0293340e+04   1.0201170e+04   9.9143000e+03   1.0599700e+04   1.0027440e+04   9.9099200e+03   9.4598900e+03   9.2870900e+03   1.0670490e+04   1.0707570e+04   9.5589700e+03   9.1394800e+03   1.0338360e+04   1.0297000e+04   1.0555960e+04   1.0387680e+04   9.9028800e+03   1.0523000e+04   9.3743600e+03   8.9825500e+03   9.4960800e+03   9.3940100e+03   1.0596670e+04   9.0529000e+03   1.0499760e+04   8.8467200e+03   9.1594900e+03   9.2040000e+03   9.1221300e+03   9.2488900e+03   1.0301540e+04   9.5783000e+03   9.6180000e+03   9.9017300e+03   9.5415100e+03   8.5765000e+03   9.4952000e+03   8.8909200e+03   8.3013900e+03   8.3827300e+03   8.0181100e+03   6.1581900e+03   5.2983000e+03   6.5648100e+03   7.9884400e+03   8.4957200e+03   9.0776100e+03   7.8826300e+03   8.2244900e+03   9.6947900e+03   1.0012490e+04   8.6752500e+03   8.4186400e+03   9.7474300e+03   8.8931200e+03   1.0531570e+04   9.7263300e+03   8.7848800e+03   8.8154600e+03   9.4256000e+03   9.9293300e+03   1.0558300e+04
   1.0000000e+00   1.7572000e+02   1.9357000e+02   1.9989000e+02   1.9398000e+02   1.7107000e+02   1.8148000e+02   1.9580000e+02   1.6503000e+02   1.8554000e+02   1.7824000e+02   1.9548000e+02   1.8511000e+02   1.9124000e+02   1.6479000e+02   1.9648000e+02   2.0081000e+02   1.9446000e+02   1.8429000e+02   1.9437000e+02   1.8496000e+02   1.8529000e+02   1.7838000e+02   1.9971000e+02   1.6533000e+02   1.6775000e+02   1.6545000e+02   1.6621000e+02   1.7309000e+02   1.7928000e+02   1.6494000e+02   1.8374000e+02   2.0095000e+02   1.7995000e+02   1.9476000e+02   1.7680000e+02   1.7948000e+02   1.9724000e+02   1.9715000e+02   1.8737000e+02   1.9120000e+02   1.6542000e+02   2.0013000e+02   1.8898000e+02   1.8132000e+02   1.7574000e+02   1.7070000e+02   1.8863000e+02   1.7550000e+02   1.7361000e+02   1.6591000e+02   1.8419000e+02   1.7235000e+02   1.9500000e+02   1.7207000e+02   1.9862000e+02   1.6862000e+02   1.7980000e+02   1.8061000e+02   1.7371000e+02   1.7545000e+02   1.8856000e+02   1.9399000e+02   1.9179000e+02   1.7563000e+02   1.9852000e+02   2.0069000e+02   2.0575000e+02   1.9328000e+02   1.9467000e+02   1.9068000e+02   1.9141000e+02   1.8824000e+02   1.9505000e+02   2.1004000e+02   2.2373000e+02   2.1988000e+02   2.2952000e+02   2.5882000e+02   2.2825000e+02   2.4264000e+02   2.3335000e+02   2.1526000e+02   2.2124000e+02   2.1376000e+02   2.1316000e+02   1.8262000e+02   2.0022000e+02   1.9032000e+02   1.7714000e+02   1.7136000e+02   1.9498000e+02   1.8374000e+02   1.9570000e+02   2.0268000e+02   1.7956000e+02   1.7335000e+02   1.6838000e+02   1.8834000e+02   1.8302000e+02   1.7121000e+02
   0.0000000e+00   3.4840000e+01   3.8570000e+01   3.5150000e+01   3.7160000e+01   3.9250000e+01   3.7180000e+01   3.8440000e+01   3.8420000e+01   3.7080000e+01   3.7670000e+01   3.9070000e+01   3.7220000e+01   3.5220000e+01   3.8480000e+01   3.7280000e+01   3.4680000e+01   3.5670000e+01   3.5310000e+01   3.9190000e+01   3.7590000e+01   3.6820000e+01   3.4930000e+01   3.7020000e+01   3.7970000e+01   3.4270000e+01   3.9380000e+01   3.8820000e+01   3.7880000e+01   3.5350000e+01   3.7470000e+01   3.7870000e+01   3.6510000e+01   3.7090000e+01   3.4550000e+01   3.6830000e+01   3.9450000e+01   3.9650000e+01   3.9300000e+01   3.7000000e+01   3.6260000e+01   3.8990000e+01   3.7090000e+01   3.8590000e+01   3.8120000e+01   3.6730000e+01   3.4470000e+01   3.6950000e+01   3.6750000e+01   3.4380000e+01   3.5330000e+01   3.5690000e+01   3.7460000e+01   3.2270000e+01   3.4860000e+01   3.6960000e+01   3.6370000e+01   3.1330000e+01   3.4050000e+01   3.0110000e+01   2.7180000e+01   2.6970000e+01   2.5340000e+01   2.7580000e+01   2.7540000e+01   3.0910000e+01   2.8510000e+01   3.2790000e+01   3.0160000e+01   3.5160000e+01   3.4180000e+01   3.2350000e+01   3.6120000e+01   3.4010000e+01   3.5960000e+01   3.7870000e+01   3.4240000e+01   3.7990000e+01   3.5540000e+01   3.8590000e+01   3.5470000e+01   3.5750000e+01   3.8290000e+01   3.5900000e+01   3.4880000e+01   3.6300000e+01   3.4630000e+01   3.8680000e+01   3.4200000e+01   3.9460000e+01   3.8110000e+01   3.6020000e+01   3.5670000e+01   3.7830000e+01   3.9050000e+01   3.4470000e+01   3.5010000e+01   3.5740000e+01   3.5680000e+01   3.7550000e+01   3.6100000e+01
   1.0000000e+00   3.7663000e+03   4.5071600e+03   4.2506700e+03   3.8951200e+03   3.8939100e+03   3.7894400e+03   3.9680100e+03   4.5229100e+03   4.0267100e+03   4.3004700e+03   4.2643800e+03   4.1390900e+03   3.8833000e+03   4.1125100e+03   4.5589900e+03   4.3879600e+03   4.5772100e+03   4.1260100e+03   4.6301100e+03   4.5053100e+03   4.1990200e+03   3.8761400e+03   4.6741900e+03   3.9764100e+03   4.5153500e+03   4.0073000e+03   4.8385200e+03   4.1932600e+03   4.7380000e+03   4.5125600e+03   4.5874700e+03   4.7205700e+03   4.9822100e+03   5.1054300e+03   4.9704700e+03   5.2419300e+03   5.9115600e+03   5.9013700e+03   5.3893400e+03   4.8595900e+03   5.0557500e+03   4.5421300e+03   4.6178400e+03   4.7129600e+03   4.6321100e+03   4.1559200e+03   4.5250200e+03   4.7270900e+03   4.4873200e+03   4.7264300e+03   4.4739000e+03   4.6685300e+03   3.8993300e+03   4.3505400e+03   4.3348700e+03   3.9968300e+03   3.9475100e+03   3.8608100e+03   4.2119500e+03   3.8384800e+03   4.4735400e+03   4.4549900e+03   4.1335400e+03   4.5348900e+03   4.4341600e+03   3.9384300e+03   4.0931100e+03   3.7354300e+03   3.7638700e+03   3.9595100e+03   4.1420100e+03   3.9643500e+03   4.1197900e+03   4.4382700e+03   3.9952600e+03   3.8576800e+03   4.0745300e+03   3.8775900e+03   4.4696100e+03   4.4348600e+03   3.7445200e+03   4.3454800e+03   3.8420900e+03   3.7140900e+03   4.2319300e+03   4.3158100e+03   4.2389700e+03   4.0647300e+03   4.3942300e+03   3.9420100e+03   4.3103900e+03   4.0401300e+03   3.9382800e+03   3.7242200e+03   4.0324800e+03   4.0833500e+03   4.3611000e+03   4.4708400e+03   3.8531200e+03   4.1984600e+03
   0.0000000e+00   1.4270000e+01   1.5900000e+01   1.6280000e+01   1.4510000e+01   1.7030000e+01   1.6470000e+01   1.6500000e+01   1.7470000e+01   1.4300000e+01   1.4690000e+01   1.5820000e+01   1.6280000e+01   1.6670000e+01   1.7640000e+01   1.4720000e+01   1.4460000e+01   1.6300000e+01   1.4120000e+01   1.4510000e+01   1.5690000e+01   1.6820000e+01   1.4980000e+01   1.5840000e+01   1.6610000e+01   1.7330000e+01   1.4240000e+01   1.3980000e+01   1.5530000e+01   1.6120000e+01   1.7180000e+01   1.7670000e+01   1.4700000e+01   1.6260000e+01   1.5820000e+01   1.6600000e+01   1.4000000e+01   1.4750000e+01   1.4010000e+01   1.5720000e+01   1.5080000e+01   1.6730000e+01   1.6910000e+01   1.5480000e+01   1.4650000e+01   1.6400000e+01   1.5040000e+01   1.4560000e+01   1.5840000e+01   1.4540000e+01   1.5750000e+01   1.4810000e+01   1.4900000e+01   1.6630000e+01   1.7080000e+01   1.4930000e+01   1.7490000e+01   1.6580000e+01   1.4360000e+01   1.6380000e+01   1.5040000e+01   1.5110000e+01   1.3470000e+01   1.6100000e+01   1.4750000e+01   1.3170000e+01   1.5040000e+01   1.5400000e+01   1.2920000e+01   1.3880000e+01   1.2130000e+01   1.1100000e+01   8.2200000e+00   1.0810000e+01   1.2960000e+01   1.2430000e+01   1.3200000e+01   1.4950000e+01   1.5820000e+01   1.4770000e+01   1.6720000e+01   1.3900000e+01   1.6600000e+01   1.6250000e+01   1.6240000e+01   1.6320000e+01   1.5330000e+01   1.6300000e+01   1.7130000e+01   1.4030000e+01   1.7130000e+01   1.3990000e+01   1.7010000e+01   1.5380000e+01   1.6690000e+01   1.4690000e+01   1.4490000e+01   1.7700000e+01   1.5960000e+01   1.6020000e+01   1.5750000e+01
   0.0000000e+00   2.0945430e+04   2.1519760e+04   2.1121420e+04   2.3620620e+04   2.3392190e+04   2.3638030e+04   2.0638360e+04   2.2768340e+04   2.0767770e+04   2.0710150e+04   2.3555670e+04   2.3238820e+04   2.1469290e+04   2.1961410e+04   2.1768150e+04   2.1450920e+04   2.1483840e+04   2.1208090e+04   2.0488840e+04   2.1021550e+04   2.3679240e+04   2.1449380e+04   2.2715960e+04   2.2268800e+04   2.1813680e+04   2.2610280e+04   2.1920100e+04   2.2118630e+04   2.2228150e+04   2.2344070e+04   2.2268900e+04   2.1194090e+04   2.0447760e+04   2.0243150e+04   2.0240150e+04   2.0115190e+04   1.9628120e+04   1.9373690e+04   1.8115460e+04   1.6477740e+04   1.7268680e+04   1.5780380e+04   1.7246540e+04   1.9470600e+04   1.8856900e+04   1.8919080e+04   2.1331300e+04   2.0162740e+04   2.2444480e+04   2.1775330e+04   2.2401210e+04   2.1321910e+04   2.2787930e+04   2.0696880e+04   2.0969090e+04   2.2811320e+04   2.2027140e+04   2.3241060e+04   2.1866290e+04   2.1700470e+04   2.1925870e+04   2.1950180e+04   2.1702240e+04   2.2615730e+04   2.1761860e+04   2.2148840e+04   2.2399140e+04   2.3529580e+04   2.1370770e+04   2.0739250e+04   2.0895030e+04   2.0897780e+04   2.0755750e+04   2.2824060e+04   2.3707720e+04   2.2499890e+04   2.0749310e+04   2.1974570e+04   2.1484070e+04   2.2513880e+04   2.1985260e+04   2.0809900e+04   2.2027260e+04   2.2316640e+04   2.2015740e+04   2.2406200e+04   2.2334350e+04   2.2589580e+04   2.2091970e+04   2.0881240e+04   2.3472420e+04   2.2253090e+04   2.3226740e+04   2.2077190e+04   2.2568660e+04   2.0661960e+04   2.0552460e+04   2.0786020e+04   2.0986300e+04   2.1653180e+04
   0.0000000e+00   1.6007380e+04   1.6018440e+04   1.5936220e+04   1.5975240e+04   1.6289480e+04   1.6143360e+04   1.6074770e+04   1.6872710e+04   1.6777400e+04   1.6381870e+04   1.6094870e+04   1.6504950e+04   1.6678590e+04   1.6643140e+04   1.6239290e+04   1.6739220e+04   1.6667790e+04   1.6702860e+04   1.6315060e+04   1.6857370e+04   1.6079420e+04   1.6324630e+04   1.6295510e+04   1.6204070e+04   1.6026690e+04   1.5987130e+04   1.6118660e+04   1.6343320e+04   1.5799130e+04   1.5702430e+04   1.5956770e+04   1.5463500e+04   1.5766700e+04   1.4518820e+04   1.4178280e+04   1.4144540e+04   1.4531070e+04   1.5079860e+04   1.5367560e+04   1.5570860e+04   1.5765110e+04   1.5484970e+04   1.6241300e+04   1.5863610e+04   1.5653760e+04   1.5991890e+04   1.6763170e+04   1.6496790e+04   1.6586380e+04   1.5908860e+04   1.6031200e+04   1.6085020e+04   1.6486540e+04   1.5929630e+04   1.6939270e+04   1.6884190e+04   1.6871530e+04   1.6791740e+04   1.6875660e+04   1.5956900e+04   1.6836270e+04   1.6491380e+04   1.6604260e+04   1.5988050e+04   1.6792040e+04   1.6813960e+04   1.5939110e+04   1.6056900e+04   1.5918960e+04   1.6174680e+04   1.6660580e+04   1.6328600e+04   1.6285870e+04   1.6657530e+04   1.6681300e+04   1.5949100e+04   1.5991700e+04   1.6931420e+04   1.6435780e+04   1.6705470e+04   1.6396850e+04   1.6868680e+04   1.6086630e+04   1.7000550e+04   1.6847670e+04   1.6664180e+04   1.6755740e+04   1.6820790e+04   1.6626240e+04   1.6305790e+04   1.6365000e+04   1.6326150e+04   1.6010410e+04   1.6651200e+04   1.6332270e+04   1.5951130e+04   1.6193010e+04   1.6853790e+04   1.6374990e+04   1.6260330e+04
   1.0000000e+00   2.8815200e+03   2.4701600e+03   2.5726800e+03   2.4807700e+03   2.8151900e+03   2.7585300e+03   2.5318400e+03   2.6363000e+03   2.6542300e+03   2.6394200e+03   2.4956200e+03   2.9024300e+03   2.6090400e+03   2.7142700e+03   2.7191600e+03   2.8282800e+03   2.4686100e+03   2.7901000e+03   2.6977000e+03   2.9164700e+03   2.6229800e+03   2.9854700e+03   2.8112900e+03   2.7511000e+03   3.1021900e+03   3.1474000e+03   2.7856100e+03   2.8622600e+03   3.3115500e+03   3.2407400e+03   3.2639600e+03   3.3152100e+03   3.7317700e+03   3.7701700e+03   3.3569600e+03   3.6401400e+03   3.5724900e+03   3.1967100e+03   3.0566400e+03   3.1514800e+03   3.0030600e+03   3.0648000e+03   2.7339700e+03   2.7019500e+03   2.8433300e+03   2.8551000e+03   3.0081100e+03   2.9560500e+03   2.7021800e+03   2.6146100e+03   2.5247800e+03   2.6512100e+03   2.5277100e+03   2.5066100e+03   2.8887100e+03   2.4635300e+03   2.7453700e+03   2.6963200e+03   2.7734300e+03   2.6082800e+03   2.7000400e+03   2.6974800e+03   2.5072800e+03   2.7108400e+03   2.5149900e+03   2.5484500e+03   2.5207100e+03   2.8659300e+03   2.4779700e+03   2.7760300e+03   2.8687300e+03   2.6870300e+03   2.4708000e+03   2.6749200e+03   2.4096800e+03   2.6224400e+03   2.6945500e+03   2.7823200e+03   2.5539900e+03   2.7560900e+03   2.6043800e+03   2.6150900e+03   2.5403600e+03   2.6122900e+03   2.9215500e+03   2.4686200e+03   2.4521700e+03   2.4201600e+03   2.6655000e+03   2.9478100e+03   2.4815900e+03   2.6242000e+03   2.6585300e+03   2.6747400e+03   2.7912300e+03   2.4831900e+03   2.5463500e+03   2.4322300e+03   2.8463900e+03   2.5617100e+03
   0.0000000e+00   3.3056100e+03   3.1177800e+03   2.9382900e+03   3.1628200e+03   2.8164000e+03   3.0099600e+03   3.0485400e+03   2.8192800e+03   3.0445800e+03   3.0394100e+03   2.9256300e+03   2.3854600e+03   2.2459100e+03   2.2797200e+03   2.2742700e+03   2.4410700e+03   2.6545600e+03   2.6332800e+03   2.9198900e+03   3.0396700e+03   2.9671200e+03   2.7768300e+03   3.1779900e+03   2.8348400e+03   2.8468400e+03   3.0073500e+03   3.2754600e+03   3.2105800e+03   3.2852200e+03   3.2626900e+03   3.0583400e+03   2.9508200e+03   3.1373800e+03   2.9367200e+03   3.2145600e+03   2.8920600e+03   3.3671000e+03   3.1159000e+03   3.2930500e+03   3.0333500e+03   3.2435900e+03   3.3227400e+03   2.9192600e+03   3.2727900e+03   3.3738400e+03   3.3785600e+03   3.1181400e+03   3.1767900e+03   2.9958900e+03   3.1986000e+03   3.1125200e+03   2.9538800e+03   3.2412800e+03   3.2776700e+03   3.1845400e+03   3.1434700e+03   3.0924100e+03   3.1310100e+03   3.3365000e+03   2.8770900e+03   3.3357400e+03   2.9032100e+03   3.2417400e+03   3.2874500e+03   3.2680200e+03   2.9263900e+03   3.2831100e+03   3.1147600e+03   3.2180900e+03   2.8838600e+03   3.0446100e+03   3.2299800e+03   3.2296800e+03   3.2617900e+03   3.3660200e+03   3.2302700e+03   3.0341500e+03   3.0942800e+03   3.1279700e+03   2.8948200e+03   3.3585600e+03   3.0091600e+03   3.0305300e+03   2.9769900e+03   3.1921100e+03   3.1116400e+03   3.2056200e+03   3.3218400e+03   3.3728400e+03   3.0774100e+03   3.3222300e+03   3.0444500e+03   3.3082300e+03   3.3811600e+03   2.9536200e+03   3.0960300e+03   3.0023900e+03   2.9169400e+03   3.0337900e+03   3.1337100e+03
   0.0000000e+00   1.2700000e+00   1.3100000e+00   1.1900000e+00   1.2700000e+00   1.1300000e+00   1.2600000e+00   1.3000000e+00   1.2400000e+00   1.1800000e+00   1.2600000e+00   1.1000000e+00   1.1300000e+00   1.2500000e+00   1.1100000e+00   1.2100000e+00   1.2000000e+00   1.2300000e+00   1.2600000e+00   1.1900000e+00   1.1200000e+00   1.1500000e+00   1.1100000e+00   1.1700000e+00   1.3100000e+00   1.2500000e+00   1.2500000e+00   1.1900000e+00   1.2400000e+00   1.3100000e+00   1.1400000e+00   1.2600000e+00   1.3000000e+00   1.2100000e+00   1.1500000e+00   1.1700000e+00   1.1500000e+00   1.1500000e+00   1.1300000e+00   1.1300000e+00   1.0600000e+00   1.1900000e+00   1.0900000e+00   1.1300000e+00   1.0300000e+00   1.0300000e+00   1.1400000e+00   9.7000000e-01   1.0800000e+00   9.8000000e-01   8.9000000e-01   6.7000000e-01   8.1000000e-01   8.3000000e-01   9.1000000e-01   1.0500000e+00   1.1600000e+00   1.1500000e+00   1.0800000e+00   1.1200000e+00   1.2000000e+00   1.0700000e+00   1.2000000e+00   1.3000000e+00   1.1300000e+00   1.1800000e+00   1.0800000e+00   1.1000000e+00   1.2800000e+00   1.1100000e+00   1.2700000e+00   1.2800000e+00   1.2500000e+00   1.2800000e+00   1.1000000e+00   1.1500000e+00   1.2200000e+00   1.2700000e+00   1.2200000e+00   1.1100000e+00   1.0900000e+00   1.1700000e+00   1.1300000e+00   1.1200000e+00   1.1400000e+00   1.2400000e+00   1.2800000e+00   1.1700000e+00   1.1300000e+00   1.1400000e+00   1.1200000e+00   1.1800000e+00   1.2600000e+00   1.2100000e+00   1.1900000e+00   1.2500000e+00   1.1200000e+00   1.2200000e+00   1.1200000e+00   1.2900000e+00   1.1100000e+00
   0.0000000e+00   3.9500000e+01   3.3500000e+01   3.2800000e+01   4.0340000e+01   3.7270000e+01   4.0190000e+01   3.9570000e+01   3.3560000e+01   3.3610000e+01   3.5790000e+01   4.0010000e+01   3.4090000e+01   3.8630000e+01   3.9650000e+01   3.7560000e+01   3.5270000e+01   3.4080000e+01   3.2980000e+01   3.3410000e+01   3.7390000e+01   3.8500000e+01   3.2740000e+01   3.7310000e+01   3.6800000e+01   3.6820000e+01   3.7360000e+01   3.8130000e+01   3.6290000e+01   3.8500000e+01   3.6120000e+01   3.5190000e+01   3.8160000e+01   3.5440000e+01   3.0650000e+01   3.7170000e+01   3.1750000e+01   3.3680000e+01   2.8510000e+01   3.4470000e+01   3.2040000e+01   2.7130000e+01   2.8100000e+01   2.8720000e+01   2.5300000e+01   1.8840000e+01   2.3770000e+01   2.5910000e+01   2.9250000e+01   2.9500000e+01   3.2390000e+01   2.7410000e+01   2.8020000e+01   3.4200000e+01   2.9500000e+01   3.1230000e+01   3.1980000e+01   3.5010000e+01   3.2880000e+01   3.7610000e+01   3.6670000e+01   3.5070000e+01   3.6500000e+01   3.5070000e+01   3.9200000e+01   3.3560000e+01   3.4300000e+01   3.8370000e+01   3.5040000e+01   3.4420000e+01   3.3830000e+01   3.3010000e+01   3.9000000e+01   3.2910000e+01   3.2590000e+01   3.8330000e+01   3.6120000e+01   3.9550000e+01   3.7890000e+01   3.9590000e+01   3.6630000e+01   4.0110000e+01   3.6940000e+01   3.6370000e+01   3.6620000e+01   3.8330000e+01   3.5620000e+01   3.8130000e+01   4.0420000e+01   3.4960000e+01   3.8970000e+01   3.9900000e+01   3.8190000e+01   3.5460000e+01   3.7880000e+01   3.8770000e+01   3.9500000e+01   3.6690000e+01   3.8050000e+01   3.7970000e+01   3.8330000e+01
   0.0000000e+00   9.2250000e+01   7.7390000e+01   7.6110000e+01   8.6830000e+01   8.4680000e+01   8.8720000e+01   8.8300000e+01   7.3690000e+01   7.4470000e+01   8.9980000e+01   9.2170000e+01   8.0060000e+01   7.9140000e+01   7.6160000e+01   7.8570000e+01   7.4180000e+01   9.2480000e+01   8.9430000e+01   8.6980000e+01   8.1620000e+01   9.1490000e+01   7.6520000e+01   8.2070000e+01   8.7130000e+01   8.7850000e+01   8.8570000e+01   7.4220000e+01   8.5550000e+01   9.0740000e+01   8.0960000e+01   8.7450000e+01   9.2180000e+01   9.0520000e+01   9.0400000e+01   7.4180000e+01   7.8670000e+01   8.9570000e+01   7.5990000e+01   9.2060000e+01   7.9040000e+01   8.0590000e+01   8.1300000e+01   8.2660000e+01   8.8660000e+01   7.8750000e+01   7.9460000e+01   8.4380000e+01   7.6010000e+01   8.8840000e+01   7.7840000e+01   8.0670000e+01   8.1650000e+01   8.0330000e+01   7.8760000e+01   9.1930000e+01   8.0300000e+01   8.0010000e+01   8.2390000e+01   9.0140000e+01   8.0000000e+01   7.8730000e+01   8.4560000e+01   7.3170000e+01   8.0820000e+01   7.9890000e+01   7.0920000e+01   8.2880000e+01   8.3280000e+01   6.3110000e+01   6.8040000e+01   6.2970000e+01   6.8000000e+01   6.2060000e+01   5.7430000e+01   4.1550000e+01   5.0990000e+01   6.0590000e+01   6.0620000e+01   6.1670000e+01   6.3870000e+01   6.4340000e+01   8.1630000e+01   6.6600000e+01   7.6750000e+01   7.1760000e+01   7.4360000e+01   7.4570000e+01   7.4580000e+01   7.5120000e+01   8.6460000e+01   9.0190000e+01   7.3640000e+01   9.1660000e+01   8.0920000e+01   8.0840000e+01   8.4210000e+01   7.9810000e+01   9.1930000e+01   8.3580000e+01   8.1350000e+01
   1.0000000e+00   5.8440300e+03   5.7619400e+03   5.2826500e+03   6.0034400e+03   5.4523600e+03   5.6907100e+03   5.5563700e+03   5.2131300e+03   5.4417300e+03   5.2387400e+03   5.9127800e+03   5.7203600e+03   5.7213200e+03   5.4328900e+03   5.6606400e+03   5.2508700e+03   5.9321000e+03   5.6083800e+03   5.7809600e+03   5.6231600e+03   5.6178800e+03   5.4255300e+03   5.1847600e+03   5.2556400e+03   5.4120200e+03   6.0511100e+03   5.5945200e+03   5.6226200e+03   5.9383700e+03   5.7662900e+03   6.0212100e+03   5.2379000e+03   5.6574900e+03   5.8666700e+03   5.2716500e+03   5.7308000e+03   5.4314200e+03   5.2882100e+03   5.4098800e+03   5.4076500e+03   5.2216400e+03   5.7107600e+03   5.4209300e+03   5.8408800e+03   5.2243100e+03   5.8019700e+03   5.3950200e+03   5.2324400e+03   5.7188900e+03   5.4585100e+03   5.8218400e+03   5.7951900e+03   5.7328100e+03   5.6638100e+03   5.9653200e+03   5.7122100e+03   5.7734200e+03   6.0009900e+03   5.3948400e+03   5.9071300e+03   5.6373000e+03   5.3372500e+03   6.1607400e+03   5.5543300e+03   6.0426700e+03   5.6961000e+03   5.7004600e+03   6.3144500e+03   5.6963300e+03   6.3540900e+03   6.5645100e+03   6.7896800e+03   7.2812500e+03   7.7128800e+03   7.2472800e+03   7.0510900e+03   6.0268200e+03   6.3011700e+03   6.5521800e+03   6.4202600e+03   5.7117100e+03   6.1486900e+03   5.4494300e+03   5.6988400e+03   5.6069400e+03   5.6637200e+03   5.2613300e+03   5.9784500e+03   6.0181300e+03   5.6914200e+03   5.9562700e+03   5.3465900e+03   5.8961500e+03   5.9737500e+03   5.5077200e+03   5.4322400e+03   5.6119500e+03   5.7753900e+03   5.4189900e+03   5.7807700e+03
   0.0000000e+00   4.3214100e+03   4.0858700e+03   4.0843600e+03   3.9889600e+03   3.8216000e+03   3.9248000e+03   3.9857200e+03   4.0493600e+03   4.3093700e+03   3.9671700e+03   4.0448200e+03   3.8401300e+03   3.9769100e+03   3.7676900e+03   4.1776600e+03   4.3009100e+03   4.1863200e+03   3.8508900e+03   3.8908300e+03   4.0645100e+03   4.2039800e+03   4.0667700e+03   4.1526200e+03   4.1555800e+03   4.2071700e+03   4.2534300e+03   4.2623500e+03   3.8650600e+03   4.0846300e+03   3.7280700e+03   4.1762400e+03   4.1281200e+03   3.6743500e+03   3.5810300e+03   3.8155700e+03   3.8701900e+03   3.3597100e+03   3.5347600e+03   3.4750500e+03   3.1702700e+03   3.0884900e+03   3.0740400e+03   3.1041500e+03   3.5500700e+03   3.6527300e+03   3.5519000e+03   3.9234900e+03   3.4979000e+03   3.7850500e+03   3.9574800e+03   3.8821900e+03   4.1214000e+03   4.1072400e+03   4.0135200e+03   3.9438700e+03   3.7658900e+03   4.1478100e+03   4.0935700e+03   3.9973300e+03   4.2905600e+03   3.8559200e+03   4.2402100e+03   3.8979400e+03   4.0590700e+03   4.2855800e+03   4.2633700e+03   4.3062800e+03   3.8768900e+03   3.9614400e+03   3.7847700e+03   4.2129100e+03   3.8529800e+03   3.9479400e+03   3.8295200e+03   4.3014300e+03   4.0048200e+03   3.8200000e+03   4.1483000e+03   4.1397300e+03   4.0546400e+03   4.2016600e+03   4.1569800e+03   4.1676500e+03   3.9233000e+03   4.2422800e+03   4.2081100e+03   3.8224700e+03   3.9011100e+03   3.8823100e+03   4.1043900e+03   3.9664700e+03   4.2149100e+03   4.1264300e+03   4.3181000e+03   3.7770600e+03   4.2087500e+03   3.8739100e+03   4.1201700e+03   4.0702600e+03   4.0151500e+03
   1.0000000e+00   6.2800000e+00   6.6000000e+00   6.6400000e+00   6.4800000e+00   6.3300000e+00   6.4200000e+00   6.9800000e+00   6.5100000e+00   6.9100000e+00   6.8600000e+00   6.2700000e+00   6.8500000e+00   6.8100000e+00   6.7700000e+00   6.2300000e+00   6.5300000e+00   6.5900000e+00   6.9600000e+00   6.9600000e+00   6.4500000e+00   6.8100000e+00   6.9800000e+00   6.6600000e+00   6.6700000e+00   6.9100000e+00   6.7600000e+00   6.9900000e+00   6.4700000e+00   6.6900000e+00   6.3600000e+00   6.3200000e+00   7.0300000e+00   6.6600000e+00   6.6000000e+00   6.5600000e+00   6.6200000e+00   6.5900000e+00   6.5200000e+00   7.0200000e+00   6.8200000e+00   7.0800000e+00   7.0100000e+00   6.7800000e+00   6.6100000e+00   7.2600000e+00   6.8800000e+00   7.3000000e+00   7.1800000e+00   7.3200000e+00   7.8900000e+00   8.3000000e+00   8.0500000e+00   7.9200000e+00   7.4000000e+00   7.6000000e+00   7.4300000e+00   7.3100000e+00   6.8900000e+00   7.2500000e+00   6.4200000e+00   7.1100000e+00   6.9000000e+00   6.9800000e+00   6.4800000e+00   6.7200000e+00   6.4200000e+00   6.5100000e+00   6.7700000e+00   6.9700000e+00   6.7200000e+00   6.2700000e+00   6.8500000e+00   6.5000000e+00   6.8600000e+00   6.9400000e+00   6.4500000e+00   6.9100000e+00   6.9300000e+00   6.5200000e+00   6.3700000e+00   6.8700000e+00   6.3100000e+00   6.5600000e+00   6.9300000e+00   6.4100000e+00   6.4300000e+00   6.7400000e+00   6.5600000e+00   6.9200000e+00   6.7300000e+00   6.7000000e+00   7.0000000e+00   6.9000000e+00   6.7500000e+00   6.3300000e+00   6.4800000e+00   6.8700000e+00   6.3000000e+00   6.4300000e+00   6.2800000e+00
   0.0000000e+00   3.0607370e+04   2.9538000e+04   2.8748400e+04   2.9957930e+04   2.7018760e+04   2.9617640e+04   2.6502220e+04   2.6678660e+04   2.5281040e+04   2.2261330e+04   2.5385180e+04   2.7530120e+04   2.8307770e+04   2.7873570e+04   2.8181240e+04   2.7516650e+04   2.9279940e+04   3.1848480e+04   3.0219810e+04   3.0708670e+04   3.2288740e+04   3.1912700e+04   3.0851950e+04   3.2309990e+04   3.2311080e+04   3.1792360e+04   3.0285550e+04   3.1525390e+04   3.2165500e+04   3.2434250e+04   3.1327780e+04   2.9471560e+04   3.1991920e+04   3.2481990e+04   3.3281510e+04   2.9840860e+04   3.0652740e+04   3.0645620e+04   3.2054410e+04   3.2802480e+04   3.0766750e+04   3.1648750e+04   3.0312090e+04   3.2487800e+04   3.0854000e+04   3.1718300e+04   3.2770310e+04   3.2954620e+04   3.2061560e+04   2.9296070e+04   3.1030030e+04   3.2749840e+04   3.2334090e+04   2.9569170e+04   3.2210750e+04   3.1386320e+04   3.0631020e+04   3.2022930e+04   2.9402000e+04   2.9322690e+04   3.1212870e+04   2.9774930e+04   3.2681110e+04   3.1299560e+04   3.1562290e+04   3.0505180e+04   3.2665590e+04   3.1988210e+04   3.0949010e+04   3.2640790e+04   3.0368920e+04   2.9271470e+04   3.2525970e+04   3.2884060e+04   3.1614400e+04   3.0854150e+04   3.1167350e+04   2.9854980e+04   2.9706710e+04   3.1045250e+04   3.0667520e+04   3.0794400e+04   3.1723140e+04   3.0724710e+04   2.9811900e+04   3.1968200e+04   3.3000690e+04   3.2307020e+04   2.9873570e+04   3.2052560e+04   3.3093260e+04   2.9643670e+04   3.0998810e+04   3.0806710e+04   3.3259930e+04   3.2763460e+04   3.2557560e+04   3.2385100e+04   2.9707020e+04   3.1461470e+04
   0.0000000e+00   9.7353000e+02   1.0536900e+03   8.9017000e+02   9.1315000e+02   1.0007500e+03   9.0964000e+02   8.6813000e+02   7.4399000e+02   6.7399000e+02   7.2792000e+02   8.2130000e+02   8.6765000e+02   7.8073000e+02   8.3995000e+02   9.0257000e+02   1.0303300e+03   9.7045000e+02   8.9361000e+02   9.5458000e+02   1.0142200e+03   1.0062800e+03   9.9859000e+02   1.0396900e+03   1.0314700e+03   1.0184500e+03   1.0219000e+03   1.0559000e+03   9.4276000e+02   9.7433000e+02   9.8442000e+02   1.0394300e+03   9.6148000e+02   9.9545000e+02   1.0476600e+03   1.0553200e+03   1.0018100e+03   9.9897000e+02   1.0519200e+03   1.0891100e+03   1.0519800e+03   9.9935000e+02   9.7825000e+02   1.0512700e+03   1.0244000e+03   9.7143000e+02   1.1030500e+03   1.0501200e+03   9.8168000e+02   9.6091000e+02   9.9488000e+02   1.0717800e+03   1.0393700e+03   1.0113500e+03   1.0229600e+03   9.5578000e+02   1.0859300e+03   1.0634000e+03   1.0720200e+03   1.0853400e+03   1.0947800e+03   1.1123000e+03   1.0037800e+03   1.0697900e+03   1.0339100e+03   9.5934000e+02   1.0628000e+03   9.5709000e+02   1.0843900e+03   9.8746000e+02   9.7416000e+02   1.0406900e+03   1.0857900e+03   9.6913000e+02   1.0569600e+03   1.0911200e+03   1.1129800e+03   9.5287000e+02   1.0259400e+03   1.1149100e+03   1.0283900e+03   9.4779000e+02   1.0671300e+03   1.0928200e+03   9.7286000e+02   1.0347400e+03   9.9623000e+02   9.8520000e+02   1.0602400e+03   1.0928800e+03   1.1074700e+03   1.0419700e+03   1.0591400e+03   9.9702000e+02   1.0830600e+03   1.0568100e+03   9.8136000e+02   1.0549700e+03   9.6676000e+02   1.0988900e+03   9.9140000e+02
   0.0000000e+00   1.1993000e+02   1.1804000e+02   1.2926000e+02   1.1943000e+02   1.1530000e+02   1.2505000e+02   1.1533000e+02   1.1836000e+02   1.1299000e+02   1.1309000e+02   1.1959000e+02   1.2027000e+02   1.0752000e+02   1.0751000e+02   1.0058000e+02   9.8440000e+01   8.8210000e+01   9.6660000e+01   1.0096000e+02   1.0665000e+02   1.1780000e+02   1.0811000e+02   1.1122000e+02   1.1488000e+02   1.1432000e+02   1.1322000e+02   1.1866000e+02   1.1612000e+02   1.2088000e+02   1.1778000e+02   1.2795000e+02   1.2074000e+02   1.2445000e+02   1.1914000e+02   1.2813000e+02   1.2047000e+02   1.1851000e+02   1.2723000e+02   1.1838000e+02   1.2750000e+02   1.2828000e+02   1.2711000e+02   1.2886000e+02   1.2359000e+02   1.2151000e+02   1.1692000e+02   1.2287000e+02   1.1779000e+02   1.1589000e+02   1.1837000e+02   1.2184000e+02   1.2304000e+02   1.2368000e+02   1.2836000e+02   1.1634000e+02   1.2144000e+02   1.2877000e+02   1.2612000e+02   1.2384000e+02   1.2614000e+02   1.2000000e+02   1.2619000e+02   1.2093000e+02   1.3000000e+02   1.1756000e+02   1.1745000e+02   1.1955000e+02   1.1732000e+02   1.2005000e+02   1.1782000e+02   1.2791000e+02   1.1777000e+02   1.1816000e+02   1.2371000e+02   1.2251000e+02   1.2250000e+02   1.1865000e+02   1.1595000e+02   1.1924000e+02   1.2717000e+02   1.1806000e+02   1.2147000e+02   1.1638000e+02   1.2251000e+02   1.2631000e+02   1.1634000e+02   1.2729000e+02   1.2651000e+02   1.2995000e+02   1.2876000e+02   1.1876000e+02   1.1732000e+02   1.2642000e+02   1.1863000e+02   1.1680000e+02   1.2850000e+02   1.2005000e+02   1.2798000e+02   1.2264000e+02   1.2226000e+02
   0.0000000e+00   5.1680000e+01   6.0390000e+01   5.5980000e+01   5.7680000e+01   5.5410000e+01   5.5320000e+01   5.4080000e+01   5.8070000e+01   5.0360000e+01   5.6350000e+01   5.8260000e+01   5.6970000e+01   5.2570000e+01   5.4300000e+01   5.8500000e+01   5.7290000e+01   5.2620000e+01   5.2250000e+01   5.7590000e+01   5.2840000e+01   5.5220000e+01   5.0820000e+01   5.7210000e+01   6.0080000e+01   5.4390000e+01   5.2790000e+01   5.2720000e+01   6.0170000e+01   5.9970000e+01   5.9000000e+01   5.0110000e+01   5.8700000e+01   5.1840000e+01   5.8220000e+01   5.6720000e+01   5.7570000e+01   5.6260000e+01   5.7510000e+01   5.9480000e+01   5.1310000e+01   5.3500000e+01   5.4260000e+01   5.2090000e+01   6.0360000e+01   5.0640000e+01   5.5770000e+01   5.3120000e+01   5.9870000e+01   5.7600000e+01   5.6720000e+01   5.0750000e+01   5.8290000e+01   5.4200000e+01   5.1250000e+01   5.2250000e+01   5.5430000e+01   5.6570000e+01   5.0320000e+01   5.2180000e+01   5.8180000e+01   5.5460000e+01   5.3590000e+01   5.1210000e+01   5.2800000e+01   5.4660000e+01   5.5110000e+01   5.6960000e+01   5.7810000e+01   5.4560000e+01   5.0210000e+01   5.4380000e+01   5.1500000e+01   5.2310000e+01   5.8700000e+01   5.5020000e+01   5.6740000e+01   5.5480000e+01   4.8810000e+01   5.4590000e+01   5.4630000e+01   5.0460000e+01   4.5170000e+01   4.7110000e+01   4.9130000e+01   4.7860000e+01   4.7170000e+01   3.6750000e+01   3.8600000e+01   3.6650000e+01   3.7930000e+01   4.3200000e+01   4.2710000e+01   4.6110000e+01   5.1540000e+01   4.7280000e+01   4.7770000e+01   5.3220000e+01   5.6770000e+01   5.3930000e+01   5.5350000e+01
   0.0000000e+00   5.5682300e+04   5.0197120e+04   5.3216300e+04   5.8490260e+04   4.9402180e+04   4.7524580e+04   5.0246380e+04   4.8687030e+04   4.9177380e+04   4.8720950e+04   5.8408450e+04   5.0083740e+04   4.8011270e+04   4.8167170e+04   5.4362060e+04   6.0576380e+04   5.7062230e+04   5.9922910e+04   5.3727630e+04   5.6665430e+04   6.0276750e+04   4.9282260e+04   5.2736950e+04   5.7074930e+04   5.1637120e+04   4.7600170e+04   5.9975310e+04   5.4026050e+04   5.3724590e+04   5.0819500e+04   5.1296540e+04   5.0220040e+04   4.8800970e+04   5.6508650e+04   5.9644310e+04   4.9991920e+04   5.5699790e+04   5.6284530e+04   5.7775060e+04   5.1538600e+04   5.8213690e+04   5.2920750e+04   4.8030300e+04   6.0673730e+04   5.2335890e+04   5.2024100e+04   5.9473260e+04   4.9723370e+04   5.1095770e+04   5.7738720e+04   4.7710600e+04   5.8646550e+04   5.6536800e+04   5.4405290e+04   5.1636280e+04   5.0971730e+04   5.0816220e+04   5.4602640e+04   5.9077890e+04   5.4210710e+04   4.7274750e+04   5.0662870e+04   5.1355190e+04   5.3948020e+04   5.7602280e+04   4.6319260e+04   4.7611880e+04   4.7953790e+04   5.6813640e+04   5.5969320e+04   5.0382680e+04   5.5662320e+04   4.5452650e+04   4.5366900e+04   5.1594240e+04   4.2326290e+04   4.1759230e+04   4.2450200e+04   4.2616550e+04   3.5659460e+04   4.0646020e+04   2.5818310e+04   2.2439320e+04   3.4607980e+04   2.9810740e+04   3.6186670e+04   4.3552270e+04   3.7185450e+04   4.6515400e+04   4.3589880e+04   5.2445440e+04   4.3384940e+04   4.7918430e+04   5.5811110e+04   4.4512940e+04   5.5555080e+04   5.5908210e+04   5.2145700e+04   5.3449890e+04   5.5457060e+04
   0.0000000e+00   3.4125300e+04   3.4424200e+04   3.2623530e+04   3.4708460e+04   3.2560460e+04   3.2666310e+04   3.4528560e+04   3.4042940e+04   3.3194400e+04   3.5079170e+04   3.2338290e+04   3.2524570e+04   3.3314470e+04   3.2263070e+04   3.2391020e+04   3.2187250e+04   3.2597170e+04   3.3427550e+04   3.3356170e+04   3.2976420e+04   3.3363610e+04   3.4720840e+04   3.4696480e+04   3.3558300e+04   3.4875750e+04   3.3595790e+04   3.3049810e+04   3.4658690e+04   3.3598370e+04   3.4958060e+04   3.2086230e+04   3.2202990e+04   3.4650970e+04   3.2655110e+04   3.4685060e+04   3.4744660e+04   3.3759670e+04   3.3804850e+04   3.4664820e+04   3.1846170e+04   3.3787990e+04   3.2299850e+04   3.1678420e+04   3.3414550e+04   3.1729240e+04   3.2678820e+04   3.1619500e+04   3.2890530e+04   3.1588880e+04   3.1590810e+04   3.1104620e+04   2.8515700e+04   2.6063100e+04   2.9640780e+04   2.8534550e+04   3.1712880e+04   3.0891080e+04   3.0838050e+04   3.2479410e+04   3.2323820e+04   3.4278330e+04   3.4050920e+04   3.1994150e+04   3.2530260e+04   3.4530410e+04   3.3825820e+04   3.3214340e+04   3.4468530e+04   3.4525970e+04   3.2836180e+04   3.4402880e+04   3.4293570e+04   3.3277040e+04   3.4596460e+04   3.4336800e+04   3.2398000e+04   3.3769680e+04   3.3504070e+04   3.4753570e+04   3.2334640e+04   3.3002580e+04   3.3110730e+04   3.3326030e+04   3.2286570e+04   3.2080380e+04   3.2141430e+04   3.2259880e+04   3.4917160e+04   3.3993030e+04   3.3927950e+04   3.3773530e+04   3.3948820e+04   3.2569000e+04   3.4943930e+04   3.3478190e+04   3.4291470e+04   3.5068990e+04   3.3560570e+04   3.3310300e+04   3.5131620e+04
   0.0000000e+00   2.3500000e+00   2.3400000e+00   2.3200000e+00   2.4800000e+00   2.3800000e+00   2.2400000e+00   2.3500000e+00   2.4700000e+00   2.3900000e+00   2.4400000e+00   2.2600000e+00   2.2800000e+00   2.4000000e+00   2.3500000e+00   2.2500000e+00   2.4300000e+00   2.2400000e+00   2.3200000e+00   2.3900000e+00   2.2200000e+00   2.3600000e+00   2.4700000e+00   2.2400000e+00   2.3400000e+00   2.3000000e+00   2.3200000e+00   2.2900000e+00   2.3100000e+00   2.3800000e+00   2.4800000e+00   2.4000000e+00   2.3700000e+00   2.3200000e+00   2.4600000e+00   2.4200000e+00   2.2800000e+00   2.2900000e+00   2.2300000e+00   2.3300000e+00   2.3800000e+00   2.2500000e+00   2.2500000e+00   2.3700000e+00   2.3000000e+00   2.3300000e+00   2.2500000e+00   2.4100000e+00   2.2500000e+00   2.4200000e+00   2.4200000e+00   2.2500000e+00   2.1700000e+00   2.2800000e+00   2.2400000e+00   2.2600000e+00   2.1400000e+00   2.0700000e+00   2.0000000e+00   2.1000000e+00   2.0300000e+00   1.6800000e+00   1.9000000e+00   2.0700000e+00   1.9500000e+00   2.0600000e+00   2.1600000e+00   2.3200000e+00   2.3100000e+00   2.2700000e+00   2.2000000e+00   2.2100000e+00   2.4400000e+00   2.1900000e+00   2.2700000e+00   2.3800000e+00   2.4200000e+00   2.2300000e+00   2.3300000e+00   2.4400000e+00   2.4600000e+00   2.2400000e+00   2.2500000e+00   2.4800000e+00   2.3900000e+00   2.4600000e+00   2.3600000e+00   2.4600000e+00   2.3700000e+00   2.3900000e+00   2.2400000e+00   2.2300000e+00   2.2900000e+00   2.3300000e+00   2.2500000e+00   2.4200000e+00   2.2500000e+00   2.2500000e+00   2.3000000e+00   2.2900000e+00   2.2700000e+00
   0.0000000e+00   3.4760000e+01   3.5530000e+01   3.7660000e+01   3.4380000e+01   3.4410000e+01   3.6770000e+01   3.6940000e+01   3.4530000e+01   3.6410000e+01   3.7430000e+01   3.3620000e+01   3.5830000e+01   3.3250000e+01   3.6780000e+01   3.3390000e+01   3.6350000e+01   3.2700000e+01   3.3150000e+01   3.2460000e+01   3.3510000e+01   3.2160000e+01   3.2770000e+01   3.0590000e+01   3.3330000e+01   2.9820000e+01   3.1910000e+01   2.8900000e+01   2.8900000e+01   2.7470000e+01   3.1280000e+01   3.2260000e+01   3.1700000e+01   3.4030000e+01   3.1370000e+01   3.4530000e+01   3.4980000e+01   3.4720000e+01   3.5380000e+01   3.4010000e+01   3.5110000e+01   3.5310000e+01   3.4360000e+01   3.5030000e+01   3.6830000e+01   3.7420000e+01   3.5040000e+01   3.4080000e+01   3.3840000e+01   3.7670000e+01   3.3780000e+01   3.4530000e+01   3.4360000e+01   3.6810000e+01   3.4060000e+01   3.4510000e+01   3.7290000e+01   3.6440000e+01   3.7400000e+01   3.5380000e+01   3.6530000e+01   3.5970000e+01   3.5250000e+01   3.5280000e+01   3.4280000e+01   3.5540000e+01   3.4200000e+01   3.4960000e+01   3.5020000e+01   3.5360000e+01   3.5530000e+01   3.4940000e+01   3.4570000e+01   3.6680000e+01   3.5380000e+01   3.4530000e+01   3.5580000e+01   3.5570000e+01   3.6860000e+01   3.4800000e+01   3.7620000e+01   3.6440000e+01   3.7880000e+01   3.6730000e+01   3.7510000e+01   3.4410000e+01   3.5660000e+01   3.7040000e+01   3.5800000e+01   3.5370000e+01   3.7310000e+01   3.7470000e+01   3.4310000e+01   3.7540000e+01   3.5580000e+01   3.4630000e+01   3.4120000e+01   3.5200000e+01   3.5610000e+01   3.3830000e+01   3.4590000e+01
   1.0000000e+00   5.3741700e+03   5.4997000e+03   5.7218600e+03   5.9104400e+03   5.0089500e+03   5.0443500e+03   4.9879800e+03   4.9152100e+03   5.1376300e+03   5.2455500e+03   4.8511200e+03   5.3332000e+03   5.0156400e+03   4.9510000e+03   5.0858600e+03   5.2884800e+03   5.8299500e+03   5.5128700e+03   4.8575000e+03   5.7679500e+03   5.8539900e+03   5.7264600e+03   5.0532300e+03   5.1534900e+03   4.9499100e+03   5.1702300e+03   5.1034400e+03   5.5813800e+03   5.0183800e+03   5.8491000e+03   5.5416700e+03   5.1597400e+03   5.7021600e+03   4.9027800e+03   4.9118000e+03   5.8471600e+03   5.3532200e+03   5.7228500e+03   5.6996800e+03   5.1437100e+03   5.2000800e+03   6.0594100e+03   5.4181100e+03   5.5023800e+03   5.7444600e+03   6.8711600e+03   7.0039700e+03   7.0486900e+03   7.8921700e+03   6.6839600e+03   7.2337000e+03   6.0101700e+03   5.8636700e+03   6.0522000e+03   5.8354200e+03   5.7285000e+03   5.6052700e+03   5.8702400e+03   5.6915300e+03   5.1724200e+03   4.9627200e+03   4.9095300e+03   5.7863500e+03   5.1603800e+03   4.9863100e+03   5.7120200e+03   5.6526500e+03   5.0276100e+03   5.1891700e+03   5.4140200e+03   5.2798600e+03   5.7229900e+03   5.7094700e+03   5.6079200e+03   5.7417700e+03   5.9118400e+03   4.9209200e+03   5.8146000e+03   5.6528600e+03   5.4770100e+03   5.5222500e+03   5.8996700e+03   5.7488900e+03   5.7322100e+03   4.9833400e+03   5.7724700e+03   5.3948600e+03   5.0919800e+03   5.9303300e+03   5.0240800e+03   5.2751200e+03   5.9244300e+03   5.9323400e+03   5.8858500e+03   5.0412300e+03   5.0314300e+03   5.0412600e+03   5.2100200e+03   5.2770500e+03   5.7172500e+03
   1.0000000e+00   5.0001500e+04   4.8669960e+04   5.2992200e+04   5.2897970e+04   5.2654810e+04   4.8820680e+04   5.0729410e+04   5.0907140e+04   5.1281480e+04   5.3304660e+04   5.3566950e+04   5.0788150e+04   5.2213000e+04   4.9800610e+04   4.9489480e+04   5.2929430e+04   5.0280320e+04   5.2889290e+04   5.1412210e+04   5.2622240e+04   5.5242800e+04   5.4768660e+04   5.5476930e+04   5.8623340e+04   5.5971710e+04   5.8567910e+04   6.0627830e+04   5.9620130e+04   5.9358130e+04   5.6967840e+04   5.6429130e+04   5.5633860e+04   5.4289220e+04   5.2528480e+04   5.4275790e+04   5.0673250e+04   5.2431060e+04   4.9691890e+04   4.9912510e+04   5.0608600e+04   5.2413480e+04   5.3477600e+04   4.9256800e+04   5.2939940e+04   5.0878110e+04   5.2891690e+04   5.1061580e+04   5.2082540e+04   4.9957360e+04   5.2099810e+04   4.9148460e+04   5.1000660e+04   4.9155440e+04   5.1597190e+04   5.1814400e+04   4.8857070e+04   4.8703070e+04   5.0326120e+04   5.3045730e+04   5.2226590e+04   5.2383720e+04   4.9603300e+04   5.2805750e+04   5.3075490e+04   4.8512220e+04   5.1708980e+04   5.1273780e+04   5.1373620e+04   5.2608090e+04   4.9342470e+04   5.2774960e+04   5.0315920e+04   4.9655140e+04   4.9323530e+04   5.2146320e+04   5.0724590e+04   5.1173730e+04   5.0115690e+04   5.2411840e+04   5.0024620e+04   5.0515490e+04   5.0365750e+04   4.9889740e+04   4.9961110e+04   5.1650420e+04   4.8913770e+04   5.2205600e+04   4.9970460e+04   5.2001430e+04   4.8660130e+04   4.9576870e+04   5.3122770e+04   5.0076530e+04   5.2570290e+04   5.2856600e+04   4.8752250e+04   4.9449500e+04   4.8680020e+04   5.0194220e+04   4.9786910e+04
   0.0000000e+00   6.6200000e+00   6.7300000e+00   6.4400000e+00   6.5600000e+00   6.4700000e+00   6.1100000e+00   6.0200000e+00   6.4200000e+00   6.6600000e+00   6.5100000e+00   6.8800000e+00   6.8400000e+00   6.4100000e+00   6.8100000e+00   6.3400000e+00   6.3200000e+00   6.7000000e+00   6.1000000e+00   6.9000000e+00   6.3600000e+00   6.3000000e+00   6.1500000e+00   6.8400000e+00   6.9000000e+00   6.5500000e+00   6.4500000e+00   6.3900000e+00   6.2900000e+00   6.6200000e+00   6.1100000e+00   6.6900000e+00   6.4400000e+00   6.1300000e+00   6.9800000e+00   6.5100000e+00   6.1000000e+00   6.9800000e+00   6.2300000e+00   6.2200000e+00   6.6400000e+00   6.5000000e+00   6.4000000e+00   6.8300000e+00   6.4000000e+00   6.7700000e+00   6.5900000e+00   6.2000000e+00   6.8700000e+00   6.0000000e+00   6.3200000e+00   6.9700000e+00   6.2000000e+00   6.5000000e+00   6.9300000e+00   6.0900000e+00   6.7000000e+00   6.3800000e+00   6.2100000e+00   6.7500000e+00   6.5600000e+00   6.2600000e+00   6.2400000e+00   6.5400000e+00   6.3200000e+00   6.1500000e+00   6.3100000e+00   5.9400000e+00   5.9300000e+00   5.9600000e+00   6.0200000e+00   5.8800000e+00   5.7600000e+00   6.1600000e+00   5.9200000e+00   6.2200000e+00   6.3200000e+00   6.0600000e+00   5.7600000e+00   5.6700000e+00   4.8700000e+00   4.3500000e+00   4.7700000e+00   4.4600000e+00   5.1000000e+00   5.0500000e+00   5.9900000e+00   6.0900000e+00   5.6900000e+00   5.8800000e+00   5.9000000e+00   6.5200000e+00   6.0100000e+00   5.9500000e+00   5.8700000e+00   6.5700000e+00   6.8600000e+00   5.9300000e+00   6.6600000e+00   6.8200000e+00   6.7500000e+00
   0.0000000e+00   1.4700000e+00   1.5400000e+00   1.5400000e+00   1.5100000e+00   1.5400000e+00   1.4700000e+00   1.5500000e+00   1.5600000e+00   1.4700000e+00   1.5400000e+00   1.5400000e+00   1.5600000e+00   1.5100000e+00   1.5200000e+00   1.5300000e+00   1.5400000e+00   1.5600000e+00   1.5200000e+00   1.5500000e+00   1.4800000e+00   1.4800000e+00   1.5000000e+00   1.4600000e+00   1.5400000e+00   1.5400000e+00   1.4700000e+00   1.4900000e+00   1.4900000e+00   1.5300000e+00   1.5500000e+00   1.4900000e+00   1.5000000e+00   1.4900000e+00   1.5300000e+00   1.4900000e+00   1.5300000e+00   1.4600000e+00   1.5200000e+00   1.4900000e+00   1.4500000e+00   1.4700000e+00   1.5000000e+00   1.4200000e+00   1.3900000e+00   1.3600000e+00   1.3300000e+00   1.3300000e+00   1.3500000e+00   1.4000000e+00   1.4300000e+00   1.4700000e+00   1.4500000e+00   1.4300000e+00   1.5100000e+00   1.4500000e+00   1.5000000e+00   1.5200000e+00   1.5000000e+00   1.4800000e+00   1.4900000e+00   1.5500000e+00   1.4900000e+00   1.5300000e+00   1.4700000e+00   1.4800000e+00   1.4800000e+00   1.5600000e+00   1.5000000e+00   1.5000000e+00   1.4900000e+00   1.4800000e+00   1.5600000e+00   1.4700000e+00   1.5000000e+00   1.5600000e+00   1.5400000e+00   1.5000000e+00   1.4700000e+00   1.4800000e+00   1.5200000e+00   1.5200000e+00   1.5100000e+00   1.4900000e+00   1.5000000e+00   1.5000000e+00   1.5200000e+00   1.4800000e+00   1.4800000e+00   1.4900000e+00   1.5200000e+00   1.5600000e+00   1.5300000e+00   1.5500000e+00   1.4700000e+00   1.5600000e+00   1.5300000e+00   1.4800000e+00   1.5300000e+00   1.4900000e+00   1.5000000e+00
   1.0000000e+00   2.8600000e+00   2.9000000e+00   2.8900000e+00   2.7800000e+00   3.0300000e+00   2.8000000e+00   2.9200000e+00   2.9100000e+00   2.7900000e+00   2.8300000e+00   2.8100000e+00   2.9600000e+00   2.8100000e+00   2.9700000e+00   2.7700000e+00   2.9600000e+00   3.0000000e+00   2.7700000e+00   2.9000000e+00   2.9800000e+00   3.0200000e+00   3.0100000e+00   2.8400000e+00   2.9500000e+00   2.8800000e+00   2.8200000e+00   2.8600000e+00   2.8100000e+00   2.9500000e+00   2.9800000e+00   3.0300000e+00   2.9300000e+00   2.8000000e+00   2.9500000e+00   2.9200000e+00   2.8300000e+00   2.9700000e+00   2.8500000e+00   2.8200000e+00   2.9800000e+00   3.0200000e+00   2.8400000e+00   2.9300000e+00   2.9700000e+00   2.8200000e+00   2.9000000e+00   2.8900000e+00   2.9100000e+00   2.9900000e+00   2.9700000e+00   3.0000000e+00   2.9600000e+00   3.1000000e+00   3.2300000e+00   3.1500000e+00   3.3800000e+00   3.5600000e+00   3.3100000e+00   3.3400000e+00   3.2100000e+00   3.0200000e+00   3.0600000e+00   2.9400000e+00   2.9400000e+00   2.9600000e+00   2.8700000e+00   2.9800000e+00   2.9300000e+00   2.9500000e+00   2.9600000e+00   2.9700000e+00   2.9900000e+00   2.8500000e+00   3.0000000e+00   2.9100000e+00   3.0300000e+00   2.9500000e+00   2.8100000e+00   2.7800000e+00   2.9100000e+00   2.8300000e+00   2.7700000e+00   2.9300000e+00   2.9000000e+00   2.9500000e+00   2.8900000e+00   2.9300000e+00   2.8000000e+00   2.9000000e+00   2.9500000e+00   2.8600000e+00   2.8200000e+00   2.9700000e+00   2.9900000e+00   2.9900000e+00   2.9900000e+00   2.9200000e+00   2.8500000e+00   2.7800000e+00   2.8900000e+00
   1.0000000e+00   1.4481000e+02   1.4530000e+02   1.4032000e+02   1.3868000e+02   1.4336000e+02   1.4182000e+02   1.4042000e+02   1.4104000e+02   1.4428000e+02   1.4340000e+02   1.4013000e+02   1.4268000e+02   1.4006000e+02   1.4012000e+02   1.4346000e+02   1.4449000e+02   1.4055000e+02   1.4317000e+02   1.4519000e+02   1.4155000e+02   1.3765000e+02   1.4160000e+02   1.3953000e+02   1.4206000e+02   1.4236000e+02   1.4007000e+02   1.3754000e+02   1.4174000e+02   1.3846000e+02   1.3730000e+02   1.4197000e+02   1.3794000e+02   1.4353000e+02   1.4096000e+02   1.4075000e+02   1.4267000e+02   1.3830000e+02   1.3948000e+02   1.4085000e+02   1.3845000e+02   1.3821000e+02   1.4157000e+02   1.4223000e+02   1.4205000e+02   1.3865000e+02   1.4413000e+02   1.4344000e+02   1.4267000e+02   1.4511000e+02   1.3865000e+02   1.4038000e+02   1.4088000e+02   1.4511000e+02   1.4150000e+02   1.4357000e+02   1.4294000e+02   1.4596000e+02   1.4291000e+02   1.4077000e+02   1.4231000e+02   1.4505000e+02   1.4756000e+02   1.4725000e+02   1.4414000e+02   1.4594000e+02   1.4538000e+02   1.4861000e+02   1.5293000e+02   1.5956000e+02   1.5660000e+02   1.5524000e+02   1.4741000e+02   1.4848000e+02   1.4431000e+02   1.4884000e+02   1.4540000e+02   1.3948000e+02   1.4629000e+02   1.4358000e+02   1.4231000e+02   1.4281000e+02   1.3867000e+02   1.4077000e+02   1.4073000e+02   1.3916000e+02   1.3814000e+02   1.4494000e+02   1.4518000e+02   1.3967000e+02   1.4089000e+02   1.4070000e+02   1.4039000e+02   1.4405000e+02   1.3877000e+02   1.4395000e+02   1.4011000e+02   1.4089000e+02   1.4051000e+02   1.4177000e+02   1.4504000e+02
   1.0000000e+00   3.9102300e+03   3.9286600e+03   3.8963500e+03   4.1169800e+03   4.3912100e+03   4.1254400e+03   3.7215700e+03   4.1397300e+03   4.1516900e+03   4.0379300e+03   4.3127800e+03   4.2119600e+03   4.2266800e+03   4.1699800e+03   3.7343800e+03   4.2383300e+03   3.7507900e+03   3.7310800e+03   4.1190000e+03   4.0537400e+03   3.8452400e+03   4.1924500e+03   4.1489700e+03   4.1869500e+03   3.9989000e+03   4.0180500e+03   4.4179400e+03   3.8174700e+03   4.0386600e+03   3.8937500e+03   3.8025600e+03   3.9427200e+03   4.1879900e+03   4.0971700e+03   3.9131800e+03   4.1909900e+03   3.8089300e+03   4.0529900e+03   3.9737400e+03   4.1820400e+03   4.3601800e+03   3.9400200e+03   3.8211100e+03   3.9236300e+03   3.9021300e+03   4.0267800e+03   4.3312100e+03   3.8369800e+03   3.9666200e+03   4.3831300e+03   4.2471700e+03   4.3636600e+03   3.8282900e+03   4.0048700e+03   4.5879800e+03   4.7138400e+03   4.4057400e+03   4.2570900e+03   4.3803000e+03   4.9597700e+03   5.0075100e+03   5.0717700e+03   4.6616400e+03   5.2669900e+03   5.3948900e+03   5.9348100e+03   5.4377500e+03   5.2832600e+03   5.3937200e+03   4.9629700e+03   4.4472900e+03   4.9094700e+03   4.2508200e+03   4.6883500e+03   4.5371700e+03   4.3388800e+03   4.1002800e+03   3.9034100e+03   4.0367900e+03   3.8417700e+03   3.9257500e+03   4.4895500e+03   3.7990200e+03   4.2948000e+03   4.3872700e+03   3.9858000e+03   4.0900800e+03   4.4721200e+03   3.8495000e+03   3.7657400e+03   3.8723400e+03   4.5110900e+03   4.0952100e+03   4.0560200e+03   3.7049400e+03   3.8080000e+03   4.3939900e+03   4.1116500e+03   4.0975800e+03   4.3966900e+03
   0.0000000e+00   1.7200000e+00   1.7600000e+00   1.7900000e+00   1.7000000e+00   1.7000000e+00   1.8400000e+00   1.6100000e+00   1.8000000e+00   1.8200000e+00   1.5300000e+00   1.7300000e+00   1.7400000e+00   1.8500000e+00   1.5800000e+00   1.5500000e+00   1.7400000e+00   1.8300000e+00   1.6800000e+00   1.8400000e+00   1.6400000e+00   1.6200000e+00   1.8200000e+00   1.8300000e+00   1.7300000e+00   1.7100000e+00   1.6100000e+00   1.5300000e+00   1.7900000e+00   1.8500000e+00   1.7000000e+00   1.6200000e+00   1.6500000e+00   1.6300000e+00   1.7200000e+00   1.8000000e+00   1.6700000e+00   1.5600000e+00   1.6900000e+00   1.7300000e+00   1.7500000e+00   1.6600000e+00   1.6600000e+00   1.7700000e+00   1.5400000e+00   1.7300000e+00   1.7900000e+00   1.7500000e+00   1.8200000e+00   1.7800000e+00   1.6100000e+00   1.7500000e+00   1.8400000e+00   1.6100000e+00   1.7900000e+00   1.8100000e+00   1.5700000e+00   1.5800000e+00   1.5800000e+00   1.5800000e+00   1.6400000e+00   1.8100000e+00   1.7900000e+00   1.7500000e+00   1.8000000e+00   1.5800000e+00   1.7400000e+00   1.6800000e+00   1.7000000e+00   1.5500000e+00   1.5000000e+00   1.6500000e+00   1.4100000e+00   1.4200000e+00   1.3200000e+00   1.2600000e+00   1.3100000e+00   1.0300000e+00   1.0000000e+00   1.1400000e+00   1.4500000e+00   1.5100000e+00   1.5200000e+00   1.4300000e+00   1.6500000e+00   1.4100000e+00   1.4700000e+00   1.5400000e+00   1.6700000e+00   1.7900000e+00   1.6400000e+00   1.5300000e+00   1.6600000e+00   1.6200000e+00   1.8200000e+00   1.8000000e+00   1.5500000e+00   1.6600000e+00   1.7600000e+00   1.6600000e+00   1.7400000e+00
   0.0000000e+00   7.9200000e+00   6.9100000e+00   7.7400000e+00   6.8100000e+00   6.9100000e+00   7.6900000e+00   7.2300000e+00   6.9300000e+00   7.3700000e+00   7.1400000e+00   7.7400000e+00   6.9100000e+00   6.6900000e+00   7.5600000e+00   6.7600000e+00   7.4400000e+00   7.3200000e+00   7.8500000e+00   7.2900000e+00   6.6700000e+00   6.8100000e+00   7.3600000e+00   7.4300000e+00   6.9500000e+00   7.5300000e+00   7.5200000e+00   7.7500000e+00   7.6900000e+00   6.6700000e+00   7.4000000e+00   6.8800000e+00   7.1400000e+00   6.8900000e+00   7.9500000e+00   6.9200000e+00   7.6600000e+00   7.8200000e+00   6.9800000e+00   7.7300000e+00   7.0200000e+00   6.8400000e+00   6.8600000e+00   7.1400000e+00   7.0300000e+00   6.7200000e+00   6.9100000e+00   7.6100000e+00   6.7400000e+00   7.9400000e+00   7.8300000e+00   7.2400000e+00   6.6800000e+00   6.9800000e+00   7.4100000e+00   7.1600000e+00   7.3000000e+00   6.8900000e+00   7.7100000e+00   7.0100000e+00   7.3500000e+00   7.6100000e+00   7.4500000e+00   7.8500000e+00   7.0600000e+00   7.5200000e+00   7.0200000e+00   6.7700000e+00   6.9200000e+00   6.6000000e+00   6.9100000e+00   6.5400000e+00   6.4800000e+00   6.8800000e+00   6.4500000e+00   7.2900000e+00   6.3800000e+00   7.0800000e+00   6.4400000e+00   7.1000000e+00   6.2400000e+00   6.3800000e+00   6.5700000e+00   5.4400000e+00   5.1500000e+00   4.8300000e+00   4.9200000e+00   4.8100000e+00   5.2800000e+00   4.9900000e+00   5.1500000e+00   6.0400000e+00   6.1400000e+00   6.1200000e+00   6.0900000e+00   6.3800000e+00   6.4900000e+00   6.9900000e+00   6.4100000e+00   6.4500000e+00   7.1100000e+00
   1.0000000e+00   2.0374400e+03   2.0676600e+03   2.1031700e+03   1.9623000e+03   1.9944000e+03   1.9145200e+03   1.9659100e+03   2.0830900e+03   1.9916700e+03   2.0273900e+03   2.0049900e+03   2.0766100e+03   2.0032000e+03   1.9743300e+03   2.0388400e+03   2.0517100e+03   2.0475000e+03   2.1166700e+03   1.9270000e+03   1.8986500e+03   2.1258000e+03   1.9700400e+03   2.0348500e+03   1.9281100e+03   1.9295800e+03   2.1115700e+03   2.0068800e+03   1.9260600e+03   1.9307500e+03   1.9044700e+03   2.0622900e+03   2.0613900e+03   1.9834600e+03   2.0452300e+03   2.1015800e+03   1.9945400e+03   2.0472700e+03   2.0831400e+03   2.0181500e+03   2.0482000e+03   2.0990600e+03   2.0078900e+03   2.0577100e+03   2.1393900e+03   1.9074000e+03   2.0054100e+03   1.9290600e+03   2.1074300e+03   2.0736600e+03   2.0383100e+03   2.0726100e+03   2.1599700e+03   1.9541000e+03   2.1377900e+03   2.0201500e+03   2.0549200e+03   1.9738600e+03   2.1419500e+03   2.1863200e+03   2.2368300e+03   2.1320800e+03   2.1844100e+03   2.3507900e+03   2.2469400e+03   2.3069700e+03   2.4368900e+03   2.4614700e+03   2.4882700e+03   2.3510700e+03   2.3915400e+03   2.1454200e+03   2.1607800e+03   2.0670400e+03   2.0843200e+03   2.2398900e+03   2.1386500e+03   2.1158300e+03   2.1265300e+03   2.1321900e+03   2.0771500e+03   2.1741400e+03   2.0090200e+03   2.1670100e+03   2.1600700e+03   2.1272300e+03   2.0271500e+03   1.9601200e+03   2.0782800e+03   2.1089500e+03   2.1372500e+03   1.9733700e+03   1.9375300e+03   1.9033800e+03   1.9051000e+03   2.1378200e+03   1.9159400e+03   2.1397600e+03   1.9987400e+03   2.1398700e+03   1.9326000e+03
   0.0000000e+00   2.2050000e+01   2.1360000e+01   2.2140000e+01   2.2880000e+01   2.2360000e+01   2.2200000e+01   2.1830000e+01   2.2770000e+01   2.2640000e+01   2.2350000e+01   2.2040000e+01   2.2430000e+01   2.1250000e+01   2.1580000e+01   2.2280000e+01   2.1740000e+01   2.1220000e+01   2.1380000e+01   2.1840000e+01   2.2410000e+01   2.1700000e+01   2.1970000e+01   2.1760000e+01   2.1840000e+01   2.2370000e+01   2.2200000e+01   2.1350000e+01   2.1680000e+01   2.2420000e+01   2.2920000e+01   2.2730000e+01   2.2920000e+01   2.2870000e+01   2.1540000e+01   2.1600000e+01   2.1610000e+01   2.1630000e+01   2.2100000e+01   2.2610000e+01   2.2130000e+01   2.2750000e+01   2.1800000e+01   2.2250000e+01   2.1580000e+01   2.1820000e+01   2.2850000e+01   2.1750000e+01   2.2720000e+01   2.2430000e+01   2.2140000e+01   2.2790000e+01   2.1750000e+01   2.2660000e+01   2.1490000e+01   2.1380000e+01   2.1350000e+01   2.1880000e+01   2.1090000e+01   2.0980000e+01   2.2120000e+01   2.2180000e+01   2.1130000e+01   2.0780000e+01   2.0430000e+01   2.0680000e+01   2.0970000e+01   2.0490000e+01   2.0580000e+01   1.8940000e+01   1.9020000e+01   1.8410000e+01   1.9890000e+01   1.9480000e+01   2.1180000e+01   2.1170000e+01   2.0860000e+01   2.1670000e+01   2.1020000e+01   2.1660000e+01   2.2350000e+01   2.1320000e+01   2.2600000e+01   2.2130000e+01   2.2180000e+01   2.2740000e+01   2.2120000e+01   2.2810000e+01   2.1780000e+01   2.1380000e+01   2.2770000e+01   2.2360000e+01   2.2360000e+01   2.2420000e+01   2.1260000e+01   2.2160000e+01   2.2030000e+01   2.2540000e+01   2.2300000e+01   2.2180000e+01   2.2770000e+01
   0.0000000e+00   1.4596000e+02   1.4173000e+02   1.3944000e+02   1.4358000e+02   1.4197000e+02   1.4445000e+02   1.3967000e+02   1.4887000e+02   1.4188000e+02   1.4472000e+02   1.5299000e+02   1.4854000e+02   1.4055000e+02   1.3945000e+02   1.4048000e+02   1.4735000e+02   1.5158000e+02   1.4883000e+02   1.4117000e+02   1.4791000e+02   1.4635000e+02   1.3930000e+02   1.4175000e+02   1.4401000e+02   1.3929000e+02   1.4039000e+02   1.5252000e+02   1.4679000e+02   1.4584000e+02   1.4042000e+02   1.4820000e+02   1.4938000e+02   1.3773000e+02   1.4499000e+02   1.4251000e+02   1.3652000e+02   1.4232000e+02   1.3938000e+02   1.3651000e+02   1.4487000e+02   1.3648000e+02   1.4006000e+02   1.2924000e+02   1.2760000e+02   1.2253000e+02   1.1828000e+02   1.1934000e+02   1.2082000e+02   1.3374000e+02   1.3527000e+02   1.4019000e+02   1.3056000e+02   1.4342000e+02   1.4155000e+02   1.3337000e+02   1.3856000e+02   1.4014000e+02   1.4933000e+02   1.3649000e+02   1.4059000e+02   1.3777000e+02   1.3808000e+02   1.4680000e+02   1.4118000e+02   1.4648000e+02   1.3945000e+02   1.4722000e+02   1.4546000e+02   1.5164000e+02   1.5185000e+02   1.3895000e+02   1.4197000e+02   1.5373000e+02   1.4645000e+02   1.4051000e+02   1.4922000e+02   1.4824000e+02   1.5278000e+02   1.4779000e+02   1.3915000e+02   1.4595000e+02   1.4607000e+02   1.5188000e+02   1.4579000e+02   1.4265000e+02   1.5256000e+02   1.4042000e+02   1.4858000e+02   1.4846000e+02   1.5040000e+02   1.5039000e+02   1.4664000e+02   1.5304000e+02   1.4989000e+02   1.4276000e+02   1.5200000e+02   1.5016000e+02   1.4548000e+02   1.3962000e+02   1.4507000e+02
   1.0000000e+00   2.4599380e+04   2.6562820e+04   2.8410460e+04   2.8983020e+04   2.5071040e+04   2.9935060e+04   2.9549010e+04   3.0788530e+04   2.4411960e+04   2.6864600e+04   2.9046490e+04   3.0629520e+04   3.0644560e+04   2.9374870e+04   3.0080090e+04   3.0506950e+04   2.8876340e+04   2.9542820e+04   2.7291280e+04   2.6376230e+04   2.7236770e+04   3.2206900e+04   2.9043370e+04   3.1677750e+04   2.9376730e+04   2.9719260e+04   2.9644560e+04   3.1910780e+04   3.4947030e+04   3.5486630e+04   3.5752820e+04   3.8076180e+04   4.0047480e+04   3.8729400e+04   3.6658010e+04   3.1577560e+04   3.1305080e+04   3.4160820e+04   3.3253460e+04   3.1177600e+04   3.2645210e+04   2.8489620e+04   3.0173410e+04   2.6827270e+04   2.5553310e+04   2.7062730e+04   2.7559830e+04   2.8606000e+04   2.5464960e+04   2.6518060e+04   2.7850550e+04   2.7425160e+04   2.9901040e+04   2.9232060e+04   2.5789190e+04   3.0762060e+04   2.5583940e+04   2.7424660e+04   2.5102180e+04   3.0940750e+04   2.7692630e+04   2.9208070e+04   2.6071280e+04   2.4642480e+04   2.5151940e+04   2.9104170e+04   2.5911880e+04   3.0444690e+04   3.0007580e+04   2.4914340e+04   2.5550800e+04   2.9127710e+04   2.6475420e+04   2.8876990e+04   2.5781400e+04   2.4661530e+04   2.9495100e+04   2.9289300e+04   2.6397460e+04   2.6269950e+04   2.7349840e+04   3.0637540e+04   3.0559870e+04   2.4556400e+04   3.0909790e+04   2.9989520e+04   3.0455410e+04   2.7549800e+04   2.8128840e+04   2.4419650e+04   2.7787510e+04   2.7180850e+04   3.0190680e+04   2.5779020e+04   2.5975210e+04   2.8514890e+04   3.0168150e+04   2.9005490e+04   2.6683500e+04   2.6951530e+04
   0.0000000e+00   3.3633000e+02   3.2322000e+02   3.1860000e+02   2.8918000e+02   3.3707000e+02   3.1658000e+02   3.1560000e+02   2.8472000e+02   2.9035000e+02   2.9605000e+02   3.2511000e+02   3.1406000e+02   3.0978000e+02   3.2128000e+02   3.3649000e+02   2.9034000e+02   3.1098000e+02   3.3607000e+02   2.9735000e+02   3.2560000e+02   2.8400000e+02   2.9849000e+02   3.3744000e+02   2.8849000e+02   2.9651000e+02   3.0089000e+02   3.2983000e+02   3.1461000e+02   3.3592000e+02   2.9185000e+02   3.3198000e+02   3.0029000e+02   3.0672000e+02   2.9937000e+02   3.0775000e+02   3.3212000e+02   2.7112000e+02   3.2688000e+02   3.1362000e+02   2.7279000e+02   2.7406000e+02   3.2708000e+02   2.6251000e+02   3.2214000e+02   3.1169000e+02   2.7073000e+02   3.0721000e+02   3.0047000e+02   2.9173000e+02   2.7376000e+02   2.7783000e+02   2.8144000e+02   2.9057000e+02   2.9734000e+02   2.8525000e+02   2.3324000e+02   2.6799000e+02   2.3555000e+02   2.3981000e+02   1.9468000e+02   1.7921000e+02   1.6386000e+02   1.8505000e+02   1.7901000e+02   1.9063000e+02   2.0485000e+02   2.1717000e+02   2.8112000e+02   2.8676000e+02   2.7484000e+02   2.3892000e+02   2.9303000e+02   2.9336000e+02   2.9398000e+02   3.0500000e+02   3.0325000e+02   2.5670000e+02   3.1802000e+02   2.7894000e+02   3.2377000e+02   3.0846000e+02   3.2901000e+02   2.7783000e+02   3.0609000e+02   3.2337000e+02   3.2588000e+02   2.6757000e+02   3.2285000e+02   3.1970000e+02   3.3411000e+02   2.6926000e+02   3.3626000e+02   3.0429000e+02   2.9902000e+02   3.0198000e+02   3.0700000e+02   2.8947000e+02   3.0668000e+02   3.1126000e+02   3.2317000e+02
   1.0000000e+00   3.7323550e+04   3.7897600e+04   3.7531230e+04   3.6495400e+04   3.6372930e+04   3.7848450e+04   3.6735090e+04   3.7721720e+04   3.6996540e+04   3.7813020e+04   3.6200830e+04   3.7081400e+04   3.6067490e+04   3.6942300e+04   3.6896700e+04   3.7626560e+04   3.5883790e+04   3.6408670e+04   3.7089320e+04   3.7123370e+04   3.7541710e+04   3.7630340e+04   3.7098720e+04   3.7811240e+04   3.6556090e+04   3.6746710e+04   3.7282450e+04   3.7028140e+04   3.6837990e+04   3.6139570e+04   3.7661260e+04   3.7633150e+04   3.6100460e+04   3.6209190e+04   3.7041500e+04   3.7024400e+04   3.6568540e+04   3.5935790e+04   3.5773430e+04   3.5902470e+04   3.7637980e+04   3.7500720e+04   3.7247690e+04   3.7238720e+04   3.7467700e+04   3.6137530e+04   3.6804810e+04   3.6098140e+04   3.7473770e+04   3.7149930e+04   3.7224240e+04   3.7542690e+04   3.6875740e+04   3.7409960e+04   3.8608550e+04   3.8819990e+04   3.7935360e+04   3.8122210e+04   3.9202880e+04   3.9885030e+04   3.9568540e+04   4.1588430e+04   4.1272960e+04   4.1522880e+04   4.0007510e+04   4.0236870e+04   3.8639790e+04   3.7732670e+04   3.6978620e+04   3.7280720e+04   3.6792940e+04   3.6598240e+04   3.8309230e+04   3.6350600e+04   3.6257080e+04   3.6542300e+04   3.7908590e+04   3.5990810e+04   3.7383580e+04   3.7645630e+04   3.7861240e+04   3.7963950e+04   3.7228000e+04   3.8030260e+04   3.7114270e+04   3.7834360e+04   3.7365540e+04   3.7666050e+04   3.8087010e+04   3.7141110e+04   3.7272550e+04   3.7528760e+04   3.6061120e+04   3.6417430e+04   3.6661050e+04   3.7332050e+04   3.7370680e+04   3.6918490e+04   3.5832280e+04   3.5807330e+04
   0.0000000e+00   4.1585900e+03   3.9167400e+03   3.9224500e+03   4.3321400e+03   4.3223900e+03   3.7988100e+03   4.6201500e+03   3.8099000e+03   4.1572300e+03   4.2983800e+03   4.4458800e+03   3.8814500e+03   3.8050400e+03   3.9565000e+03   4.3665400e+03   3.8329400e+03   4.0928000e+03   3.6584800e+03   3.6928700e+03   3.7893000e+03   3.8706300e+03   3.6881800e+03   4.4088500e+03   3.7321800e+03   3.9607600e+03   3.9275100e+03   3.9129400e+03   3.4532300e+03   3.4849000e+03   3.1084400e+03   2.9480700e+03   2.4308800e+03   2.2314400e+03   3.3107100e+03   3.3344400e+03   3.7437300e+03   3.2608600e+03   3.8710100e+03   3.5320600e+03   3.7769200e+03   4.3873000e+03   4.0346100e+03   3.6252500e+03   3.8834500e+03   3.8940200e+03   4.2609600e+03   4.5326200e+03   3.7821200e+03   3.8249500e+03   4.1134200e+03   4.1194000e+03   4.0958200e+03   4.4209100e+03   4.1797000e+03   4.0845400e+03   4.1356300e+03   4.3071700e+03   4.2567600e+03   4.3220100e+03   4.0506000e+03   4.2677400e+03   4.2003900e+03   4.6000900e+03   3.9849400e+03   4.1075300e+03   3.8817400e+03   4.5921700e+03   4.1407100e+03   4.4730000e+03   4.0803600e+03   4.2553200e+03   4.6078300e+03   4.5982200e+03   4.3355100e+03   4.5314400e+03   4.2056100e+03   3.8795400e+03   3.8865200e+03   4.4791000e+03   4.4030200e+03   3.9295800e+03   4.0967300e+03   4.2978100e+03   4.0066600e+03   4.0013100e+03   4.2033900e+03   4.5250600e+03   3.9386000e+03   3.9286000e+03   3.7892600e+03   4.0914900e+03   4.1459200e+03   4.3104900e+03   4.4925800e+03   4.5744400e+03   4.6035700e+03   4.3444200e+03   4.6445400e+03   4.5731500e+03   4.6716000e+03
   1.0000000e+00   7.0993000e+02   7.3821000e+02   6.6584000e+02   6.7620000e+02   7.8818000e+02   6.7941000e+02   7.2273000e+02   7.3284000e+02   8.1496000e+02   8.0127000e+02   7.5944000e+02   7.9815000e+02   8.4670000e+02   8.3084000e+02   9.0979000e+02   8.6632000e+02   9.8455000e+02   1.0274800e+03   9.8944000e+02   8.3261000e+02   8.6825000e+02   8.2924000e+02   7.5808000e+02   8.5873000e+02   7.6070000e+02   7.5233000e+02   7.6458000e+02   8.0616000e+02   7.9775000e+02   7.3026000e+02   6.9374000e+02   7.5512000e+02   7.3575000e+02   7.5155000e+02   6.9622000e+02   7.7183000e+02   7.7717000e+02   7.1991000e+02   7.1174000e+02   7.5104000e+02   7.4911000e+02   7.4675000e+02   7.2296000e+02   6.6017000e+02   7.3990000e+02   6.6709000e+02   7.7662000e+02   6.8212000e+02   7.5032000e+02   6.5595000e+02   7.5451000e+02   7.6117000e+02   6.5756000e+02   6.8347000e+02   6.8791000e+02   6.7249000e+02   7.7072000e+02   6.9377000e+02   6.7705000e+02   6.8403000e+02   7.6703000e+02   7.6245000e+02   7.1768000e+02   7.6916000e+02   6.8439000e+02   7.2143000e+02   6.9720000e+02   6.6757000e+02   7.5843000e+02   7.2177000e+02   6.6187000e+02   7.6277000e+02   7.5934000e+02   7.4041000e+02   6.4407000e+02   6.8328000e+02   7.2982000e+02   6.8906000e+02   6.6248000e+02   6.7582000e+02   6.4586000e+02   6.5670000e+02   7.1354000e+02   6.4465000e+02   7.2137000e+02   6.9186000e+02   6.7466000e+02   6.9518000e+02   7.2422000e+02   7.7128000e+02   7.5452000e+02   6.4309000e+02   7.4774000e+02   6.6495000e+02   6.8703000e+02   7.3616000e+02   7.2208000e+02   7.6922000e+02   6.6945000e+02   6.6124000e+02
   0.0000000e+00   1.3260000e+01   1.3450000e+01   1.3290000e+01   1.3890000e+01   1.3490000e+01   1.3600000e+01   1.3770000e+01   1.4000000e+01   1.4080000e+01   1.3340000e+01   1.3400000e+01   1.4040000e+01   1.3190000e+01   1.3510000e+01   1.4070000e+01   1.4060000e+01   1.3720000e+01   1.3800000e+01   1.3390000e+01   1.3670000e+01   1.3580000e+01   1.3600000e+01   1.4030000e+01   1.3450000e+01   1.3790000e+01   1.3940000e+01   1.3540000e+01   1.3830000e+01   1.3290000e+01   1.3810000e+01   1.3410000e+01   1.3300000e+01   1.3840000e+01   1.3750000e+01   1.3560000e+01   1.3190000e+01   1.3430000e+01   1.3340000e+01   1.4040000e+01   1.3310000e+01   1.3690000e+01   1.3750000e+01   1.3490000e+01   1.3960000e+01   1.3450000e+01   1.3710000e+01   1.3280000e+01   1.3390000e+01   1.3410000e+01   1.3610000e+01   1.3350000e+01   1.4090000e+01   1.3180000e+01   1.4050000e+01   1.3530000e+01   1.3420000e+01   1.3500000e+01   1.3460000e+01   1.3480000e+01   1.3530000e+01   1.3300000e+01   1.3640000e+01   1.3470000e+01   1.4050000e+01   1.3530000e+01   1.3790000e+01   1.4020000e+01   1.3140000e+01   1.3320000e+01   1.3330000e+01   1.3110000e+01   1.3980000e+01   1.3170000e+01   1.3600000e+01   1.3160000e+01   1.3240000e+01   1.3810000e+01   1.3610000e+01   1.3240000e+01   1.3590000e+01   1.3330000e+01   1.3240000e+01   1.2440000e+01   1.2740000e+01   1.2490000e+01   1.1840000e+01   1.1730000e+01   1.1450000e+01   1.2270000e+01   1.2700000e+01   1.2460000e+01   1.2930000e+01   1.2860000e+01   1.3040000e+01   1.2750000e+01   1.3580000e+01   1.3160000e+01   1.2900000e+01   1.3510000e+01   1.3060000e+01
   0.0000000e+00   1.7550000e+01   1.4880000e+01   1.7250000e+01   1.6300000e+01   1.5290000e+01   1.5970000e+01   1.7030000e+01   1.5510000e+01   1.5170000e+01   1.6550000e+01   1.6060000e+01   1.6170000e+01   1.7560000e+01   1.5400000e+01   1.5350000e+01   1.6100000e+01   1.5060000e+01   1.5260000e+01   1.7540000e+01   1.5200000e+01   1.5540000e+01   1.5780000e+01   1.6850000e+01   1.5320000e+01   1.5580000e+01   1.6750000e+01   1.6570000e+01   1.6810000e+01   1.6880000e+01   1.5130000e+01   1.5630000e+01   1.5260000e+01   1.5350000e+01   1.5830000e+01   1.5030000e+01   1.5840000e+01   1.6820000e+01   1.5260000e+01   1.6230000e+01   1.4810000e+01   1.7110000e+01   1.5950000e+01   1.5980000e+01   1.5380000e+01   1.6870000e+01   1.6360000e+01   1.7020000e+01   1.7530000e+01   1.5030000e+01   1.5870000e+01   1.7030000e+01   1.6270000e+01   1.5090000e+01   1.6270000e+01   1.6700000e+01   1.5180000e+01   1.7490000e+01   1.6400000e+01   1.6580000e+01   1.5000000e+01   1.4850000e+01   1.7100000e+01   1.5190000e+01   1.4850000e+01   1.7130000e+01   1.5860000e+01   1.7110000e+01   1.4720000e+01   1.7140000e+01   1.5650000e+01   1.5790000e+01   1.5660000e+01   1.4930000e+01   1.4970000e+01   1.6380000e+01   1.5380000e+01   1.4360000e+01   1.5970000e+01   1.5590000e+01   1.3890000e+01   1.5320000e+01   1.4310000e+01   1.2520000e+01   1.1550000e+01   1.1180000e+01   1.0450000e+01   1.1720000e+01   1.2460000e+01   1.2940000e+01   1.3410000e+01   1.4610000e+01   1.4530000e+01   1.5580000e+01   1.4640000e+01   1.5250000e+01   1.5910000e+01   1.6650000e+01   1.6530000e+01   1.6890000e+01   1.6000000e+01
   0.0000000e+00   2.5800000e+00   2.5600000e+00   2.6700000e+00   2.6700000e+00   2.6100000e+00   2.6100000e+00   2.6900000e+00   2.5800000e+00   2.7000000e+00   2.7000000e+00   2.6400000e+00   2.6000000e+00   2.6800000e+00   2.6500000e+00   2.5300000e+00   2.5500000e+00   2.5900000e+00   2.4900000e+00   2.4400000e+00   2.3400000e+00   2.4100000e+00   2.1900000e+00   2.3700000e+00   2.4000000e+00   2.4300000e+00   2.4400000e+00   2.5800000e+00   2.6400000e+00   2.6500000e+00   2.5500000e+00   2.6900000e+00   2.5400000e+00   2.5500000e+00   2.7100000e+00   2.5600000e+00   2.7300000e+00   2.5900000e+00   2.7000000e+00   2.6600000e+00   2.5600000e+00   2.6000000e+00   2.6100000e+00   2.6800000e+00   2.7200000e+00   2.5900000e+00   2.6500000e+00   2.5800000e+00   2.5900000e+00   2.5800000e+00   2.7000000e+00   2.7000000e+00   2.6200000e+00   2.6700000e+00   2.7100000e+00   2.6200000e+00   2.6300000e+00   2.7300000e+00   2.6700000e+00   2.6000000e+00   2.7300000e+00   2.7400000e+00   2.6200000e+00   2.5900000e+00   2.6500000e+00   2.6000000e+00   2.6600000e+00   2.7000000e+00   2.7000000e+00   2.7500000e+00   2.6400000e+00   2.6800000e+00   2.5900000e+00   2.7200000e+00   2.6000000e+00   2.6200000e+00   2.7000000e+00   2.7300000e+00   2.6800000e+00   2.5900000e+00   2.6800000e+00   2.6300000e+00   2.7000000e+00   2.6300000e+00   2.6300000e+00   2.7000000e+00   2.7000000e+00   2.6300000e+00   2.6700000e+00   2.6200000e+00   2.6200000e+00   2.6200000e+00   2.6700000e+00   2.6500000e+00   2.5700000e+00   2.5800000e+00   2.5800000e+00   2.6000000e+00   2.5700000e+00   2.7400000e+00   2.6400000e+00
   1.0000000e+00   1.7200000e+00   1.6600000e+00   2.0700000e+00   1.8000000e+00   2.0300000e+00   2.0400000e+00   1.9400000e+00   1.8600000e+00   1.6900000e+00   2.0000000e+00   1.7400000e+00   1.6500000e+00   1.9900000e+00   1.6900000e+00   1.7800000e+00   1.7200000e+00   1.9200000e+00   1.6500000e+00   1.9600000e+00   1.7300000e+00   1.9000000e+00   2.0400000e+00   1.7900000e+00   1.7800000e+00   1.8400000e+00   1.7100000e+00   1.7600000e+00   1.9800000e+00   1.8300000e+00   2.0700000e+00   1.9700000e+00   1.6600000e+00   1.8000000e+00   1.8800000e+00   1.8100000e+00   1.6400000e+00   1.9300000e+00   1.8000000e+00   1.8300000e+00   1.9600000e+00   1.9900000e+00   1.9200000e+00   1.7300000e+00   1.6800000e+00   1.7000000e+00   1.6500000e+00   2.0300000e+00   2.0100000e+00   1.7200000e+00   1.8900000e+00   1.6600000e+00   1.6700000e+00   1.8900000e+00   1.6500000e+00   1.8100000e+00   1.9200000e+00   1.8700000e+00   1.6500000e+00   1.9700000e+00   1.9700000e+00   1.9900000e+00   1.8500000e+00   2.0500000e+00   1.9100000e+00   2.0400000e+00   1.6400000e+00   1.6900000e+00   1.8200000e+00   2.0200000e+00   2.0400000e+00   1.7800000e+00   2.1000000e+00   1.9900000e+00   2.0100000e+00   2.0000000e+00   1.9400000e+00   1.8300000e+00   1.9100000e+00   2.3000000e+00   2.2400000e+00   2.3200000e+00   2.5100000e+00   2.4300000e+00   2.9100000e+00   2.7000000e+00   2.2900000e+00   2.3200000e+00   2.3700000e+00   2.0900000e+00   1.9200000e+00   1.8300000e+00   1.8500000e+00   2.0100000e+00   1.9900000e+00   1.7800000e+00   1.7600000e+00   1.8500000e+00   2.0500000e+00   1.9600000e+00   1.7100000e+00
   1.0000000e+00   1.3863910e+04   1.3570390e+04   1.4115110e+04   1.4652710e+04   1.4184410e+04   1.4385570e+04   1.4449860e+04   1.5188110e+04   1.5106290e+04   1.5125550e+04   1.5272040e+04   1.5977720e+04   1.6264010e+04   1.5933070e+04   1.4797910e+04   1.5517270e+04   1.4669540e+04   1.4662570e+04   1.4389760e+04   1.3792440e+04   1.4495180e+04   1.4136680e+04   1.3919370e+04   1.4478270e+04   1.3435710e+04   1.4458840e+04   1.3397570e+04   1.3488380e+04   1.3804970e+04   1.3660070e+04   1.3140780e+04   1.4199420e+04   1.4222260e+04   1.3704290e+04   1.4048180e+04   1.3236740e+04   1.3850450e+04   1.3652190e+04   1.3088940e+04   1.3392990e+04   1.3398530e+04   1.3745180e+04   1.2949340e+04   1.4123630e+04   1.3808100e+04   1.3357520e+04   1.4055680e+04   1.3890600e+04   1.4077710e+04   1.3167820e+04   1.3624000e+04   1.3398130e+04   1.3643660e+04   1.3223330e+04   1.3502570e+04   1.3429460e+04   1.4128860e+04   1.2894010e+04   1.4094210e+04   1.3692960e+04   1.4072470e+04   1.3410230e+04   1.3945730e+04   1.3946640e+04   1.3160530e+04   1.3406940e+04   1.4165290e+04   1.4116390e+04   1.3132580e+04   1.4139790e+04   1.4145430e+04   1.3104410e+04   1.4052740e+04   1.4169160e+04   1.3187100e+04   1.4201800e+04   1.3738060e+04   1.2891720e+04   1.3273230e+04   1.3449840e+04   1.3500120e+04   1.4159040e+04   1.3688080e+04   1.3362560e+04   1.4075660e+04   1.3639390e+04   1.3918600e+04   1.3097430e+04   1.3395650e+04   1.3645750e+04   1.4186960e+04   1.3826190e+04   1.3014780e+04   1.4111880e+04   1.3021380e+04   1.2944280e+04   1.3750280e+04   1.4112740e+04   1.3036400e+04   1.2993010e+04
   1.0000000e+00   1.1325000e+02   1.0435000e+02   1.0868000e+02   1.2022000e+02   1.0695000e+02   1.2031000e+02   1.1403000e+02   1.1473000e+02   1.2138000e+02   1.2526000e+02   1.2803000e+02   1.2321000e+02   1.3104000e+02   1.2215000e+02   1.2778000e+02   1.3371000e+02   1.4157000e+02   1.3516000e+02   1.2783000e+02   1.2792000e+02   1.2463000e+02   1.1605000e+02   1.2259000e+02   1.1591000e+02   1.2414000e+02   1.1443000e+02   1.1466000e+02   1.1017000e+02   1.0520000e+02   1.1348000e+02   1.1126000e+02   1.0508000e+02   1.1526000e+02   1.1128000e+02   1.1156000e+02   1.0438000e+02   1.1474000e+02   1.1299000e+02   1.0486000e+02   1.1277000e+02   1.0574000e+02   1.0943000e+02   1.1534000e+02   1.1396000e+02   1.0205000e+02   1.0544000e+02   1.0732000e+02   1.0818000e+02   1.1709000e+02   1.0953000e+02   1.1688000e+02   1.1187000e+02   1.0891000e+02   1.0397000e+02   1.0268000e+02   1.0291000e+02   1.1514000e+02   1.1674000e+02   1.1067000e+02   1.1113000e+02   1.1261000e+02   1.1449000e+02   1.1315000e+02   1.1243000e+02   1.0337000e+02   1.0355000e+02   1.1216000e+02   1.1642000e+02   1.0509000e+02   1.0266000e+02   1.0573000e+02   1.0261000e+02   1.0158000e+02   1.0248000e+02   1.0367000e+02   1.1242000e+02   1.1605000e+02   1.0474000e+02   1.1327000e+02   1.1790000e+02   1.1683000e+02   1.0231000e+02   1.1464000e+02   1.1555000e+02   1.1501000e+02   1.1031000e+02   1.0955000e+02   1.0745000e+02   1.1722000e+02   1.1303000e+02   1.1496000e+02   1.1584000e+02   1.0348000e+02   1.1737000e+02   1.1498000e+02   1.1478000e+02   1.1259000e+02   1.0151000e+02   1.1132000e+02   1.1271000e+02
   1.0000000e+00   5.1400000e+00   5.8800000e+00   5.1900000e+00   5.7600000e+00   5.1500000e+00   5.8600000e+00   5.7300000e+00   5.2100000e+00   5.3200000e+00   5.5200000e+00   5.4700000e+00   5.3900000e+00   5.1900000e+00   5.4500000e+00   5.7100000e+00   5.3200000e+00   5.4200000e+00   5.2800000e+00   5.4000000e+00   5.1300000e+00   5.7700000e+00   5.4500000e+00   5.3900000e+00   5.5800000e+00   5.4500000e+00   5.6000000e+00   5.3000000e+00   5.8700000e+00   5.6300000e+00   5.7700000e+00   5.2400000e+00   5.6300000e+00   5.1400000e+00   5.4500000e+00   5.3700000e+00   5.8000000e+00   5.8600000e+00   5.1700000e+00   5.5400000e+00   5.7100000e+00   5.3100000e+00   5.7000000e+00   5.8900000e+00   5.7400000e+00   5.8000000e+00   5.3300000e+00   5.3800000e+00   5.8500000e+00   5.6600000e+00   5.5100000e+00   5.3100000e+00   5.8800000e+00   5.3400000e+00   5.7400000e+00   5.2600000e+00   5.1700000e+00   5.0800000e+00   5.6400000e+00   5.5600000e+00   5.7600000e+00   5.3100000e+00   5.7900000e+00   5.1600000e+00   5.5600000e+00   5.4600000e+00   5.6500000e+00   5.3500000e+00   5.5400000e+00   5.5600000e+00   5.7000000e+00   5.5700000e+00   5.8700000e+00   6.1600000e+00   5.9100000e+00   5.7300000e+00   6.1000000e+00   6.1300000e+00   7.1400000e+00   7.3800000e+00   6.5500000e+00   6.8100000e+00   6.4100000e+00   6.2300000e+00   6.0100000e+00   6.1000000e+00   5.5100000e+00   5.7000000e+00   5.3500000e+00   5.7500000e+00   5.8700000e+00   5.2100000e+00   5.6600000e+00   5.2600000e+00   5.9300000e+00   5.9000000e+00   5.2400000e+00   5.8100000e+00   5.3900000e+00   5.5200000e+00   5.8600000e+00
   0.0000000e+00   5.1161900e+03   5.0322900e+03   5.2325400e+03   5.2469000e+03   5.0140900e+03   5.1429800e+03   5.2158900e+03   5.1286500e+03   5.2713800e+03   5.0203500e+03   4.8362500e+03   5.0089000e+03   5.1207100e+03   4.6919300e+03   4.6482000e+03   4.7495100e+03   4.4658300e+03   4.6066500e+03   4.2496800e+03   4.6255400e+03   4.4723100e+03   4.7633200e+03   4.8292400e+03   4.8909000e+03   4.8103600e+03   4.9689500e+03   5.0039000e+03   5.0761000e+03   5.0607100e+03   4.9456300e+03   5.0212700e+03   4.9725400e+03   4.9364000e+03   5.1458100e+03   4.9799900e+03   5.1495200e+03   5.3441800e+03   5.2403400e+03   5.2099600e+03   4.9892200e+03   5.3063100e+03   5.2375400e+03   5.1690700e+03   5.1954700e+03   5.0192300e+03   5.0164200e+03   5.1282500e+03   5.1354000e+03   5.1186000e+03   5.2196200e+03   5.3796200e+03   5.1878800e+03   5.0168700e+03   5.4163100e+03   5.3247400e+03   5.1344800e+03   5.0472800e+03   5.2448600e+03   5.2367500e+03   5.4159200e+03   5.3337600e+03   5.1017100e+03   5.1578500e+03   5.3463800e+03   5.0426600e+03   5.2540800e+03   5.0921400e+03   5.2073700e+03   5.0800500e+03   5.2471100e+03   5.1112000e+03   5.2178500e+03   5.0309400e+03   5.1878000e+03   5.2476800e+03   5.2742900e+03   5.1992900e+03   5.2960800e+03   5.0564800e+03   5.3512000e+03   5.0819500e+03   5.1693800e+03   5.3126200e+03   5.0339900e+03   5.2583400e+03   5.0748900e+03   5.2553600e+03   5.1637400e+03   5.1775100e+03   5.2712400e+03   5.0472900e+03   5.3649700e+03   5.3798700e+03   5.2983100e+03   5.3922600e+03   5.0916600e+03   5.1697300e+03   5.1297200e+03   5.1561000e+03   5.0155800e+03
   1.0000000e+00   9.7069000e+02   9.5749000e+02   9.2198000e+02   9.0571000e+02   9.1483000e+02   9.7506000e+02   9.9779000e+02   1.0208000e+03   1.0576300e+03   9.8847000e+02   1.1011500e+03   1.0602300e+03   1.0839500e+03   1.0440400e+03   9.6826000e+02   1.0399500e+03   9.2965000e+02   9.6478000e+02   9.6515000e+02   9.9055000e+02   9.2127000e+02   8.7739000e+02   9.4418000e+02   9.1171000e+02   9.6348000e+02   9.2737000e+02   9.4536000e+02   8.9727000e+02   9.2402000e+02   9.4105000e+02   9.1790000e+02   8.4682000e+02   8.9460000e+02   8.9329000e+02   8.8850000e+02   8.5485000e+02   8.7695000e+02   8.9779000e+02   8.8456000e+02   9.0198000e+02   8.5604000e+02   8.6828000e+02   8.7364000e+02   9.1983000e+02   8.4474000e+02   8.9071000e+02   8.9819000e+02   8.9510000e+02   8.5204000e+02   9.3364000e+02   9.0111000e+02   9.0149000e+02   9.3856000e+02   9.1800000e+02   8.6726000e+02   8.5905000e+02   9.0225000e+02   9.2351000e+02   8.6021000e+02   8.9127000e+02   8.7430000e+02   9.3309000e+02   8.8395000e+02   9.0720000e+02   8.4363000e+02   9.0458000e+02   8.4342000e+02   8.7418000e+02   8.6362000e+02   8.7596000e+02   8.8840000e+02   9.0265000e+02   9.2000000e+02   9.1470000e+02   8.3974000e+02   8.7673000e+02   8.6856000e+02   9.0770000e+02   8.5697000e+02   8.7826000e+02   9.0368000e+02   8.6860000e+02   8.5151000e+02   8.6780000e+02   8.9085000e+02   8.6929000e+02   8.9550000e+02   9.0141000e+02   8.6090000e+02   9.1846000e+02   9.1371000e+02   9.1850000e+02   9.0671000e+02   8.6914000e+02   8.6772000e+02   8.4611000e+02   9.2240000e+02   8.5945000e+02   9.1734000e+02   8.5510000e+02
   1.0000000e+00   3.1700000e+00   3.2500000e+00   3.3200000e+00   3.2600000e+00   3.2000000e+00   3.2200000e+00   3.2500000e+00   3.3500000e+00   3.3600000e+00   3.3400000e+00   3.2300000e+00   3.2300000e+00   3.3500000e+00   3.3400000e+00   3.1900000e+00   3.3500000e+00   3.3600000e+00   3.2300000e+00   3.1700000e+00   3.3100000e+00   3.3200000e+00   3.2000000e+00   3.3500000e+00   3.1900000e+00   3.2200000e+00   3.1900000e+00   3.3300000e+00   3.2900000e+00   3.3200000e+00   3.2000000e+00   3.3100000e+00   3.2600000e+00   3.3400000e+00   3.3200000e+00   3.3800000e+00   3.5100000e+00   3.5000000e+00   3.6600000e+00   3.7000000e+00   3.4900000e+00   3.4400000e+00   3.4000000e+00   3.4500000e+00   3.3300000e+00   3.3000000e+00   3.2600000e+00   3.3500000e+00   3.3400000e+00   3.3400000e+00   3.2700000e+00   3.2600000e+00   3.2600000e+00   3.1700000e+00   3.2200000e+00   3.3600000e+00   3.3400000e+00   3.3300000e+00   3.2900000e+00   3.2800000e+00   3.3400000e+00   3.2700000e+00   3.2700000e+00   3.3400000e+00   3.1500000e+00   3.3200000e+00   3.3600000e+00   3.2700000e+00   3.2900000e+00   3.1800000e+00   3.2000000e+00   3.3200000e+00   3.1700000e+00   3.3200000e+00   3.3000000e+00   3.1600000e+00   3.1900000e+00   3.1600000e+00   3.2800000e+00   3.3500000e+00   3.2300000e+00   3.2800000e+00   3.2000000e+00   3.2400000e+00   3.3300000e+00   3.1800000e+00   3.2800000e+00   3.3500000e+00   3.2600000e+00   3.2700000e+00   3.1700000e+00   3.2500000e+00   3.2000000e+00   3.1400000e+00   3.2000000e+00   3.3500000e+00   3.2600000e+00   3.1600000e+00   3.2700000e+00   3.3500000e+00   3.1500000e+00
   0.0000000e+00   2.8300000e+00   2.5000000e+00   2.7200000e+00   2.7400000e+00   2.4300000e+00   2.5300000e+00   2.7500000e+00   2.7300000e+00   2.5800000e+00   2.3600000e+00   2.2600000e+00   2.4400000e+00   2.3500000e+00   2.5200000e+00   1.9000000e+00   2.2900000e+00   1.9500000e+00   1.7000000e+00   1.3300000e+00   1.6400000e+00   2.1300000e+00   1.7900000e+00   2.2600000e+00   2.5000000e+00   2.3200000e+00   2.1200000e+00   2.4400000e+00   2.3500000e+00   2.7300000e+00   2.2700000e+00   2.7000000e+00   2.3300000e+00   2.6100000e+00   2.8600000e+00   2.7100000e+00   2.4300000e+00   2.6300000e+00   2.5400000e+00   2.6600000e+00   2.4400000e+00   2.8400000e+00   2.3500000e+00   2.5800000e+00   2.3700000e+00   2.2900000e+00   2.7900000e+00   2.4600000e+00   2.7300000e+00   2.6600000e+00   2.6200000e+00   2.3300000e+00   2.8400000e+00   2.4000000e+00   2.8600000e+00   2.3700000e+00   2.3700000e+00   2.6300000e+00   2.8400000e+00   2.4000000e+00   2.7100000e+00   2.8400000e+00   2.7400000e+00   2.8800000e+00   2.7800000e+00   2.8700000e+00   2.3000000e+00   2.7700000e+00   2.8300000e+00   2.7400000e+00   2.5700000e+00   2.4700000e+00   2.5800000e+00   2.7800000e+00   2.5300000e+00   2.8800000e+00   2.6500000e+00   2.8100000e+00   2.3900000e+00   2.5400000e+00   2.4900000e+00   2.5200000e+00   2.6300000e+00   2.4100000e+00   2.6200000e+00   2.8900000e+00   2.4900000e+00   2.5400000e+00   2.6500000e+00   2.4200000e+00   2.7300000e+00   2.6800000e+00   2.6000000e+00   2.3300000e+00   2.6300000e+00   2.3000000e+00   2.8300000e+00   2.3100000e+00   2.5200000e+00   2.6500000e+00   2.5800000e+00
   1.0000000e+00   1.7880200e+03   1.7900200e+03   1.8165400e+03   1.7275600e+03   1.8131600e+03   1.9109500e+03   1.7736200e+03   1.9153300e+03   1.8610500e+03   1.8090400e+03   1.8455900e+03   1.8514900e+03   1.8340300e+03   1.8759800e+03   1.7502200e+03   1.7629700e+03   1.8919500e+03   1.8184200e+03   1.8702000e+03   1.7919400e+03   1.8657600e+03   1.7634900e+03   1.8488700e+03   1.8365300e+03   1.7514900e+03   1.7448200e+03   1.7899800e+03   1.7072700e+03   1.7907100e+03   1.7090300e+03   1.8284900e+03   1.8648400e+03   1.8955900e+03   1.9265000e+03   1.9048700e+03   1.7153800e+03   1.9206000e+03   1.7195000e+03   1.8749200e+03   1.7284800e+03   1.9156000e+03   1.7489600e+03   1.8913400e+03   1.9088200e+03   1.7685900e+03   1.7198100e+03   1.7663300e+03   1.8420000e+03   1.9244900e+03   1.8795800e+03   1.8961700e+03   1.7184400e+03   1.8850500e+03   1.7191100e+03   1.7954600e+03   1.7375800e+03   1.8222800e+03   1.7132300e+03   1.7819700e+03   1.7731500e+03   1.7225500e+03   1.8353900e+03   1.7389700e+03   1.7174600e+03   1.8882400e+03   1.7610100e+03   1.7700300e+03   1.7896400e+03   1.7376300e+03   1.8893100e+03   1.7564400e+03   1.7597100e+03   1.9024900e+03   1.8736300e+03   1.9435200e+03   1.8471000e+03   1.9249900e+03   1.8072500e+03   1.8368200e+03   1.9900300e+03   1.9953900e+03   1.8888900e+03   1.9432200e+03   1.9467000e+03   2.0567200e+03   2.1472600e+03   2.3200300e+03   2.2476400e+03   2.2027300e+03   2.1089400e+03   1.9198400e+03   1.8781600e+03   1.9128400e+03   1.8471700e+03   1.9633500e+03   1.7908800e+03   1.8680100e+03   1.9594100e+03   1.7616600e+03   1.9223900e+03
   0.0000000e+00   5.8294000e+02   5.6415000e+02   5.6394000e+02   5.9548000e+02   5.9232000e+02   6.1712000e+02   5.4508000e+02   5.5368000e+02   5.5495000e+02   5.8868000e+02   6.2331000e+02   6.0962000e+02   5.8293000e+02   5.2641000e+02   5.0340000e+02   4.1739000e+02   4.6795000e+02   4.4668000e+02   4.2105000e+02   4.0326000e+02   4.0046000e+02   4.8710000e+02   5.2528000e+02   4.7267000e+02   4.7755000e+02   6.1482000e+02   5.8555000e+02   5.3553000e+02   5.6741000e+02   6.4170000e+02   6.3162000e+02   5.4443000e+02   6.3289000e+02   6.2648000e+02   6.6615000e+02   6.7627000e+02   6.3205000e+02   5.7327000e+02   6.0519000e+02   6.1866000e+02   6.3671000e+02   6.8416000e+02   6.4323000e+02   5.7836000e+02   6.0251000e+02   5.9564000e+02   6.7057000e+02   6.4109000e+02   6.3196000e+02   6.7016000e+02   6.4385000e+02   6.1903000e+02   6.6900000e+02   5.9060000e+02   6.6164000e+02   6.2816000e+02   6.7989000e+02   6.5905000e+02   6.8705000e+02   6.3999000e+02   6.9475000e+02   6.2846000e+02   6.9672000e+02   6.8758000e+02   6.5559000e+02   5.7989000e+02   6.4240000e+02   6.8595000e+02   6.7509000e+02   6.1252000e+02   5.8255000e+02   5.6808000e+02   6.1157000e+02   5.8038000e+02   6.3113000e+02   6.8991000e+02   5.8631000e+02   5.9888000e+02   6.8083000e+02   6.1593000e+02   5.9888000e+02   6.2136000e+02   6.1155000e+02   6.5729000e+02   6.4326000e+02   5.9344000e+02   6.6958000e+02   6.3036000e+02   6.6455000e+02   5.9929000e+02   6.4072000e+02   6.3321000e+02   6.6581000e+02   6.8676000e+02   6.0814000e+02   6.5618000e+02   6.3084000e+02   6.2952000e+02   6.5709000e+02   6.1822000e+02
   0.0000000e+00   2.6410000e+02   2.4369000e+02   2.7033000e+02   2.6762000e+02   2.6784000e+02   2.3653000e+02   2.4198000e+02   2.3104000e+02   2.2000000e+02   2.0775000e+02   1.9917000e+02   1.9875000e+02   2.0994000e+02   2.0642000e+02   2.5161000e+02   2.5952000e+02   2.5704000e+02   2.4048000e+02   2.4461000e+02   2.8191000e+02   2.8022000e+02   2.4923000e+02   2.4885000e+02   2.6272000e+02   2.6782000e+02   2.6536000e+02   2.6327000e+02   2.8974000e+02   2.6939000e+02   2.8382000e+02   2.5526000e+02   2.8418000e+02   2.7726000e+02   2.7757000e+02   2.6210000e+02   2.7277000e+02   2.8856000e+02   2.7016000e+02   2.6196000e+02   2.6714000e+02   2.5853000e+02   2.7942000e+02   2.7584000e+02   2.6100000e+02   2.8685000e+02   2.5840000e+02   2.7281000e+02   2.6055000e+02   2.9203000e+02   2.7880000e+02   2.9158000e+02   2.8530000e+02   2.7876000e+02   2.6290000e+02   2.5164000e+02   2.5549000e+02   2.6958000e+02   2.6523000e+02   2.8117000e+02   2.5708000e+02   2.8264000e+02   2.7201000e+02   2.8442000e+02   2.5841000e+02   2.8168000e+02   2.7271000e+02   2.9055000e+02   2.7434000e+02   2.6172000e+02   2.7115000e+02   2.8285000e+02   2.8080000e+02   2.8019000e+02   2.6472000e+02   2.6110000e+02   2.8247000e+02   2.5868000e+02   2.6336000e+02   2.4832000e+02   2.5627000e+02   2.8103000e+02   2.6187000e+02   2.5748000e+02   2.6523000e+02   2.6767000e+02   2.4922000e+02   2.5554000e+02   2.7587000e+02   2.9019000e+02   2.5691000e+02   2.6324000e+02   2.7801000e+02   2.4860000e+02   2.5973000e+02   2.8742000e+02   2.7397000e+02   2.8471000e+02   2.9277000e+02   2.7252000e+02   2.8246000e+02
   1.0000000e+00   1.5115000e+03   1.4457100e+03   1.4022600e+03   1.4793500e+03   1.5276500e+03   1.3941100e+03   1.5099700e+03   1.4638100e+03   1.4761300e+03   1.5410500e+03   1.4872000e+03   1.5535200e+03   1.5206900e+03   1.4719400e+03   1.5313400e+03   1.5140100e+03   1.4470800e+03   1.3949400e+03   1.5327200e+03   1.5251700e+03   1.5430800e+03   1.4416700e+03   1.3745400e+03   1.5125400e+03   1.5219000e+03   1.5573200e+03   1.5114900e+03   1.4899000e+03   1.4469000e+03   1.4506700e+03   1.4586300e+03   1.4493600e+03   1.4154200e+03   1.5357000e+03   1.3947500e+03   1.5241200e+03   1.4144200e+03   1.5203400e+03   1.5303600e+03   1.4121000e+03   1.4610200e+03   1.5920200e+03   1.5298800e+03   1.6368800e+03   1.4952700e+03   1.6686800e+03   1.6175000e+03   1.7154800e+03   1.6857200e+03   1.7651700e+03   1.8221600e+03   1.6118900e+03   1.7352500e+03   1.5680200e+03   1.6354100e+03   1.4654100e+03   1.4811600e+03   1.4947500e+03   1.4611400e+03   1.5756800e+03   1.5071900e+03   1.4113600e+03   1.4353500e+03   1.5324300e+03   1.3986300e+03   1.5608300e+03   1.5445100e+03   1.4325400e+03   1.5371700e+03   1.3826400e+03   1.4085200e+03   1.4975900e+03   1.5007100e+03   1.4454500e+03   1.4183300e+03   1.4358100e+03   1.3933100e+03   1.3729500e+03   1.4764200e+03   1.4979900e+03   1.3895600e+03   1.4405200e+03   1.4593600e+03   1.3805800e+03   1.4007700e+03   1.4943600e+03   1.4289700e+03   1.4274800e+03   1.4800200e+03   1.4106100e+03   1.5440600e+03   1.3849700e+03   1.5514900e+03   1.3742300e+03   1.4882500e+03   1.4796300e+03   1.4374300e+03   1.5375900e+03   1.5197300e+03   1.3853600e+03
   1.0000000e+00   5.7000000e+00   6.0300000e+00   6.1100000e+00   5.7100000e+00   6.0900000e+00   5.6700000e+00   5.9700000e+00   5.8100000e+00   5.9000000e+00   5.6600000e+00   5.7200000e+00   5.8800000e+00   6.1000000e+00   5.6200000e+00   5.8800000e+00   5.7300000e+00   5.8500000e+00   6.0800000e+00   5.6900000e+00   5.7200000e+00   5.9500000e+00   5.9300000e+00   6.0500000e+00   5.6600000e+00   5.7900000e+00   5.7000000e+00   5.7800000e+00   5.7400000e+00   5.7600000e+00   5.7300000e+00   5.9800000e+00   5.7300000e+00   5.5800000e+00   5.9800000e+00   5.6900000e+00   5.8900000e+00   5.8400000e+00   6.0700000e+00   5.9600000e+00   5.8600000e+00   5.9100000e+00   5.8700000e+00   6.1100000e+00   5.9400000e+00   5.8500000e+00   6.1100000e+00   5.8100000e+00   5.7500000e+00   5.8900000e+00   5.7000000e+00   5.9400000e+00   5.9300000e+00   5.8500000e+00   5.8100000e+00   6.3500000e+00   5.9200000e+00   6.3900000e+00   6.1400000e+00   6.3900000e+00   6.2900000e+00   6.6600000e+00   6.9600000e+00   6.7500000e+00   6.7500000e+00   6.7100000e+00   6.4800000e+00   6.5400000e+00   6.4600000e+00   6.2700000e+00   6.1000000e+00   6.2000000e+00   5.8300000e+00   5.8800000e+00   5.8400000e+00   6.1200000e+00   5.8000000e+00   5.9400000e+00   5.7000000e+00   5.7600000e+00   5.8600000e+00   5.7900000e+00   5.6000000e+00   6.1500000e+00   5.8300000e+00   5.6100000e+00   5.9700000e+00   5.8600000e+00   5.9600000e+00   5.9100000e+00   6.0300000e+00   5.7700000e+00   5.8300000e+00   5.9400000e+00   5.8900000e+00   5.9700000e+00   5.6900000e+00   5.9000000e+00   6.0700000e+00   6.0300000e+00   5.9800000e+00
   0.0000000e+00   1.2160000e+01   1.0950000e+01   1.1660000e+01   1.1850000e+01   1.1990000e+01   1.2030000e+01   1.1160000e+01   1.1160000e+01   1.1100000e+01   1.1420000e+01   1.1700000e+01   1.1330000e+01   1.2110000e+01   1.2150000e+01   1.1150000e+01   1.1220000e+01   1.1970000e+01   1.1400000e+01   1.1550000e+01   1.1540000e+01   1.0960000e+01   1.1790000e+01   1.1130000e+01   1.1930000e+01   1.1370000e+01   1.1850000e+01   1.1430000e+01   1.1310000e+01   1.1800000e+01   1.0600000e+01   1.0680000e+01   1.1060000e+01   1.0430000e+01   1.0760000e+01   9.6800000e+00   9.7200000e+00   9.3100000e+00   8.6500000e+00   9.3800000e+00   9.9800000e+00   1.0300000e+01   1.0190000e+01   1.0560000e+01   1.0840000e+01   1.0500000e+01   1.0590000e+01   1.1410000e+01   1.1580000e+01   1.1120000e+01   1.0930000e+01   1.1350000e+01   1.1020000e+01   1.1000000e+01   1.1020000e+01   1.1990000e+01   1.1490000e+01   1.1590000e+01   1.1280000e+01   1.1010000e+01   1.1840000e+01   1.1710000e+01   1.1160000e+01   1.2150000e+01   1.1590000e+01   1.1480000e+01   1.1830000e+01   1.1420000e+01   1.1340000e+01   1.2070000e+01   1.1860000e+01   1.1200000e+01   1.1480000e+01   1.1790000e+01   1.1740000e+01   1.1020000e+01   1.1690000e+01   1.1230000e+01   1.0970000e+01   1.2240000e+01   1.1660000e+01   1.1970000e+01   1.2000000e+01   1.1680000e+01   1.1720000e+01   1.1040000e+01   1.1430000e+01   1.1240000e+01   1.1490000e+01   1.1250000e+01   1.1330000e+01   1.1370000e+01   1.1020000e+01   1.1820000e+01   1.1480000e+01   1.0960000e+01   1.1850000e+01   1.1670000e+01   1.1960000e+01   1.1760000e+01   1.2010000e+01
   0.0000000e+00   3.8730000e+01   3.8740000e+01   4.0740000e+01   3.9720000e+01   4.1110000e+01   3.9480000e+01   4.1440000e+01   3.9580000e+01   3.9730000e+01   4.2860000e+01   4.1500000e+01   4.1920000e+01   4.0820000e+01   3.9560000e+01   3.8070000e+01   4.1530000e+01   3.8260000e+01   4.1060000e+01   3.8930000e+01   4.1140000e+01   4.1010000e+01   3.8330000e+01   3.9200000e+01   3.7710000e+01   3.4400000e+01   3.5810000e+01   3.3070000e+01   3.1120000e+01   3.4660000e+01   3.5200000e+01   3.5000000e+01   3.7870000e+01   3.5490000e+01   3.9550000e+01   4.0140000e+01   3.6590000e+01   4.0340000e+01   4.0100000e+01   3.9190000e+01   3.8680000e+01   3.8290000e+01   4.2360000e+01   4.1760000e+01   4.1220000e+01   4.1010000e+01   4.2690000e+01   3.9540000e+01   4.1880000e+01   3.8490000e+01   3.9430000e+01   4.1470000e+01   4.0390000e+01   3.9850000e+01   3.8180000e+01   3.9510000e+01   4.2070000e+01   4.0710000e+01   3.9920000e+01   4.1630000e+01   4.0700000e+01   4.0330000e+01   3.9650000e+01   4.2100000e+01   4.1160000e+01   3.8510000e+01   4.0780000e+01   4.2000000e+01   3.8820000e+01   4.2720000e+01   3.9390000e+01   4.1460000e+01   4.1830000e+01   4.2110000e+01   3.9400000e+01   4.0880000e+01   3.8300000e+01   4.1280000e+01   4.0050000e+01   4.2660000e+01   4.0640000e+01   4.0030000e+01   4.2150000e+01   3.8180000e+01   4.2020000e+01   4.0140000e+01   4.1440000e+01   3.8710000e+01   4.1310000e+01   3.8330000e+01   4.1970000e+01   3.8430000e+01   3.8810000e+01   3.9010000e+01   3.8590000e+01   3.8620000e+01   4.3160000e+01   3.8560000e+01   3.9960000e+01   4.2090000e+01   3.9120000e+01
   1.0000000e+00   1.5700000e+00   1.5600000e+00   1.6400000e+00   1.5800000e+00   1.5700000e+00   1.6400000e+00   1.6600000e+00   1.5800000e+00   1.6200000e+00   1.5600000e+00   1.6400000e+00   1.6800000e+00   1.6600000e+00   1.5600000e+00   1.5800000e+00   1.5800000e+00   1.6800000e+00   1.5900000e+00   1.6000000e+00   1.6500000e+00   1.5800000e+00   1.6700000e+00   1.6300000e+00   1.5400000e+00   1.6800000e+00   1.5700000e+00   1.6100000e+00   1.5900000e+00   1.6200000e+00   1.5800000e+00   1.6500000e+00   1.5400000e+00   1.5600000e+00   1.5600000e+00   1.5500000e+00   1.6500000e+00   1.7100000e+00   1.6400000e+00   1.6000000e+00   1.6500000e+00   1.6200000e+00   1.7100000e+00   1.7100000e+00   1.6100000e+00   1.7900000e+00   1.7000000e+00   1.7000000e+00   1.7300000e+00   1.8500000e+00   1.8600000e+00   2.0300000e+00   1.9700000e+00   1.9100000e+00   1.7200000e+00   1.7900000e+00   1.6600000e+00   1.8000000e+00   1.6200000e+00   1.7100000e+00   1.6600000e+00   1.6200000e+00   1.7200000e+00   1.6500000e+00   1.6100000e+00   1.7200000e+00   1.6200000e+00   1.6400000e+00   1.5900000e+00   1.5400000e+00   1.6800000e+00   1.5400000e+00   1.5500000e+00   1.7100000e+00   1.7100000e+00   1.5800000e+00   1.6400000e+00   1.6100000e+00   1.5700000e+00   1.6900000e+00   1.5700000e+00   1.5700000e+00   1.5500000e+00   1.5700000e+00   1.7000000e+00   1.6100000e+00   1.5500000e+00   1.6000000e+00   1.6700000e+00   1.5500000e+00   1.5400000e+00   1.5900000e+00   1.6700000e+00   1.5900000e+00   1.6000000e+00   1.5900000e+00   1.7000000e+00   1.5900000e+00   1.7000000e+00   1.6400000e+00   1.7000000e+00
   1.0000000e+00   4.8220000e+01   4.5710000e+01   4.1630000e+01   4.5230000e+01   4.4300000e+01   4.9940000e+01   4.2810000e+01   4.2130000e+01   4.5770000e+01   4.5020000e+01   4.5300000e+01   4.6200000e+01   4.2460000e+01   5.0470000e+01   4.1660000e+01   4.9200000e+01   4.8470000e+01   4.3780000e+01   4.1900000e+01   5.2560000e+01   4.9720000e+01   4.3110000e+01   5.0310000e+01   5.2530000e+01   5.3620000e+01   4.9270000e+01   4.4980000e+01   4.7680000e+01   5.1070000e+01   5.0990000e+01   5.7410000e+01   5.3730000e+01   5.8360000e+01   5.7860000e+01   5.9880000e+01   6.5740000e+01   6.4340000e+01   6.5220000e+01   5.4340000e+01   5.2100000e+01   5.6790000e+01   5.1070000e+01   5.3520000e+01   5.0640000e+01   5.2830000e+01   4.6020000e+01   5.1900000e+01   4.6280000e+01   4.3430000e+01   5.0860000e+01   5.2790000e+01   4.8910000e+01   5.0440000e+01   5.0380000e+01   5.0990000e+01   4.3840000e+01   4.8590000e+01   4.4670000e+01   4.1430000e+01   5.1150000e+01   4.2050000e+01   4.1900000e+01   4.4850000e+01   4.1480000e+01   4.5050000e+01   4.5570000e+01   4.4730000e+01   4.7300000e+01   4.4610000e+01   5.0570000e+01   4.4770000e+01   4.2300000e+01   4.9250000e+01   4.7740000e+01   4.8740000e+01   4.6600000e+01   4.5470000e+01   4.8420000e+01   5.2030000e+01   4.7970000e+01   4.8520000e+01   4.6060000e+01   5.0140000e+01   4.2380000e+01   5.1270000e+01   4.9780000e+01   5.1390000e+01   4.6220000e+01   4.6960000e+01   4.6430000e+01   4.9700000e+01   5.2180000e+01   4.7270000e+01   4.4510000e+01   4.7870000e+01   4.3920000e+01   4.7960000e+01   5.0910000e+01   5.0030000e+01   4.4350000e+01
   1.0000000e+00   2.7573000e+02   2.7428000e+02   2.7682000e+02   2.9856000e+02   2.9322000e+02   2.7040000e+02   2.7715000e+02   2.8209000e+02   2.7877000e+02   2.9818000e+02   2.7521000e+02   2.9955000e+02   2.9039000e+02   2.9103000e+02   2.9699000e+02   2.7694000e+02   2.8402000e+02   2.8779000e+02   2.7906000e+02   2.9468000e+02   2.7422000e+02   2.7906000e+02   2.7667000e+02   2.7279000e+02   2.8660000e+02   2.7338000e+02   2.7422000e+02   2.7542000e+02   2.8436000e+02   2.7341000e+02   2.7117000e+02   2.8957000e+02   2.8805000e+02   2.8093000e+02   2.9719000e+02   2.7378000e+02   2.9458000e+02   2.8362000e+02   2.9619000e+02   2.8081000e+02   2.8319000e+02   2.9150000e+02   2.8362000e+02   2.9105000e+02   2.7907000e+02   2.8414000e+02   2.8518000e+02   2.8537000e+02   2.9577000e+02   2.9608000e+02   2.8630000e+02   2.8646000e+02   3.0744000e+02   2.8768000e+02   2.8136000e+02   2.9568000e+02   2.9773000e+02   2.9776000e+02   3.1152000e+02   3.2424000e+02   3.1770000e+02   3.2179000e+02   3.2513000e+02   3.6066000e+02   3.4001000e+02   3.3432000e+02   3.1372000e+02   3.1404000e+02   2.9671000e+02   2.9061000e+02   2.9739000e+02   2.9550000e+02   2.8642000e+02   2.7958000e+02   2.8226000e+02   3.0732000e+02   2.9325000e+02   2.7582000e+02   2.8579000e+02   2.8464000e+02   2.7876000e+02   2.7675000e+02   2.7283000e+02   2.9229000e+02   2.8038000e+02   2.9255000e+02   2.8094000e+02   2.7468000e+02   2.8709000e+02   2.9385000e+02   2.8792000e+02   2.7910000e+02   2.8023000e+02   2.6938000e+02   2.7423000e+02   2.9181000e+02   2.9702000e+02   2.9075000e+02   2.6826000e+02   2.7290000e+02
   0.0000000e+00   2.4288970e+04   2.4782970e+04   2.3264510e+04   2.3149980e+04   2.3177150e+04   2.3642570e+04   2.1926340e+04   2.2091950e+04   2.1859140e+04   2.1424290e+04   1.9761640e+04   1.9860600e+04   1.6802100e+04   1.9992570e+04   2.1397100e+04   1.9475920e+04   2.2777530e+04   2.1435170e+04   2.3918420e+04   2.2552070e+04   2.2524240e+04   2.4109250e+04   2.3138170e+04   2.2583270e+04   2.4827750e+04   2.5003840e+04   2.3610080e+04   2.4173040e+04   2.2378110e+04   2.5265670e+04   2.4830060e+04   2.3862910e+04   2.5360580e+04   2.3905450e+04   2.4046500e+04   2.5226510e+04   2.4918250e+04   2.4609870e+04   2.3594640e+04   2.4910090e+04   2.4821040e+04   2.2529950e+04   2.2935480e+04   2.4569700e+04   2.3582520e+04   2.4850140e+04   2.5428730e+04   2.3230390e+04   2.4946200e+04   2.4381270e+04   2.4112940e+04   2.2565160e+04   2.3312240e+04   2.5307390e+04   2.4236640e+04   2.2700930e+04   2.2565210e+04   2.3737970e+04   2.2459270e+04   2.4134280e+04   2.3061410e+04   2.5481550e+04   2.2561450e+04   2.4044800e+04   2.3845430e+04   2.3137690e+04   2.5211100e+04   2.4439530e+04   2.4200410e+04   2.5294540e+04   2.3958910e+04   2.2776340e+04   2.2792260e+04   2.4294080e+04   2.2917950e+04   2.5204660e+04   2.4787050e+04   2.2674640e+04   2.3900780e+04   2.3645450e+04   2.2751540e+04   2.5270900e+04   2.2784220e+04   2.2639770e+04   2.4640890e+04   2.5296460e+04   2.2965810e+04   2.4027720e+04   2.4353860e+04   2.3521300e+04   2.4332020e+04   2.2552490e+04   2.4283380e+04   2.3194610e+04   2.4090100e+04   2.3596110e+04   2.3047650e+04   2.3939420e+04   2.2461440e+04   2.3582000e+04
   1.0000000e+00   1.8900000e+00   1.7500000e+00   1.8000000e+00   1.9000000e+00   1.8000000e+00   1.7800000e+00   1.8400000e+00   1.8700000e+00   1.7800000e+00   1.8400000e+00   1.8700000e+00   1.8400000e+00   1.8000000e+00   1.7500000e+00   1.8000000e+00   1.8200000e+00   1.9000000e+00   1.8100000e+00   1.8400000e+00   1.9100000e+00   1.8600000e+00   1.9200000e+00   1.8000000e+00   1.8000000e+00   1.8100000e+00   1.7600000e+00   1.9000000e+00   1.8000000e+00   1.9000000e+00   1.8200000e+00   1.8200000e+00   1.8800000e+00   1.8500000e+00   1.8200000e+00   1.9100000e+00   1.8100000e+00   1.9000000e+00   1.9300000e+00   1.8500000e+00   1.9200000e+00   1.8600000e+00   1.8000000e+00   1.8300000e+00   1.8300000e+00   1.9600000e+00   1.9800000e+00   1.9100000e+00   1.8800000e+00   1.8900000e+00   1.9700000e+00   2.0700000e+00   2.0200000e+00   2.0900000e+00   2.1300000e+00   2.1500000e+00   2.1100000e+00   2.0400000e+00   1.9300000e+00   1.9000000e+00   1.9900000e+00   1.9400000e+00   1.8700000e+00   1.9500000e+00   1.9600000e+00   1.9200000e+00   1.9300000e+00   1.8100000e+00   1.8500000e+00   1.8000000e+00   1.8100000e+00   1.7800000e+00   1.8200000e+00   1.9100000e+00   1.8700000e+00   1.9100000e+00   1.8600000e+00   1.9000000e+00   1.8500000e+00   1.8700000e+00   1.8700000e+00   1.9100000e+00   1.8000000e+00   1.9200000e+00   1.9000000e+00   1.8600000e+00   1.7800000e+00   1.7700000e+00   1.8800000e+00   1.8800000e+00   1.9200000e+00   1.8700000e+00   1.8000000e+00   1.9000000e+00   1.8300000e+00   1.7700000e+00   1.9200000e+00   1.7600000e+00   1.8900000e+00   1.7700000e+00   1.8100000e+00
   1.0000000e+00   2.5168900e+03   2.1657800e+03   2.2128500e+03   2.3611500e+03   2.6123200e+03   2.1724700e+03   2.5412800e+03   2.5383400e+03   2.3242800e+03   2.4219200e+03   2.5929400e+03   2.4034600e+03   2.2076700e+03   2.4674000e+03   2.4953800e+03   2.2373200e+03   2.5035800e+03   2.2620000e+03   2.2180200e+03   2.5253500e+03   2.3793300e+03   2.1531100e+03   2.3111600e+03   2.3788300e+03   2.1917300e+03   2.1707100e+03   2.6229000e+03   2.5453400e+03   2.6329700e+03   2.5118500e+03   2.3254300e+03   2.2664400e+03   2.5459400e+03   2.1537300e+03   2.3232900e+03   2.3811500e+03   2.2098700e+03   2.4264400e+03   2.6049000e+03   2.6256700e+03   2.2446600e+03   2.2087500e+03   2.2967400e+03   2.3678900e+03   2.2247600e+03   2.1749200e+03   2.6079500e+03   2.3134700e+03   2.3749400e+03   2.3018500e+03   2.2914800e+03   2.5955400e+03   2.4881400e+03   2.4219000e+03   2.4742500e+03   2.2617900e+03   2.1894600e+03   2.4424000e+03   2.6150900e+03   2.4191500e+03   2.1876300e+03   2.5231500e+03   2.6114200e+03   2.1531500e+03   2.6025200e+03   2.4284700e+03   2.4204700e+03   2.2566300e+03   2.4391500e+03   2.5103100e+03   2.5988900e+03   2.5905600e+03   2.3446300e+03   2.4163900e+03   2.6681500e+03   2.4800600e+03   2.3342900e+03   2.5825600e+03   2.4373300e+03   2.4867300e+03   2.9143500e+03   2.9288300e+03   2.7416800e+03   2.8179700e+03   3.1854800e+03   3.2827100e+03   3.1504000e+03   3.0837700e+03   3.1728700e+03   2.7906500e+03   2.9033100e+03   2.7535300e+03   2.5885300e+03   2.5064400e+03   2.6745700e+03   2.8156500e+03   2.4329200e+03   2.3884800e+03   2.3609500e+03   2.2949700e+03
   0.0000000e+00   7.7252610e+04   7.8656850e+04   7.6435820e+04   7.7991960e+04   8.0585180e+04   7.9112390e+04   7.9654420e+04   7.9064700e+04   7.0045240e+04   8.0819550e+04   7.0626060e+04   7.3934450e+04   6.9981530e+04   7.8226130e+04   7.2688700e+04   8.1101910e+04   8.0456680e+04   7.2695270e+04   7.2020620e+04   7.2661460e+04   7.7675250e+04   7.0873990e+04   8.0978330e+04   7.8184600e+04   7.1599950e+04   6.9974820e+04   7.2218890e+04   7.4730040e+04   7.1701840e+04   7.0363220e+04   7.5710430e+04   7.1234750e+04   7.2019770e+04   7.4892810e+04   7.4196920e+04   7.8295010e+04   7.5259600e+04   7.9217070e+04   7.9758320e+04   7.8544380e+04   7.1497910e+04   7.3770150e+04   7.7996050e+04   7.4143730e+04   7.9140330e+04   7.1096090e+04   7.5808980e+04   7.8038170e+04   7.8033420e+04   7.4910640e+04   7.5741460e+04   8.0975650e+04   7.2039340e+04   7.6358640e+04   7.8072330e+04   7.4855790e+04   8.0584870e+04   7.3644410e+04   6.9663500e+04   7.3408590e+04   7.6253530e+04   7.4826620e+04   7.4443250e+04   7.6202160e+04   7.9796490e+04   7.5590850e+04   7.2351480e+04   7.5537940e+04   6.9517070e+04   7.5415110e+04   7.9744430e+04   7.7814310e+04   7.8032750e+04   7.1728320e+04   6.7783080e+04   7.5238330e+04   7.5076720e+04   6.6352540e+04   6.4901790e+04   6.3694130e+04   6.9027060e+04   6.6544390e+04   6.2647540e+04   6.2187250e+04   6.3799320e+04   6.1204810e+04   5.6698430e+04   5.2757660e+04   6.4113920e+04   5.7850130e+04   6.5497770e+04   6.1959670e+04   7.1237810e+04   7.0853980e+04   6.5751640e+04   7.6025740e+04   7.0333650e+04   6.8574570e+04   7.2974400e+04   6.9225060e+04
   0.0000000e+00   6.3973480e+04   6.2913960e+04   5.6710840e+04   6.2207630e+04   5.9733650e+04   6.4672160e+04   6.3757800e+04   6.0153020e+04   5.5330130e+04   5.2554590e+04   6.0138040e+04   6.3046120e+04   5.9871780e+04   6.3127050e+04   5.5523490e+04   6.4171500e+04   6.3876710e+04   6.2013180e+04   6.3429460e+04   5.8073380e+04   6.2653330e+04   5.4771670e+04   5.2759440e+04   5.0680850e+04   5.1028170e+04   5.9237600e+04   5.5010810e+04   5.4838050e+04   5.7531600e+04   5.2989150e+04   5.1415520e+04   4.7313440e+04   5.1120980e+04   5.7547120e+04   5.1640990e+04   5.3752950e+04   4.1238780e+04   4.9413270e+04   3.8070870e+04   4.4631920e+04   3.9262650e+04   3.4674360e+04   3.3225540e+04   3.2281530e+04   4.4848370e+04   4.4590540e+04   4.6683030e+04   5.0957800e+04   5.6565810e+04   5.0790000e+04   4.5444520e+04   5.7516940e+04   5.4304690e+04   5.5809130e+04   6.0761470e+04   6.0264260e+04   5.6388640e+04   5.3644770e+04   5.5280750e+04   5.3037240e+04   5.8137880e+04   5.7309970e+04   5.4413940e+04   6.4023040e+04   6.3658500e+04   6.0033780e+04   5.3164190e+04   5.1411860e+04   6.2632130e+04   5.3282910e+04   5.2478700e+04   5.4471140e+04   5.3081610e+04   5.1427230e+04   6.0085780e+04   5.3963500e+04   5.1861670e+04   6.1816940e+04   5.2592750e+04   5.9880960e+04   5.4284410e+04   5.4601970e+04   6.5085980e+04   5.6470560e+04   5.2605840e+04   5.8538390e+04   6.3467050e+04   5.2031120e+04   5.3113130e+04   5.1856270e+04   6.0236750e+04   5.4725780e+04   5.2666100e+04   6.5118600e+04   5.2921140e+04   5.3335890e+04   5.9297110e+04   5.5929280e+04   5.2901440e+04   6.1980880e+04
   0.0000000e+00   5.9359440e+04   6.0531340e+04   5.2075410e+04   5.5273700e+04   5.6480490e+04   5.4796520e+04   5.4524610e+04   5.1059350e+04   5.5294190e+04   5.5154040e+04   6.0563180e+04   5.1677680e+04   5.5370950e+04   5.1463390e+04   5.1029310e+04   5.6704950e+04   6.0269900e+04   5.4933030e+04   5.4029400e+04   5.3203020e+04   5.1616310e+04   5.9960180e+04   5.5837100e+04   5.9697250e+04   5.4461520e+04   5.1831460e+04   5.1938510e+04   5.9255450e+04   5.5274620e+04   5.9886530e+04   5.1364590e+04   5.7343850e+04   5.2212780e+04   5.5485150e+04   5.2349320e+04   5.5034880e+04   5.8835770e+04   5.1278150e+04   5.2087640e+04   5.7965610e+04   5.4464340e+04   5.9786890e+04   5.4634260e+04   5.1421990e+04   5.1668350e+04   5.9153260e+04   5.3864820e+04   5.1136510e+04   5.3576100e+04   5.8535680e+04   5.5073510e+04   5.9783030e+04   5.6594330e+04   5.8107560e+04   5.1800130e+04   5.7474640e+04   5.8122260e+04   5.3450220e+04   5.9947210e+04   5.1046890e+04   5.2794940e+04   5.6936000e+04   5.4051210e+04   5.3011990e+04   5.8267420e+04   5.3593820e+04   5.0328890e+04   5.4923050e+04   5.5024080e+04   5.4456130e+04   5.6887930e+04   4.9223080e+04   4.9253880e+04   5.3280200e+04   4.9620070e+04   5.0271990e+04   5.4237170e+04   5.2795150e+04   5.4485460e+04   4.4098430e+04   4.9318920e+04   4.3137080e+04   4.1672960e+04   3.9676960e+04   3.7095070e+04   3.3274630e+04   4.1707530e+04   3.7763910e+04   4.0545820e+04   4.9890030e+04   4.6276340e+04   4.9127730e+04   5.2316230e+04   4.7470300e+04   5.5042540e+04   4.9310750e+04   5.4775580e+04   5.5811020e+04   5.1671050e+04   5.2898850e+04
   1.0000000e+00   1.5090000e+01   1.3830000e+01   1.2820000e+01   1.3350000e+01   1.5530000e+01   1.5280000e+01   1.5780000e+01   1.4130000e+01   1.3300000e+01   1.4900000e+01   1.4300000e+01   1.3880000e+01   1.2640000e+01   1.2660000e+01   1.3230000e+01   1.3590000e+01   1.5100000e+01   1.3280000e+01   1.4450000e+01   1.4170000e+01   1.4470000e+01   1.3450000e+01   1.4990000e+01   1.3830000e+01   1.4180000e+01   1.5620000e+01   1.5160000e+01   1.4950000e+01   1.5790000e+01   1.5660000e+01   1.3210000e+01   1.6140000e+01   1.4050000e+01   1.4270000e+01   1.4270000e+01   1.3500000e+01   1.6590000e+01   1.4110000e+01   1.6690000e+01   1.6310000e+01   1.5730000e+01   1.8170000e+01   1.7330000e+01   1.7310000e+01   1.7120000e+01   1.9160000e+01   1.9610000e+01   1.8430000e+01   1.8860000e+01   1.6670000e+01   1.5710000e+01   1.5580000e+01   1.4790000e+01   1.5020000e+01   1.4000000e+01   1.6390000e+01   1.3850000e+01   1.5650000e+01   1.3940000e+01   1.3720000e+01   1.5210000e+01   1.3900000e+01   1.3630000e+01   1.5850000e+01   1.5270000e+01   1.3960000e+01   1.5720000e+01   1.5310000e+01   1.3270000e+01   1.5220000e+01   1.3560000e+01   1.4630000e+01   1.3380000e+01   1.5270000e+01   1.5140000e+01   1.2860000e+01   1.3010000e+01   1.5080000e+01   1.3010000e+01   1.4360000e+01   1.2910000e+01   1.3620000e+01   1.5160000e+01   1.3270000e+01   1.3130000e+01   1.5440000e+01   1.2990000e+01   1.4700000e+01   1.4770000e+01   1.2660000e+01   1.4400000e+01   1.4450000e+01   1.5630000e+01   1.5410000e+01   1.4640000e+01   1.4410000e+01   1.4100000e+01   1.3100000e+01   1.3550000e+01   1.4930000e+01
   1.0000000e+00   3.8309600e+03   3.7863700e+03   4.0287900e+03   3.7153700e+03   4.0108400e+03   4.0151700e+03   3.7783800e+03   3.7633700e+03   3.7080500e+03   3.6396400e+03   4.0364000e+03   4.0142600e+03   3.7472300e+03   4.0270300e+03   4.0247800e+03   3.8745200e+03   4.0006800e+03   3.6670300e+03   3.8414900e+03   3.9495700e+03   3.7490700e+03   4.0380300e+03   3.8746400e+03   3.6767500e+03   3.9960200e+03   3.9010900e+03   4.0291000e+03   3.8890300e+03   3.6443400e+03   3.6728600e+03   3.6547900e+03   3.9739500e+03   3.6827600e+03   3.9565900e+03   3.7197600e+03   3.9445800e+03   3.8626100e+03   3.6041900e+03   3.6507700e+03   3.6601000e+03   3.6743900e+03   3.8149100e+03   3.9784200e+03   3.8530800e+03   3.6877800e+03   3.6198100e+03   3.6787400e+03   3.9061900e+03   3.7448400e+03   4.0075600e+03   3.7875400e+03   3.8020700e+03   3.7746200e+03   3.8150600e+03   3.7984400e+03   3.8770100e+03   3.6993500e+03   3.7248600e+03   3.9567700e+03   4.0420500e+03   3.6090100e+03   3.6956300e+03   3.7432900e+03   3.9446800e+03   3.9950800e+03   3.9284800e+03   3.7455100e+03   3.7368400e+03   4.0673200e+03   3.9920300e+03   3.8013700e+03   3.6867800e+03   3.7270900e+03   3.7381900e+03   4.0506100e+03   4.0075700e+03   4.0317600e+03   3.7944300e+03   3.9482400e+03   4.2138300e+03   4.0206000e+03   4.3039600e+03   4.2615200e+03   4.4792600e+03   4.5936200e+03   4.6344700e+03   4.5359200e+03   4.5258800e+03   4.3541300e+03   4.3819000e+03   4.1586700e+03   4.3130400e+03   4.0626000e+03   3.9444800e+03   4.1699800e+03   3.7638500e+03   3.8347000e+03   4.0129100e+03   3.9899900e+03   3.9915200e+03
   1.0000000e+00   2.9804970e+04   2.8125880e+04   3.0096960e+04   3.0815640e+04   2.9638470e+04   2.9733890e+04   2.9938270e+04   2.7855060e+04   2.9577430e+04   3.0784620e+04   3.0536700e+04   3.1047130e+04   3.0168220e+04   2.8944970e+04   2.8618170e+04   2.8117220e+04   3.1240780e+04   3.0974360e+04   3.0641170e+04   3.0073330e+04   3.3065880e+04   3.1648910e+04   3.2639280e+04   3.5343000e+04   3.4534000e+04   3.7114190e+04   3.4745090e+04   3.2670490e+04   3.1165620e+04   3.0272860e+04   3.1502120e+04   2.9322290e+04   3.1122440e+04   3.1083680e+04   3.1637840e+04   3.0010880e+04   3.0933330e+04   3.0304620e+04   2.9425890e+04   3.0953000e+04   2.9060750e+04   2.8414980e+04   2.9589680e+04   2.8668930e+04   2.7842960e+04   2.9179990e+04   2.9180440e+04   2.9919060e+04   2.9739490e+04   2.9346590e+04   2.7256690e+04   2.8619310e+04   2.9491490e+04   3.0750230e+04   2.9181430e+04   2.8765620e+04   2.7796240e+04   2.7798990e+04   2.8635040e+04   2.7602250e+04   2.8911570e+04   3.0367620e+04   2.9544140e+04   3.0342260e+04   2.8519850e+04   2.9314280e+04   3.0809760e+04   2.7503060e+04   2.7922850e+04   2.9370690e+04   2.8424160e+04   3.0146790e+04   2.7611540e+04   2.7791400e+04   3.0208390e+04   2.7319850e+04   2.8523480e+04   2.8552290e+04   3.0588120e+04   3.0734490e+04   2.8979880e+04   2.7933540e+04   2.8951810e+04   2.8994760e+04   2.9651900e+04   2.9678270e+04   2.7127700e+04   2.8875630e+04   2.8076840e+04   2.7595030e+04   2.7770970e+04   2.8137140e+04   2.7311920e+04   2.9298870e+04   2.9609840e+04   2.8729900e+04   2.8292660e+04   3.0337030e+04   2.7262060e+04   3.0773310e+04
   1.0000000e+00   2.0136000e+03   1.7902700e+03   1.8474200e+03   1.9214400e+03   1.9890800e+03   1.8694400e+03   1.9268800e+03   2.0640500e+03   1.9196100e+03   1.8587300e+03   1.8560400e+03   2.0981100e+03   1.9406700e+03   1.9074000e+03   2.0711100e+03   1.8165100e+03   1.8399000e+03   1.8667300e+03   1.8372400e+03   1.9941600e+03   1.7082300e+03   2.0224700e+03   1.8101400e+03   1.9796500e+03   1.7528600e+03   1.9313900e+03   1.7395100e+03   1.7107900e+03   1.9819700e+03   1.7511400e+03   1.9832700e+03   2.0429000e+03   1.7450900e+03   2.0011900e+03   2.0756500e+03   1.9350600e+03   1.9185000e+03   2.0659000e+03   2.0469700e+03   2.0524500e+03   1.9126000e+03   1.9854400e+03   1.9023300e+03   1.8480000e+03   1.9960200e+03   1.7082000e+03   1.7481700e+03   1.7508000e+03   1.8510900e+03   1.7400200e+03   2.0703000e+03   1.9563900e+03   1.7464900e+03   1.7174900e+03   1.9391400e+03   2.0055300e+03   1.8785700e+03   2.0861500e+03   2.0786700e+03   1.7621900e+03   1.7844600e+03   1.9477200e+03   1.8911700e+03   2.0315900e+03   2.0827400e+03   1.8391200e+03   2.0563900e+03   1.9873300e+03   1.8305600e+03   2.0026600e+03   1.8459600e+03   2.0489600e+03   2.0022000e+03   2.2133800e+03   2.1421700e+03   1.9828900e+03   2.2373400e+03   2.2177700e+03   2.1210000e+03   2.1763700e+03   2.5839200e+03   2.5532700e+03   2.5956500e+03   2.7594300e+03   2.4166100e+03   2.4187200e+03   2.4063800e+03   2.1080800e+03   1.9557200e+03   2.2591500e+03   2.1296500e+03   1.8289300e+03   1.9284600e+03   2.0932700e+03   2.0807900e+03   2.1345400e+03   2.0743600e+03   1.8139900e+03   2.0318400e+03   1.8716300e+03
   0.0000000e+00   2.2413400e+03   2.2389100e+03   2.0050400e+03   1.8719600e+03   2.3591700e+03   2.3075100e+03   2.1602100e+03   1.9310800e+03   2.0032200e+03   2.0390700e+03   2.3609300e+03   2.1409800e+03   2.1186200e+03   1.8915900e+03   2.1044500e+03   1.9000600e+03   2.2124900e+03   2.3785000e+03   1.9074800e+03   2.2821400e+03   1.8873900e+03   2.1038700e+03   2.0393500e+03   2.0947700e+03   2.3460700e+03   2.1511400e+03   2.0665600e+03   2.1658600e+03   2.2644900e+03   2.3334400e+03   2.1883400e+03   1.9829900e+03   1.9313700e+03   2.2732400e+03   2.3320600e+03   1.8770700e+03   2.1837500e+03   1.9347400e+03   1.9361700e+03   2.3323900e+03   2.1834600e+03   2.0495300e+03   1.8729600e+03   2.0047000e+03   1.9905500e+03   2.2439000e+03   1.9990800e+03   2.2417700e+03   2.0735700e+03   1.8823200e+03   2.1172600e+03   2.0141500e+03   2.2231800e+03   2.2983500e+03   2.0283700e+03   1.9604100e+03   1.9345500e+03   1.7182300e+03   1.6868700e+03   1.8823300e+03   1.4894800e+03   1.6529800e+03   1.2912800e+03   1.0661000e+03   1.5240600e+03   1.3934100e+03   1.7029800e+03   1.9367700e+03   2.0294300e+03   1.9310100e+03   1.9652400e+03   2.0201100e+03   2.1929700e+03   1.8769000e+03   2.2599700e+03   2.1231200e+03   2.0931900e+03   2.1596600e+03   2.3514800e+03   2.2931800e+03   1.9441300e+03   2.1665100e+03   1.9229400e+03   2.3699800e+03   2.3670200e+03   2.0176600e+03   2.3681400e+03   2.0867200e+03   1.9016100e+03   2.1994500e+03   2.0666200e+03   2.1425800e+03   1.9125200e+03   2.2998500e+03   2.3275800e+03   1.8856900e+03   2.2546200e+03   2.3571000e+03   2.1869700e+03   1.9911600e+03
   1.0000000e+00   7.9640000e+01   8.1020000e+01   7.6730000e+01   6.9110000e+01   7.7510000e+01   7.8350000e+01   6.8290000e+01   7.2260000e+01   7.8670000e+01   7.3730000e+01   8.2300000e+01   7.4610000e+01   7.9880000e+01   7.3220000e+01   7.6690000e+01   7.9100000e+01   7.9940000e+01   6.9020000e+01   8.3270000e+01   7.7610000e+01   7.7570000e+01   7.5980000e+01   7.3920000e+01   7.3830000e+01   7.9360000e+01   7.0920000e+01   7.5420000e+01   7.0680000e+01   8.4500000e+01   7.3170000e+01   8.6170000e+01   7.6190000e+01   8.0810000e+01   7.9780000e+01   9.0730000e+01   8.7970000e+01   1.0297000e+02   1.0839000e+02   1.0609000e+02   9.7670000e+01   8.5840000e+01   9.0200000e+01   8.8660000e+01   7.8420000e+01   7.6870000e+01   7.5090000e+01   7.8260000e+01   7.0640000e+01   7.6900000e+01   7.0260000e+01   8.3150000e+01   7.3810000e+01   7.4600000e+01   8.2590000e+01   7.5080000e+01   7.3630000e+01   8.2220000e+01   7.3490000e+01   7.1200000e+01   7.8490000e+01   7.7450000e+01   7.5000000e+01   8.1410000e+01   8.1760000e+01   7.1040000e+01   7.8820000e+01   8.0760000e+01   7.7060000e+01   8.3530000e+01   7.7390000e+01   6.8490000e+01   7.2150000e+01   7.4880000e+01   8.3240000e+01   7.2990000e+01   8.0390000e+01   7.3930000e+01   8.1890000e+01   8.0750000e+01   8.1590000e+01   7.8450000e+01   7.7550000e+01   7.1770000e+01   7.3050000e+01   7.0100000e+01   6.8390000e+01   7.6850000e+01   6.9340000e+01   6.8350000e+01   8.1640000e+01   8.3570000e+01   7.9220000e+01   6.9630000e+01   7.1410000e+01   6.8510000e+01   6.8690000e+01   7.4230000e+01   7.1260000e+01   7.4090000e+01   7.7320000e+01
   1.0000000e+00   3.2203000e+02   3.2849000e+02   3.1519000e+02   3.1551000e+02   3.2735000e+02   3.0159000e+02   3.2416000e+02   3.0280000e+02   3.6804000e+02   3.0561000e+02   3.5962000e+02   3.2853000e+02   3.3596000e+02   3.1034000e+02   3.1426000e+02   3.5962000e+02   4.0423000e+02   4.0403000e+02   3.4989000e+02   3.6339000e+02   3.8123000e+02   4.2709000e+02   4.7479000e+02   4.9142000e+02   4.7723000e+02   4.6393000e+02   4.4320000e+02   4.2937000e+02   3.8327000e+02   3.9945000e+02   3.8116000e+02   3.3838000e+02   3.2478000e+02   3.5279000e+02   3.7301000e+02   3.6877000e+02   3.6060000e+02   3.4786000e+02   2.9994000e+02   3.3874000e+02   3.3390000e+02   3.1948000e+02   3.2597000e+02   3.3648000e+02   2.9969000e+02   3.2200000e+02   3.4148000e+02   3.1086000e+02   3.4166000e+02   3.3511000e+02   2.9741000e+02   3.5588000e+02   2.9405000e+02   3.5862000e+02   2.8853000e+02   3.4389000e+02   2.9251000e+02   3.1807000e+02   3.0904000e+02   3.6368000e+02   3.0454000e+02   3.1520000e+02   3.1561000e+02   3.1491000e+02   3.2879000e+02   3.6186000e+02   2.8811000e+02   2.9869000e+02   2.9468000e+02   3.3909000e+02   3.1129000e+02   2.9759000e+02   2.9506000e+02   3.1158000e+02   3.5609000e+02   3.6463000e+02   3.4155000e+02   2.9084000e+02   3.1868000e+02   3.4471000e+02   3.0512000e+02   2.9526000e+02   3.1208000e+02   3.0225000e+02   3.0474000e+02   3.0650000e+02   3.0466000e+02   3.0811000e+02   3.1599000e+02   3.2543000e+02   3.6045000e+02   3.4685000e+02   3.4207000e+02   3.4172000e+02   3.3836000e+02   3.5027000e+02   2.9288000e+02   3.1508000e+02   3.3589000e+02   3.0274000e+02
[truncated: 1,560,406 more chars]
