# Supplementary material for: A pre-averaged pseudo nearest neighbor classifier
Source: PeerJ Comput Sci. 2024 Aug 13;10:e2247. doi: 10.7717/peerj-cs.2247 (PMC11419614; doi:10.7717/peerj-cs.2247)
Supplement: Supplemental Information 2 [file peerj-cs-10-2247-s002.zip › dataset/mammographic.dat]

5 67 3 5 3 1
5 58 4 5 3 1
4 28 1 1 3 0
5 57 1 5 3 1
5 76 1 4 3 1
3 42 2 1 3 1
4 36 3 1 2 0
4 60 2 1 2 0
4 54 1 1 3 0
3 52 3 4 3 0
4 59 2 1 3 1
4 54 1 1 3 1
5 56 4 3 1 1
5 42 4 4 3 1
4 59 2 4 3 1
5 75 4 5 3 1
5 45 4 5 3 1
5 55 4 4 3 0
4 46 1 5 2 0
5 54 4 4 3 1
5 57 4 4 3 1
4 39 1 1 2 0
4 81 1 1 3 0
4 60 2 1 3 0
5 67 3 4 2 1
4 55 3 4 2 0
4 78 1 1 1 0
4 50 1 1 3 0
5 62 3 5 2 1
5 64 4 5 3 1
5 67 4 5 3 1
4 74 2 1 2 0
5 80 3 5 3 1
4 49 2 1 1 0
5 52 4 3 3 1
5 60 4 3 3 1
4 57 2 5 3 0
5 74 4 4 3 1
4 49 1 1 3 0
4 45 2 1 3 0
4 64 2 1 3 0
4 73 2 1 2 0
5 68 4 3 3 1
5 52 4 5 3 0
5 66 4 4 3 1
4 25 1 1 3 0
5 74 1 1 2 1
4 64 1 1 3 0
5 60 4 3 2 1
5 67 2 4 1 0
4 67 4 5 3 0
5 44 4 4 2 1
3 68 1 1 3 1
5 58 4 4 3 1
5 62 1 5 3 1
4 73 3 4 3 1
4 80 4 4 3 1
5 59 2 1 3 1
5 54 4 4 3 1
5 62 4 4 3 0
4 33 2 1 3 0
4 57 1 1 3 0
4 45 4 4 3 0
5 71 4 4 3 1
5 59 4 4 2 0
4 56 1 1 3 0
4 57 2 1 2 0
5 55 3 4 3 1
5 84 4 5 3 0
5 51 4 4 3 1
4 24 2 1 2 0
4 66 1 1 3 0
5 33 4 4 3 0
4 59 4 3 2 0
5 40 4 5 3 1
5 67 4 4 3 1
5 75 4 3 3 1
5 86 4 4 3 0
5 66 4 4 3 1
5 46 4 5 3 1
4 59 4 4 3 1
5 65 4 4 3 1
4 53 1 1 3 0
5 67 3 5 3 1
5 80 4 5 3 1
4 55 2 1 3 0
4 47 1 1 2 0
5 62 4 5 3 1
5 63 4 4 3 1
4 71 4 4 3 1
4 41 1 1 3 0
5 57 4 4 4 1
5 71 4 4 4 1
4 66 1 1 3 0
4 47 2 4 2 0
3 34 4 4 3 0
4 59 3 4 3 0
5 67 4 4 3 1
4 41 2 1 3 0
4 23 3 1 3 0
4 42 2 1 3 0
5 87 4 5 3 1
4 68 1 1 3 1
4 64 1 1 3 0
5 54 3 5 3 1
5 86 4 5 3 1
4 21 2 1 3 0
4 53 4 4 3 0
4 44 4 4 3 0
4 54 1 1 3 0
5 63 4 5 3 1
4 45 2 1 2 0
5 71 4 5 3 0
5 49 4 4 3 1
4 49 4 4 3 0
5 66 4 4 4 0
4 19 1 1 3 0
4 35 1 1 2 0
5 74 4 5 3 1
5 37 4 4 3 1
5 81 3 4 3 1
5 59 4 4 3 1
4 34 1 1 3 0
5 79 4 3 3 1
5 60 3 1 3 0
4 41 1 1 3 1
4 50 1 1 3 0
5 85 4 4 3 1
4 46 1 1 3 0
5 66 4 4 3 1
4 73 3 1 2 0
4 55 1 1 3 0
4 49 2 1 3 0
3 49 4 4 3 0
4 51 4 5 3 1
2 48 4 4 3 0
4 58 4 5 3 0
5 72 4 5 3 1
4 46 2 3 3 0
4 43 4 3 3 1
4 46 1 1 1 0
4 69 3 1 3 0
5 43 2 1 3 1
5 76 4 5 3 1
4 46 1 1 3 0
4 59 2 4 3 0
4 57 1 1 3 0
3 45 2 1 3 0
3 43 2 1 3 0
4 45 2 1 3 0
5 57 4 5 3 1
5 79 4 4 3 1
5 54 2 1 3 1
4 40 3 4 3 0
5 63 4 4 3 1
4 52 2 1 3 0
4 38 1 1 3 0
3 72 4 3 3 0
5 80 4 3 3 1
5 76 4 3 3 1
4 62 3 1 3 0
5 64 4 5 3 1
5 42 4 5 3 0
4 64 4 5 3 0
4 63 4 4 3 1
4 24 2 1 2 0
5 72 4 4 3 1
4 63 2 1 3 0
4 46 1 1 3 0
3 33 1 1 3 0
5 76 4 4 3 1
4 36 2 3 3 0
4 40 2 1 3 0
5 58 1 5 3 1
4 43 2 1 3 0
3 42 1 1 3 0
4 32 1 1 3 0
5 57 4 4 2 1
4 37 1 1 3 0
4 70 4 4 3 1
5 56 4 2 3 1
5 73 4 4 3 1
5 77 4 5 3 1
5 67 4 4 1 1
5 71 4 3 3 1
5 65 4 4 3 1
4 43 1 1 3 0
4 49 2 1 3 0
5 76 4 2 3 1
4 55 4 4 3 0
5 72 4 5 3 1
3 53 4 3 3 0
5 75 4 4 3 1
5 61 4 5 3 1
5 67 4 4 3 1
5 55 4 2 3 1
5 66 4 4 3 1
2 76 1 1 2 0
4 57 4 4 3 1
5 71 3 1 3 0
5 70 4 5 3 1
4 63 2 1 3 0
5 40 1 4 3 1
4 41 1 1 3 0
4 47 2 1 2 0
4 68 1 1 3 1
4 64 4 3 3 1
4 73 4 3 3 0
4 39 4 3 3 0
5 55 4 5 4 1
5 53 3 4 4 0
5 66 4 4 3 1
4 43 3 1 2 0
5 44 4 5 3 1
4 77 4 4 3 1
4 62 2 4 3 0
5 80 4 4 3 1
4 33 4 4 3 0
4 50 4 5 3 1
5 46 4 4 3 1
5 49 4 5 3 1
4 53 1 1 3 0
3 46 2 1 2 0
4 57 1 1 3 0
4 54 3 1 3 0
2 49 2 1 2 0
4 47 3 1 3 0
4 40 1 1 3 0
4 45 1 1 3 0
4 50 4 5 3 1
5 54 4 4 3 1
4 67 4 1 3 1
4 77 4 4 3 1
4 66 4 3 3 0
4 36 2 3 3 0
4 69 4 4 3 0
4 48 1 1 3 0
4 64 4 4 3 1
4 71 4 2 3 1
5 60 4 3 3 1
4 24 1 1 3 0
5 34 4 5 2 1
4 79 1 1 2 0
4 45 1 1 3 0
4 37 2 1 2 0
4 42 1 1 2 0
4 72 4 4 3 1
5 60 4 5 3 1
5 85 3 5 3 1
4 51 1 1 3 0
5 54 4 5 3 1
5 55 4 3 3 1
4 64 4 4 3 0
5 67 4 5 3 1
5 75 4 3 3 1
5 87 4 4 3 1
4 46 4 4 3 1
55 46 4 3 3 1
5 61 1 1 3 1
4 44 1 4 3 0
4 32 1 1 3 0
4 62 1 1 3 0
5 59 4 5 3 1
4 61 4 1 3 0
5 78 4 4 3 1
5 42 4 5 3 0
4 45 1 2 3 0
5 34 2 1 3 1
4 27 3 1 3 0
4 43 1 1 3 0
5 83 4 4 3 1
4 36 2 1 3 0
4 37 2 1 3 0
4 56 3 1 3 1
5 55 4 4 3 1
4 88 4 4 3 1
5 71 4 4 3 1
4 41 2 1 3 0
5 49 4 4 3 1
3 51 1 1 4 0
4 39 1 3 3 0
4 46 2 1 3 0
5 52 4 4 3 1
5 58 4 4 3 1
4 67 4 5 3 1
5 80 4 4 3 1
4 45 1 1 3 0
5 68 4 4 3 1
4 44 2 3 3 0
5 74 4 3 3 1
5 55 4 5 3 0
4 49 4 4 3 1
4 49 1 1 3 0
5 50 4 3 3 1
5 52 3 5 3 1
4 45 1 1 3 0
4 66 1 1 3 0
4 68 4 4 3 1
4 72 2 1 3 0
5 74 4 4 3 1
5 58 4 4 3 1
4 77 2 3 3 0
4 49 3 1 3 0
5 60 4 3 3 1
5 69 4 3 3 1
4 53 2 1 3 0
3 46 3 4 3 0
5 74 4 4 3 1
4 58 1 1 3 0
5 68 4 4 3 1
5 46 4 3 3 0
5 61 2 4 3 1
5 70 4 3 3 1
5 37 4 4 3 1
3 65 4 5 3 1
4 67 4 4 3 0
5 69 3 4 3 0
5 76 4 4 3 1
4 65 4 3 3 0
5 72 4 2 3 1
4 62 4 2 3 0
5 42 4 4 3 1
5 66 4 3 3 1
5 48 4 4 3 1
4 35 1 1 3 0
5 60 4 4 3 1
5 67 4 2 3 1
5 78 4 4 3 1
4 66 1 1 3 1
4 48 1 1 3 0
4 31 1 1 3 0
5 43 4 3 3 1
5 72 2 4 3 0
5 66 1 1 3 1
4 56 4 4 3 0
5 58 4 5 3 1
5 33 2 4 3 1
4 37 1 1 3 0
5 36 4 3 3 1
4 39 2 3 3 0
4 39 4 4 3 1
5 83 4 4 3 1
4 68 4 5 3 1
5 63 3 4 3 1
5 78 4 4 3 1
4 38 2 3 3 0
5 46 4 3 3 1
5 60 4 4 3 1
5 56 2 3 3 1
4 33 1 1 3 0
4 69 1 5 3 1
5 66 1 4 3 1
4 72 1 3 3 0
4 29 1 1 3 0
5 54 4 5 3 1
5 80 4 4 3 1
5 68 4 3 3 1
4 35 2 1 3 0
4 50 1 1 3 0
4 32 4 3 3 0
0 69 4 5 3 1
4 71 4 5 3 1
5 87 4 5 3 1
4 64 1 1 3 0
5 55 4 5 3 1
4 18 1 1 3 0
4 53 1 1 3 0
5 84 4 5 3 1
5 80 4 3 3 1
4 32 1 1 3 0
5 77 3 4 3 1
4 38 1 1 3 0
5 54 4 5 3 1
4 63 1 1 3 0
4 61 1 1 3 0
4 52 1 1 3 0
4 36 1 1 3 0
4 59 1 1 3 0
5 51 4 4 2 1
4 36 1 1 3 0
5 40 4 3 3 1
4 49 1 1 3 0
4 37 2 3 3 0
4 46 1 1 3 0
4 63 1 1 3 0
4 28 2 1 3 0
4 47 2 1 3 0
4 42 2 1 3 1
5 44 4 5 3 1
4 49 4 4 3 0
5 47 4 5 3 1
5 52 4 5 3 1
4 53 1 1 3 1
5 83 3 3 3 1
5 63 4 4 3 1
4 54 1 1 3 0
4 50 4 4 3 0
5 80 4 5 3 1
5 45 2 4 3 0
4 28 2 1 3 0
4 31 1 1 3 0
4 41 2 1 3 0
4 21 3 1 3 0
5 44 3 4 3 1
5 49 4 4 3 1
5 71 4 5 3 1
5 75 4 5 3 1
4 38 2 1 3 0
4 60 1 3 3 0
5 87 4 5 3 1
4 70 4 4 3 1
5 55 4 5 3 1
3 21 1 1 3 0
4 50 1 1 3 0
5 76 4 5 3 1
4 23 1 1 3 0
5 73 4 5 3 1
4 38 2 3 3 0
2 57 1 1 3 0
5 65 4 5 3 1
5 67 2 4 3 1
5 61 2 4 3 1
5 56 4 4 3 0
5 71 2 4 3 1
4 49 2 2 3 0
4 44 2 1 3 0
0 58 4 4 3 0
4 27 2 1 3 0
5 73 4 5 3 1
4 34 2 1 3 0
4 50 2 1 3 1
4 62 2 1 3 0
3 21 3 1 3 0
4 36 3 1 3 0
4 45 2 1 3 1
5 67 4 5 3 1
4 21 1 1 3 0
4 57 2 1 3 0
5 66 4 5 3 1
4 71 4 4 3 1
5 69 3 4 3 1
6 80 4 5 3 1
3 27 2 1 3 0
4 38 2 1 3 0
4 23 2 1 3 0
4 46 4 3 3 0
4 61 2 3 3 0
5 65 4 5 3 1
4 60 4 3 3 0
5 83 4 5 3 1
5 40 4 4 3 1
4 53 3 4 3 0
4 76 4 4 3 0
5 79 1 4 3 1
5 38 2 4 3 1
4 61 3 4 3 0
4 56 2 1 3 0
4 44 2 1 3 0
4 66 3 3 3 0
4 50 3 3 3 0
4 46 1 1 3 0
4 39 1 1 3 0
5 55 4 5 3 1
4 40 2 1 3 0
4 26 1 1 3 0
5 84 3 2 3 1
4 41 2 2 3 0
4 63 1 1 3 0
4 49 1 1 3 0
4 56 2 2 3 1
5 65 4 4 3 0
4 54 1 1 3 0
4 36 1 1 3 0
5 49 4 4 3 0
4 59 4 4 3 1
5 75 4 4 3 1
5 59 4 2 3 0
5 59 4 4 3 1
4 28 4 4 3 1
5 53 4 5 3 0
5 57 4 4 3 0
5 77 4 3 4 0
5 85 4 3 3 1
4 59 4 4 3 0
5 59 1 5 3 1
4 65 3 3 3 1
4 54 2 1 3 0
5 46 4 5 3 1
4 63 4 4 3 1
4 53 1 1 3 1
4 56 1 1 3 0
5 66 4 4 3 1
5 66 4 5 3 1
4 55 1 1 3 0
4 44 1 1 3 0
5 86 3 4 3 1
5 47 4 5 3 1
5 59 4 5 3 1
5 66 4 5 3 0
5 61 4 3 3 1
4 69 1 1 3 0
5 93 1 5 3 1
4 39 1 3 3 0
5 44 4 5 3 1
4 45 2 2 3 0
4 51 3 4 3 0
4 56 2 4 3 0
4 66 4 4 3 0
5 61 4 5 3 1
4 64 3 3 3 1
5 57 2 4 3 0
5 79 4 4 3 1
4 44 4 1 1 0
4 31 2 1 3 0
4 63 4 4 3 0
4 64 1 1 3 0
5 47 4 5 3 0
5 68 4 5 3 1
4 30 1 1 3 0
5 43 4 5 3 1
4 56 1 1 3 0
4 46 2 1 3 0
4 67 2 1 3 0
5 52 4 5 3 1
4 67 4 4 3 1
4 47 2 1 3 0
5 58 4 5 3 1
4 28 2 1 3 0
4 43 1 1 3 0
4 57 2 4 3 0
5 68 4 5 3 1
4 64 2 4 3 0
4 64 2 4 3 0
5 62 4 4 3 1
4 38 4 1 3 0
5 68 4 4 3 1
4 41 2 1 3 0
4 35 2 1 3 1
4 68 2 1 3 0
5 55 4 4 3 1
5 67 4 4 3 1
4 51 4 3 3 0
2 40 1 1 3 0
5 73 4 4 3 1
5 59 4 3 3 1
6 60 3 5 3 1
5 54 4 3 3 0
4 56 1 1 3 0
5 53 4 5 3 1
4 54 2 4 3 0
5 79 1 4 3 1
5 67 4 3 3 1
5 64 3 3 3 1
4 70 1 2 3 1
5 55 4 3 3 1
5 65 3 3 3 1
5 45 4 2 3 1
5 49 1 1 3 1
4 24 2 1 3 0
4 52 1 1 3 0
4 50 2 1 3 0
4 35 1 1 3 0
5 64 4 3 3 1
5 40 4 1 1 1
5 66 4 4 3 1
4 64 4 4 3 1
5 52 4 3 3 1
5 43 1 4 3 1
4 56 4 4 3 0
6 51 4 4 3 1
4 79 4 4 3 1
4 22 2 1 3 0
4 73 2 1 3 0
4 53 3 4 3 0
4 59 2 1 3 1
4 46 4 4 2 0
5 66 4 4 3 1
4 50 4 3 3 1
4 58 1 1 3 1
4 55 1 1 3 0
4 62 2 4 3 1
4 60 1 1 3 0
5 57 4 3 3 1
4 57 1 1 3 0
6 41 2 1 3 0
4 71 2 1 3 1
4 32 2 1 3 0
4 57 2 1 3 0
4 19 1 1 3 0
4 62 2 4 3 1
5 67 4 5 3 1
4 50 4 5 3 0
4 65 2 3 2 0
4 40 2 4 2 0
6 71 4 4 3 1
6 68 4 3 3 1
4 68 1 1 3 0
4 29 1 1 3 0
4 53 2 1 3 0
5 66 4 4 3 1
5 76 4 4 3 1
4 58 2 1 2 0
5 96 3 4 3 1
5 70 4 4 3 1
4 34 2 1 3 0
4 59 2 1 3 0
4 45 3 1 3 1
5 65 4 4 3 1
4 59 1 1 3 0
4 21 2 1 3 0
3 43 2 1 3 0
4 53 1 1 3 0
4 65 2 1 3 0
4 64 2 4 3 1
4 53 4 4 3 0
4 51 1 1 3 0
4 59 2 4 3 0
4 56 2 1 3 0
4 60 2 1 3 0
4 22 1 1 3 0
4 25 2 1 3 0
5 69 4 4 3 1
4 58 2 1 3 0
5 62 4 3 3 1
4 56 4 4 3 0
4 64 1 1 3 0
4 32 2 1 3 0
5 59 4 4 2 1
4 52 1 1 3 0
4 63 4 4 3 0
5 67 4 4 3 1
5 61 4 4 3 1
5 59 4 5 3 1
5 52 4 3 3 1
4 35 4 4 3 0
5 77 3 3 3 1
5 71 4 3 3 1
5 63 4 3 3 1
4 38 2 1 2 0
5 72 4 3 3 1
4 76 4 3 3 1
4 53 3 3 3 0
4 67 4 5 3 0
5 69 2 4 3 1
4 54 1 1 3 0
2 35 2 1 2 0
5 68 4 3 3 1
4 68 4 4 3 0
4 67 2 4 3 1
3 39 1 1 3 0
4 44 2 1 3 0
4 33 1 1 3 0
4 58 1 1 3 0
4 31 1 1 3 0
3 23 1 1 3 0
5 56 4 5 3 1
4 69 2 1 3 1
6 63 1 1 3 0
4 65 1 1 3 1
4 44 2 1 2 0
4 62 3 3 3 1
4 67 4 4 3 1
4 56 2 1 3 0
4 52 3 4 3 0
4 43 1 1 3 1
4 41 4 3 2 1
4 42 3 4 2 0
3 46 1 1 3 0
5 55 4 4 3 1
5 58 4 4 2 1
5 87 4 4 3 1
4 66 2 1 3 0
0 72 4 3 3 1
5 60 4 3 3 1
5 83 4 4 2 1
4 31 2 1 3 0
4 53 2 1 3 0
4 64 2 3 3 0
5 31 4 4 2 1
5 62 4 4 2 1
4 56 2 1 3 0
5 58 4 4 3 1
4 67 1 4 3 0
5 75 4 5 3 1
5 65 3 4 3 1
5 74 3 2 3 1
4 59 2 1 3 0
4 57 4 4 4 1
4 76 3 2 3 0
4 63 1 4 3 0
4 44 1 1 3 0
4 42 3 1 2 0
5 65 4 3 3 1
4 70 2 1 3 0
4 48 1 1 3 0
4 74 1 1 1 1
4 63 1 1 3 0
5 60 4 4 3 1
5 86 4 3 3 1
4 27 1 1 3 0
4 71 4 5 2 1
5 85 4 4 3 1
4 51 3 3 3 0
6 72 4 3 3 1
5 52 4 4 3 1
4 66 2 1 3 0
5 71 4 5 3 1
4 42 2 1 3 0
4 64 4 4 2 1
4 41 2 2 3 0
4 50 2 1 3 0
4 30 1 1 3 0
4 67 1 1 3 0
5 62 4 4 3 1
4 46 2 1 2 0
4 35 1 1 3 0
4 53 1 1 2 0
4 59 2 1 3 0
4 19 3 1 3 0
5 86 2 1 3 1
4 72 2 1 3 0
4 37 2 1 2 0
4 46 3 1 3 1
4 45 1 1 3 0
4 48 4 5 3 0
4 58 4 4 3 1
4 42 1 1 3 0
4 56 2 4 3 1
4 47 2 1 3 0
4 49 4 4 3 1
5 76 2 5 3 1
5 62 4 5 3 1
5 64 4 4 3 1
5 53 4 3 3 1
4 70 4 2 2 1
5 55 4 4 3 1
4 34 4 4 3 0
5 76 4 4 3 1
4 39 1 1 3 0
2 23 1 1 3 0
4 19 1 1 3 0
5 65 4 5 3 1
4 57 2 1 3 0
5 41 4 4 3 1
4 36 4 5 3 1
4 62 3 3 3 0
4 69 2 1 3 0
4 41 3 1 3 0
3 51 2 4 3 0
5 50 3 2 3 1
4 47 4 4 3 0
4 54 4 5 3 1
5 52 4 4 3 1
4 30 1 1 3 0
3 48 4 4 3 1
4 65 2 4 3 1
4 50 1 1 3 0
5 65 4 5 3 1
5 66 4 3 3 1
6 41 3 3 2 1
5 72 3 2 3 1
4 42 1 1 1 1
4 80 4 4 3 1
0 45 2 4 3 0
4 41 1 1 3 0
4 72 3 3 3 1
4 60 4 5 3 0
5 67 4 3 3 1
4 55 2 1 3 0
4 61 3 4 3 1
4 55 3 4 3 1
4 52 4 4 3 1
4 42 1 1 3 0
5 63 4 4 3 1
4 62 4 5 3 1
4 46 1 1 3 0
4 65 2 1 3 0
4 57 3 3 3 1
4 66 4 5 3 1
4 45 1 1 3 0
4 77 4 5 3 1
4 35 1 1 3 0
4 50 4 5 3 1
4 57 4 4 3 0
4 74 3 1 3 1
4 59 4 5 3 0
4 51 1 1 3 0
4 42 3 4 3 1
4 35 2 4 3 0
4 42 1 1 3 0
4 43 2 1 3 0
4 62 4 4 3 1
4 27 2 1 3 0
4 57 4 4 3 1
4 59 2 1 3 0
5 40 3 2 3 1
4 20 1 1 3 0
5 74 4 3 3 1
4 22 1 1 3 0
4 57 4 3 3 0
4 57 4 3 3 1
4 55 2 1 2 0
4 62 2 1 3 0
4 54 1 1 3 0
4 71 1 1 3 1
4 65 3 3 3 0
4 68 4 4 3 0
4 64 1 1 3 0
4 54 2 4 3 0
4 48 4 4 3 1
4 58 4 3 3 0
5 58 3 4 3 1
4 70 1 1 1 0
5 70 1 4 3 1
4 59 2 1 3 0
4 57 2 4 3 0
4 53 4 5 3 0
4 54 4 4 3 1
4 53 2 1 3 0
0 71 4 4 3 1
5 67 4 5 3 1
4 68 4 4 3 1
4 56 2 4 3 0
4 35 2 1 3 0
4 52 4 4 3 1
4 47 2 1 3 0
4 56 4 5 3 1
4 64 4 5 3 0
5 66 4 5 3 1
4 62 3 3 3 0
