# Supplementary material for: A pre-averaged pseudo nearest neighbor classifier
Source: PeerJ Comput Sci. 2024 Aug 13;10:e2247. doi: 10.7717/peerj-cs.2247 (PMC11419614; doi:10.7717/peerj-cs.2247)
Supplement: Supplemental Information 2 [file peerj-cs-10-2247-s002.zip › dataset/musk-1.data]

   1.0000000e+00   4.2000000e+01  -1.9800000e+02  -1.0900000e+02  -7.5000000e+01  -1.1700000e+02   1.1000000e+01   2.3000000e+01  -8.8000000e+01  -2.8000000e+01  -2.7000000e+01  -2.3200000e+02  -2.1200000e+02  -6.6000000e+01  -2.8600000e+02  -2.8700000e+02  -3.0000000e+02  -5.7000000e+01  -7.5000000e+01  -1.9200000e+02  -1.8400000e+02  -6.6000000e+01  -1.8000000e+01  -5.0000000e+01   1.1100000e+02   1.1000000e+02   1.8000000e+01  -1.8000000e+01  -1.2700000e+02   2.5000000e+01   6.3000000e+01  -1.1700000e+02  -1.1400000e+02  -4.7000000e+01   9.0000000e+00  -1.3500000e+02   2.6000000e+01  -1.7500000e+02   7.3000000e+01  -1.4300000e+02   7.1000000e+01  -1.7700000e+02  -8.5000000e+01  -3.0000000e+01  -2.8200000e+02  -2.8000000e+02  -2.4900000e+02  -1.3500000e+02  -1.1000000e+01  -1.3900000e+02  -1.0500000e+02  -1.4200000e+02  -3.2000000e+01  -9.0000000e+00  -4.8000000e+01   1.4700000e+02   1.0000000e+00   4.0000000e+01  -1.7000000e+02   3.5000000e+01   3.3000000e+01  -1.0100000e+02  -1.9500000e+02   2.6000000e+01  -5.0000000e+00  -1.4400000e+02   4.8000000e+01  -1.6500000e+02   1.8000000e+01  -1.3300000e+02   1.5000000e+01  -1.4600000e+02  -1.4800000e+02  -1.4600000e+02  -2.4600000e+02  -2.1600000e+02  -1.8100000e+02  -3.7000000e+01  -2.1200000e+02  -2.1600000e+02  -1.7400000e+02  -2.0000000e+01   8.0000000e+00  -1.2000000e+02  -3.8000000e+01  -7.0000000e+00   1.1000000e+01  -1.5600000e+02  -3.9000000e+01  -7.0000000e+00   8.2000000e+01  -2.0200000e+02  -1.5000000e+01  -1.1500000e+02  -4.6000000e+01   2.6000000e+01  -4.9000000e+01  -1.6600000e+02   3.2000000e+01  -1.4100000e+02   7.6000000e+01  -2.0600000e+02   2.6000000e+01  -2.5700000e+02  -2.8900000e+02  -3.0400000e+02  -1.6300000e+02  -1.1700000e+02  -1.7000000e+01  -2.4700000e+02  -2.8300000e+02  -2.4400000e+02  -6.4000000e+01  -3.5000000e+01  -3.2000000e+01  -1.0000000e+01   5.7000000e+01   1.1000000e+02   2.5000000e+01   6.0000000e+00  -1.1700000e+02   8.0000000e+01   1.4900000e+02   1.3000000e+02  -1.1000000e+02  -1.3400000e+02  -1.4000000e+01   3.5000000e+01   5.1000000e+01   1.1000000e+01  -1.8700000e+02   1.3000000e+01  -1.3800000e+02  -6.7000000e+01  -1.6300000e+02  -2.0100000e+02  -1.9000000e+01   4.5000000e+01  -1.1500000e+02  -1.1000000e+01  -3.7000000e+01  -1.0000000e+02   7.7000000e+01   7.8000000e+01   6.0000000e+01  -1.7800000e+02  -1.0200000e+02  -1.1800000e+02  -3.3000000e+01  -1.0400000e+02   4.1000000e+01  -7.7000000e+01  -1.2000000e+02  -1.1100000e+02  -1.6800000e+02  -5.4000000e+01  -1.9500000e+02  -2.3800000e+02  -7.4000000e+01  -1.2900000e+02  -1.2000000e+02  -3.8000000e+01   3.0000000e+01   4.8000000e+01  -3.7000000e+01   6.0000000e+00   3.0000000e+01
   1.0000000e+00   4.2000000e+01  -1.9100000e+02  -1.4200000e+02  -6.5000000e+01  -1.1700000e+02   5.5000000e+01   4.9000000e+01  -1.7000000e+02  -4.5000000e+01   5.0000000e+00  -3.2500000e+02  -1.1500000e+02  -1.0700000e+02  -2.8100000e+02  -2.5700000e+02  -3.0300000e+02   5.4000000e+01  -1.5400000e+02  -1.0100000e+02  -4.7000000e+01  -3.1000000e+01  -2.8000000e+01   1.0000000e+00   1.9100000e+02   7.2000000e+01  -3.8000000e+01   5.0000000e+01  -6.4000000e+01  -6.3000000e+01   9.8000000e+01  -1.1700000e+02  -1.1300000e+02  -4.6000000e+01   2.0000000e+00  -1.3500000e+02   2.5000000e+01  -1.5900000e+02   1.0000000e+00  -1.4300000e+02   3.8000000e+01  -1.6900000e+02  -8.5000000e+01  -3.1000000e+01  -3.2300000e+02  -2.3400000e+02  -3.3400000e+02  -8.8000000e+01  -7.3000000e+01  -1.0900000e+02  -4.0000000e+00  -7.5000000e+01  -3.1000000e+01  -1.4000000e+01  -1.3700000e+02   1.0500000e+02  -9.4000000e+01   9.0000000e+01  -1.3200000e+02   3.0000000e+00   7.0000000e+00  -1.0100000e+02  -1.9500000e+02   2.6000000e+01   1.0900000e+02  -1.3000000e+02   4.8000000e+01  -1.6500000e+02  -8.0000000e+01  -1.3300000e+02  -5.0000000e+01  -1.5300000e+02  -1.4800000e+02  -2.9700000e+02  -1.9400000e+02  -9.6000000e+01  -1.8100000e+02  -5.0000000e+00  -2.8900000e+02  -1.0700000e+02  -1.7900000e+02  -2.1000000e+01   4.0000000e+00  -3.4000000e+01   1.1500000e+02   1.5000000e+01   1.5000000e+01  -7.4000000e+01  -1.6400000e+02  -7.3000000e+01   1.3100000e+02  -2.0200000e+02  -1.5000000e+01  -1.1500000e+02  -3.0800000e+02   2.6000000e+01  -5.0000000e+01  -3.3000000e+01   2.5000000e+01  -1.5400000e+02   7.5000000e+01  -1.9100000e+02   2.6000000e+01  -2.2700000e+02  -3.0900000e+02  -2.8400000e+02  -2.6600000e+02  -1.6300000e+02  -1.2200000e+02  -1.8500000e+02  -2.3400000e+02  -2.1200000e+02   0.0000000e+00  -3.0000000e+00  -3.0000000e+00   2.2000000e+01  -1.2000000e+01   1.5600000e+02   3.6000000e+01   8.2000000e+01   3.1000000e+01   8.2000000e+01   7.0000000e+01   1.1100000e+02  -1.1000000e+02  -1.3300000e+02  -1.3000000e+01  -2.6000000e+01   7.5000000e+01  -1.0700000e+02  -1.8700000e+02   1.3000000e+01  -1.3800000e+02  -7.7000000e+01  -1.2900000e+02  -2.2400000e+02  -8.9000000e+01   5.1000000e+01  -7.0000000e+01  -1.9000000e+01  -3.5000000e+01  -2.9000000e+01   3.0000000e+00   4.3000000e+01   1.0000000e+01  -1.7800000e+02  -1.0200000e+02  -1.1900000e+02  -5.7000000e+01  -7.0000000e+01   5.3000000e+01  -7.7000000e+01  -1.2300000e+02  -1.1100000e+02  -1.6800000e+02  -5.4000000e+01  -1.9500000e+02  -2.3800000e+02  -3.0200000e+02   6.0000000e+01  -1.2000000e+02  -3.9000000e+01   3.1000000e+01   4.8000000e+01  -3.7000000e+01   5.0000000e+00   3.0000000e+01
   1.0000000e+00   4.2000000e+01  -1.9100000e+02  -1.4200000e+02  -7.5000000e+01  -1.1700000e+02   1.1000000e+01   4.9000000e+01  -1.6100000e+02  -4.5000000e+01  -2.8000000e+01  -2.7800000e+02  -1.1500000e+02  -6.7000000e+01  -2.7400000e+02  -2.8500000e+02  -3.0300000e+02   5.3000000e+01  -1.5400000e+02  -1.0000000e+02  -1.8300000e+02  -3.1000000e+01  -2.8000000e+01   1.0000000e+00   1.1000000e+02   1.1000000e+02  -3.8000000e+01   5.1000000e+01  -6.4000000e+01   2.5000000e+01   6.3000000e+01  -1.1700000e+02  -1.1300000e+02  -4.7000000e+01   1.0000000e+01  -1.3500000e+02   2.6000000e+01  -1.7500000e+02   2.0000000e+00  -1.4300000e+02   3.8000000e+01  -1.6800000e+02  -8.5000000e+01  -3.1000000e+01  -2.9300000e+02  -2.4600000e+02  -3.2600000e+02  -8.9000000e+01  -7.3000000e+01  -1.0800000e+02  -1.0500000e+02  -7.5000000e+01  -3.1000000e+01  -1.4000000e+01  -1.1700000e+02   1.4800000e+02  -9.3000000e+01   9.0000000e+01  -1.3200000e+02   3.5000000e+01   3.3000000e+01  -1.0100000e+02  -1.9500000e+02   2.6000000e+01  -5.0000000e+00  -1.4400000e+02   4.9000000e+01  -1.6500000e+02  -8.0000000e+01  -1.3300000e+02  -5.0000000e+01  -1.5300000e+02  -1.4800000e+02  -1.4800000e+02  -1.9400000e+02  -2.1700000e+02  -1.8100000e+02  -5.0000000e+00  -2.7800000e+02  -1.0700000e+02  -1.6300000e+02  -2.1000000e+01   4.0000000e+00  -3.4000000e+01  -3.7000000e+01  -8.0000000e+00   1.5000000e+01  -7.4000000e+01  -1.6400000e+02  -7.0000000e+00   8.1000000e+01  -2.0200000e+02  -1.5000000e+01  -1.1500000e+02  -4.6000000e+01   2.6000000e+01  -4.9000000e+01  -1.6600000e+02   2.5000000e+01  -1.5400000e+02   7.6000000e+01  -1.9100000e+02   2.6000000e+01  -2.5400000e+02  -2.8000000e+02  -2.9100000e+02  -2.6600000e+02  -1.6400000e+02  -1.2200000e+02  -2.4700000e+02  -2.5000000e+02  -2.3300000e+02   0.0000000e+00  -4.0000000e+00  -3.0000000e+00  -9.0000000e+00   5.7000000e+01   1.1000000e+02   3.7000000e+01   8.2000000e+01   3.1000000e+01   7.9000000e+01   1.4800000e+02   1.3000000e+02  -1.1000000e+02  -1.3300000e+02  -1.3000000e+01   3.5000000e+01   5.1000000e+01   1.1000000e+01  -1.8700000e+02   1.3000000e+01  -1.3800000e+02  -7.7000000e+01  -1.2900000e+02  -2.2100000e+02  -8.9000000e+01   5.2000000e+01  -7.1000000e+01  -1.9000000e+01  -3.5000000e+01  -2.9000000e+01   3.0000000e+00   4.3000000e+01   1.0000000e+01  -1.7800000e+02  -1.0200000e+02  -1.1800000e+02  -5.7000000e+01  -7.0000000e+01   5.4000000e+01  -7.7000000e+01  -1.2000000e+02  -1.1100000e+02  -1.6800000e+02  -5.4000000e+01  -1.9500000e+02  -2.3800000e+02  -7.3000000e+01  -1.2700000e+02  -1.2000000e+02  -3.8000000e+01   3.0000000e+01   4.8000000e+01  -3.7000000e+01   5.0000000e+00   3.1000000e+01
   1.0000000e+00   4.2000000e+01  -1.9800000e+02  -1.1000000e+02  -6.5000000e+01  -1.1700000e+02   5.5000000e+01   2.3000000e+01  -9.5000000e+01  -2.8000000e+01   5.0000000e+00  -3.0100000e+02  -2.1200000e+02  -1.0700000e+02  -2.8000000e+02  -2.8400000e+02  -3.0100000e+02  -5.6000000e+01  -7.4000000e+01  -1.9200000e+02  -4.6000000e+01  -6.6000000e+01  -1.9000000e+01  -5.0000000e+01   1.9100000e+02   7.3000000e+01   1.8000000e+01  -1.9000000e+01  -1.2800000e+02  -6.3000000e+01   9.8000000e+01  -1.1700000e+02  -1.1300000e+02  -4.6000000e+01   3.0000000e+00  -1.3500000e+02   2.5000000e+01  -1.5900000e+02   7.3000000e+01  -1.4300000e+02   7.0000000e+01  -1.7700000e+02  -8.6000000e+01  -3.1000000e+01  -2.8600000e+02  -2.8000000e+02  -3.3000000e+02  -1.3500000e+02  -1.1000000e+01  -1.3800000e+02  -4.0000000e+00  -1.4300000e+02  -3.2000000e+01  -9.0000000e+00  -1.3600000e+02   1.0500000e+02   1.0000000e+00   4.0000000e+01  -1.7000000e+02   2.0000000e+00   6.0000000e+00  -1.0100000e+02  -1.9500000e+02   2.6000000e+01   1.0900000e+02  -1.3000000e+02   4.8000000e+01  -1.6500000e+02   1.8000000e+01  -1.3300000e+02   1.5000000e+01  -1.4600000e+02  -1.4800000e+02  -2.6300000e+02  -2.4600000e+02  -9.6000000e+01  -1.8100000e+02  -3.7000000e+01  -2.3000000e+02  -2.1600000e+02  -1.6200000e+02  -2.0000000e+01   8.0000000e+00  -1.2000000e+02   1.1600000e+02   1.4000000e+01   1.0000000e+01  -1.5600000e+02  -4.0000000e+01  -7.2000000e+01   1.3100000e+02  -2.0200000e+02  -1.5000000e+01  -1.1500000e+02  -3.0800000e+02   2.6000000e+01  -5.0000000e+01  -3.4000000e+01   3.2000000e+01  -1.4100000e+02   7.5000000e+01  -2.0600000e+02   2.6000000e+01  -2.2700000e+02  -2.8200000e+02  -3.0000000e+02  -1.8300000e+02  -1.1600000e+02  -1.6000000e+01  -2.0600000e+02  -2.8300000e+02  -2.4400000e+02  -6.5000000e+01  -3.5000000e+01  -3.2000000e+01   2.2000000e+01  -1.1000000e+01   1.5700000e+02   2.4000000e+01   6.0000000e+00  -1.1700000e+02   8.3000000e+01   6.9000000e+01   1.1100000e+02  -1.1000000e+02  -1.3300000e+02  -1.3000000e+01  -2.7000000e+01   7.6000000e+01  -1.0800000e+02  -1.8700000e+02   1.3000000e+01  -1.3800000e+02  -6.7000000e+01  -1.6300000e+02  -2.0100000e+02  -1.9000000e+01   4.5000000e+01  -1.1500000e+02  -1.0000000e+01  -3.7000000e+01  -1.0000000e+02   7.6000000e+01   7.8000000e+01   5.9000000e+01  -1.7800000e+02  -1.0200000e+02  -1.1800000e+02  -3.3000000e+01  -1.0400000e+02   4.1000000e+01  -7.7000000e+01  -1.2300000e+02  -1.1100000e+02  -1.6800000e+02  -5.4000000e+01  -1.9500000e+02  -2.3800000e+02  -3.0200000e+02   6.0000000e+01  -1.2000000e+02  -3.9000000e+01   3.0000000e+01   4.8000000e+01  -3.7000000e+01   6.0000000e+00   3.0000000e+01
   1.0000000e+00   4.2000000e+01  -1.9800000e+02  -1.0200000e+02  -7.5000000e+01  -1.1700000e+02   1.0000000e+01   2.4000000e+01  -8.7000000e+01  -2.8000000e+01  -2.8000000e+01  -2.3300000e+02  -2.1200000e+02  -6.7000000e+01  -2.8600000e+02  -2.8600000e+02  -2.9900000e+02  -5.7000000e+01  -7.4000000e+01  -1.9100000e+02  -1.8200000e+02  -6.6000000e+01  -1.8000000e+01  -5.0000000e+01   1.0900000e+02   1.1100000e+02   1.8000000e+01  -1.8000000e+01  -1.2800000e+02   2.5000000e+01   6.3000000e+01  -1.1700000e+02   5.5000000e+01  -2.8000000e+01   1.0000000e+01  -1.3100000e+02   6.6000000e+01  -1.7500000e+02   7.3000000e+01  -1.2800000e+02   7.1000000e+01  -1.7700000e+02   1.0200000e+02  -3.1000000e+01  -2.8300000e+02  -2.8000000e+02  -2.4900000e+02  -1.3500000e+02  -1.1000000e+01  -1.3700000e+02  -1.0500000e+02  -1.4300000e+02  -3.2000000e+01  -9.0000000e+00  -4.8000000e+01   1.4800000e+02   1.0000000e+00   4.1000000e+01  -1.7000000e+02   3.4000000e+01   3.3000000e+01  -1.0100000e+02  -1.5600000e+02   2.4000000e+01  -5.0000000e+00  -1.4400000e+02   5.8000000e+01  -1.6500000e+02   1.7000000e+01  -1.2300000e+02   1.5000000e+01  -1.4000000e+02  -1.1300000e+02  -1.4800000e+02  -2.4600000e+02  -2.1700000e+02  -1.8100000e+02  -3.7000000e+01  -2.1200000e+02  -2.1500000e+02  -1.7300000e+02  -2.0000000e+01   8.0000000e+00  -1.2000000e+02  -3.8000000e+01  -8.0000000e+00   1.0000000e+01  -1.5600000e+02  -4.0000000e+01  -7.0000000e+00   8.1000000e+01  -2.0200000e+02   7.0000000e+01  -1.1400000e+02  -4.6000000e+01   2.8000000e+01  -3.4000000e+01  -1.6700000e+02   3.2000000e+01  -1.2600000e+02   7.6000000e+01  -2.0600000e+02   1.3400000e+02  -2.5700000e+02  -2.8900000e+02  -3.0400000e+02  -1.6200000e+02  -1.1600000e+02  -1.6000000e+01  -2.4700000e+02  -2.8200000e+02  -2.4300000e+02  -6.4000000e+01  -3.5000000e+01  -3.2000000e+01  -9.0000000e+00   5.7000000e+01   1.1000000e+02   2.4000000e+01   6.0000000e+00  -1.1700000e+02   8.0000000e+01   1.4800000e+02   1.3000000e+02  -1.0700000e+02  -1.0800000e+02  -9.0000000e+00   3.6000000e+01   5.1000000e+01   1.2000000e+01  -1.8700000e+02   1.7000000e+01  -1.3800000e+02  -6.7000000e+01  -1.6300000e+02  -2.0100000e+02  -2.0000000e+01   4.5000000e+01  -1.1600000e+02  -1.0000000e+01  -3.7000000e+01  -9.9000000e+01   7.6000000e+01   7.9000000e+01   6.0000000e+01  -1.7700000e+02  -1.0200000e+02  -1.1800000e+02  -3.3000000e+01  -1.0400000e+02   4.1000000e+01  -6.6000000e+01  -1.2000000e+02  -1.1100000e+02  -1.2000000e+02   9.7000000e+01  -1.2100000e+02  -2.3800000e+02  -7.3000000e+01  -1.2700000e+02   5.1000000e+01   1.2800000e+02   1.4400000e+02   4.3000000e+01  -3.0000000e+01   1.4000000e+01   2.6000000e+01
   1.0000000e+00   4.2000000e+01  -1.9100000e+02  -1.4200000e+02  -6.5000000e+01  -1.1700000e+02   5.5000000e+01   4.9000000e+01  -1.7000000e+02  -4.5000000e+01   6.0000000e+00  -3.2400000e+02  -1.1400000e+02  -1.0600000e+02  -2.8000000e+02  -2.5700000e+02  -3.0200000e+02   5.4000000e+01  -1.5300000e+02  -1.0000000e+02  -4.7000000e+01  -3.0000000e+01  -2.8000000e+01   1.0000000e+00   1.9000000e+02   7.3000000e+01  -3.8000000e+01   4.9000000e+01  -6.4000000e+01  -6.4000000e+01   9.7000000e+01  -1.1700000e+02   5.6000000e+01  -2.8000000e+01   3.0000000e+00  -1.3200000e+02   6.5000000e+01  -1.5900000e+02   1.0000000e+00  -1.3700000e+02   3.7000000e+01  -1.6000000e+02   1.0300000e+02  -3.0000000e+01  -3.2200000e+02  -2.3300000e+02  -3.3300000e+02  -8.8000000e+01  -7.2000000e+01  -1.0900000e+02  -4.0000000e+00  -7.4000000e+01  -3.1000000e+01  -1.5000000e+01  -1.3700000e+02   1.0600000e+02  -9.4000000e+01   9.0000000e+01  -1.3300000e+02   3.0000000e+00   7.0000000e+00  -1.0100000e+02  -1.5500000e+02   2.4000000e+01   1.0900000e+02  -1.3000000e+02   5.7000000e+01  -1.6500000e+02  -8.1000000e+01  -1.1600000e+02  -5.1000000e+01  -1.5400000e+02  -1.2900000e+02  -2.9600000e+02  -1.9300000e+02  -9.6000000e+01  -1.8000000e+02  -5.0000000e+00  -2.8800000e+02  -1.0600000e+02  -1.8000000e+02  -2.1000000e+01   4.0000000e+00  -3.3000000e+01   1.1500000e+02   1.5000000e+01   1.5000000e+01  -7.4000000e+01  -1.6400000e+02  -7.3000000e+01   1.3100000e+02  -2.0200000e+02   7.0000000e+01  -1.1400000e+02  -3.0700000e+02   2.8000000e+01  -3.7000000e+01  -3.2000000e+01   2.5000000e+01  -1.5500000e+02   7.5000000e+01  -1.7000000e+02   1.3300000e+02  -2.2700000e+02  -3.0800000e+02  -2.8300000e+02  -2.6500000e+02  -1.6200000e+02  -1.2100000e+02  -1.8600000e+02  -2.3300000e+02  -2.1200000e+02   1.0000000e+00  -3.0000000e+00  -4.0000000e+00   2.2000000e+01  -1.2000000e+01   1.5700000e+02   3.6000000e+01   8.1000000e+01   3.0000000e+01   8.2000000e+01   6.9000000e+01   1.1100000e+02  -1.0700000e+02  -1.0700000e+02  -8.0000000e+00  -2.5000000e+01   7.6000000e+01  -1.0600000e+02  -1.8700000e+02   1.5000000e+01  -1.3800000e+02  -7.6000000e+01  -1.2800000e+02  -2.2200000e+02  -9.0000000e+01   5.1000000e+01  -6.8000000e+01  -2.0000000e+01  -3.5000000e+01  -2.8000000e+01   2.0000000e+00   4.2000000e+01   1.0000000e+01  -1.7700000e+02  -1.0200000e+02  -1.1900000e+02  -5.9000000e+01  -7.1000000e+01   5.2000000e+01  -6.7000000e+01  -1.2400000e+02  -1.1100000e+02  -1.1900000e+02   9.7000000e+01  -9.7000000e+01  -2.3800000e+02  -3.0000000e+02   6.1000000e+01   5.1000000e+01   1.2700000e+02   1.4300000e+02   4.2000000e+01  -3.1000000e+01   1.4000000e+01   2.6000000e+01
   1.0000000e+00   4.2000000e+01  -1.9000000e+02  -1.4200000e+02  -7.5000000e+01  -1.1700000e+02   1.2000000e+01   4.9000000e+01  -1.6100000e+02  -4.5000000e+01  -2.9000000e+01  -2.7700000e+02  -1.1400000e+02  -6.8000000e+01  -2.7400000e+02  -2.8500000e+02  -3.0200000e+02   5.4000000e+01  -1.5300000e+02  -1.0000000e+02  -1.8200000e+02  -3.1000000e+01  -2.8000000e+01   0.0000000e+00   1.0800000e+02   1.1000000e+02  -3.8000000e+01   5.0000000e+01  -6.5000000e+01   2.6000000e+01   6.4000000e+01  -1.1700000e+02   6.1000000e+01  -3.1000000e+01   1.1000000e+01  -1.3100000e+02   6.4000000e+01  -1.7500000e+02   1.0000000e+00  -1.3800000e+02   3.8000000e+01  -1.5800000e+02   1.0400000e+02  -3.1000000e+01  -2.9200000e+02  -2.4400000e+02  -3.2500000e+02  -8.8000000e+01  -7.3000000e+01  -1.0800000e+02  -1.0600000e+02  -7.4000000e+01  -3.1000000e+01  -1.5000000e+01  -1.1800000e+02   1.4800000e+02  -9.4000000e+01   9.0000000e+01  -1.3300000e+02   3.6000000e+01   3.3000000e+01  -1.0100000e+02  -1.4500000e+02   2.3000000e+01  -4.0000000e+00  -1.4400000e+02   5.7000000e+01  -1.6500000e+02  -8.1000000e+01  -1.2000000e+02  -5.1000000e+01  -1.5400000e+02  -1.2800000e+02  -1.4900000e+02  -1.9300000e+02  -2.1800000e+02  -1.8100000e+02  -5.0000000e+00  -2.7700000e+02  -1.0600000e+02  -1.6200000e+02  -2.1000000e+01   4.0000000e+00  -3.3000000e+01  -3.8000000e+01  -8.0000000e+00   1.6000000e+01  -7.4000000e+01  -1.6400000e+02  -6.0000000e+00   8.2000000e+01  -2.0200000e+02   7.3000000e+01  -1.1400000e+02  -4.5000000e+01   2.8000000e+01  -4.4000000e+01  -1.6600000e+02   2.5000000e+01  -1.5500000e+02   7.5000000e+01  -1.6700000e+02   1.3500000e+02  -2.5500000e+02  -2.8000000e+02  -2.9000000e+02  -2.6500000e+02  -1.6200000e+02  -1.2100000e+02  -2.4600000e+02  -2.4900000e+02  -2.3300000e+02   0.0000000e+00  -4.0000000e+00  -4.0000000e+00  -9.0000000e+00   5.7000000e+01   1.1000000e+02   3.6000000e+01   8.2000000e+01   3.0000000e+01   7.9000000e+01   1.4900000e+02   1.3000000e+02  -1.0800000e+02  -9.6000000e+01  -9.0000000e+00   3.6000000e+01   5.2000000e+01   1.2000000e+01  -1.8700000e+02   1.8000000e+01  -1.3800000e+02  -7.6000000e+01  -1.2800000e+02  -2.2000000e+02  -9.0000000e+01   5.1000000e+01  -6.9000000e+01  -2.0000000e+01  -3.5000000e+01  -2.8000000e+01   3.0000000e+00   4.3000000e+01   1.0000000e+01  -1.7700000e+02  -1.0200000e+02  -1.1900000e+02  -5.8000000e+01  -7.0000000e+01   5.3000000e+01  -6.7000000e+01  -1.2000000e+02  -1.1100000e+02  -1.1300000e+02   1.0000000e+02  -7.1000000e+01  -2.3800000e+02  -7.2000000e+01  -1.2500000e+02   5.1000000e+01   1.2400000e+02   1.4300000e+02   4.4000000e+01  -3.0000000e+01   1.4000000e+01   2.9000000e+01
   1.0000000e+00   4.2000000e+01  -1.9900000e+02  -1.0200000e+02  -6.5000000e+01  -1.1700000e+02   5.5000000e+01   2.3000000e+01  -9.4000000e+01  -2.9000000e+01   6.0000000e+00  -2.9900000e+02  -2.1200000e+02  -1.0600000e+02  -2.8000000e+02  -2.8300000e+02  -3.0000000e+02  -5.6000000e+01  -7.4000000e+01  -1.9100000e+02  -4.7000000e+01  -6.6000000e+01  -1.8000000e+01  -5.0000000e+01   1.9000000e+02   7.3000000e+01   1.8000000e+01  -1.9000000e+01  -1.2800000e+02  -6.4000000e+01   9.8000000e+01  -1.1700000e+02   5.6000000e+01  -2.7000000e+01   3.0000000e+00  -1.3100000e+02   6.6000000e+01  -1.5900000e+02   7.2000000e+01  -1.2800000e+02   7.0000000e+01  -1.7700000e+02   1.0200000e+02  -3.0000000e+01  -2.8500000e+02  -2.7900000e+02  -3.3000000e+02  -1.3500000e+02  -1.1000000e+01  -1.3600000e+02  -4.0000000e+00  -1.4300000e+02  -3.2000000e+01  -9.0000000e+00  -1.3600000e+02   1.0600000e+02   1.0000000e+00   4.0000000e+01  -1.7000000e+02   3.0000000e+00   7.0000000e+00  -1.0100000e+02  -1.5600000e+02   2.4000000e+01   1.1000000e+02  -1.3000000e+02   5.7000000e+01  -1.6500000e+02   1.7000000e+01  -1.2400000e+02   1.4000000e+01  -1.4000000e+02  -1.1300000e+02  -2.6100000e+02  -2.4500000e+02  -9.6000000e+01  -1.8000000e+02  -3.7000000e+01  -2.2900000e+02  -2.1500000e+02  -1.6200000e+02  -2.0000000e+01   8.0000000e+00  -1.2000000e+02   1.1500000e+02   1.5000000e+01   1.0000000e+01  -1.5600000e+02  -4.0000000e+01  -7.3000000e+01   1.3100000e+02  -2.0200000e+02   7.1000000e+01  -1.1300000e+02  -3.0700000e+02   2.8000000e+01  -3.7000000e+01  -3.2000000e+01   3.2000000e+01  -1.2600000e+02   7.5000000e+01  -2.0700000e+02   1.3400000e+02  -2.2700000e+02  -2.8100000e+02  -3.0000000e+02  -1.8100000e+02  -1.1400000e+02  -1.6000000e+01  -2.0700000e+02  -2.8200000e+02  -2.4300000e+02  -6.4000000e+01  -3.5000000e+01  -3.2000000e+01   2.2000000e+01  -1.3000000e+01   1.5700000e+02   2.3000000e+01   5.0000000e+00  -1.1800000e+02   8.2000000e+01   7.0000000e+01   1.1100000e+02  -1.0600000e+02  -1.0700000e+02  -8.0000000e+00  -2.5000000e+01   7.6000000e+01  -1.0600000e+02  -1.8700000e+02   1.5000000e+01  -1.3800000e+02  -6.7000000e+01  -1.6300000e+02  -2.0000000e+02  -2.0000000e+01   4.5000000e+01  -1.1600000e+02  -1.0000000e+01  -3.6000000e+01  -9.9000000e+01   7.6000000e+01   7.8000000e+01   6.0000000e+01  -1.7700000e+02  -1.0200000e+02  -1.1900000e+02  -3.4000000e+01  -1.0500000e+02   4.0000000e+01  -6.6000000e+01  -1.2400000e+02  -1.1100000e+02  -1.2000000e+02   9.7000000e+01  -1.1900000e+02  -2.3800000e+02  -3.0000000e+02   6.1000000e+01   5.1000000e+01   1.2700000e+02   1.4400000e+02   4.2000000e+01  -3.0000000e+01   1.4000000e+01   2.5000000e+01
   1.0000000e+00   4.0000000e+01  -1.7300000e+02  -1.4200000e+02   1.3000000e+01  -1.1600000e+02  -7.0000000e+00   5.0000000e+01  -1.7100000e+02  -4.4000000e+01  -1.0300000e+02  -3.2100000e+02  -1.1700000e+02  -2.4200000e+02  -2.8600000e+02  -2.8200000e+02  -3.0200000e+02   5.6000000e+01  -1.5600000e+02  -1.0300000e+02  -1.7100000e+02  -3.0000000e+01  -2.6000000e+01   2.0000000e+00   3.8000000e+01   4.4000000e+01  -3.9000000e+01   5.2000000e+01  -7.0000000e+01   2.3000000e+01   8.8000000e+01  -1.1700000e+02   9.6000000e+01  -2.6000000e+01   4.0000000e+01  -6.4000000e+01   6.3000000e+01  -1.6600000e+02   3.0000000e+00  -1.4400000e+02   4.2000000e+01  -1.4600000e+02   1.1000000e+02  -1.9600000e+02  -3.2100000e+02  -2.4600000e+02  -3.3100000e+02  -8.7000000e+01  -7.1000000e+01  -1.1200000e+02  -1.1700000e+02  -7.5000000e+01  -3.0000000e+01  -1.2000000e+01  -1.3200000e+02   1.2000000e+02  -9.4000000e+01   9.2000000e+01  -1.3300000e+02   1.8000000e+01   9.0000000e+00  -7.6000000e+01   2.0000000e+01   4.0000000e+00   6.7000000e+01  -7.0000000e+00   5.9000000e+01  -1.6500000e+02  -7.7000000e+01  -1.3300000e+02  -4.6000000e+01  -1.5100000e+02  -1.2400000e+02  -2.9100000e+02  -1.9800000e+02  -2.5900000e+02  -1.8100000e+02  -5.0000000e+00  -2.8700000e+02  -1.0900000e+02  -1.7700000e+02  -1.9000000e+01   6.0000000e+00  -3.3000000e+01   1.3300000e+02  -1.0000000e+01   1.5000000e+01  -6.8000000e+01  -1.6700000e+02   7.0000000e+00   7.6000000e+01  -1.9700000e+02   9.2000000e+01   1.7000000e+01  -1.1800000e+02   2.6000000e+01  -4.2000000e+01  -2.5000000e+01   2.5000000e+01  -1.5500000e+02   7.8000000e+01  -1.4500000e+02   1.3900000e+02  -2.8600000e+02  -3.0800000e+02  -2.9700000e+02  -2.6400000e+02  -1.6200000e+02  -1.2200000e+02  -2.4500000e+02  -2.5000000e+02  -2.3200000e+02   2.0000000e+00  -1.0000000e+00   0.0000000e+00   1.9000000e+01   5.2000000e+01   8.2000000e+01   3.4000000e+01   8.2000000e+01   3.1000000e+01   5.9000000e+01   1.3400000e+02   8.7000000e+01  -8.2000000e+01   2.1000000e+01  -1.3000000e+01  -1.0000000e+00   8.4000000e+01  -3.8000000e+01  -3.8000000e+01   3.7000000e+01  -1.2800000e+02  -7.7000000e+01  -1.3100000e+02  -2.2800000e+02  -8.9000000e+01   5.3000000e+01  -6.9000000e+01  -1.7000000e+01  -3.5000000e+01  -2.9000000e+01   6.0000000e+00   4.6000000e+01   1.1000000e+01  -1.7700000e+02  -1.0000000e+02  -1.2000000e+02  -5.4000000e+01  -6.5000000e+01   5.6000000e+01  -3.6000000e+01  -3.5000000e+01  -2.6000000e+01  -7.1000000e+01   1.1900000e+02   2.0000000e+00  -2.3600000e+02  -5.3000000e+01   2.0000000e+01   3.8000000e+01   8.8000000e+01   1.3300000e+02   6.6000000e+01  -2.8000000e+01   1.3000000e+01   5.8000000e+01
   1.0000000e+00   4.4000000e+01  -1.5900000e+02  -6.3000000e+01  -7.4000000e+01  -1.1700000e+02   1.7000000e+01   5.0000000e+00  -1.1400000e+02  -3.1000000e+01  -3.3000000e+01  -2.8700000e+02  -2.4300000e+02  -7.3000000e+01  -3.1400000e+02  -2.8000000e+02  -2.9600000e+02   2.8000000e+01  -1.8800000e+02  -1.7800000e+02  -1.7800000e+02  -1.2800000e+02  -2.8000000e+01  -2.2000000e+01   9.8000000e+01   1.0900000e+02   1.4000000e+01   3.1000000e+01  -1.4700000e+02   3.0000000e+01   6.7000000e+01  -1.1700000e+02  -1.0000000e+02  -1.0000000e+01   1.9000000e+01  -1.5300000e+02   1.2800000e+02  -1.7500000e+02   5.3000000e+01  -4.7000000e+01   4.9000000e+01  -4.9000000e+01   1.4000000e+01  -3.6000000e+01  -3.1800000e+02  -2.9200000e+02  -2.7900000e+02  -1.0000000e+02  -6.1000000e+01  -1.4000000e+02  -1.1000000e+02  -2.0100000e+02  -3.4000000e+01   1.2000000e+01  -9.4000000e+01   1.4900000e+02  -1.5000000e+01  -1.0000000e+00  -1.4500000e+02   4.0000000e+01   3.4000000e+01  -1.0000000e+02  -1.5200000e+02   3.2000000e+01   4.0000000e+00  -1.4500000e+02   6.8000000e+01  -1.6500000e+02   1.6000000e+01   4.4000000e+01   7.0000000e+00  -5.9000000e+01  -4.7000000e+01  -1.6200000e+02  -2.8800000e+02  -2.2200000e+02  -1.7800000e+02  -2.0000000e+00  -2.7500000e+02  -2.1400000e+02  -1.7800000e+02  -6.8000000e+01  -1.0000000e+01  -1.1200000e+02  -4.2000000e+01  -7.0000000e+00   1.6000000e+01  -3.3000000e+01  -1.0900000e+02  -2.0000000e+00   8.4000000e+01  -2.0200000e+02   2.5000000e+01  -1.0600000e+02  -4.2000000e+01  -9.0000000e+00   1.6500000e+02  -1.6400000e+02  -1.0000000e+01  -7.2000000e+01   1.1000000e+01  -6.0000000e+01   9.6000000e+01  -2.5700000e+02  -2.9600000e+02  -3.0600000e+02  -2.1300000e+02  -8.8000000e+01  -3.8000000e+01  -2.4400000e+02  -2.8000000e+02  -2.4300000e+02  -6.5000000e+01  -4.1000000e+01  -6.0000000e+00  -3.0000000e+00   5.7000000e+01   1.0900000e+02  -8.0000000e+00  -2.0000000e+00   1.9000000e+01   8.0000000e+01   1.5100000e+02   1.3300000e+02   3.8000000e+01  -1.3300000e+02   4.6000000e+01   3.7000000e+01   5.8000000e+01   1.4000000e+01  -1.8800000e+02  -8.7000000e+01  -1.2800000e+02  -1.7000000e+02  -2.6100000e+02  -2.7200000e+02  -1.9000000e+01   4.0000000e+00  -1.8000000e+01   5.0000000e+00  -3.0000000e+01  -7.5000000e+01   6.5000000e+01   8.0000000e+00  -1.9000000e+01  -1.7700000e+02  -1.0200000e+02  -1.2100000e+02  -1.8000000e+01  -3.1000000e+01   2.6000000e+01  -8.9000000e+01  -1.2100000e+02  -1.1100000e+02  -4.8000000e+01  -1.5000000e+01  -7.1000000e+01  -2.3500000e+02  -6.2000000e+01  -1.1100000e+02  -1.2000000e+01   1.5300000e+02   1.3400000e+02   4.5000000e+01  -3.7000000e+01  -9.0000000e+00  -2.5000000e+01
   1.0000000e+00   4.2000000e+01  -1.7000000e+02  -6.3000000e+01  -6.5000000e+01  -1.1700000e+02   5.8000000e+01   1.1000000e+01  -1.3600000e+02  -3.3000000e+01   7.0000000e+00  -3.2000000e+02  -2.4700000e+02  -1.0500000e+02  -3.1500000e+02  -2.8000000e+02  -2.9900000e+02   2.8000000e+01  -1.8300000e+02  -1.8400000e+02  -5.0000000e+01  -1.2900000e+02  -2.6000000e+01  -2.3000000e+01   1.8800000e+02   7.4000000e+01   1.6000000e+01   3.4000000e+01  -1.5000000e+02  -6.2000000e+01   9.8000000e+01  -1.1700000e+02  -1.0200000e+02  -3.9000000e+01   3.0000000e+00  -1.3600000e+02   2.4000000e+01  -1.5800000e+02   5.6000000e+01  -5.1000000e+01   3.9000000e+01  -5.2000000e+01  -4.1000000e+01  -2.8000000e+01  -3.2000000e+02  -2.9300000e+02  -3.3000000e+02  -9.8000000e+01  -6.0000000e+01  -1.4800000e+02  -3.0000000e+00  -2.0600000e+02  -3.5000000e+01   1.5000000e+01  -1.3700000e+02   1.0800000e+02  -1.8000000e+01   2.0000000e+00  -1.5200000e+02   6.0000000e+00   9.0000000e+00  -1.0200000e+02  -1.5800000e+02   2.8000000e+01   1.1100000e+02  -1.2900000e+02   4.6000000e+01  -1.6500000e+02   1.8000000e+01  -4.8000000e+01   5.0000000e+00  -5.9000000e+01  -4.4000000e+01  -2.9200000e+02  -2.8900000e+02  -9.7000000e+01  -1.7900000e+02  -3.0000000e+00  -2.8100000e+02  -2.1900000e+02  -1.7900000e+02  -6.8000000e+01  -4.0000000e+00  -1.1600000e+02   1.1600000e+02   1.8000000e+01   1.9000000e+01  -3.5000000e+01  -1.1500000e+02  -7.2000000e+01   1.3200000e+02  -2.0200000e+02  -1.5000000e+01  -1.1400000e+02  -3.0300000e+02   2.7000000e+01  -4.9000000e+01  -2.8000000e+01  -1.3000000e+01  -7.1000000e+01   6.0000000e+00  -6.7000000e+01   2.6000000e+01  -2.3900000e+02  -3.0400000e+02  -3.0800000e+02  -2.3200000e+02  -7.7000000e+01  -3.5000000e+01  -2.0700000e+02  -2.8100000e+02  -2.4200000e+02  -6.7000000e+01  -4.1000000e+01  -3.0000000e+00   2.3000000e+01  -1.5000000e+01   1.5800000e+02  -6.0000000e+00   0.0000000e+00   1.2000000e+01   8.2000000e+01   7.1000000e+01   1.1200000e+02  -1.0900000e+02  -1.3500000e+02  -9.0000000e+00  -2.3000000e+01   7.6000000e+01  -1.0300000e+02  -1.8800000e+02   1.2000000e+01  -1.3800000e+02  -1.6900000e+02  -2.6100000e+02  -2.7100000e+02  -1.6000000e+01   8.0000000e+00  -1.9000000e+01   5.0000000e+00  -3.4000000e+01  -7.9000000e+01   6.1000000e+01   6.0000000e+00  -2.1000000e+01  -1.7700000e+02  -1.0100000e+02  -1.2000000e+02  -1.8000000e+01  -2.8000000e+01   2.6000000e+01  -7.5000000e+01  -1.2400000e+02  -1.1100000e+02  -4.7000000e+01  -5.3000000e+01  -7.4000000e+01  -2.3700000e+02  -2.9800000e+02   6.4000000e+01  -6.7000000e+01  -2.8000000e+01   3.3000000e+01   4.7000000e+01  -3.8000000e+01   7.0000000e+00   2.7000000e+01
   1.0000000e+00   4.1000000e+01  -9.5000000e+01  -6.1000000e+01  -7.5000000e+01  -1.1700000e+02   1.5000000e+01   3.0000000e+01  -1.6400000e+02  -1.2000000e+01  -2.5000000e+01  -2.5400000e+02  -2.0400000e+02  -6.7000000e+01  -2.9400000e+02  -2.8400000e+02  -3.0400000e+02  -2.7000000e+01  -1.0100000e+02  -2.2200000e+02  -1.8800000e+02  -5.1000000e+01  -2.8000000e+01  -6.3000000e+01   1.1600000e+02   1.1000000e+02   6.0000000e+00  -2.1000000e+01  -5.6000000e+01   2.9000000e+01   6.5000000e+01  -1.1700000e+02  -1.0200000e+02  -4.6000000e+01   9.0000000e+00  -1.3400000e+02   2.6000000e+01  -1.7500000e+02   5.3000000e+01  -2.1000000e+01   4.8000000e+01  -4.2000000e+01  -5.8000000e+01  -2.9000000e+01  -2.9500000e+02  -2.7800000e+02  -2.8800000e+02  -1.4200000e+02  -1.3000000e+01  -2.0400000e+02  -1.0600000e+02  -1.2900000e+02  -1.6000000e+01  -2.4000000e+01  -7.2000000e+01   1.4900000e+02  -5.6000000e+01   4.2000000e+01  -1.3700000e+02   3.9000000e+01   3.6000000e+01  -1.0200000e+02  -1.5700000e+02   2.6000000e+01  -5.0000000e+00  -1.4200000e+02   4.8000000e+01  -1.6500000e+02   2.0000000e+01  -2.8000000e+01   9.0000000e+00  -5.0000000e+01  -7.9000000e+01  -1.5300000e+02  -2.4800000e+02  -2.1500000e+02  -1.8100000e+02  -3.5000000e+01  -2.3600000e+02  -2.1800000e+02  -1.7700000e+02  -4.0000000e+00  -1.0000000e+01  -1.1200000e+02  -3.8000000e+01  -4.0000000e+00   2.7000000e+01  -4.8000000e+01  -4.4000000e+01  -3.0000000e+00   8.3000000e+01  -2.0200000e+02  -1.3000000e+01  -1.1600000e+02  -4.8000000e+01   2.8000000e+01  -5.6000000e+01  -1.6600000e+02  -2.7000000e+01  -7.0000000e+01   3.4000000e+01  -5.1000000e+01   2.9000000e+01  -2.5700000e+02  -2.9600000e+02  -3.0600000e+02  -2.0800000e+02  -1.6900000e+02  -4.2000000e+01  -2.4300000e+02  -2.7900000e+02  -2.4100000e+02  -4.3000000e+01  -6.0000000e+00  -2.5000000e+01  -9.0000000e+00   5.7000000e+01   1.1100000e+02   6.4000000e+01   6.1000000e+01  -2.1000000e+01   7.9000000e+01   1.5000000e+02   1.3200000e+02  -1.0900000e+02  -1.3100000e+02  -1.6000000e+01   3.7000000e+01   5.2000000e+01   1.2000000e+01  -1.8700000e+02   1.6000000e+01  -1.3800000e+02  -6.8000000e+01  -1.6600000e+02  -2.2400000e+02  -2.2000000e+01  -3.0000000e+00  -1.7000000e+01  -5.7000000e+01  -1.3200000e+02  -1.3700000e+02   6.5000000e+01   1.3000000e+01  -2.0000000e+01  -1.7700000e+02  -1.0200000e+02  -1.1700000e+02  -2.2000000e+01  -4.2000000e+01   5.0000000e+00  -7.6000000e+01  -1.2000000e+02  -1.1200000e+02  -8.9000000e+01  -4.6000000e+01  -1.0200000e+02  -2.4100000e+02  -7.8000000e+01  -1.3200000e+02  -5.4000000e+01  -3.2000000e+01   3.1000000e+01   4.9000000e+01  -3.7000000e+01   7.0000000e+00   3.2000000e+01
   1.0000000e+00   4.5000000e+01  -1.9900000e+02  -1.0800000e+02   1.3000000e+01  -1.1700000e+02  -6.0000000e+00   2.4000000e+01  -9.6000000e+01  -2.6000000e+01  -1.0200000e+02  -2.9600000e+02  -2.1700000e+02  -2.4200000e+02  -2.8600000e+02  -2.8200000e+02  -2.9700000e+02  -5.1000000e+01  -7.7000000e+01  -1.8900000e+02  -1.7300000e+02  -7.0000000e+01  -1.8000000e+01  -4.7000000e+01   1.5000000e+01   4.5000000e+01   1.9000000e+01  -1.6000000e+01  -1.3100000e+02   2.4000000e+01   8.8000000e+01  -1.1700000e+02  -1.0700000e+02  -1.5000000e+01   4.1000000e+01  -6.7000000e+01   3.4000000e+01  -1.6500000e+02   7.4000000e+01  -1.4400000e+02   7.2000000e+01  -1.7600000e+02  -7.7000000e+01  -1.9700000e+02  -3.0400000e+02  -2.7900000e+02  -2.8600000e+02  -1.3400000e+02  -1.0000000e+01  -1.3700000e+02  -1.1600000e+02  -1.4900000e+02  -3.2000000e+01  -5.0000000e+00  -1.1100000e+02   1.1800000e+02   0.0000000e+00   4.1000000e+01  -1.7100000e+02   2.1000000e+01   7.0000000e+00  -7.6000000e+01  -1.9500000e+02   2.4000000e+01   6.9000000e+01  -7.0000000e+00   5.6000000e+01  -1.6500000e+02   2.0000000e+01  -1.3300000e+02   1.7000000e+01  -1.4500000e+02  -1.4800000e+02  -2.8600000e+02  -2.4800000e+02  -2.5800000e+02  -1.8000000e+02  -3.2000000e+01  -2.4200000e+02  -2.1700000e+02  -1.8000000e+02  -2.0000000e+01   8.0000000e+00  -1.2100000e+02   1.3300000e+02  -1.0000000e+01   1.2000000e+01  -1.5500000e+02  -4.7000000e+01   8.0000000e+00   7.7000000e+01  -2.0200000e+02  -1.4000000e+01   1.8000000e+01  -1.1700000e+02   2.6000000e+01  -4.4000000e+01  -2.5000000e+01   3.1000000e+01  -1.4100000e+02   7.6000000e+01  -2.0600000e+02   2.6000000e+01  -2.8500000e+02  -3.0600000e+02  -3.0100000e+02  -1.7600000e+02  -1.1200000e+02  -1.4000000e+01  -2.4500000e+02  -2.8000000e+02  -2.4200000e+02  -6.5000000e+01  -3.5000000e+01  -2.9000000e+01   2.0000000e+01   5.0000000e+01   8.2000000e+01   2.1000000e+01   5.0000000e+00  -1.1900000e+02   5.8000000e+01   1.3500000e+02   8.9000000e+01  -8.2000000e+01  -1.3400000e+02  -2.0000000e+01  -2.0000000e+00   8.4000000e+01  -3.8000000e+01  -3.6000000e+01   1.7000000e+01  -1.3000000e+02  -7.0000000e+01  -1.7000000e+02  -2.0800000e+02  -1.7000000e+01   4.6000000e+01  -1.1500000e+02  -7.0000000e+00  -3.5000000e+01  -9.6000000e+01   7.8000000e+01   7.9000000e+01   6.0000000e+01  -1.7700000e+02  -1.0100000e+02  -1.2100000e+02  -3.0000000e+01  -1.0100000e+02   4.3000000e+01  -3.9000000e+01  -3.5000000e+01  -2.6000000e+01  -1.6800000e+02  -4.6000000e+01  -1.9500000e+02  -2.3400000e+02  -5.0000000e+01   2.3000000e+01  -1.2000000e+02  -4.1000000e+01   3.0000000e+01   5.5000000e+01  -4.0000000e+01   2.0000000e+00   3.8000000e+01
   1.0000000e+00   4.1000000e+01   9.0000000e+01  -1.4100000e+02   1.2000000e+01  -1.1600000e+02  -8.0000000e+00   4.9000000e+01  -1.6900000e+02  -4.4000000e+01  -1.0300000e+02  -3.2200000e+02  -1.1800000e+02  -2.4300000e+02  -2.8800000e+02  -2.8200000e+02  -3.0200000e+02   5.4000000e+01  -1.6100000e+02  -1.0200000e+02  -1.7200000e+02  -3.1000000e+01  -2.6000000e+01   3.0000000e+00   4.4000000e+01   4.4000000e+01  -3.8000000e+01   5.4000000e+01  -6.5000000e+01   2.2000000e+01   8.9000000e+01  -5.1000000e+01   1.4300000e+02  -3.0000000e+01   3.9000000e+01  -6.4000000e+01   5.9000000e+01  -1.6600000e+02   3.0000000e+00  -1.3400000e+02   4.2000000e+01  -1.2300000e+02   6.6000000e+01  -1.9700000e+02  -3.2300000e+02  -2.4800000e+02  -3.3200000e+02  -8.9000000e+01  -7.4000000e+01  -1.1000000e+02  -1.1900000e+02  -7.6000000e+01  -2.9000000e+01  -1.1000000e+01  -1.3100000e+02   1.2100000e+02  -9.1000000e+01   9.2000000e+01  -2.7000000e+01   1.7000000e+01   9.0000000e+00  -7.2000000e+01   1.7300000e+02  -5.0000000e+00   6.7000000e+01  -7.0000000e+00   6.5000000e+01  -1.6500000e+02  -7.7000000e+01  -1.3300000e+02  -4.5000000e+01  -1.4800000e+02  -1.2400000e+02  -2.9200000e+02  -2.0000000e+02  -2.5900000e+02  -1.8200000e+02  -4.0000000e+00  -2.8900000e+02  -1.0900000e+02  -1.7600000e+02  -2.0000000e+01   4.0000000e+00  -3.4000000e+01   1.3400000e+02  -1.1000000e+01   1.4000000e+01  -3.2000000e+01  -1.6600000e+02   8.0000000e+00   7.7000000e+01   1.6800000e+02   9.7000000e+01   1.7000000e+01  -1.2000000e+02   2.4000000e+01  -4.4000000e+01  -2.6000000e+01   2.6000000e+01  -1.5500000e+02   7.7000000e+01  -4.5000000e+01   1.7100000e+02  -2.8600000e+02  -3.0900000e+02  -2.9800000e+02  -2.6500000e+02  -1.6400000e+02  -1.2400000e+02  -2.4500000e+02  -2.5000000e+02  -2.3200000e+02   1.0000000e+00  -1.0000000e+00   0.0000000e+00   1.9000000e+01   5.2000000e+01   8.2000000e+01   3.5000000e+01   8.2000000e+01   3.4000000e+01   6.0000000e+01   1.3400000e+02   8.6000000e+01  -3.9000000e+01   1.3300000e+02   0.0000000e+00  -1.0000000e+00   8.4000000e+01  -3.8000000e+01  -3.8000000e+01   4.0000000e+01  -1.2400000e+02  -7.9000000e+01  -1.3300000e+02  -2.3300000e+02  -8.9000000e+01   5.2000000e+01  -6.9000000e+01  -1.6000000e+01  -3.3000000e+01  -2.8000000e+01   6.0000000e+00   4.4000000e+01   1.1000000e+01  -1.7700000e+02  -1.0000000e+02  -1.1900000e+02  -5.2000000e+01  -4.9000000e+01   5.7000000e+01  -3.7000000e+01  -3.5000000e+01  -2.7000000e+01  -9.0000000e+00   1.2600000e+02   1.1300000e+02  -2.3700000e+02  -5.5000000e+01   1.9000000e+01   3.3000000e+01   2.3000000e+01   1.5300000e+02   7.2000000e+01  -2.5000000e+01   1.4000000e+01   6.6000000e+01
   1.0000000e+00   7.0000000e+01  -3.0000000e+01  -6.1000000e+01  -7.3000000e+01  -1.1700000e+02   1.1000000e+01   1.2000000e+01  -1.1800000e+02  -3.2000000e+01  -2.7000000e+01  -2.8400000e+02  -2.5200000e+02  -7.1000000e+01  -3.1700000e+02  -2.8400000e+02  -3.0000000e+02   2.2000000e+01  -1.7000000e+02  -1.8800000e+02  -1.8600000e+02  -1.2900000e+02  -2.7000000e+01  -2.6000000e+01   1.1400000e+02   1.0900000e+02   1.8000000e+01   3.4000000e+01  -1.2800000e+02   2.9000000e+01   6.5000000e+01   1.6500000e+02   1.0300000e+02  -1.2300000e+02   1.1000000e+01  -1.2900000e+02   8.8000000e+01  -1.7500000e+02   5.8000000e+01  -5.8000000e+01   3.5000000e+01  -5.7000000e+01   7.3000000e+01  -3.2000000e+01  -3.2200000e+02  -2.9700000e+02  -2.7700000e+02  -1.0000000e+02  -5.5000000e+01  -1.4900000e+02  -1.0800000e+02  -2.0800000e+02  -3.6000000e+01   1.4000000e+01  -8.3000000e+01   1.5100000e+02  -1.6000000e+01   3.0000000e+00  -3.1000000e+01   3.7000000e+01   3.6000000e+01  -8.6000000e+01   9.5000000e+01  -6.3000000e+01  -4.0000000e+00  -1.4200000e+02   5.7000000e+01  -1.6500000e+02   1.4000000e+01  -4.4000000e+01   3.0000000e+00  -5.9000000e+01  -3.9000000e+01  -1.6300000e+02  -2.9000000e+02  -2.1900000e+02  -1.8100000e+02  -6.0000000e+00  -2.7200000e+02  -2.2400000e+02  -1.7600000e+02  -6.6000000e+01  -5.0000000e+00  -1.2300000e+02  -3.3000000e+01  -4.0000000e+00   2.1000000e+01  -3.3000000e+01  -1.0500000e+02  -1.0000000e+00   8.0000000e+01   1.6800000e+02   1.6000000e+02  -1.1800000e+02  -4.9000000e+01  -2.2000000e+01   6.3000000e+01  -1.6700000e+02  -1.5000000e+01  -7.0000000e+01   4.0000000e+00  -7.3000000e+01   9.9000000e+01  -2.5900000e+02  -3.0500000e+02  -3.1300000e+02  -2.0500000e+02  -7.6000000e+01  -3.3000000e+01  -2.4400000e+02  -2.8300000e+02  -2.4100000e+02  -7.2000000e+01  -4.2000000e+01  -6.0000000e+00  -8.0000000e+00   5.8000000e+01   1.1200000e+02   0.0000000e+00   2.0000000e+00   7.0000000e+00   7.8000000e+01   1.5100000e+02   1.3000000e+02  -5.1000000e+01   1.4900000e+02   1.1100000e+02   3.7000000e+01   5.4000000e+01   1.1000000e+01  -1.8500000e+02   2.7000000e+01   9.0000000e+00  -1.6000000e+02  -2.6000000e+02  -2.7000000e+02  -1.7000000e+01   9.0000000e+00  -1.3000000e+01   4.0000000e+00  -3.5000000e+01  -8.3000000e+01   5.8000000e+01   5.0000000e+00  -2.1000000e+01   1.7800000e+02  -5.7000000e+01  -1.1700000e+02  -1.9000000e+01  -2.6000000e+01   2.8000000e+01  -1.1300000e+02  -1.1900000e+02  -1.1100000e+02  -3.9000000e+01   8.9000000e+01  -1.5000000e+01  -2.4200000e+02  -7.6000000e+01  -1.2700000e+02  -4.7000000e+01  -8.2000000e+01   3.0000000e+01   1.1700000e+02  -8.0000000e+00  -2.0000000e+00   1.1600000e+02
   1.0000000e+00   8.5000000e+01  -1.5800000e+02  -6.3000000e+01  -7.4000000e+01  -1.1700000e+02   1.8000000e+01   5.0000000e+00  -1.1400000e+02  -3.1000000e+01  -3.2000000e+01  -2.8700000e+02  -2.4300000e+02  -7.2000000e+01  -3.1400000e+02  -2.8000000e+02  -2.9600000e+02   2.9000000e+01  -1.8800000e+02  -1.7800000e+02  -1.7900000e+02  -1.2700000e+02  -2.8000000e+01  -2.2000000e+01   9.9000000e+01   1.0900000e+02   1.4000000e+01   3.1000000e+01  -1.4800000e+02   3.0000000e+01   6.7000000e+01  -1.1700000e+02  -1.0100000e+02  -1.0000000e+01   1.8000000e+01  -1.5300000e+02   2.9100000e+02  -1.7500000e+02   5.3000000e+01  -4.8000000e+01   4.9000000e+01  -4.9000000e+01   5.8000000e+01  -3.5000000e+01  -3.1800000e+02  -2.9200000e+02  -2.7900000e+02  -9.7000000e+01  -6.1000000e+01  -1.4000000e+02  -1.1000000e+02  -2.0000000e+02  -3.5000000e+01   1.3000000e+01  -9.4000000e+01   1.4900000e+02  -1.5000000e+01  -1.0000000e+00  -1.4500000e+02   4.1000000e+01   3.4000000e+01  -1.0000000e+02  -1.5100000e+02   3.1000000e+01   4.0000000e+00  -1.4400000e+02   1.9700000e+02  -1.6500000e+02   1.6000000e+01   4.2000000e+01   7.0000000e+00  -5.9000000e+01  -4.7000000e+01  -1.6000000e+02  -2.8800000e+02  -2.2100000e+02  -1.7800000e+02  -2.0000000e+00  -2.7500000e+02  -2.1300000e+02  -1.7800000e+02  -6.8000000e+01  -1.0000000e+01  -1.1200000e+02  -4.2000000e+01  -7.0000000e+00   1.5000000e+01  -3.3000000e+01  -1.1000000e+02  -3.0000000e+00   8.5000000e+01  -2.0200000e+02   2.0000000e+00  -1.0600000e+02  -4.2000000e+01  -1.0000000e+01   3.3600000e+02  -1.6400000e+02  -1.0000000e+01  -7.2000000e+01   1.1000000e+01  -6.0000000e+01   8.6000000e+01  -2.5600000e+02  -2.9600000e+02  -3.0600000e+02  -2.1300000e+02  -8.7000000e+01  -3.8000000e+01  -2.4400000e+02  -2.8000000e+02  -2.4300000e+02  -6.5000000e+01  -4.1000000e+01  -6.0000000e+00  -3.0000000e+00   5.7000000e+01   1.0900000e+02  -9.0000000e+00  -2.0000000e+00   1.9000000e+01   8.0000000e+01   1.5100000e+02   1.3300000e+02   4.0000000e+01  -1.3300000e+02   4.7000000e+01   3.7000000e+01   5.8000000e+01   1.4000000e+01  -1.8800000e+02  -7.7000000e+01  -1.3500000e+02  -1.7000000e+02  -2.6100000e+02  -2.7200000e+02  -1.9000000e+01   4.0000000e+00  -1.9000000e+01   5.0000000e+00  -3.0000000e+01  -7.5000000e+01   6.5000000e+01   8.0000000e+00  -1.9000000e+01  -1.7700000e+02  -1.0200000e+02  -1.2100000e+02  -1.8000000e+01  -3.1000000e+01   2.6000000e+01  -9.1000000e+01  -1.2100000e+02  -1.1100000e+02  -4.6000000e+01  -2.6000000e+01  -7.1000000e+01  -2.3500000e+02  -6.3000000e+01  -1.1300000e+02   3.0000000e+00   2.1100000e+02   1.9700000e+02   4.6000000e+01  -3.6000000e+01  -1.0000000e+01  -2.7000000e+01
   1.0000000e+00   5.0000000e+01  -1.9200000e+02  -1.4300000e+02   3.4000000e+01   2.1400000e+02   5.5000000e+01   5.0000000e+01  -1.7300000e+02  -4.4000000e+01  -8.0000000e+00  -3.1700000e+02  -1.1600000e+02  -8.1000000e+01  -2.8200000e+02  -2.8300000e+02  -3.0300000e+02   5.5000000e+01  -1.5100000e+02  -1.0400000e+02  -2.2200000e+02  -2.8000000e+01  -2.6000000e+01   2.0000000e+00   1.9600000e+02   4.4000000e+01  -3.8000000e+01   5.1000000e+01  -6.5000000e+01   1.9000000e+01   6.5000000e+01  -1.1700000e+02  -9.7000000e+01  -9.0000000e+00  -1.5000000e+01  -3.0000000e+01   7.1000000e+01  -1.7200000e+02   5.0000000e+00  -1.1600000e+02   3.8000000e+01  -1.6400000e+02   4.6000000e+01  -2.6000000e+01  -3.1200000e+02  -2.4600000e+02  -3.3200000e+02  -3.5000000e+01  -6.8000000e+01  -1.1500000e+02  -8.6000000e+01  -7.4000000e+01  -2.9000000e+01  -1.3000000e+01  -1.3100000e+02   1.2600000e+02  -9.8000000e+01   9.1000000e+01  -1.3300000e+02   3.1000000e+01   4.8000000e+01  -5.1000000e+01  -1.9400000e+02   3.4000000e+01   3.0000000e+01  -2.9000000e+01   6.1000000e+01  -1.6500000e+02  -7.7000000e+01   2.0500000e+02  -5.1000000e+01  -1.5400000e+02  -1.2600000e+02  -2.4100000e+02  -1.9600000e+02  -2.1400000e+02  -1.8200000e+02  -6.0000000e+00  -2.8700000e+02  -1.0900000e+02  -1.8400000e+02  -1.7000000e+01   5.0000000e+00  -3.4000000e+01   7.3000000e+01   2.1000000e+01   1.6000000e+01  -7.4000000e+01  -1.6400000e+02   9.0000000e+00   4.8000000e+01  -2.0200000e+02   4.0000000e+00  -1.8000000e+01  -8.9000000e+01   7.0000000e+00   1.8200000e+02   6.0000000e+00   2.6000000e+01  -1.5500000e+02   7.6000000e+01  -1.9100000e+02   1.2800000e+02  -2.6300000e+02  -2.9700000e+02  -2.9700000e+02  -2.6400000e+02  -1.6500000e+02  -1.2400000e+02  -2.4300000e+02  -2.5000000e+02  -2.3200000e+02   2.0000000e+00   0.0000000e+00  -1.0000000e+00  -2.5000000e+01  -1.2000000e+01   1.2700000e+02   3.7000000e+01   8.3000000e+01   3.1000000e+01   5.1000000e+01   1.3300000e+02   7.5000000e+01   9.0000000e+00  -1.3100000e+02   3.5000000e+01   3.8000000e+01   4.6000000e+01  -4.0000000e+00  -2.7000000e+01  -3.9000000e+01  -4.7000000e+01  -7.4000000e+01  -1.2900000e+02  -2.2400000e+02  -8.5000000e+01   5.5000000e+01  -3.8000000e+01  -1.9000000e+01  -3.8000000e+01  -3.0000000e+01   4.0000000e+00   4.3000000e+01   1.1000000e+01  -1.7700000e+02  -1.0000000e+02  -1.1900000e+02  -5.8000000e+01  -7.0000000e+01   5.4000000e+01  -3.7000000e+01  -2.8000000e+01  -4.0000000e+01  -1.3000000e+02  -7.0000000e+00  -1.8400000e+02  -2.3700000e+02  -2.7500000e+02  -2.1000000e+01   3.1000000e+01   1.5100000e+02   1.6700000e+02   3.9000000e+01  -3.8000000e+01  -3.0000000e+00  -8.0000000e+00
   1.0000000e+00   4.6000000e+01  -1.9400000e+02  -1.4800000e+02   3.4000000e+01  -1.1700000e+02   5.5000000e+01   5.3000000e+01  -2.0000000e+02  -4.5000000e+01  -8.0000000e+00  -3.2100000e+02  -2.5300000e+02  -8.3000000e+01  -3.2900000e+02  -2.8300000e+02  -3.0400000e+02   5.0000000e+01  -2.6200000e+02  -2.2500000e+02  -2.2000000e+02  -1.6100000e+02  -2.8000000e+01  -1.1900000e+02   1.9800000e+02   4.4000000e+01  -3.3000000e+01   4.1000000e+01  -6.7000000e+01   2.0000000e+01   6.6000000e+01  -1.1700000e+02  -3.0000000e+00  -1.2000000e+01  -1.6000000e+01  -3.0000000e+01   8.1000000e+01  -1.7200000e+02  -5.0000000e+00  -1.3200000e+02   2.6000000e+01  -1.7400000e+02   8.1000000e+01  -2.7000000e+01  -3.3200000e+02  -2.9600000e+02  -3.3300000e+02  -9.7000000e+01  -1.4100000e+02  -2.1300000e+02  -8.6000000e+01  -2.1500000e+02  -3.9000000e+01  -5.0000000e+01  -1.3000000e+02   1.2700000e+02  -1.6800000e+02   8.8000000e+01  -1.3700000e+02   3.2000000e+01   4.9000000e+01  -5.2000000e+01  -1.8600000e+02   3.4000000e+01   3.0000000e+01  -2.9000000e+01   5.7000000e+01  -1.6500000e+02  -9.4000000e+01  -3.4000000e+01  -7.0000000e+01  -1.5800000e+02  -1.3700000e+02  -2.6000000e+02  -2.9300000e+02  -2.1400000e+02  -1.8200000e+02   1.0000000e+00  -3.0800000e+02  -2.4000000e+02  -1.8200000e+02  -1.2000000e+02   9.0000000e+00  -1.6600000e+02   7.3000000e+01   2.3000000e+01   2.5000000e+01  -9.2000000e+01  -1.5300000e+02   1.0000000e+01   4.9000000e+01  -2.0200000e+02   4.1000000e+01  -1.8000000e+01  -9.2000000e+01   1.5000000e+01   8.0000000e+01   6.0000000e+00   2.8000000e+01  -1.5500000e+02   7.1000000e+01  -1.9600000e+02   1.1600000e+02  -2.6400000e+02  -3.0800000e+02  -3.1000000e+02  -2.6700000e+02  -1.6400000e+02  -1.1600000e+02  -2.4200000e+02  -2.8400000e+02  -2.3900000e+02  -1.2400000e+02  -1.0100000e+02  -8.6000000e+01  -2.4000000e+01  -1.3000000e+01   1.2800000e+02   4.5000000e+01   8.4000000e+01   2.3000000e+01   5.3000000e+01   1.3400000e+02   7.4000000e+01  -1.6000000e+01  -1.3000000e+02   2.6000000e+01   3.8000000e+01   4.6000000e+01  -5.0000000e+00  -2.6000000e+01  -2.4000000e+01  -1.3000000e+02  -2.1900000e+02  -2.7400000e+02  -3.0700000e+02  -9.9000000e+01   4.6000000e+01  -7.7000000e+01  -1.0800000e+02  -1.6600000e+02  -1.6000000e+02  -8.0000000e+00   4.0000000e+01   1.1000000e+01  -1.7700000e+02  -1.0100000e+02  -1.1800000e+02  -7.5000000e+01  -8.8000000e+01   4.2000000e+01  -3.7000000e+01  -2.8000000e+01  -4.0000000e+01  -1.5000000e+02   6.1000000e+01  -1.7900000e+02  -2.3800000e+02  -2.8200000e+02  -2.6000000e+01   4.6000000e+01   1.4700000e+02   1.4100000e+02   3.9000000e+01  -3.8000000e+01   0.0000000e+00   2.0000000e+00
   1.0000000e+00   4.7000000e+01  -1.0200000e+02  -6.0000000e+01  -1.1300000e+02  -1.1700000e+02  -1.2700000e+02   3.5000000e+01  -1.6600000e+02  -1.4000000e+01  -3.2000000e+01  -2.6500000e+02  -1.9800000e+02  -8.6000000e+01  -2.9200000e+02  -2.8400000e+02  -3.0600000e+02  -2.1000000e+01  -9.6000000e+01  -2.1900000e+02  -2.0000000e+02  -4.8000000e+01  -2.8000000e+01  -6.3000000e+01   1.3100000e+02   2.1000000e+01   6.0000000e+00  -1.8000000e+01  -6.1000000e+01  -9.4000000e+01   6.9000000e+01  -1.1300000e+02   1.2900000e+02  -1.1600000e+02   1.6000000e+01  -1.2000000e+02   6.7000000e+01  -1.7500000e+02   5.8000000e+01  -2.3000000e+01   3.5000000e+01  -4.4000000e+01   8.7000000e+01  -4.1000000e+01  -3.0000000e+02  -2.7600000e+02  -3.0000000e+02  -1.3600000e+02  -1.2000000e+01  -2.0500000e+02  -1.2500000e+02  -1.2400000e+02  -1.9000000e+01  -2.2000000e+01  -8.8000000e+01   1.9000000e+01  -6.1000000e+01   4.6000000e+01  -1.4200000e+02  -1.1500000e+02   4.0000000e+01  -1.0200000e+02   6.0000000e+01  -2.4000000e+01  -1.1000000e+01  -1.5400000e+02   5.8000000e+01  -1.6500000e+02   1.6000000e+01  -2.0000000e+01   1.0000000e+00  -4.6000000e+01  -7.3000000e+01  -2.1700000e+02  -2.4400000e+02  -2.2800000e+02  -1.8200000e+02  -3.8000000e+01  -2.3900000e+02  -2.1300000e+02  -1.7700000e+02  -3.0000000e+00  -6.0000000e+00  -1.0800000e+02  -5.8000000e+01   0.0000000e+00   2.9000000e+01  -5.1000000e+01  -5.3000000e+01  -9.2000000e+01   6.0000000e+00  -1.7700000e+02   1.2300000e+02  -1.2000000e+02  -5.7000000e+01   1.7000000e+01  -5.1000000e+01  -1.7100000e+02  -2.6000000e+01  -7.1000000e+01   3.4000000e+01  -5.7000000e+01   1.4500000e+02  -2.6700000e+02  -3.0200000e+02  -3.0500000e+02  -2.0900000e+02  -1.6900000e+02  -4.1000000e+01  -2.4400000e+02  -2.7700000e+02  -2.3900000e+02  -4.1000000e+01  -7.0000000e+00  -2.6000000e+01  -1.0000000e+01   5.4000000e+01   9.0000000e+01   6.3000000e+01   6.3000000e+01  -2.0000000e+01   4.3000000e+01   2.2000000e+01   0.0000000e+00  -1.0700000e+02   9.7000000e+01   4.1000000e+01   3.8000000e+01   6.2000000e+01   8.0000000e+00  -1.8600000e+02   4.4000000e+01  -1.0400000e+02  -6.5000000e+01  -1.6000000e+02  -2.1900000e+02  -2.1000000e+01   1.0000000e+00  -1.9000000e+01  -5.7000000e+01  -1.3400000e+02  -1.3300000e+02   6.1000000e+01   1.6000000e+01  -2.0000000e+01  -1.7700000e+02  -1.0100000e+02  -1.1600000e+02  -2.7000000e+01  -4.0000000e+01  -2.0000000e+00  -8.7000000e+01  -1.2300000e+02  -1.1200000e+02  -5.1000000e+01   1.2600000e+02   0.0000000e+00  -2.4200000e+02  -8.0000000e+01  -1.1800000e+02  -1.5000000e+01   4.0000000e+00   1.1600000e+02   8.4000000e+01  -1.8000000e+01   1.6000000e+01   8.1000000e+01
   1.0000000e+00   4.7000000e+01  -1.9700000e+02  -1.4400000e+02   3.3000000e+01  -1.1700000e+02   6.0000000e+01   6.5000000e+01  -4.4000000e+01  -2.8000000e+01  -1.0000000e+01  -1.9500000e+02  -1.1000000e+02  -1.0100000e+02  -1.9000000e+02  -1.9700000e+02  -3.0300000e+02   1.6000000e+01  -1.3800000e+02  -9.8000000e+01  -1.3300000e+02  -7.4000000e+01  -1.2000000e+01  -6.7000000e+01   2.0000000e+02   5.3000000e+01  -4.1000000e+01   3.0000000e+01  -1.2900000e+02   3.0000000e+01   7.9000000e+01  -1.1700000e+02  -1.2000000e+01  -1.2000000e+01  -6.0000000e+00  -2.6000000e+01   8.2000000e+01  -1.7100000e+02  -2.9000000e+01  -1.3200000e+02   4.0000000e+01  -1.7700000e+02   7.8000000e+01  -3.3000000e+01  -1.7600000e+02  -1.9500000e+02  -3.1100000e+02  -1.0700000e+02  -5.0000000e+01  -8.4000000e+01  -1.0200000e+02  -8.4000000e+01  -3.3000000e+01  -3.1000000e+01  -1.0800000e+02   1.2700000e+02  -5.7000000e+01   8.9000000e+01  -1.5300000e+02   3.7000000e+01   5.7000000e+01  -4.6000000e+01  -1.8700000e+02   3.4000000e+01   3.2000000e+01  -3.0000000e+01   5.6000000e+01  -1.6500000e+02  -9.0000000e+01   0.0000000e+00  -5.5000000e+01  -1.5900000e+02  -1.3700000e+02  -1.6400000e+02  -1.7300000e+02  -1.7300000e+02  -1.8200000e+02  -5.0000000e+00  -1.6400000e+02  -9.6000000e+01  -5.3000000e+01  -5.7000000e+01   3.2000000e+01  -4.3000000e+01   7.7000000e+01   2.9000000e+01   2.8000000e+01  -1.1600000e+02  -1.5600000e+02   1.6000000e+01   5.1000000e+01  -2.0200000e+02   3.7000000e+01  -1.5000000e+01  -1.0000000e+02   1.2000000e+01   8.6000000e+01   1.5000000e+01  -1.1000000e+01  -1.5400000e+02   8.5000000e+01  -2.0200000e+02   1.1300000e+02  -1.8500000e+02  -1.8500000e+02  -1.9300000e+02  -1.8200000e+02  -8.6000000e+01  -3.2000000e+01  -1.7300000e+02  -1.9400000e+02  -1.5100000e+02  -5.2000000e+01  -6.4000000e+01  -5.7000000e+01  -2.3000000e+01  -2.4000000e+01   1.3700000e+02   1.3000000e+01   7.3000000e+01  -8.0000000e+00   6.5000000e+01   1.3600000e+02   7.4000000e+01  -1.2000000e+01  -1.3000000e+02   3.0000000e+01   4.3000000e+01   5.9000000e+01  -3.0000000e+00  -2.5000000e+01  -2.6000000e+01  -1.2900000e+02  -1.1600000e+02  -1.5600000e+02  -1.7900000e+02  -1.3700000e+02  -3.4000000e+01  -1.3500000e+02  -7.4000000e+01  -6.9000000e+01  -4.1000000e+01   1.4000000e+01   6.4000000e+01   1.4000000e+01  -1.7700000e+02  -1.0100000e+02  -1.1700000e+02  -7.3000000e+01  -9.7000000e+01   4.5000000e+01  -3.6000000e+01  -3.0000000e+01  -3.9000000e+01  -1.5200000e+02   5.6000000e+01  -1.8200000e+02  -2.4000000e+02  -2.9000000e+02  -2.6000000e+01   4.6000000e+01   1.4800000e+02   1.3900000e+02   3.9000000e+01  -3.9000000e+01  -3.0000000e+00   0.0000000e+00
   1.0000000e+00   4.8000000e+01  -1.0000000e+02  -5.8000000e+01  -7.8000000e+01  -1.1700000e+02  -6.5000000e+01   4.3000000e+01  -8.6000000e+01  -4.0000000e+00  -4.6000000e+01  -1.9000000e+02  -1.8700000e+02  -1.4900000e+02  -2.0200000e+02  -1.9100000e+02  -3.0700000e+02  -2.0000000e+01  -1.0700000e+02  -1.4700000e+02  -4.0000000e+01  -5.2000000e+01  -1.8000000e+01  -6.5000000e+01   1.3800000e+02   9.5000000e+01   6.0000000e+00  -1.0000000e+01  -6.9000000e+01  -9.6000000e+01   8.8000000e+01  -1.1200000e+02   1.3000000e+02  -1.1900000e+02   3.6000000e+01  -1.2000000e+02   6.8000000e+01  -1.7000000e+02   6.0000000e+01  -2.2000000e+01   3.6000000e+01  -4.2000000e+01   8.2000000e+01  -8.2000000e+01  -1.7700000e+02  -2.1700000e+02  -3.1000000e+02  -1.3600000e+02  -1.0000000e+01  -9.9000000e+01  -2.1000000e+01  -1.3600000e+02  -7.0000000e+00  -1.8000000e+01  -1.0500000e+02   1.1200000e+02  -7.1000000e+01   5.7000000e+01  -1.4300000e+02  -9.4000000e+01   1.7000000e+01  -1.0100000e+02   6.1000000e+01  -2.6000000e+01   5.7000000e+01  -1.5000000e+02   5.8000000e+01  -1.6500000e+02   2.6000000e+01  -1.5000000e+01   6.0000000e+00  -4.6000000e+01  -7.2000000e+01  -1.7400000e+02  -2.0500000e+02  -1.1100000e+02  -1.8300000e+02  -2.4000000e+01  -1.7500000e+02  -1.7400000e+02  -7.7000000e+01   0.0000000e+00   3.0000000e+00  -1.1900000e+02   7.8000000e+01  -3.1000000e+01   3.4000000e+01  -5.1000000e+01  -7.0000000e+01  -7.3000000e+01   6.7000000e+01  -1.7400000e+02   1.2500000e+02  -1.2100000e+02  -1.0700000e+02   1.5000000e+01  -5.2000000e+01  -1.3700000e+02  -1.9000000e+01  -7.0000000e+01   4.0000000e+01  -5.5000000e+01   1.4400000e+02  -1.6800000e+02  -1.7600000e+02  -1.9500000e+02  -2.1200000e+02  -1.7200000e+02  -3.8000000e+01  -1.4800000e+02  -2.0300000e+02  -1.4600000e+02  -4.4000000e+01  -2.0000000e+00  -2.1000000e+01  -4.5000000e+01  -2.3000000e+01   1.6400000e+02   6.3000000e+01   7.1000000e+01  -1.5000000e+01   6.5000000e+01   5.8000000e+01   3.3000000e+01  -1.0400000e+02   1.0300000e+02   4.7000000e+01   8.0000000e+00   8.2000000e+01  -2.9000000e+01  -1.8600000e+02   4.4000000e+01  -9.2000000e+01  -7.1000000e+01  -1.6800000e+02  -1.7300000e+02  -1.3000000e+01   0.0000000e+00  -1.5000000e+01  -5.8000000e+01  -1.3400000e+02  -1.3900000e+02   6.2000000e+01   1.9000000e+01  -1.7000000e+01  -1.7700000e+02  -1.0200000e+02  -1.1600000e+02  -2.7000000e+01  -4.0000000e+01   5.0000000e+00  -8.9000000e+01  -1.2200000e+02  -1.1200000e+02  -5.2000000e+01   1.2500000e+02  -3.0000000e+00  -2.4200000e+02  -5.9000000e+01   2.0000000e+00  -1.7000000e+01  -5.0000000e+00   1.1300000e+02   8.7000000e+01  -1.7000000e+01   1.6000000e+01   8.3000000e+01
   1.0000000e+00   4.3000000e+01  -1.9200000e+02  -1.5100000e+02  -8.0000000e+01  -1.1700000e+02  -7.1000000e+01   4.1000000e+01   6.0000000e+00  -4.5000000e+01  -4.9000000e+01  -1.6800000e+02  -9.9000000e+01  -1.4400000e+02  -2.0400000e+02  -1.8500000e+02  -2.9500000e+02   4.0000000e+01  -9.2000000e+01  -5.0000000e+00  -3.3000000e+01  -6.5000000e+01  -2.3000000e+01   1.7000000e+01   1.5400000e+02   8.8000000e+01  -2.3000000e+01   3.2000000e+01  -3.1000000e+01  -1.0400000e+02   9.2000000e+01  -1.1700000e+02   5.6000000e+01  -2.0000000e+01   3.6000000e+01  -1.3400000e+02   6.4000000e+01  -1.7200000e+02   2.2000000e+01  -1.3800000e+02   5.0000000e+00  -1.7200000e+02   1.0200000e+02  -8.0000000e+01  -1.7600000e+02  -1.2600000e+02  -2.3700000e+02  -1.1600000e+02  -6.9000000e+01  -5.0000000e+00  -2.6000000e+01  -1.0900000e+02  -2.3000000e+01  -1.1000000e+01  -4.2000000e+01   9.6000000e+01  -8.5000000e+01   7.6000000e+01  -1.3000000e+02  -9.7000000e+01   2.5000000e+01  -1.0100000e+02  -1.5400000e+02   2.7000000e+01   5.5000000e+01  -1.5500000e+02   5.6000000e+01  -1.6500000e+02  -8.4000000e+01  -1.2300000e+02  -8.2000000e+01  -1.5900000e+02  -1.2800000e+02  -1.6500000e+02  -1.5700000e+02  -9.9000000e+01  -1.7700000e+02  -2.0000000e+00  -1.6100000e+02  -4.8000000e+01  -5.6000000e+01  -6.2000000e+01  -2.0000000e+00  -6.0000000e+01   6.7000000e+01  -2.3000000e+01   2.0000000e+01  -9.1000000e+01  -8.0000000e+01  -7.9000000e+01   6.7000000e+01  -2.0200000e+02   7.1000000e+01  -1.1100000e+02  -1.0600000e+02   2.6000000e+01  -4.2000000e+01  -1.4200000e+02   4.5000000e+01  -1.5300000e+02   5.4000000e+01  -1.7900000e+02   1.3400000e+02  -1.6700000e+02  -1.7900000e+02  -1.9300000e+02  -2.2200000e+02  -1.7700000e+02  -1.1100000e+02  -1.1300000e+02  -8.4000000e+01  -6.7000000e+01  -6.0000000e+00  -2.2000000e+01  -9.0000000e+00  -4.9000000e+01  -3.7000000e+01   1.6100000e+02   5.8000000e+01   8.1000000e+01   2.6000000e+01   6.7000000e+01   3.7000000e+01   2.7000000e+01  -1.0000000e+02  -1.0200000e+02  -1.0000000e+00   1.4000000e+01   8.4000000e+01  -2.4000000e+01  -1.8700000e+02   9.0000000e+00  -1.3900000e+02  -7.0000000e+01  -1.2800000e+02  -1.6300000e+02  -8.0000000e+01   6.3000000e+01  -7.7000000e+01  -4.0000000e+00  -5.0000000e+01  -3.7000000e+01  -7.0000000e+00   3.0000000e+01   2.6000000e+01  -1.7800000e+02  -1.0300000e+02  -1.2300000e+02  -8.8000000e+01  -9.4000000e+01   2.6000000e+01  -6.5000000e+01  -1.2400000e+02  -1.1100000e+02  -1.2400000e+02   9.7000000e+01  -1.0400000e+02  -2.3100000e+02  -6.6000000e+01  -6.0000000e+00   4.9000000e+01   1.2600000e+02   1.4300000e+02   3.9000000e+01  -3.0000000e+01   1.4000000e+01   1.9000000e+01
   1.0000000e+00   4.0000000e+01  -1.9800000e+02  -1.6000000e+02  -6.9000000e+01  -1.1700000e+02   2.7000000e+01   3.5000000e+01  -6.1000000e+01  -3.1000000e+01   2.1000000e+01  -1.0400000e+02  -9.5000000e+01  -9.2000000e+01  -1.8600000e+02  -5.2000000e+01  -3.1100000e+02   3.1000000e+01  -7.8000000e+01  -9.3000000e+01  -5.9000000e+01  -7.8000000e+01  -1.6000000e+01  -6.7000000e+01   1.5100000e+02   9.1000000e+01   1.5000000e+01  -4.7000000e+01  -9.1000000e+01  -7.9000000e+01   9.5000000e+01  -1.1700000e+02   5.4000000e+01  -3.8000000e+01   2.9000000e+01  -1.2700000e+02   6.8000000e+01  -1.5700000e+02  -3.0000000e+00  -1.3700000e+02  -5.6000000e+01  -1.8700000e+02   1.0200000e+02  -5.1000000e+01  -1.7700000e+02  -1.4800000e+02  -1.5900000e+02  -1.1700000e+02  -1.0300000e+02  -9.8000000e+01  -2.1000000e+01  -7.6000000e+01  -1.8000000e+01  -1.2000000e+01  -9.7000000e+01   1.2300000e+02  -4.4000000e+01   3.5000000e+01  -1.5500000e+02  -3.9000000e+01   1.7000000e+01  -1.0100000e+02  -1.5400000e+02   2.0000000e+01   1.0300000e+02  -1.3500000e+02   5.8000000e+01  -1.6500000e+02  -1.1000000e+02  -1.2200000e+02  -1.2500000e+02  -1.7100000e+02  -1.2800000e+02  -9.7000000e+01  -1.5800000e+02  -4.5000000e+01  -1.8300000e+02   2.0000000e+00  -1.4000000e+02  -8.6000000e+01  -7.3000000e+01  -8.0000000e+01   3.0000000e+00  -4.7000000e+01   1.0300000e+02   1.2000000e+01   3.3000000e+01  -1.5300000e+02  -5.6000000e+01  -6.6000000e+01   1.1500000e+02  -2.0200000e+02   6.8000000e+01  -1.1600000e+02  -1.1800000e+02   2.8000000e+01  -2.1000000e+01  -6.2000000e+01   3.7000000e+01  -1.5300000e+02   1.2000000e+01  -2.0900000e+02   1.3200000e+02  -6.4000000e+01  -1.1200000e+02  -1.3700000e+02  -1.2900000e+02  -1.7700000e+02  -9.6000000e+01  -1.8000000e+01  -1.4100000e+02  -1.3100000e+02  -6.3000000e+01  -7.0000000e+01  -4.7000000e+01   1.0000000e+00   1.0000000e+01   1.6700000e+02   5.6000000e+01   5.4000000e+01  -4.9000000e+01   7.1000000e+01   6.9000000e+01   8.3000000e+01  -1.1200000e+02  -1.0900000e+02  -1.8000000e+01  -2.0000000e+01   8.4000000e+01  -8.7000000e+01  -1.8600000e+02   2.3000000e+01  -1.3700000e+02  -1.0900000e+02  -1.2800000e+02  -1.4600000e+02  -1.0300000e+02   4.1000000e+01  -1.0100000e+02  -4.0000000e+01  -7.6000000e+01  -5.1000000e+01  -4.5000000e+01   8.0000000e+00   1.6000000e+01  -1.7800000e+02  -1.0200000e+02  -1.1300000e+02  -1.3500000e+02  -1.4600000e+02  -5.3000000e+01  -6.7000000e+01  -1.2200000e+02  -1.1100000e+02  -1.2500000e+02   9.6000000e+01  -1.0900000e+02  -2.4600000e+02  -1.1600000e+02   6.2000000e+01   5.2000000e+01   1.2700000e+02   1.4200000e+02   4.7000000e+01  -2.9000000e+01   1.5000000e+01   3.3000000e+01
   1.0000000e+00   4.9000000e+01  -1.9700000e+02  -1.4500000e+02   2.8000000e+01  -1.1700000e+02  -8.7000000e+01   6.3000000e+01  -1.3000000e+01  -2.7000000e+01  -1.7300000e+02  -5.3000000e+01   2.7000000e+01  -9.5000000e+01  -9.0000000e+01  -1.0600000e+02  -2.6400000e+02   3.6000000e+01  -6.2000000e+01   1.8000000e+01  -3.4000000e+01   7.3000000e+01  -1.6000000e+01   5.5000000e+01  -6.4000000e+01  -9.4000000e+01  -3.1000000e+01   3.0000000e+01  -1.2100000e+02   1.0000000e+01  -1.4500000e+02  -1.1700000e+02  -6.3000000e+01  -8.0000000e+00  -2.3600000e+02  -3.3000000e+01   9.0000000e+01  -1.6800000e+02  -3.2000000e+01  -1.2900000e+02   3.4000000e+01  -1.7600000e+02   5.9000000e+01  -1.2900000e+02  -5.9000000e+01  -9.8000000e+01  -1.0200000e+02  -9.9000000e+01  -2.0000000e+01  -1.4000000e+01  -1.2700000e+02   5.6000000e+01  -3.2000000e+01  -6.0000000e+00   3.5000000e+01  -5.2000000e+01  -6.2000000e+01   8.8000000e+01  -1.5000000e+02  -1.7000000e+01  -1.8600000e+02  -1.7000000e+01  -1.9200000e+02   3.3000000e+01  -1.8700000e+02  -1.3000000e+01   5.5000000e+01  -1.6600000e+02  -9.9000000e+01   6.1000000e+01  -6.4000000e+01  -1.5800000e+02  -1.4000000e+02  -7.3000000e+01  -5.2000000e+01  -1.0300000e+02  -1.8000000e+02   2.0000000e+00  -2.8000000e+01   2.9000000e+01   6.3000000e+01   2.9000000e+01   2.8000000e+01   8.2000000e+01  -2.9000000e+01  -1.9200000e+02   3.0000000e+01  -1.1300000e+02  -1.4800000e+02   2.8000000e+01  -1.4400000e+02  -2.0200000e+02   3.0000000e+01   4.0000000e+00  -1.4800000e+02  -4.0000000e+00   1.1700000e+02  -8.1000000e+01   0.0000000e+00  -1.5300000e+02   8.0000000e+01  -2.0000000e+02   9.9000000e+01  -8.9000000e+01  -7.0000000e+01  -1.0000000e+02  -5.2000000e+01  -9.7000000e+01  -5.1000000e+01  -7.5000000e+01  -1.0800000e+02  -4.6000000e+01   8.6000000e+01   1.3000000e+01  -5.0000000e+00  -1.6900000e+02  -5.9000000e+01  -9.1000000e+01   2.4000000e+01   7.6000000e+01  -2.0000000e+00  -1.1200000e+02  -6.7000000e+01  -9.9000000e+01   5.0000000e+00  -1.2600000e+02   4.5000000e+01  -1.8200000e+02  -1.9400000e+02  -1.6400000e+02  -4.7000000e+01  -5.4000000e+01  -1.0400000e+02   3.2000000e+01   8.0000000e+00  -5.8000000e+01  -1.3000000e+02  -2.0000000e+00  -1.1700000e+02  -1.3000000e+01   2.0000000e+01   7.3000000e+01   4.0000000e+00   5.7000000e+01   9.0000000e+00  -1.7800000e+02  -1.0300000e+02  -1.1900000e+02  -7.7000000e+01  -9.8000000e+01   4.1000000e+01  -2.4000000e+01   2.0000000e+00   8.0000000e+00  -1.5800000e+02   2.9000000e+01  -1.8900000e+02  -2.3600000e+02  -2.5000000e+02  -2.0700000e+02   3.4000000e+01   1.5200000e+02   1.3200000e+02   4.6000000e+01  -4.3000000e+01  -1.6000000e+01  -9.0000000e+00
   1.0000000e+00   3.8000000e+01  -1.6800000e+02  -1.5700000e+02   3.1000000e+01  -1.1700000e+02  -9.4000000e+01   4.2000000e+01   4.0000000e+01  -3.2000000e+01  -1.0600000e+02  -5.6000000e+01  -5.7000000e+01  -5.0000000e+01  -9.4000000e+01  -7.8000000e+01  -2.9700000e+02   3.5000000e+01   6.2000000e+01  -7.9000000e+01  -8.3000000e+01   2.0000000e+01  -2.0000000e+01  -6.6000000e+01  -6.1000000e+01  -9.4000000e+01  -2.0000000e+00  -4.0000000e+00  -6.0000000e+01   9.0000000e+00  -1.4300000e+02  -1.1700000e+02   1.1000000e+02  -4.1000000e+01  -2.3000000e+02  -3.5000000e+01   7.2000000e+01  -1.7100000e+02   7.0000000e+00  -1.4300000e+02  -2.6000000e+01  -1.7900000e+02   1.0600000e+02  -6.5000000e+01  -7.0000000e+01  -1.2200000e+02  -1.3200000e+02  -1.1400000e+02   4.0000000e+01  -3.0000000e+01  -1.0500000e+02  -1.4000000e+01  -2.4000000e+01  -2.9000000e+01   6.8000000e+01  -5.0000000e+01  -7.1000000e+01   5.9000000e+01  -1.4400000e+02  -2.0000000e+01  -1.6000000e+02  -9.0000000e+00   5.5000000e+01  -1.1000000e+01  -1.8800000e+02  -1.6000000e+01   6.0000000e+01  -1.6500000e+02  -1.0100000e+02  -1.3300000e+02  -1.0700000e+02  -1.6700000e+02  -1.2100000e+02  -4.9000000e+01  -7.3000000e+01  -5.1000000e+01  -1.8000000e+02  -1.0000000e+00  -5.2000000e+01  -8.8000000e+01   4.7000000e+01   4.0000000e+00   3.0000000e+00  -4.1000000e+01  -1.6000000e+01  -1.7400000e+02   3.0000000e+01  -1.1500000e+02  -5.7000000e+01   2.9000000e+01  -1.4700000e+02  -1.8400000e+02   9.6000000e+01   6.0000000e+00  -1.2900000e+02   1.7000000e+01  -4.6000000e+01  -9.1000000e+01   3.8000000e+01  -1.5300000e+02   3.6000000e+01  -1.7000000e+02   1.3400000e+02  -4.9000000e+01  -5.4000000e+01  -9.5000000e+01  -6.8000000e+01  -1.7400000e+02   5.0000000e+00  -6.4000000e+01  -1.3300000e+02  -6.5000000e+01  -2.7000000e+01  -5.0000000e+01  -5.2000000e+01  -1.9100000e+02  -1.1000000e+02  -9.0000000e+01   5.9000000e+01   7.0000000e+01  -9.0000000e+00  -1.1300000e+02  -6.7000000e+01  -1.0100000e+02  -6.5000000e+01   5.5000000e+01  -7.0000000e+00  -1.4100000e+02  -1.8800000e+02  -1.1800000e+02  -5.1000000e+01   3.4000000e+01  -1.1300000e+02   5.0000000e+01  -1.0000000e+00  -1.8000000e+01  -9.4000000e+01   4.9000000e+01  -9.2000000e+01  -5.8000000e+01  -4.0000000e+01  -4.6000000e+01  -2.8000000e+01   1.9000000e+01   1.8000000e+01  -1.7800000e+02  -1.0300000e+02  -1.1900000e+02  -1.1400000e+02  -1.2300000e+02  -9.0000000e+00  -2.4000000e+01   1.0000000e+00   8.0000000e+00  -4.5000000e+01   1.2400000e+02   2.7000000e+01  -2.3600000e+02  -2.6700000e+02  -2.0800000e+02   2.1000000e+01   5.3000000e+01   1.1800000e+02   7.8000000e+01  -2.8000000e+01   3.0000000e+00   7.2000000e+01
   1.0000000e+00   5.2000000e+01  -1.2200000e+02  -2.3000000e+01  -7.5000000e+01  -1.1700000e+02  -2.1000000e+01  -1.5900000e+02   5.8000000e+01  -2.3600000e+02  -3.4000000e+01  -7.9000000e+01  -1.2500000e+02  -8.6000000e+01  -8.3000000e+01  -1.1500000e+02  -2.7800000e+02  -2.1800000e+02  -7.8000000e+01  -3.8000000e+01   3.7000000e+01  -2.2300000e+02  -1.8000000e+02  -2.0300000e+02   1.5900000e+02   8.6000000e+01  -2.0200000e+02  -1.7100000e+02  -1.5400000e+02  -9.3000000e+01   9.7000000e+01  -9.6000000e+01   1.3600000e+02  -1.2100000e+02   3.4000000e+01  -1.2200000e+02   7.5000000e+01  -1.6600000e+02  -1.5100000e+02  -2.0000000e+01  -1.3100000e+02  -6.0000000e+01   5.6000000e+01  -3.9000000e+01  -6.7000000e+01  -1.1200000e+02  -1.3300000e+02  -1.5000000e+02  -2.3000000e+02   2.5000000e+01  -2.6000000e+01  -1.7800000e+02  -1.9800000e+02  -1.9300000e+02   6.4000000e+01   1.0800000e+02  -1.0200000e+02  -1.5900000e+02  -1.7100000e+02  -7.2000000e+01   5.0000000e+00  -1.0100000e+02   6.5000000e+01  -3.4000000e+01   8.0000000e+01  -1.4500000e+02   5.7000000e+01  -1.6500000e+02  -4.1000000e+01  -2.7000000e+01  -4.2000000e+01  -4.0000000e+01  -3.7000000e+01  -1.0400000e+02  -9.8000000e+01  -7.8000000e+01  -1.8300000e+02  -2.4900000e+02  -2.7000000e+01  -9.7000000e+01   6.0000000e+01  -2.2700000e+02  -1.6700000e+02  -1.7000000e+02   8.8000000e+01  -2.9000000e+01  -1.8900000e+02  -1.0600000e+02  -1.6000000e+02  -7.3000000e+01   9.4000000e+01   8.0000000e+00   1.3200000e+02  -1.1900000e+02  -1.1800000e+02   3.0000000e+00  -5.2000000e+01  -1.1400000e+02  -1.8200000e+02  -2.4000000e+01  -1.4800000e+02  -8.6000000e+01   1.3700000e+02  -1.0200000e+02  -8.8000000e+01  -9.9000000e+01  -4.5000000e+01  -1.7600000e+02  -2.4600000e+02  -9.3000000e+01  -1.1300000e+02  -6.0000000e+01  -2.1400000e+02  -2.1600000e+02  -1.9700000e+02  -1.5000000e+01   1.2200000e+02   1.6200000e+02  -1.9500000e+02  -1.7900000e+02  -1.8800000e+02   7.3000000e+01   5.0000000e+01   5.8000000e+01  -8.1000000e+01   1.2500000e+02   7.0000000e+01  -1.5000000e+01   8.6000000e+01  -6.6000000e+01  -1.8400000e+02   4.0000000e+01  -2.0000000e+00  -1.7500000e+02  -1.1800000e+02  -5.6000000e+01  -2.4000000e+01  -1.7200000e+02  -3.2000000e+01  -1.9800000e+02  -8.1000000e+01  -1.2100000e+02  -1.3800000e+02  -1.5000000e+02  -1.6600000e+02  -1.7800000e+02  -1.0300000e+02  -1.1500000e+02  -4.3000000e+01  -6.8000000e+01  -1.4200000e+02  -9.9000000e+01  -1.2100000e+02  -1.1100000e+02  -5.0000000e+01   1.1600000e+02  -2.0000000e+01  -2.4300000e+02  -8.7000000e+01   2.9000000e+01  -2.0000000e+01  -4.6000000e+01   9.4000000e+01   9.9000000e+01  -1.3000000e+01   1.1000000e+01   9.7000000e+01
   1.0000000e+00   3.8000000e+01  -1.7200000e+02  -1.5800000e+02   3.1000000e+01  -1.1700000e+02  -9.4000000e+01   4.2000000e+01   4.2000000e+01  -3.2000000e+01  -1.1000000e+02  -5.5000000e+01   1.4000000e+01  -5.1000000e+01  -1.0700000e+02  -7.6000000e+01  -2.9700000e+02   3.6000000e+01  -7.7000000e+01   4.0000000e+01  -8.4000000e+01   4.7000000e+01  -1.9000000e+01   6.9000000e+01  -6.2000000e+01  -9.4000000e+01   2.0000000e+00  -8.0000000e+00  -6.4000000e+01   9.0000000e+00  -1.4300000e+02  -1.1700000e+02   1.0900000e+02  -4.1000000e+01  -2.3100000e+02  -3.5000000e+01   7.2000000e+01  -1.7100000e+02   3.0000000e+00  -1.4300000e+02  -2.9000000e+01  -1.8000000e+02   1.0700000e+02  -6.8000000e+01  -6.7000000e+01  -9.6000000e+01  -1.3000000e+02  -1.1500000e+02  -7.3000000e+01   2.5000000e+01  -1.0800000e+02   3.7000000e+01  -1.8000000e+01  -4.0000000e+00   6.5000000e+01  -5.0000000e+01  -4.0000000e+01   5.7000000e+01  -1.4600000e+02  -2.0000000e+01  -1.6200000e+02  -9.0000000e+00   5.5000000e+01  -1.1000000e+01  -1.8700000e+02  -1.6000000e+01   6.0000000e+01  -1.6600000e+02  -1.0500000e+02  -1.3300000e+02  -1.1000000e+02  -1.6700000e+02  -1.2100000e+02  -4.9000000e+01  -7.5000000e+01  -5.2000000e+01  -1.8000000e+02   1.0000000e+00  -7.4000000e+01   3.2000000e+01   4.7000000e+01  -7.0000000e+00   4.0000000e+00   8.3000000e+01  -1.7000000e+01  -1.7500000e+02   3.1000000e+01  -1.1800000e+02  -5.7000000e+01   2.9000000e+01  -1.4600000e+02  -1.8400000e+02   9.5000000e+01   7.0000000e+00  -1.3100000e+02   1.6000000e+01  -4.5000000e+01  -9.1000000e+01   3.9000000e+01  -1.5300000e+02   3.4000000e+01  -1.7300000e+02   1.3400000e+02  -4.9000000e+01  -5.2000000e+01  -9.2000000e+01  -1.3400000e+02  -1.7500000e+02  -9.6000000e+01  -6.4000000e+01  -1.0600000e+02  -6.3000000e+01   8.0000000e+01   4.0000000e+00  -8.0000000e+00  -1.9200000e+02  -1.1400000e+02  -9.0000000e+01   5.9000000e+01   6.9000000e+01  -1.2000000e+01  -1.1200000e+02  -6.7000000e+01  -1.0100000e+02  -6.5000000e+01   5.5000000e+01  -7.0000000e+00  -1.4400000e+02  -1.8900000e+02  -1.2100000e+02  -5.1000000e+01   3.4000000e+01  -1.1300000e+02  -2.3000000e+01  -3.4000000e+01  -1.0500000e+02  -9.7000000e+01   4.7000000e+01  -9.5000000e+01   1.9000000e+01   6.8000000e+01   9.1000000e+01  -3.2000000e+01   1.8000000e+01   1.8000000e+01  -1.7800000e+02  -1.0300000e+02  -1.1900000e+02  -1.1600000e+02  -1.2600000e+02  -1.3000000e+01  -2.4000000e+01   1.0000000e+00   8.0000000e+00  -4.4000000e+01   1.2400000e+02   2.7000000e+01  -2.3700000e+02  -2.6800000e+02  -2.0800000e+02   2.1000000e+01   5.4000000e+01   1.1800000e+02   7.8000000e+01  -2.8000000e+01   3.0000000e+00   7.2000000e+01
   1.0000000e+00   4.3000000e+01  -1.0400000e+02  -2.0000000e+01  -8.0000000e+01  -1.1700000e+02   2.0000000e+00  -1.6300000e+02   4.5000000e+01  -2.3100000e+02   9.8000000e+01  -6.8000000e+01  -1.2300000e+02   7.1000000e+01  -8.9000000e+01  -1.0100000e+02  -2.4300000e+02  -2.1300000e+02  -6.3000000e+01  -3.2000000e+01   3.7000000e+01  -2.2000000e+02  -1.8000000e+02  -2.0500000e+02   1.6000000e+02   8.4000000e+01  -2.1300000e+02  -1.6500000e+02  -1.6000000e+02  -9.2000000e+01   9.8000000e+01  -1.1700000e+02  -1.0600000e+02  -1.8000000e+01   3.5000000e+01  -1.5500000e+02   1.4600000e+02  -1.6200000e+02  -1.5100000e+02  -2.6000000e+01  -1.2700000e+02  -4.9000000e+01  -2.8000000e+01   1.0300000e+02  -6.8000000e+01  -1.1700000e+02  -1.1800000e+02  -1.5000000e+02  -2.2000000e+02   2.3000000e+01   9.4000000e+01  -1.7600000e+02  -1.9600000e+02  -1.9600000e+02  -4.6000000e+01   9.1000000e+01  -1.3400000e+02  -1.6200000e+02  -1.5800000e+02  -5.9000000e+01   3.7000000e+01  -9.8000000e+01  -1.3000000e+02   2.7000000e+01   9.3000000e+01  -1.4500000e+02   7.4000000e+01  -1.6500000e+02  -4.0000000e+01   3.0000000e+01  -3.6000000e+01  -3.2000000e+01  -3.3000000e+01  -4.0000000e+00  -1.0800000e+02   7.8000000e+01  -1.7700000e+02  -2.4200000e+02  -1.8000000e+01  -8.7000000e+01   7.0000000e+00  -2.2400000e+02  -1.6800000e+02  -1.6800000e+02   6.5000000e+01   1.0000000e+01  -1.9400000e+02  -8.3000000e+01  -1.7900000e+02  -8.1000000e+01   1.0500000e+02  -1.9500000e+02   1.5000000e+01  -1.0500000e+02  -1.0500000e+02  -2.8000000e+01   1.9800000e+02  -9.4000000e+01  -1.7900000e+02  -2.5000000e+01  -1.4900000e+02  -7.1000000e+01   7.0000000e+01   2.7000000e+01  -6.3000000e+01  -1.1200000e+02  -2.0000000e+01  -1.6200000e+02  -2.2600000e+02   3.0000000e+00  -1.0600000e+02  -4.5000000e+01  -2.1300000e+02  -2.1400000e+02  -1.9800000e+02   1.2000000e+01  -1.5000000e+01   1.6000000e+02  -2.0300000e+02  -1.8600000e+02  -1.8700000e+02   7.3000000e+01   4.1000000e+01   7.0000000e+01   4.7000000e+01  -1.3700000e+02   5.4000000e+01   4.1000000e+01   8.8000000e+01   3.0000000e+00  -1.8700000e+02  -8.5000000e+01  -1.0200000e+02  -1.6600000e+02  -1.2100000e+02  -5.3000000e+01  -2.8000000e+01  -1.7200000e+02  -4.9000000e+01  -2.0500000e+02  -9.4000000e+01  -1.2400000e+02  -1.3700000e+02  -1.5100000e+02  -1.6500000e+02  -1.7800000e+02  -1.0300000e+02  -1.2200000e+02  -3.3000000e+01  -5.2000000e+01  -1.3600000e+02  -9.9000000e+01  -1.2400000e+02  -1.1000000e+02  -5.6000000e+01  -7.1000000e+01  -8.5000000e+01  -2.3300000e+02  -9.2000000e+01   4.7000000e+01  -1.6000000e+01   1.4100000e+02   1.1700000e+02   5.5000000e+01  -3.7000000e+01  -1.9000000e+01  -3.5000000e+01
   1.0000000e+00   3.5000000e+01  -1.1300000e+02  -2.1000000e+01  -7.8000000e+01  -1.1700000e+02  -2.8000000e+01  -1.6000000e+02   5.6000000e+01  -2.3000000e+02  -3.2000000e+01  -1.8000000e+01  -8.1000000e+01  -6.9000000e+01   7.0000000e+01   2.6000000e+01  -2.8100000e+02  -2.1500000e+02  -6.9000000e+01  -3.7000000e+01  -7.6000000e+01  -2.1500000e+02  -1.7900000e+02  -2.0400000e+02   1.6000000e+02   8.7000000e+01  -2.0600000e+02  -1.6900000e+02  -1.5700000e+02  -9.7000000e+01   9.9000000e+01  -1.1700000e+02  -1.0600000e+02  -3.1000000e+01   3.7000000e+01  -1.3100000e+02   2.3000000e+01  -1.6700000e+02  -1.5200000e+02  -2.2000000e+01  -1.3000000e+02  -5.3000000e+01  -4.1000000e+01  -4.8000000e+01   7.0000000e+01   3.1000000e+01  -1.0700000e+02  -1.5100000e+02  -2.0400000e+02   2.4000000e+01  -2.6000000e+01  -1.8200000e+02  -1.9700000e+02  -1.9400000e+02  -3.0000000e+01   1.0000000e+02  -1.1000000e+02  -1.6100000e+02  -1.6600000e+02  -7.6000000e+01   1.0000000e+01  -1.0100000e+02  -1.3500000e+02   2.7000000e+01   7.9000000e+01  -1.4800000e+02   4.0000000e+01  -1.6500000e+02  -4.2000000e+01  -3.3000000e+01  -4.1000000e+01  -3.5000000e+01  -3.3000000e+01  -5.6000000e+01   3.8000000e+01  -3.5000000e+01  -1.8000000e+02  -2.4400000e+02   7.4000000e+01  -7.2000000e+01   2.0000000e+00  -2.2000000e+02  -1.6700000e+02  -1.7000000e+02   7.6000000e+01  -3.7000000e+01  -1.9100000e+02  -9.5000000e+01  -1.6500000e+02  -7.7000000e+01   9.2000000e+01  -1.9900000e+02  -1.5000000e+01  -1.1400000e+02  -1.0700000e+02   3.0000000e+01  -5.3000000e+01  -1.2000000e+02  -1.8000000e+02  -2.4000000e+01  -1.4800000e+02  -7.7000000e+01   2.9000000e+01  -1.1000000e+01   4.2000000e+01   5.7000000e+01  -9.3000000e+01  -1.8100000e+02  -2.1500000e+02  -4.4000000e+01  -1.7000000e+01  -4.2000000e+01  -2.1200000e+02  -2.1400000e+02  -1.9700000e+02  -5.2000000e+01  -8.0000000e+00   1.6300000e+02  -1.9800000e+02  -1.8200000e+02  -1.8800000e+02   7.4000000e+01   4.3000000e+01   5.4000000e+01  -1.0600000e+02  -1.3700000e+02  -1.9000000e+01  -9.0000000e+00   8.9000000e+01  -5.3000000e+01  -1.8700000e+02   1.9000000e+01  -1.3700000e+02  -1.5800000e+02  -4.5000000e+01   6.8000000e+01  -2.7000000e+01  -1.7300000e+02  -4.2000000e+01  -2.0000000e+02  -8.6000000e+01  -1.2400000e+02  -1.3900000e+02  -1.5000000e+02  -1.6400000e+02  -1.7800000e+02  -1.0300000e+02  -1.1800000e+02  -3.9000000e+01  -6.1000000e+01  -1.4100000e+02  -6.8000000e+01  -1.2200000e+02  -1.1000000e+02  -5.7000000e+01  -5.6000000e+01  -8.8000000e+01  -2.3800000e+02  -8.1000000e+01   2.6000000e+01  -3.0000000e+01  -3.2000000e+01   3.2000000e+01   4.6000000e+01  -3.4000000e+01   1.3000000e+01   2.8000000e+01
   1.0000000e+00   3.5000000e+01  -1.1200000e+02  -2.1000000e+01  -9.0000000e+01  -1.1700000e+02   2.5000000e+01  -1.6000000e+02   6.0000000e+01  -2.2600000e+02  -6.6000000e+01  -7.7000000e+01  -1.1800000e+02  -5.6000000e+01  -5.4000000e+01  -9.7000000e+01  -8.7000000e+01  -2.0900000e+02  -4.2000000e+01  -8.8000000e+01  -3.2000000e+01  -1.1000000e+02  -1.7900000e+02  -2.0600000e+02   1.9600000e+02   7.5000000e+01  -2.1800000e+02  -1.6800000e+02  -1.5700000e+02  -7.4000000e+01   1.1000000e+02  -1.1700000e+02  -1.0400000e+02  -3.0000000e+01   3.0000000e+00  -1.3200000e+02   2.2000000e+01  -1.7000000e+02  -1.5200000e+02  -2.2000000e+01  -1.3000000e+02  -5.3000000e+01  -4.1000000e+01  -4.5000000e+01  -7.3000000e+01  -7.7000000e+01  -6.6000000e+01  -1.3500000e+02  -1.8800000e+02  -6.0000000e+00  -4.9000000e+01  -1.0900000e+02  -1.9700000e+02  -1.9800000e+02   4.4000000e+01   4.2000000e+01  -1.7600000e+02  -1.6000000e+02  -1.6500000e+02  -2.8000000e+01  -1.2000000e+01  -1.0100000e+02  -1.3400000e+02   2.7000000e+01   9.4000000e+01  -1.4100000e+02   4.0000000e+01  -1.6000000e+02  -4.2000000e+01  -3.4000000e+01  -4.0000000e+01  -3.5000000e+01  -3.3000000e+01  -9.2000000e+01  -8.0000000e+01  -1.0700000e+02  -1.4600000e+02  -2.4100000e+02  -2.0000000e+00  -1.1900000e+02   3.0000000e+01  -1.8200000e+02  -1.6700000e+02  -1.2900000e+02   3.6000000e+01  -4.1000000e+01  -1.9100000e+02  -9.4000000e+01  -1.6300000e+02  -9.3000000e+01   1.2400000e+02  -1.9900000e+02  -1.5000000e+01  -1.1300000e+02  -1.2000000e+02   3.0000000e+01  -5.6000000e+01  -9.8000000e+01  -1.8100000e+02  -2.4000000e+01  -1.4800000e+02  -7.7000000e+01   2.9000000e+01  -1.1400000e+02  -1.0400000e+02  -6.2000000e+01   6.7000000e+01  -2.7000000e+01  -1.6900000e+02  -1.0400000e+02  -1.0200000e+02  -6.4000000e+01  -1.5800000e+02  -1.9200000e+02  -1.9400000e+02  -4.8000000e+01  -1.3000000e+01   1.4200000e+02  -2.0100000e+02  -1.8100000e+02  -1.8800000e+02   1.0000000e+02   5.5000000e+01   1.0500000e+02  -1.0500000e+02  -1.3500000e+02  -1.8000000e+01  -3.5000000e+01   8.3000000e+01  -6.5000000e+01  -1.8700000e+02   1.8000000e+01  -1.3700000e+02  -9.7000000e+01  -1.0300000e+02  -6.0000000e+01  -2.7000000e+01  -1.7400000e+02  -4.3000000e+01  -2.2100000e+02  -1.7200000e+02  -1.5500000e+02  -1.3900000e+02  -1.5000000e+02  -1.6500000e+02  -1.7800000e+02  -1.0300000e+02  -1.1900000e+02  -3.9000000e+01  -6.0000000e+01  -1.4000000e+02  -6.8000000e+01  -1.2300000e+02  -1.1000000e+02  -5.7000000e+01  -5.4000000e+01  -8.8000000e+01  -2.0400000e+02  -1.2300000e+02   2.6000000e+01  -3.0000000e+01  -3.4000000e+01   3.2000000e+01   4.6000000e+01  -3.4000000e+01   1.3000000e+01   2.7000000e+01
   1.0000000e+00   5.3000000e+01  -1.9700000e+02  -1.4700000e+02   3.0000000e+01  -1.1700000e+02  -9.1000000e+01   6.3000000e+01   3.8000000e+01  -2.9000000e+01  -1.6200000e+02  -5.3000000e+01  -1.0600000e+02  -9.2000000e+01  -9.3000000e+01  -1.0400000e+02  -2.6800000e+02   3.7000000e+01  -1.0100000e+02  -9.4000000e+01  -5.6000000e+01  -5.4000000e+01  -1.6000000e+01  -8.6000000e+01  -8.0000000e+00  -9.4000000e+01  -2.7000000e+01   2.6000000e+01  -1.1300000e+02   9.0000000e+00  -1.4500000e+02  -1.1700000e+02  -1.0100000e+02  -2.2000000e+01  -2.3600000e+02  -3.3000000e+01   3.5000000e+01  -1.7000000e+02  -3.5000000e+01  -1.4200000e+02   2.7000000e+01  -1.7700000e+02  -6.5000000e+01  -1.2500000e+02  -5.9000000e+01  -1.3200000e+02  -1.0400000e+02  -9.9000000e+01  -6.8000000e+01  -4.0000000e+01  -1.1400000e+02  -7.2000000e+01  -3.3000000e+01  -2.8000000e+01   1.9000000e+02  -5.2000000e+01  -5.7000000e+01   8.6000000e+01  -1.5000000e+02  -1.9000000e+01  -1.8500000e+02  -1.3000000e+01  -1.9400000e+02   2.5000000e+01  -1.8700000e+02  -1.4000000e+01   6.1000000e+01  -1.6500000e+02  -1.0700000e+02  -1.3200000e+02  -7.2000000e+01  -1.6000000e+02  -1.4800000e+02  -7.2000000e+01  -1.1800000e+02  -1.0400000e+02  -1.8100000e+02   3.0000000e+00  -3.0000000e+01  -1.0600000e+02   5.3000000e+01  -6.3000000e+01   2.7000000e+01  -6.3000000e+01  -2.5000000e+01  -1.8600000e+02   3.2000000e+01  -1.1600000e+02  -4.3000000e+01   2.8000000e+01  -1.4500000e+02  -2.0200000e+02  -1.3000000e+01   6.0000000e+00  -1.4800000e+02   2.0000000e+01  -4.5000000e+01  -8.6000000e+01   3.0000000e+00  -1.5300000e+02   7.6000000e+01  -2.0100000e+02   2.0000000e+01  -8.7000000e+01  -6.9000000e+01  -9.9000000e+01  -5.8000000e+01  -1.0300000e+02  -5.4000000e+01  -9.5000000e+01  -1.2300000e+02  -1.5000000e+01  -6.1000000e+01  -7.3000000e+01  -6.0000000e+01  -1.4900000e+02  -5.6000000e+01  -9.1000000e+01   3.1000000e+01   7.7000000e+01  -2.0000000e+00  -1.1200000e+02  -6.7000000e+01  -1.0000000e+02  -7.6000000e+01  -1.2900000e+02  -3.0000000e+00  -1.8100000e+02  -1.9400000e+02  -1.6100000e+02  -4.8000000e+01   3.0000000e+00  -1.1800000e+02  -7.8000000e+01  -1.0100000e+02  -8.0000000e+01  -1.3000000e+02   2.0000000e+00  -1.1700000e+02  -7.9000000e+01  -5.1000000e+01  -7.8000000e+01  -5.0000000e+00   5.3000000e+01   6.0000000e+00  -1.7700000e+02  -9.5000000e+01  -7.5000000e+01  -8.3000000e+01  -1.0200000e+02   3.6000000e+01  -2.1000000e+01   2.0000000e+00   8.0000000e+00  -1.6900000e+02  -4.6000000e+01  -1.9500000e+02  -2.3700000e+02  -2.5100000e+02  -2.0800000e+02  -1.1600000e+02  -2.7000000e+01   2.7000000e+01   5.6000000e+01  -4.4000000e+01  -7.0000000e+00   3.4000000e+01
   1.0000000e+00   5.3000000e+01  -1.9800000e+02  -1.5800000e+02   3.0000000e+01  -1.1700000e+02  -9.4000000e+01   4.3000000e+01   4.3000000e+01  -3.3000000e+01  -8.3000000e+01  -2.6000000e+01  -7.6000000e+01  -5.8000000e+01   5.6000000e+01   6.9000000e+01  -2.8800000e+02   3.6000000e+01  -6.7000000e+01  -6.7000000e+01  -8.3000000e+01  -9.5000000e+01  -1.7000000e+01  -6.6000000e+01  -6.2000000e+01  -9.3000000e+01   3.0000000e+00  -1.0000000e+01  -7.1000000e+01   9.0000000e+00  -1.4300000e+02  -1.1700000e+02  -9.8000000e+01  -2.1000000e+01  -2.4700000e+02  -3.4000000e+01   3.3000000e+01  -1.7000000e+02   1.0000000e+00  -1.4300000e+02  -3.2000000e+01  -1.8200000e+02  -6.3000000e+01  -6.4000000e+01   6.3000000e+01   3.7000000e+01  -1.1500000e+02  -1.1500000e+02  -8.4000000e+01  -2.8000000e+01  -1.0400000e+02  -1.0700000e+02  -2.1000000e+01  -2.3000000e+01   6.5000000e+01  -5.1000000e+01  -6.8000000e+01   5.7000000e+01  -1.4700000e+02  -2.0000000e+01  -1.4300000e+02  -1.1000000e+01  -1.9400000e+02   2.6000000e+01  -1.8700000e+02  -1.4000000e+01   6.1000000e+01  -1.6500000e+02  -1.0700000e+02  -1.3300000e+02  -1.1200000e+02  -1.6700000e+02  -1.4800000e+02  -3.4000000e+01   9.0000000e+00   6.0000000e+00  -1.7900000e+02   3.0000000e+00   1.2000000e+01  -6.8000000e+01   4.5000000e+01  -9.0000000e+01   6.0000000e+00  -5.5000000e+01  -2.3000000e+01  -1.5900000e+02   3.3000000e+01  -1.3300000e+02  -5.6000000e+01   2.9000000e+01  -1.4600000e+02  -2.0200000e+02  -1.2000000e+01   6.0000000e+00  -1.7700000e+02   1.9000000e+01  -5.0000000e+01  -8.8000000e+01   3.8000000e+01  -1.5300000e+02   3.4000000e+01  -2.0300000e+02   2.1000000e+01   4.2000000e+01   6.5000000e+01   7.2000000e+01  -1.1600000e+02  -1.7000000e+02  -9.5000000e+01   3.5000000e+01   1.3000000e+01  -2.0000000e+01  -6.8000000e+01  -7.2000000e+01  -5.8000000e+01  -1.8400000e+02  -1.1700000e+02  -9.0000000e+01   6.0000000e+01   6.9000000e+01  -1.6000000e+01  -1.1200000e+02  -6.8000000e+01  -1.0100000e+02  -7.4000000e+01  -1.2600000e+02   1.0000000e+00  -1.2400000e+02  -2.0000000e+02  -1.4600000e+02  -4.9000000e+01   1.0000000e+00  -1.2000000e+02  -8.6000000e+01  -9.8000000e+01   3.0000000e+00  -9.9000000e+01   4.6000000e+01  -9.7000000e+01  -5.3000000e+01  -5.2000000e+01  -3.8000000e+01  -3.4000000e+01   1.8000000e+01   1.7000000e+01  -1.7800000e+02  -1.0400000e+02  -1.2000000e+02  -1.1800000e+02  -1.2800000e+02  -1.6000000e+01  -2.1000000e+01   1.0000000e+00   9.0000000e+00  -1.6800000e+02  -4.4000000e+01  -1.9400000e+02  -2.3600000e+02  -2.6300000e+02  -2.0700000e+02  -1.1600000e+02  -2.9000000e+01   2.7000000e+01   5.5000000e+01  -4.4000000e+01  -7.0000000e+00   3.3000000e+01
   1.0000000e+00   5.3000000e+01  -1.9600000e+02  -1.4600000e+02   3.0000000e+01  -1.1700000e+02  -9.2000000e+01   6.1000000e+01  -1.2000000e+01  -2.4000000e+01  -7.5000000e+01   1.6000000e+01  -9.7000000e+01   1.5000000e+01  -5.2000000e+01  -9.6000000e+01  -2.7000000e+02   3.4000000e+01  -1.0600000e+02  -9.4000000e+01  -3.4000000e+01  -5.6000000e+01  -1.7000000e+01  -7.7000000e+01  -6.5000000e+01  -9.4000000e+01  -3.1000000e+01   3.0000000e+01  -1.1300000e+02   9.0000000e+00  -1.1100000e+02  -1.1700000e+02  -9.7000000e+01  -2.1000000e+01  -9.0000000e+01  -3.4000000e+01   3.3000000e+01  -1.7100000e+02  -3.5000000e+01  -1.4300000e+02   3.0000000e+01  -1.7500000e+02  -6.3000000e+01  -1.2000000e+01  -5.3000000e+01  -1.0200000e+02  -2.0000000e+00  -1.0400000e+02  -6.8000000e+01  -5.6000000e+01  -9.5000000e+01  -7.2000000e+01  -2.9000000e+01  -3.3000000e+01   3.1000000e+01  -5.1000000e+01  -5.6000000e+01   8.7000000e+01  -1.4800000e+02  -2.0000000e+01  -1.0500000e+02  -1.1000000e+01  -1.9400000e+02   2.6000000e+01  -1.4100000e+02  -1.5000000e+01   6.1000000e+01  -1.6500000e+02  -1.0400000e+02  -1.3300000e+02  -6.8000000e+01  -1.5900000e+02  -1.4800000e+02   2.3000000e+01  -9.1000000e+01  -6.9000000e+01  -1.7900000e+02   5.0000000e+00  -6.0000000e+01  -1.0300000e+02   6.3000000e+01  -6.0000000e+01   2.4000000e+01  -5.1000000e+01  -2.2000000e+01  -1.6000000e+02   3.0000000e+01  -1.1000000e+02  -1.4000000e+02   2.9000000e+01  -1.2400000e+02  -2.0200000e+02  -1.2000000e+01   6.0000000e+00   1.5000000e+01   1.9000000e+01  -5.0000000e+01  -8.9000000e+01   6.0000000e+00  -1.5300000e+02   7.7000000e+01  -1.9900000e+02   2.1000000e+01  -5.9000000e+01  -5.4000000e+01  -6.4000000e+01  -3.9000000e+01  -1.1500000e+02  -5.3000000e+01  -7.4000000e+01  -1.1700000e+02  -4.5000000e+01  -5.0000000e+01  -6.6000000e+01  -6.0000000e+01  -1.6800000e+02  -6.2000000e+01  -9.1000000e+01   3.0000000e+01   7.8000000e+01   3.0000000e+00  -1.0900000e+02  -6.8000000e+01  -1.0000000e+02  -7.4000000e+01  -1.2600000e+02   1.0000000e+00  -3.2000000e+01  -1.1100000e+02   1.0000000e+01  -4.9000000e+01   1.0000000e+00  -1.2000000e+02  -9.6000000e+01  -1.0100000e+02  -7.7000000e+01  -1.3100000e+02   1.0000000e+00  -1.2000000e+02  -8.1000000e+01  -6.7000000e+01  -6.8000000e+01  -3.0000000e+00   5.2000000e+01   7.0000000e+00  -1.7800000e+02  -1.0300000e+02  -1.2100000e+02  -7.9000000e+01  -9.7000000e+01   3.9000000e+01  -2.1000000e+01   1.0000000e+00   9.0000000e+00  -1.6800000e+02  -4.3000000e+01  -1.9400000e+02  -2.3400000e+02  -6.9000000e+01  -1.9300000e+02  -1.1600000e+02  -3.0000000e+01   2.7000000e+01   5.5000000e+01  -4.4000000e+01  -7.0000000e+00   3.3000000e+01
   1.0000000e+00   3.5000000e+01  -1.1400000e+02  -2.2000000e+01  -9.2000000e+01  -1.1700000e+02   3.1000000e+01  -1.5800000e+02   1.0900000e+02  -2.2900000e+02  -6.8000000e+01  -1.2000000e+02  -8.2000000e+01  -6.5000000e+01  -7.3000000e+01  -1.1700000e+02  -2.9900000e+02  -2.1600000e+02  -4.9000000e+01  -6.3000000e+01  -3.3000000e+01  -1.5100000e+02  -1.7900000e+02  -1.8300000e+02   1.9100000e+02   7.6000000e+01  -1.0400000e+02  -1.5300000e+02  -1.5300000e+02  -7.2000000e+01   1.0800000e+02  -1.1700000e+02  -1.0600000e+02  -3.2000000e+01   2.0000000e+00  -1.3100000e+02   2.3000000e+01  -1.6900000e+02  -1.5200000e+02  -2.2000000e+01  -1.3000000e+02  -5.4000000e+01  -4.2000000e+01  -6.1000000e+01  -8.5000000e+01  -8.4000000e+01  -2.0600000e+02  -1.5100000e+02  -1.9600000e+02   2.1000000e+01  -3.3000000e+01  -1.1300000e+02  -1.9700000e+02  -1.7700000e+02   8.5000000e+01   4.1000000e+01   3.7000000e+01  -1.5900000e+02  -1.6600000e+02  -2.2000000e+01  -1.8000000e+01  -1.0100000e+02  -1.3600000e+02   2.6000000e+01   9.7000000e+01  -1.3900000e+02   4.0000000e+01  -1.6500000e+02  -4.3000000e+01  -3.2000000e+01  -4.1000000e+01  -3.6000000e+01  -3.3000000e+01  -9.9000000e+01  -6.3000000e+01  -1.0900000e+02  -1.8200000e+02  -2.4500000e+02  -4.4000000e+01  -8.7000000e+01   5.5000000e+01  -2.0200000e+02  -1.6700000e+02  -1.2800000e+02   2.6000000e+01  -4.1000000e+01  -1.6800000e+02  -9.6000000e+01   2.8000000e+01  -9.3000000e+01   1.2500000e+02  -1.9900000e+02  -1.5000000e+01  -1.1400000e+02  -1.1600000e+02   3.0000000e+01  -5.2000000e+01  -9.0000000e+01  -1.8100000e+02  -2.4000000e+01  -1.4800000e+02  -7.8000000e+01   2.9000000e+01  -1.2900000e+02  -1.1500000e+02  -9.5000000e+01  -7.3000000e+01  -1.8000000e+02  -2.3100000e+02  -1.0700000e+02  -9.9000000e+01  -2.9000000e+01  -1.8000000e+02  -2.0300000e+02  -1.9000000e+02  -4.0000000e+01  -1.9000000e+01   1.4300000e+02  -1.1500000e+02  -1.6600000e+02  -1.5900000e+02   9.8000000e+01   5.8000000e+01   1.0700000e+02  -1.0700000e+02  -1.3700000e+02  -2.0000000e+01  -4.3000000e+01   8.1000000e+01  -6.4000000e+01  -1.8700000e+02   1.9000000e+01  -1.3700000e+02  -1.0100000e+02  -6.8000000e+01  -3.9000000e+01  -2.7000000e+01  -1.7300000e+02  -4.1000000e+01  -1.4900000e+02  -1.4000000e+01  -1.0300000e+02  -1.3900000e+02  -1.5000000e+02  -1.6500000e+02  -1.7800000e+02  -1.0300000e+02  -1.1600000e+02  -4.0000000e+01  -6.1000000e+01  -1.4100000e+02  -6.8000000e+01  -1.2200000e+02  -1.1000000e+02  -5.8000000e+01  -5.6000000e+01  -8.9000000e+01  -2.3900000e+02  -2.9000000e+02   3.1000000e+01  -3.0000000e+01  -3.2000000e+01   3.2000000e+01   4.7000000e+01  -3.4000000e+01   1.4000000e+01   2.9000000e+01
   1.0000000e+00   3.5000000e+01  -1.1200000e+02  -2.1000000e+01  -9.1000000e+01  -1.1700000e+02   3.2000000e+01  -1.6000000e+02   6.0000000e+01  -2.2900000e+02   6.5000000e+01  -1.2100000e+02  -8.3000000e+01  -5.1000000e+01  -7.3000000e+01  -9.1000000e+01  -2.9500000e+02  -2.1600000e+02  -4.6000000e+01  -8.1000000e+01   1.0800000e+02  -1.4900000e+02  -1.7900000e+02  -2.1700000e+02   1.9600000e+02   7.6000000e+01  -2.1900000e+02  -1.6800000e+02  -1.5600000e+02  -6.9000000e+01   1.0900000e+02  -1.1700000e+02  -1.0500000e+02  -3.0000000e+01  -6.0000000e+00  -1.3200000e+02   2.2000000e+01  -1.7100000e+02  -1.5200000e+02  -2.2000000e+01  -1.3000000e+02  -5.3000000e+01  -4.1000000e+01   3.0000000e+01  -8.5000000e+01  -8.6000000e+01  -1.9700000e+02  -1.5100000e+02  -1.9200000e+02  -8.0000000e+00   1.0300000e+02  -1.1300000e+02  -1.9700000e+02  -1.9900000e+02   4.8000000e+01   4.1000000e+01  -1.7900000e+02  -1.6000000e+02  -1.6500000e+02  -1.8000000e+01   1.5000000e+01  -1.0100000e+02  -1.3400000e+02   2.7000000e+01   9.5000000e+01  -1.4000000e+02   4.0000000e+01  -1.6500000e+02  -4.2000000e+01  -3.4000000e+01  -4.0000000e+01  -3.5000000e+01  -3.3000000e+01  -1.0700000e+02  -6.3000000e+01   4.6000000e+01  -1.8000000e+02  -2.4500000e+02  -4.2000000e+01  -9.4000000e+01   4.3000000e+01  -2.0000000e+02  -1.6700000e+02  -1.5400000e+02   3.2000000e+01   1.5000000e+01  -1.9100000e+02  -9.4000000e+01  -1.6200000e+02  -9.2000000e+01   1.2700000e+02  -1.9900000e+02  -1.5000000e+01  -1.1300000e+02  -1.1000000e+02   3.0000000e+01  -5.5000000e+01  -9.4000000e+01  -1.8100000e+02  -2.4000000e+01  -1.4800000e+02  -7.7000000e+01   2.9000000e+01  -5.9000000e+01  -1.0600000e+02  -9.7000000e+01  -6.9000000e+01  -1.7900000e+02  -2.2700000e+02   2.0000000e+01  -1.0700000e+02  -6.5000000e+01  -1.9200000e+02  -2.0300000e+02  -1.9800000e+02   4.6000000e+01   4.8000000e+01   1.3900000e+02  -2.0100000e+02  -1.8100000e+02  -1.8800000e+02   1.0200000e+02   6.5000000e+01   1.1100000e+02  -1.0600000e+02  -1.3600000e+02  -1.8000000e+01  -2.4000000e+01   7.9000000e+01  -7.0000000e+01  -1.8700000e+02   1.8000000e+01  -1.3700000e+02  -9.8000000e+01  -6.7000000e+01  -3.8000000e+01  -2.8000000e+01  -1.7400000e+02  -4.2000000e+01  -2.2300000e+02  -1.8000000e+02  -1.7900000e+02  -1.3900000e+02  -1.5000000e+02  -1.6500000e+02  -1.7800000e+02  -1.0300000e+02  -1.1800000e+02  -3.9000000e+01  -6.0000000e+01  -1.4000000e+02  -6.8000000e+01  -1.2300000e+02  -1.1000000e+02  -5.7000000e+01  -5.4000000e+01  -8.8000000e+01  -2.3700000e+02  -2.9300000e+02   2.4000000e+01  -3.0000000e+01  -3.4000000e+01   3.2000000e+01   4.6000000e+01  -3.4000000e+01   1.3000000e+01   2.7000000e+01
   1.0000000e+00   3.5000000e+01  -1.1300000e+02  -2.2000000e+01  -7.6000000e+01  -1.1700000e+02  -1.3000000e+01  -1.6100000e+02   5.5000000e+01  -2.3300000e+02  -3.5000000e+01  -7.9000000e+01  -1.2400000e+02  -7.5000000e+01  -8.3000000e+01  -1.1900000e+02  -2.7000000e+02  -2.1600000e+02  -7.1000000e+01  -3.7000000e+01   5.7000000e+01  -2.2000000e+02  -1.7900000e+02  -2.0200000e+02   1.6200000e+02   8.4000000e+01  -2.0500000e+02  -1.7000000e+02  -1.5700000e+02  -9.3000000e+01   9.8000000e+01  -1.1700000e+02  -1.0600000e+02  -3.2000000e+01   3.4000000e+01  -1.3100000e+02   2.3000000e+01  -1.6500000e+02  -1.5200000e+02  -2.2000000e+01  -1.3100000e+02  -5.4000000e+01  -4.2000000e+01  -3.3000000e+01  -6.7000000e+01  -1.1400000e+02  -1.3000000e+02  -1.5100000e+02  -2.2500000e+02   2.3000000e+01  -1.6000000e+01  -1.7500000e+02  -1.9700000e+02  -1.9400000e+02   7.0000000e+00   1.0200000e+02  -1.0800000e+02  -1.6100000e+02  -1.6600000e+02  -6.7000000e+01   0.0000000e+00  -1.0100000e+02  -1.3600000e+02   2.6000000e+01   8.5000000e+01  -1.4500000e+02   4.0000000e+01  -1.6500000e+02  -4.2000000e+01  -3.3000000e+01  -4.1000000e+01  -3.6000000e+01  -3.3000000e+01  -1.0200000e+02  -9.9000000e+01  -8.1000000e+01  -1.8100000e+02  -2.4500000e+02  -2.4000000e+01  -9.5000000e+01   6.5000000e+01  -2.2500000e+02  -1.6700000e+02  -1.6800000e+02   8.3000000e+01  -2.7000000e+01  -1.9100000e+02  -9.6000000e+01  -1.6500000e+02  -7.6000000e+01   9.8000000e+01  -1.9900000e+02  -1.5000000e+01  -1.1400000e+02  -1.2000000e+02   3.0000000e+01  -5.2000000e+01  -1.0800000e+02  -1.8100000e+02  -2.4000000e+01  -1.4900000e+02  -7.8000000e+01   2.9000000e+01  -1.0400000e+02  -9.1000000e+01  -1.0200000e+02  -3.7000000e+01  -1.7200000e+02  -2.3900000e+02  -8.5000000e+01  -1.1300000e+02  -5.8000000e+01  -2.1300000e+02  -2.1500000e+02  -1.9700000e+02  -4.0000000e+00   1.2100000e+02   1.6100000e+02  -1.9800000e+02  -1.8200000e+02  -1.8800000e+02   7.4000000e+01   4.6000000e+01   6.3000000e+01  -1.0700000e+02  -1.3700000e+02  -2.0000000e+01  -1.8000000e+01   8.7000000e+01  -6.7000000e+01  -1.8700000e+02   1.9000000e+01  -1.3700000e+02  -1.6700000e+02  -1.1600000e+02  -5.3000000e+01  -2.7000000e+01  -1.7300000e+02  -4.1000000e+01  -1.9900000e+02  -8.4000000e+01  -1.2100000e+02  -1.3900000e+02  -1.5100000e+02  -1.6500000e+02  -1.7800000e+02  -1.0300000e+02  -1.1800000e+02  -3.9000000e+01  -6.1000000e+01  -1.4100000e+02  -6.8000000e+01  -1.2200000e+02  -1.1000000e+02  -5.8000000e+01  -5.6000000e+01  -8.9000000e+01  -2.3900000e+02  -9.0000000e+01   3.5000000e+01  -3.0000000e+01  -3.2000000e+01   3.2000000e+01   4.7000000e+01  -3.4000000e+01   1.3000000e+01   2.9000000e+01
   1.0000000e+00   5.3000000e+01  -1.9700000e+02  -1.5700000e+02   3.0000000e+01  -1.1700000e+02  -9.3000000e+01   4.3000000e+01   3.5000000e+01  -3.0000000e+01  -1.1200000e+02  -5.4000000e+01  -4.0000000e+01  -5.2000000e+01  -9.2000000e+01  -8.1000000e+01  -2.9400000e+02   3.7000000e+01   6.1000000e+01  -7.7000000e+01  -8.2000000e+01   3.5000000e+01  -2.1000000e+01  -6.1000000e+01  -6.1000000e+01  -9.4000000e+01  -4.0000000e+00   1.0000000e+00  -6.0000000e+01   9.0000000e+00  -1.4300000e+02  -1.1700000e+02  -9.8000000e+01  -2.1000000e+01  -2.2900000e+02  -3.4000000e+01   3.3000000e+01  -1.7000000e+02   2.0000000e+00  -1.4300000e+02  -2.2000000e+01  -1.8000000e+02  -6.4000000e+01  -6.9000000e+01  -6.8000000e+01  -1.1900000e+02  -1.2500000e+02  -1.1100000e+02   4.4000000e+01  -3.2000000e+01  -1.1200000e+02   2.0000000e+00  -2.6000000e+01  -3.0000000e+01   6.7000000e+01  -5.1000000e+01  -7.2000000e+01   6.2000000e+01  -1.4400000e+02  -2.0000000e+01  -1.6200000e+02  -1.1000000e+01  -1.9400000e+02   2.6000000e+01  -1.8800000e+02  -1.5000000e+01   6.1000000e+01  -1.6500000e+02  -1.0400000e+02  -1.3300000e+02  -1.0500000e+02  -1.6600000e+02  -1.4800000e+02  -4.9000000e+01  -6.4000000e+01  -5.6000000e+01  -1.7900000e+02   0.0000000e+00  -5.3000000e+01  -7.6000000e+01   4.8000000e+01   1.6000000e+01   4.0000000e+00  -2.7000000e+01  -2.2000000e+01  -1.7600000e+02   3.0000000e+01  -1.2400000e+02  -6.2000000e+01   2.9000000e+01  -1.4700000e+02  -2.0200000e+02  -1.2000000e+01   6.0000000e+00  -1.2700000e+02   1.9000000e+01  -5.0000000e+01  -8.8000000e+01   3.6000000e+01  -1.5300000e+02   4.0000000e+01  -2.0200000e+02   2.1000000e+01  -5.2000000e+01  -5.5000000e+01  -9.6000000e+01  -8.3000000e+01  -1.7200000e+02  -5.0000000e+00  -6.9000000e+01  -1.3200000e+02  -6.4000000e+01  -7.0000000e+00  -4.1000000e+01  -4.7000000e+01  -1.9100000e+02  -1.0400000e+02  -9.0000000e+01   5.8000000e+01   7.1000000e+01  -5.0000000e+00  -1.1300000e+02  -6.8000000e+01  -1.0100000e+02  -7.4000000e+01  -1.2600000e+02   1.0000000e+00  -1.4300000e+02  -1.8700000e+02  -1.1900000e+02  -4.9000000e+01   1.0000000e+00  -1.2000000e+02   5.8000000e+01   9.0000000e+00  -1.7000000e+01  -9.7000000e+01   4.7000000e+01  -9.3000000e+01  -6.0000000e+01  -3.8000000e+01  -4.6000000e+01  -3.0000000e+01   2.0000000e+01   1.5000000e+01  -1.7800000e+02  -1.0300000e+02  -1.2000000e+02  -1.1100000e+02  -1.2000000e+02  -4.0000000e+00  -2.1000000e+01   1.0000000e+00   8.0000000e+00  -1.6800000e+02  -4.4000000e+01  -1.9400000e+02  -2.3600000e+02  -2.6200000e+02  -2.0800000e+02  -1.1600000e+02  -2.9000000e+01   2.7000000e+01   5.5000000e+01  -4.4000000e+01  -7.0000000e+00   3.2000000e+01
   1.0000000e+00   3.5000000e+01  -1.1300000e+02  -2.1000000e+01  -7.7000000e+01  -1.1700000e+02  -2.5000000e+01  -1.6000000e+02   5.4000000e+01  -2.3400000e+02   8.9000000e+01  -7.3000000e+01  -1.2500000e+02   2.0000000e+01  -8.3000000e+01  -9.1000000e+01  -2.6900000e+02  -2.1600000e+02  -7.8000000e+01  -3.3000000e+01   8.6000000e+01  -2.2500000e+02  -1.7900000e+02  -2.0100000e+02   1.5700000e+02   8.8000000e+01  -2.0500000e+02  -1.6900000e+02  -1.5600000e+02  -9.5000000e+01   9.7000000e+01  -1.1700000e+02  -1.0600000e+02  -3.2000000e+01   3.6000000e+01  -1.3100000e+02   2.3000000e+01  -1.6700000e+02  -1.5200000e+02  -2.2000000e+01  -1.3000000e+02  -5.4000000e+01  -4.2000000e+01   7.6000000e+01  -6.4000000e+01  -1.1400000e+02  -1.2400000e+02  -1.5100000e+02  -2.3000000e+02   2.6000000e+01   1.0700000e+02  -1.8000000e+02  -1.9700000e+02  -1.9300000e+02  -3.4000000e+01   1.0300000e+02  -1.0900000e+02  -1.6100000e+02  -1.6600000e+02  -7.4000000e+01   3.1000000e+01  -1.0100000e+02  -1.3500000e+02   2.6000000e+01   8.0000000e+01  -1.4700000e+02   4.0000000e+01  -1.6500000e+02  -4.2000000e+01  -3.3000000e+01  -4.1000000e+01  -3.5000000e+01  -3.3000000e+01  -6.8000000e+01  -1.0200000e+02   7.2000000e+01  -1.8100000e+02  -2.4500000e+02  -2.3000000e+01  -9.2000000e+01   1.2000000e+01  -2.2800000e+02  -1.6700000e+02  -1.6600000e+02   7.9000000e+01   1.3000000e+01  -1.9100000e+02  -9.5000000e+01  -1.6700000e+02  -7.6000000e+01   9.2000000e+01  -1.9900000e+02  -1.5000000e+01  -1.1400000e+02  -1.1200000e+02   3.0000000e+01  -5.2000000e+01  -1.1600000e+02  -1.8000000e+02  -2.4000000e+01  -1.4800000e+02  -7.8000000e+01   2.9000000e+01  -3.0000000e+00  -7.4000000e+01  -1.0000000e+02  -3.8000000e+01  -1.7300000e+02  -2.4400000e+02   2.5000000e+01  -1.1000000e+02  -5.2000000e+01  -2.1300000e+02  -2.1500000e+02  -1.9600000e+02   3.3000000e+01  -8.0000000e+00   1.6300000e+02  -1.9800000e+02  -1.8200000e+02  -1.8800000e+02   7.2000000e+01   4.6000000e+01   5.5000000e+01  -1.0700000e+02  -1.3700000e+02  -2.0000000e+01   2.0000000e+01   8.7000000e+01  -3.3000000e+01  -1.8700000e+02   1.9000000e+01  -1.3700000e+02  -1.8400000e+02  -1.2300000e+02  -5.6000000e+01  -2.7000000e+01  -1.7300000e+02  -4.1000000e+01  -1.9900000e+02  -8.2000000e+01  -1.1700000e+02  -1.3900000e+02  -1.5000000e+02  -1.6500000e+02  -1.7800000e+02  -1.0300000e+02  -1.1800000e+02  -3.9000000e+01  -6.1000000e+01  -1.4100000e+02  -6.8000000e+01  -1.2200000e+02  -1.1000000e+02  -5.8000000e+01  -5.6000000e+01  -8.9000000e+01  -2.3900000e+02  -7.9000000e+01   2.9000000e+01  -3.0000000e+01  -3.2000000e+01   3.2000000e+01   4.6000000e+01  -3.4000000e+01   1.3000000e+01   2.8000000e+01
   1.0000000e+00   5.3000000e+01  -1.9600000e+02  -1.4400000e+02   2.9000000e+01  -1.1700000e+02  -9.0000000e+01   6.2000000e+01   6.7000000e+01  -3.2000000e+01  -1.7000000e+02  -5.3000000e+01  -1.0700000e+02  -9.3000000e+01  -9.4000000e+01  -1.0600000e+02  -2.6500000e+02   3.7000000e+01  -1.0000000e+02  -2.0000000e+01  -3.3000000e+01  -5.7000000e+01  -1.8000000e+01  -2.4000000e+01  -6.3000000e+01  -9.4000000e+01   1.1000000e+01   3.3000000e+01  -1.2100000e+02   9.0000000e+00  -1.4500000e+02  -1.1700000e+02  -1.0200000e+02  -2.2000000e+01  -2.3500000e+02  -3.3000000e+01   3.5000000e+01  -1.6900000e+02  -2.8000000e+01  -1.4200000e+02   3.8000000e+01  -1.7500000e+02  -6.5000000e+01  -1.2600000e+02  -6.0000000e+01  -1.3100000e+02  -1.0200000e+02  -9.7000000e+01  -6.8000000e+01   5.0000000e+01  -1.2400000e+02  -7.8000000e+01  -3.5000000e+01  -2.0000000e+01   3.6000000e+01  -5.2000000e+01   7.9000000e+01   8.8000000e+01  -1.4900000e+02  -1.9000000e+01  -1.8600000e+02  -1.4000000e+01  -1.9400000e+02   2.5000000e+01  -1.8800000e+02  -1.3000000e+01   6.1000000e+01  -1.6500000e+02  -9.4000000e+01  -1.3300000e+02  -5.7000000e+01  -1.5700000e+02  -1.4800000e+02  -7.2000000e+01  -1.2100000e+02  -1.0200000e+02  -1.8100000e+02   2.0000000e+00  -3.0000000e+01  -8.5000000e+01   6.2000000e+01  -6.6000000e+01   2.6000000e+01  -4.4000000e+01  -2.7000000e+01  -1.9100000e+02   2.6000000e+01  -1.0900000e+02  -1.3400000e+02   2.8000000e+01  -1.4500000e+02  -2.0200000e+02  -1.3000000e+01   5.0000000e+00  -1.4600000e+02   2.0000000e+01  -4.4000000e+01  -8.4000000e+01   1.0000000e+00  -1.5300000e+02   8.1000000e+01  -1.9900000e+02   2.0000000e+01  -8.9000000e+01  -7.0000000e+01  -1.0100000e+02  -5.5000000e+01  -9.7000000e+01  -5.3000000e+01  -7.5000000e+01  -1.3400000e+02  -4.9000000e+01  -5.2000000e+01  -6.1000000e+01  -4.9000000e+01  -1.6700000e+02  -5.5000000e+01  -9.1000000e+01   2.1000000e+01   7.5000000e+01   1.0000000e+00  -1.1200000e+02  -6.7000000e+01  -1.0000000e+02  -7.6000000e+01  -1.3000000e+02  -3.0000000e+00  -1.8100000e+02  -1.9400000e+02  -1.6100000e+02  -4.8000000e+01   4.0000000e+00  -1.1800000e+02  -7.5000000e+01  -1.0300000e+02  -8.1000000e+01  -1.2800000e+02   0.0000000e+00  -1.1600000e+02   7.0000000e+00   7.5000000e+01   1.2000000e+01   8.0000000e+00   5.8000000e+01   1.0000000e+01  -1.7800000e+02  -1.0400000e+02  -1.1800000e+02  -7.2000000e+01  -9.3000000e+01   4.5000000e+01  -2.1000000e+01   2.0000000e+00   8.0000000e+00  -1.6900000e+02  -4.6000000e+01  -1.9500000e+02  -2.3700000e+02  -2.4900000e+02  -2.0800000e+02  -1.1600000e+02  -2.6000000e+01   2.7000000e+01   5.6000000e+01  -4.4000000e+01  -6.0000000e+00   3.4000000e+01
   1.0000000e+00   3.8000000e+01  -1.9700000e+02  -1.4900000e+02   3.1000000e+01  -9.7000000e+01  -9.4000000e+01  -1.3000000e+01   4.5000000e+01   1.2700000e+02  -1.0800000e+02  -6.2000000e+01  -2.0000000e+00  -5.3000000e+01  -1.0900000e+02  -7.0000000e+01  -2.8900000e+02   1.0600000e+02  -7.2000000e+01   4.1000000e+01  -8.5000000e+01   2.7000000e+01   1.2700000e+02   6.9000000e+01  -5.8000000e+01  -9.4000000e+01  -6.9000000e+01  -1.4800000e+02  -1.5700000e+02   9.0000000e+00  -1.4500000e+02  -1.1700000e+02   1.0800000e+02  -4.1000000e+01  -2.3700000e+02  -3.5000000e+01   7.2000000e+01  -1.7100000e+02   2.7000000e+01  -1.4300000e+02  -8.4000000e+01  -1.8400000e+02   1.0700000e+02  -6.8000000e+01  -7.0000000e+01  -9.8000000e+01  -1.4600000e+02   5.4000000e+01  -4.5000000e+01   3.4000000e+01  -1.0200000e+02   1.9000000e+01   1.4800000e+02   1.7000000e+01   7.6000000e+01  -5.0000000e+01  -3.6000000e+01  -6.3000000e+01  -1.7700000e+02  -2.0000000e+01  -1.6300000e+02  -1.0000000e+01   5.3000000e+01  -1.1000000e+01  -1.8800000e+02  -1.5000000e+01   6.0000000e+01  -1.6100000e+02  -5.8000000e+01  -1.2400000e+02  -1.2100000e+02  -1.7000000e+02  -1.2100000e+02  -5.3000000e+01  -8.7000000e+01  -4.8000000e+01  -1.5600000e+02   1.2800000e+02  -8.2000000e+01   2.4000000e+01   3.9000000e+01   3.6000000e+01   7.7000000e+01   7.4000000e+01  -1.7000000e+01  -1.7500000e+02  -6.1000000e+01  -1.9300000e+02  -1.5200000e+02   2.9000000e+01  -1.4800000e+02  -1.8500000e+02   9.5000000e+01   6.0000000e+00  -1.4200000e+02   1.7000000e+01  -4.2000000e+01  -9.0000000e+01   1.7300000e+02  -1.5100000e+02  -4.6000000e+01  -2.0700000e+02   1.3400000e+02  -4.7000000e+01  -5.3000000e+01  -8.9000000e+01  -1.2200000e+02   4.5000000e+01  -5.9000000e+01  -5.6000000e+01  -1.0300000e+02  -7.3000000e+01   7.0000000e+01   7.0000000e+01   6.0000000e+01  -1.9100000e+02  -1.1500000e+02  -8.9000000e+01  -8.0000000e+01  -5.6000000e+01  -1.6500000e+02  -1.1300000e+02  -6.7000000e+01  -1.0100000e+02  -6.6000000e+01   5.2000000e+01  -8.0000000e+00  -1.4800000e+02  -1.9300000e+02  -1.2900000e+02  -5.1000000e+01   3.4000000e+01  -1.1200000e+02  -5.5000000e+01  -6.4000000e+01  -1.1300000e+02  -5.7000000e+01   8.4000000e+01  -7.3000000e+01   3.1000000e+01   8.1000000e+01   9.1000000e+01  -3.0000000e+01   6.7000000e+01   1.4200000e+02  -1.7800000e+02  -1.0300000e+02  -1.1800000e+02  -1.6500000e+02  -1.8800000e+02  -1.2600000e+02  -2.4000000e+01   1.0000000e+00   8.0000000e+00  -4.5000000e+01   1.2400000e+02   2.6000000e+01  -2.3200000e+02  -2.7900000e+02  -2.0900000e+02   2.3000000e+01   5.7000000e+01   1.1900000e+02   7.8000000e+01  -2.8000000e+01   4.0000000e+00   7.2000000e+01
   1.0000000e+00   4.3000000e+01  -1.0200000e+02  -1.9000000e+01  -2.0000000e+00  -1.1700000e+02  -1.2900000e+02  -1.6400000e+02   4.7000000e+01  -2.2400000e+02  -7.0000000e+00  -1.6000000e+01  -8.8000000e+01   3.9000000e+01  -7.5000000e+01  -1.2900000e+02  -2.8500000e+02  -2.1200000e+02  -3.6000000e+01  -8.2000000e+01  -4.1000000e+01  -1.4600000e+02  -1.8000000e+02  -2.2000000e+02   2.6500000e+02   2.0700000e+02  -2.2700000e+02  -1.6500000e+02  -1.6100000e+02  -1.1200000e+02   8.0000000e+00  -1.1700000e+02  -1.0500000e+02  -1.8000000e+01  -9.0000000e+00  -1.5400000e+02   1.4500000e+02  -1.7500000e+02  -1.5100000e+02  -2.7000000e+01  -1.2700000e+02  -4.8000000e+01  -2.5000000e+01   2.9000000e+01  -8.2000000e+01  -9.4000000e+01  -3.3000000e+01  -1.4900000e+02  -1.8000000e+02  -1.0000000e+01  -2.7000000e+01  -1.1400000e+02  -1.9600000e+02  -2.0100000e+02   3.9000000e+01   1.1600000e+02  -1.9700000e+02  -1.6400000e+02  -1.5600000e+02  -1.1600000e+02   3.0000000e+01  -2.2000000e+01  -1.2800000e+02   2.6000000e+01  -6.1000000e+01  -1.5600000e+02   7.4000000e+01  -1.6500000e+02  -4.1000000e+01   2.8000000e+01  -3.6000000e+01  -3.1000000e+01  -3.2000000e+01   2.6000000e+01  -6.7000000e+01  -7.1000000e+01  -1.7600000e+02  -2.3900000e+02  -3.5000000e+01  -1.0100000e+02   3.6000000e+01  -1.9600000e+02  -1.6900000e+02  -1.5900000e+02   2.2000000e+02   8.3000000e+01  -1.9600000e+02  -8.1000000e+01  -1.7800000e+02  -5.8000000e+01   0.0000000e+00  -1.9400000e+02   1.7000000e+01  -9.8000000e+01   4.8000000e+01  -3.0000000e+01   1.9500000e+02  -1.8000000e+02  -1.7800000e+02  -2.5000000e+01  -1.5000000e+02  -7.0000000e+01   7.3000000e+01  -8.1000000e+01  -8.9000000e+01  -1.0200000e+02  -5.2000000e+01  -1.7100000e+02  -2.0700000e+02  -1.1100000e+02  -1.1100000e+02  -5.4000000e+01  -1.9300000e+02  -2.0200000e+02  -2.0000000e+02   1.3100000e+02   2.2000000e+01   2.5700000e+02  -2.0700000e+02  -1.8800000e+02  -1.8800000e+02   8.3000000e+01  -2.0000000e+00  -1.1000000e+01   4.8000000e+01  -1.3500000e+02   5.4000000e+01   4.0000000e+01  -5.0000000e+00   6.2000000e+01  -1.8700000e+02  -8.6000000e+01  -1.0400000e+02  -9.2000000e+01  -6.6000000e+01  -3.4000000e+01  -2.9000000e+01  -1.7200000e+02  -5.0000000e+01  -2.2700000e+02  -1.9000000e+02  -1.8600000e+02  -1.3700000e+02  -1.5200000e+02  -1.6500000e+02  -1.7800000e+02  -1.0300000e+02  -1.2300000e+02  -3.2000000e+01  -5.1000000e+01  -1.3600000e+02  -9.9000000e+01  -1.2300000e+02  -1.1000000e+02  -5.5000000e+01  -6.7000000e+01  -8.4000000e+01  -2.3400000e+02  -2.5000000e+01  -1.8700000e+02  -1.5000000e+01   1.4200000e+02   1.1900000e+02   5.5000000e+01  -3.6000000e+01  -1.9000000e+01  -3.7000000e+01
   1.0000000e+00   3.8000000e+01  -1.9800000e+02  -1.6300000e+02   3.1000000e+01  -1.0700000e+02  -9.2000000e+01  -2.8000000e+01  -5.0000000e+00   1.2500000e+02  -1.6700000e+02  -5.4000000e+01   3.1000000e+01  -8.5000000e+01  -8.8000000e+01  -9.6000000e+01  -2.5000000e+02   7.1000000e+01  -5.7000000e+01   2.3000000e+01  -4.5000000e+01   7.2000000e+01   1.0400000e+02   5.4000000e+01  -6.1000000e+01  -9.4000000e+01  -1.0900000e+02  -1.1900000e+02  -1.5600000e+02   9.0000000e+00  -1.4700000e+02  -1.1700000e+02   1.0800000e+02  -4.1000000e+01  -2.3700000e+02  -3.5000000e+01   7.2000000e+01  -1.7000000e+02  -1.8000000e+01  -1.4300000e+02  -1.0300000e+02  -1.8500000e+02   1.0700000e+02  -1.1500000e+02  -5.8000000e+01  -9.1000000e+01  -1.1100000e+02  -4.4000000e+01   5.0000000e+00  -8.0000000e+00  -1.3400000e+02   5.8000000e+01   1.3500000e+02  -3.8000000e+01   5.5000000e+01  -5.0000000e+01  -6.2000000e+01  -3.9000000e+01  -1.7700000e+02  -1.9000000e+01  -1.8300000e+02  -1.1000000e+01   5.2000000e+01  -1.2000000e+01  -1.8800000e+02  -1.5000000e+01   6.0000000e+01  -1.6000000e+02  -1.3800000e+02  -1.3300000e+02  -1.4700000e+02  -1.7000000e+02  -1.2100000e+02  -6.8000000e+01  -4.8000000e+01  -9.4000000e+01  -1.4300000e+02   1.3700000e+02  -3.6000000e+01   3.4000000e+01   6.3000000e+01   5.6000000e+01   3.7000000e+01   8.4000000e+01  -1.9000000e+01  -1.9200000e+02  -7.8000000e+01  -1.8600000e+02  -1.7800000e+02   2.9000000e+01  -1.4700000e+02  -1.8600000e+02   9.5000000e+01   6.0000000e+00  -1.4800000e+02   1.6000000e+01  -4.0000000e+01  -8.8000000e+01   1.6600000e+02  -1.5300000e+02  -3.2000000e+01  -2.0800000e+02   1.3400000e+02  -7.8000000e+01  -6.4000000e+01  -9.3000000e+01  -5.0000000e+01   1.0700000e+02   1.0000000e+01  -7.9000000e+01  -1.0700000e+02  -5.3000000e+01   8.5000000e+01   6.5000000e+01   3.4000000e+01  -1.7600000e+02  -6.1000000e+01  -9.0000000e+01  -1.0300000e+02  -4.8000000e+01  -1.5600000e+02  -1.1300000e+02  -6.7000000e+01  -1.0100000e+02  -6.7000000e+01   5.2000000e+01  -9.0000000e+00  -1.7800000e+02  -1.9600000e+02  -1.5700000e+02  -5.0000000e+01   3.4000000e+01  -1.1100000e+02   3.1000000e+01   1.0000000e+01  -6.1000000e+01  -1.0100000e+02   8.8000000e+01  -7.9000000e+01  -2.9000000e+01   2.3000000e+01   7.5000000e+01  -9.7000000e+01   2.5000000e+01   1.2400000e+02  -1.7800000e+02  -1.0300000e+02  -1.1800000e+02  -1.5500000e+02  -1.7700000e+02  -1.0200000e+02  -2.4000000e+01   1.0000000e+00   8.0000000e+00  -4.5000000e+01   1.2400000e+02   2.6000000e+01  -2.2600000e+02  -2.5800000e+02  -2.0900000e+02   2.3000000e+01   5.7000000e+01   1.1900000e+02   7.8000000e+01  -2.8000000e+01   4.0000000e+00   7.3000000e+01
   1.0000000e+00   4.2000000e+01  -1.0300000e+02  -1.9000000e+01  -8.7000000e+01  -1.1700000e+02   1.3700000e+02  -1.6100000e+02   4.2000000e+01  -2.3400000e+02  -8.1000000e+01  -5.3000000e+01  -1.1600000e+02  -9.4000000e+01  -8.9000000e+01  -1.0300000e+02  -2.7000000e+02  -2.1500000e+02  -1.2800000e+02  -2.1000000e+01  -2.7000000e+01  -2.2700000e+02  -1.8000000e+02  -1.8300000e+02   1.2300000e+02   2.4900000e+02  -2.0000000e+02  -1.6300000e+02  -1.5700000e+02   1.1400000e+02   8.1000000e+01  -1.1700000e+02  -1.0500000e+02  -2.1000000e+01  -1.0400000e+02  -1.5500000e+02   1.4500000e+02  -1.7500000e+02  -1.5200000e+02  -2.6000000e+01  -1.2700000e+02  -4.8000000e+01  -2.6000000e+01  -1.0100000e+02  -5.7000000e+01  -1.1400000e+02  -1.0500000e+02  -1.5200000e+02  -2.4900000e+02   2.8000000e+01  -2.9000000e+01  -1.7000000e+02  -1.9700000e+02  -1.9000000e+02   1.8200000e+02   1.8200000e+02  -9.8000000e+01  -1.6000000e+02  -1.5600000e+02   1.4400000e+02  -1.6000000e+01  -9.7000000e+01  -1.2900000e+02   2.6000000e+01   6.2000000e+01  -1.1900000e+02   7.3000000e+01  -1.6500000e+02  -4.0000000e+01   2.9000000e+01  -3.6000000e+01  -3.2000000e+01  -3.2000000e+01  -7.2000000e+01  -1.1800000e+02  -8.2000000e+01  -1.7900000e+02  -2.4500000e+02  -2.8000000e+01  -7.1000000e+01   2.0000000e+00  -2.3500000e+02  -1.6800000e+02  -1.2500000e+02   1.0000000e+01   1.4700000e+02  -1.9000000e+02  -8.2000000e+01  -1.7300000e+02   3.9000000e+01   1.7900000e+02  -1.9500000e+02   1.7000000e+01  -1.0500000e+02  -1.4000000e+02  -3.2000000e+01   1.9600000e+02  -1.5300000e+02  -1.8100000e+02  -2.4000000e+01  -1.4800000e+02  -7.0000000e+01   7.1000000e+01  -8.6000000e+01  -6.8000000e+01  -9.6000000e+01  -5.7000000e+01  -1.7800000e+02  -2.6400000e+02  -1.0000000e+02  -1.0500000e+02  -5.7000000e+01  -1.9200000e+02  -2.0900000e+02  -1.9200000e+02   1.4400000e+02   5.9000000e+01   2.4700000e+02  -1.9800000e+02  -1.8300000e+02  -1.8600000e+02   1.8900000e+02   2.2000000e+02   2.2100000e+02   4.8000000e+01  -1.3500000e+02   5.5000000e+01  -9.8000000e+01  -3.3000000e+01  -1.1800000e+02  -1.8700000e+02  -8.7000000e+01  -1.0300000e+02  -2.3100000e+02  -1.5300000e+02  -7.6000000e+01  -2.9000000e+01  -1.7400000e+02  -5.0000000e+01  -1.8600000e+02  -6.2000000e+01  -8.7000000e+01  -1.3700000e+02  -1.5100000e+02  -1.6500000e+02  -1.7800000e+02  -1.0100000e+02  -1.1000000e+02  -3.3000000e+01  -5.2000000e+01  -1.3500000e+02  -1.0000000e+02  -1.0500000e+02  -1.1000000e+02  -5.5000000e+01  -6.9000000e+01  -8.4000000e+01  -2.3400000e+02  -2.4600000e+02  -2.0000000e+02  -1.5000000e+01   1.4100000e+02   1.1700000e+02   5.6000000e+01  -3.7000000e+01  -2.1000000e+01  -3.7000000e+01
   1.0000000e+00   4.9000000e+01  -1.6900000e+02  -1.3000000e+02   2.8000000e+01  -1.1700000e+02  -8.5000000e+01   2.1100000e+02  -1.6000000e+01  -7.2000000e+01  -1.7400000e+02  -5.4000000e+01   2.5000000e+01  -1.0000000e+02  -9.5000000e+01  -1.1200000e+02  -2.3300000e+02  -1.1600000e+02  -4.1000000e+01   1.0000000e+00  -3.0000000e+01   7.6000000e+01   1.4700000e+02   5.2000000e+01  -6.6000000e+01  -9.4000000e+01   8.0000000e+01   4.8000000e+01   1.2300000e+02   1.0000000e+01  -1.4400000e+02  -1.1700000e+02  -5.6000000e+01  -8.0000000e+00  -2.3200000e+02  -3.3000000e+01   8.9000000e+01  -1.6700000e+02  -3.4000000e+01  -1.2900000e+02   4.7000000e+01  -1.6700000e+02   6.2000000e+01  -1.3500000e+02  -6.3000000e+01  -1.0400000e+02  -9.5000000e+01  -1.5300000e+02  -1.0000000e+01  -2.8000000e+01  -1.2000000e+02   5.6000000e+01   6.2000000e+01   1.3800000e+02   1.9000000e+01  -5.2000000e+01  -5.4000000e+01   1.6800000e+02  -6.1000000e+01  -1.7000000e+01  -1.8700000e+02  -1.8000000e+01  -1.9100000e+02   3.3000000e+01  -1.8700000e+02  -1.2000000e+01   5.5000000e+01  -1.6500000e+02  -4.6000000e+01   5.7000000e+01  -1.5000000e+01  -1.5200000e+02  -1.3900000e+02  -7.6000000e+01  -4.9000000e+01  -1.0600000e+02  -1.8100000e+02  -1.1100000e+02  -2.7000000e+01   2.0000000e+01   6.3000000e+01   3.8000000e+01   1.9200000e+02   7.5000000e+01  -2.9000000e+01  -1.9100000e+02   1.7600000e+02  -4.3000000e+01   1.1000000e+01   2.8000000e+01  -1.4300000e+02  -2.0000000e+02   3.0000000e+01   4.0000000e+00  -1.4500000e+02  -2.0000000e+00   1.1300000e+02  -8.0000000e+01   1.4000000e+01  -1.5200000e+02   1.7700000e+02  -1.7200000e+02   1.0000000e+02  -9.9000000e+01  -7.7000000e+01  -1.1000000e+02  -4.2000000e+01  -1.7300000e+02  -1.6000000e+02  -7.0000000e+01  -1.0600000e+02  -4.1000000e+01   8.2000000e+01   4.6000000e+01   9.4000000e+01  -1.6800000e+02  -6.2000000e+01  -9.2000000e+01   1.1100000e+02   1.4900000e+02   1.0000000e+02  -1.1100000e+02  -6.6000000e+01  -9.9000000e+01   3.0000000e+00  -1.2600000e+02   4.4000000e+01  -1.8300000e+02  -1.9100000e+02  -1.6200000e+02  -4.7000000e+01  -5.2000000e+01  -1.0600000e+02   4.6000000e+01   1.6000000e+01  -5.3000000e+01  -1.3300000e+02  -1.0800000e+02  -1.8300000e+02   4.5000000e+01  -7.0000000e+00   5.9000000e+01   2.5000000e+01   1.7700000e+02   1.2800000e+02  -1.4600000e+02  -1.0100000e+02  -9.3000000e+01  -4.7000000e+01  -7.8000000e+01   3.6000000e+01  -2.4000000e+01   2.0000000e+00   8.0000000e+00  -1.5800000e+02   3.3000000e+01  -1.6800000e+02  -2.3600000e+02  -2.4000000e+02  -2.0700000e+02   3.6000000e+01   1.5200000e+02   1.3300000e+02   4.6000000e+01  -4.2000000e+01  -1.5000000e+01  -8.0000000e+00
   1.0000000e+00   3.8000000e+01  -5.9000000e+01  -1.2500000e+02   3.1000000e+01  -1.1700000e+02  -9.3000000e+01   1.9900000e+02   4.4000000e+01  -4.1000000e+01  -1.0500000e+02  -5.3000000e+01  -1.0900000e+02  -4.7000000e+01  -1.0900000e+02  -7.8000000e+01  -2.9200000e+02  -1.1500000e+02   4.6000000e+01  -7.2000000e+01  -8.6000000e+01  -3.6000000e+01   1.3900000e+02   5.0000000e+00  -6.5000000e+01  -9.4000000e+01   1.2000000e+02   1.2500000e+02   6.6000000e+01   9.0000000e+00  -1.4000000e+02  -1.1700000e+02   1.1000000e+02  -4.2000000e+01  -2.2700000e+02  -3.5000000e+01   7.4000000e+01  -1.7100000e+02  -8.4000000e+01  -1.4200000e+02   5.6000000e+01  -8.7000000e+01   1.0600000e+02  -6.3000000e+01  -6.9000000e+01  -1.4000000e+02  -1.2600000e+02  -1.5100000e+02   2.2000000e+01  -2.4000000e+01  -1.0400000e+02  -7.3000000e+01   5.8000000e+01   1.5900000e+02   5.2000000e+01  -5.1000000e+01  -5.4000000e+01   1.3700000e+02  -1.1000000e+01  -2.0000000e+01  -1.5700000e+02  -1.0000000e+01   5.6000000e+01  -1.4000000e+01  -1.8600000e+02  -1.5000000e+01   6.0000000e+01  -1.6500000e+02  -1.1200000e+02  -1.3300000e+02  -1.1000000e+01  -1.1600000e+02  -1.1700000e+02  -4.5000000e+01  -1.2000000e+02  -5.1000000e+01  -1.8100000e+02  -1.0000000e+02  -5.1000000e+01  -1.0200000e+02   4.4000000e+01  -1.2000000e+01   1.8100000e+02  -5.0000000e+01  -1.8000000e+01  -1.7300000e+02   1.8400000e+02   5.4000000e+01  -5.7000000e+01   2.9000000e+01  -1.4300000e+02  -1.7200000e+02   9.6000000e+01   6.0000000e+00  -1.2400000e+02   1.5000000e+01  -4.1000000e+01  -8.9000000e+01  -3.2000000e+01  -1.5300000e+02   1.3000000e+02  -6.7000000e+01   1.3400000e+02  -4.8000000e+01  -5.2000000e+01  -9.6000000e+01  -2.4000000e+01  -1.3600000e+02   3.1000000e+01  -6.5000000e+01  -1.3300000e+02  -5.8000000e+01  -3.4000000e+01   2.2000000e+01   1.2000000e+02  -1.9300000e+02  -1.2600000e+02  -9.3000000e+01   6.2000000e+01   1.3700000e+02   1.3200000e+02  -1.1100000e+02  -6.7000000e+01  -9.9000000e+01  -6.4000000e+01   5.7000000e+01  -7.0000000e+00  -1.3700000e+02  -1.8400000e+02  -1.1400000e+02  -5.1000000e+01   3.4000000e+01  -1.1000000e+02   8.0000000e+00  -5.9000000e+01  -5.1000000e+01  -1.5400000e+02  -7.9000000e+01  -1.7200000e+02   8.7000000e+01  -5.4000000e+01  -4.0000000e+01  -2.4000000e+01   1.3200000e+02   7.9000000e+01  -1.7600000e+02  -1.0300000e+02  -1.1900000e+02   1.8000000e+01   3.5000000e+01   1.0100000e+02  -2.4000000e+01   1.0000000e+00   8.0000000e+00  -4.4000000e+01   1.2400000e+02   2.8000000e+01  -2.3400000e+02  -2.6300000e+02  -2.0600000e+02   1.9000000e+01   5.1000000e+01   1.1700000e+02   8.0000000e+01  -2.8000000e+01   3.0000000e+00   7.5000000e+01
   1.0000000e+00   4.9000000e+01  -1.9400000e+02  -1.4600000e+02   2.9000000e+01  -1.1700000e+02  -8.8000000e+01   2.0900000e+02   2.9000000e+01  -1.1000000e+02  -1.2100000e+02  -4.7000000e+01   1.8000000e+01  -5.4000000e+01  -1.0500000e+02  -8.5000000e+01  -2.9000000e+02  -1.0800000e+02  -8.0000000e+01   4.5000000e+01  -7.8000000e+01   4.7000000e+01   1.2800000e+02   6.8000000e+01  -6.4000000e+01  -9.4000000e+01   9.6000000e+01   1.6000000e+01   8.3000000e+01   1.0000000e+01  -1.4100000e+02  -1.1700000e+02  -5.5000000e+01  -8.0000000e+00  -2.2600000e+02  -3.4000000e+01   8.9000000e+01  -1.6900000e+02  -9.8000000e+01  -1.2900000e+02   2.0000000e+01  -1.7100000e+02   6.2000000e+01  -7.4000000e+01  -6.3000000e+01  -9.6000000e+01  -1.1200000e+02  -1.5300000e+02  -9.6000000e+01   2.7000000e+01  -1.2300000e+02   4.0000000e+01   2.4000000e+01   1.3100000e+02   5.6000000e+01  -5.1000000e+01  -4.0000000e+00   1.7600000e+02  -1.2000000e+02  -1.8000000e+01  -1.6400000e+02  -1.6000000e+01  -1.9100000e+02   3.3000000e+01  -1.8700000e+02  -1.3000000e+01   5.4000000e+01  -1.6500000e+02  -1.3400000e+02   5.7000000e+01  -7.2000000e+01  -1.5400000e+02  -1.3900000e+02  -4.7000000e+01  -7.1000000e+01  -6.2000000e+01  -1.8000000e+02  -1.1600000e+02  -6.1000000e+01   3.6000000e+01   5.3000000e+01  -1.3000000e+01   1.8200000e+02   8.4000000e+01  -2.6000000e+01  -1.7900000e+02   1.8100000e+02  -1.0400000e+02   1.0500000e+02   2.8000000e+01  -1.4400000e+02  -2.0200000e+02   3.1000000e+01   4.0000000e+00  -1.2200000e+02  -3.0000000e+00   1.1300000e+02  -8.3000000e+01  -2.6000000e+01  -1.5300000e+02   1.7500000e+02  -1.9800000e+02   1.0000000e+02  -5.5000000e+01  -5.4000000e+01  -9.6000000e+01  -1.2000000e+02  -1.8500000e+02  -1.2900000e+02  -7.4000000e+01  -1.0700000e+02  -5.4000000e+01   7.9000000e+01   2.0000000e+01   8.0000000e+01  -1.9300000e+02  -1.0300000e+02  -9.2000000e+01   1.2300000e+02   1.6700000e+02   1.5000000e+01  -1.1200000e+02  -6.7000000e+01  -9.9000000e+01   6.0000000e+00  -1.2400000e+02   4.5000000e+01  -1.4600000e+02  -1.8500000e+02  -1.1900000e+02  -4.8000000e+01  -5.4000000e+01  -1.0800000e+02  -2.1000000e+01  -2.9000000e+01  -9.7000000e+01  -1.6000000e+02  -8.6000000e+01  -1.7300000e+02   6.3000000e+01   6.8000000e+01   9.2000000e+01  -3.7000000e+01   1.6600000e+02   1.0400000e+02  -1.5400000e+02  -9.9000000e+01  -7.7000000e+01  -6.6000000e+01  -7.9000000e+01   3.2000000e+01  -2.4000000e+01   2.0000000e+00   8.0000000e+00  -1.5700000e+02   3.3000000e+01  -1.8800000e+02  -2.3500000e+02  -2.5400000e+02  -2.0700000e+02   3.6000000e+01   1.5100000e+02   1.3300000e+02   4.6000000e+01  -4.3000000e+01  -1.5000000e+01  -9.0000000e+00
   1.0000000e+00   5.2000000e+01  -1.2100000e+02  -2.3000000e+01  -2.0000000e+01  -1.1700000e+02   6.0000000e+00  -1.6000000e+02   4.3000000e+01  -2.2600000e+02  -4.0000000e+00  -3.6000000e+01  -6.6000000e+01  -2.3000000e+01  -7.8000000e+01  -1.2400000e+02  -7.9000000e+01  -2.1700000e+02  -4.6000000e+01  -8.0000000e+01  -5.2000000e+01  -1.1800000e+02  -1.8000000e+02  -2.0200000e+02  -4.5000000e+01   2.3300000e+02  -2.2700000e+02  -1.7100000e+02  -1.5600000e+02   8.1000000e+01   2.3100000e+02  -9.4000000e+01   1.3600000e+02  -1.2100000e+02   0.0000000e+00  -1.2200000e+02   7.6000000e+01  -1.7500000e+02  -1.5100000e+02  -2.0000000e+01  -1.3100000e+02  -5.9000000e+01   5.3000000e+01  -2.7000000e+01  -9.9000000e+01  -8.1000000e+01  -1.9000000e+01  -1.4900000e+02  -1.7200000e+02  -3.4000000e+01  -2.0000000e+01  -9.0000000e+01  -1.9800000e+02  -1.9800000e+02   6.5000000e+01   2.4000000e+02  -2.1400000e+02  -1.6000000e+02  -1.7100000e+02   4.2000000e+01   1.7800000e+02  -1.0100000e+02   6.5000000e+01  -3.4000000e+01   5.7000000e+01  -1.4500000e+02   5.7000000e+01  -1.6400000e+02  -4.1000000e+01  -2.7000000e+01  -4.2000000e+01  -3.9000000e+01  -3.6000000e+01  -2.2000000e+01  -5.7000000e+01  -7.2000000e+01  -1.7600000e+02  -2.4600000e+02  -5.9000000e+01  -7.4000000e+01   4.9000000e+01  -1.8600000e+02  -1.6700000e+02  -1.1800000e+02   1.2700000e+02   1.8300000e+02  -1.9100000e+02  -1.0500000e+02  -1.7800000e+02   8.0000000e+01   1.1300000e+02   1.3000000e+01   1.3200000e+02  -1.1900000e+02   1.9000000e+01   2.0000000e+00  -5.3000000e+01  -1.4100000e+02  -1.8200000e+02  -2.4000000e+01  -1.4900000e+02  -8.5000000e+01   1.3600000e+02  -1.1600000e+02  -1.1400000e+02  -1.0300000e+02  -9.0000000e+01  -1.8200000e+02  -2.2500000e+02  -1.0500000e+02  -1.0200000e+02  -6.1000000e+01  -1.6300000e+02  -1.9500000e+02  -1.9500000e+02   8.3000000e+01  -7.1000000e+01   1.6900000e+02  -2.0300000e+02  -1.8000000e+02  -1.8900000e+02   2.5400000e+02   2.1300000e+02   1.5400000e+02  -7.9000000e+01   1.2600000e+02   7.1000000e+01   7.1000000e+01   1.4200000e+02   2.1000000e+01  -1.8400000e+02   3.9000000e+01  -2.0000000e+00  -8.2000000e+01  -5.7000000e+01  -4.1000000e+01  -2.4000000e+01  -1.7100000e+02  -3.3000000e+01  -2.2600000e+02  -2.0300000e+02  -1.4900000e+02  -1.3800000e+02  -1.5100000e+02  -1.6600000e+02  -1.7800000e+02  -1.0300000e+02  -1.1700000e+02  -4.3000000e+01  -6.7000000e+01  -1.4200000e+02  -9.9000000e+01  -1.1700000e+02  -1.1000000e+02  -5.0000000e+01   1.1500000e+02  -2.0000000e+01  -2.0400000e+02  -6.0000000e+00  -1.0400000e+02  -2.0000000e+01  -4.8000000e+01   9.1000000e+01   1.0000000e+02  -1.3000000e+01   1.0000000e+01   9.9000000e+01
   1.0000000e+00   3.7000000e+01  -1.6100000e+02  -1.4500000e+02   1.3000000e+02  -1.1700000e+02  -1.3300000e+02   6.4000000e+01  -9.0000000e+00  -2.7000000e+01  -1.7400000e+02  -5.5000000e+01   2.6000000e+01  -9.5000000e+01  -9.0000000e+01  -1.0300000e+02  -2.7200000e+02   3.4000000e+01  -6.9000000e+01   2.0000000e+01  -3.7000000e+01   7.2000000e+01  -1.6000000e+01   5.7000000e+01  -6.2000000e+01  -9.4000000e+01  -3.1000000e+01   3.2000000e+01  -1.2100000e+02   6.0000000e+00  -1.4800000e+02  -9.8000000e+01   1.1500000e+02   2.1000000e+01  -2.3800000e+02  -1.9000000e+01   8.2000000e+01  -1.7500000e+02  -3.1000000e+01  -1.4200000e+02   3.6000000e+01  -1.5400000e+02   1.0200000e+02  -1.2700000e+02  -5.9000000e+01  -9.6000000e+01  -1.0700000e+02  -1.0000000e+02  -2.3000000e+01  -1.0000000e+01  -1.3100000e+02   5.5000000e+01  -3.2000000e+01  -5.0000000e+00   4.4000000e+01  -4.8000000e+01  -6.0000000e+01   8.9000000e+01  -1.5000000e+02  -3.0000000e+00  -1.8700000e+02   1.8800000e+02   6.7000000e+01  -1.7000000e+01  -1.8900000e+02  -5.1000000e+01   6.2000000e+01  -1.6600000e+02  -9.7000000e+01  -1.3300000e+02  -6.1000000e+01  -1.5800000e+02  -1.2300000e+02  -7.4000000e+01  -5.4000000e+01  -1.0300000e+02  -1.8200000e+02   2.0000000e+00  -3.1000000e+01   3.0000000e+01   6.4000000e+01   2.7000000e+01   2.8000000e+01   8.3000000e+01   1.4300000e+02  -1.9300000e+02   2.9000000e+01  -9.3000000e+01  -1.4500000e+02   3.6000000e+01  -1.4900000e+02  -1.6900000e+02   9.7000000e+01   1.0800000e+02  -1.5200000e+02   9.0000000e+00  -4.5000000e+01  -1.8800000e+02   0.0000000e+00  -1.5300000e+02   8.1000000e+01  -1.4500000e+02   1.3100000e+02  -8.8000000e+01  -7.0000000e+01  -9.8000000e+01  -5.9000000e+01  -1.0000000e+02  -5.0000000e+01  -7.7000000e+01  -1.0900000e+02  -4.8000000e+01   8.6000000e+01   1.3000000e+01  -4.0000000e+00  -1.7100000e+02  -5.8000000e+01  -8.9000000e+01   2.4000000e+01   7.7000000e+01   0.0000000e+00  -1.1300000e+02  -2.4000000e+01  -8.0000000e+01   4.4000000e+01   6.9000000e+01   7.0000000e+00  -1.8400000e+02  -1.9800000e+02  -1.6600000e+02  -2.8000000e+01   3.1000000e+01  -1.2000000e+02   2.8000000e+01   5.0000000e+00  -6.1000000e+01  -1.3000000e+02  -4.0000000e+00  -1.1900000e+02  -1.0000000e+01   2.6000000e+01   7.5000000e+01   6.0000000e+00   5.8000000e+01   9.0000000e+00  -1.7800000e+02   1.4400000e+02  -1.1700000e+02  -7.5000000e+01  -8.8000000e+01   4.3000000e+01  -1.5000000e+01  -3.6000000e+01   3.5000000e+01  -4.3000000e+01   1.2400000e+02   3.4000000e+01  -2.3900000e+02  -2.5500000e+02  -2.1000000e+02   7.0000000e+00   3.2000000e+01   1.0900000e+02   8.6000000e+01  -2.9000000e+01  -3.0000000e+00   8.1000000e+01
   1.0000000e+00   4.3000000e+01   8.5000000e+01   4.0000000e+00  -7.5000000e+01  -1.1700000e+02  -1.4000000e+01  -1.6200000e+02   4.8000000e+01  -2.3300000e+02  -3.2000000e+01  -7.2000000e+01  -1.2300000e+02  -7.5000000e+01  -8.5000000e+01  -1.2100000e+02  -2.6000000e+02  -2.1500000e+02  -7.4000000e+01  -3.2000000e+01   4.6000000e+01  -2.2300000e+02  -1.8000000e+02  -1.9900000e+02   1.4900000e+02   8.9000000e+01  -2.0700000e+02  -1.4700000e+02  -1.5200000e+02  -9.3000000e+01   9.7000000e+01  -1.1700000e+02  -3.8000000e+01  -2.8000000e+01   3.8000000e+01  -1.5200000e+02   1.5500000e+02  -1.6400000e+02  -1.1400000e+02  -2.3000000e+01  -1.1800000e+02   7.1000000e+01   1.3000000e+01  -3.2000000e+01  -6.4000000e+01  -1.1600000e+02  -1.1900000e+02  -1.5200000e+02  -2.2800000e+02   2.4000000e+01  -2.1000000e+01  -1.7600000e+02  -1.9700000e+02  -1.9400000e+02   1.8000000e+01   1.0700000e+02  -1.1200000e+02  -1.6100000e+02   8.3000000e+01  -7.0000000e+01   0.0000000e+00  -9.6000000e+01   1.8000000e+01   2.1000000e+01   8.6000000e+01  -1.4700000e+02   8.2000000e+01  -1.6500000e+02  -3.2000000e+01   3.2000000e+01  -2.7000000e+01   4.8000000e+01   2.1000000e+01  -9.7000000e+01  -1.0500000e+02  -7.9000000e+01  -1.7900000e+02  -2.4400000e+02  -2.0000000e+01  -8.8000000e+01   6.0000000e+01  -2.2800000e+02  -1.6900000e+02  -1.5800000e+02   8.0000000e+01  -3.0000000e+01  -1.9300000e+02   8.3000000e+01  -1.7100000e+02  -7.4000000e+01   9.7000000e+01  -4.9000000e+01   1.9000000e+01  -1.0500000e+02  -1.1300000e+02  -4.8000000e+01   2.0800000e+02  -1.0800000e+02  -1.8100000e+02  -4.4000000e+01  -1.4800000e+02   8.4000000e+01   6.4000000e+01  -1.0200000e+02  -8.8000000e+01  -1.0400000e+02  -3.1000000e+01  -1.6900000e+02  -2.3900000e+02  -9.1000000e+01  -1.1000000e+02  -5.4000000e+01  -2.1000000e+02  -2.1400000e+02  -1.9600000e+02  -1.0000000e+01   1.1800000e+02   1.6200000e+02  -2.0000000e+02  -1.8400000e+02  -1.6800000e+02   7.2000000e+01   5.2000000e+01   5.9000000e+01   5.3000000e+01  -3.0000000e+01   5.9000000e+01  -1.6000000e+01   8.8000000e+01  -6.3000000e+01  -1.8700000e+02  -7.5000000e+01  -8.8000000e+01  -1.8100000e+02  -1.2400000e+02  -5.5000000e+01  -3.4000000e+01  -1.6400000e+02  -1.1400000e+02  -1.9800000e+02  -8.2000000e+01  -1.1300000e+02  -1.0100000e+02  -1.4900000e+02  -1.6400000e+02  -1.7800000e+02  -1.0300000e+02  -1.2000000e+02   2.5000000e+01   6.7000000e+01  -1.3900000e+02  -1.0600000e+02  -1.2300000e+02  -1.1000000e+02   3.9000000e+01  -9.0000000e+00   4.4000000e+01  -2.3600000e+02  -7.7000000e+01   3.8000000e+01  -8.0000000e+00   1.3300000e+02   1.1100000e+02   6.4000000e+01  -3.6000000e+01  -2.7000000e+01  -4.5000000e+01
   1.0000000e+00   3.7000000e+01  -1.5400000e+02  -1.5800000e+02   1.2900000e+02  -1.1700000e+02  -1.3600000e+02   4.3000000e+01   4.4000000e+01  -3.1000000e+01  -1.1000000e+02  -5.7000000e+01   1.2000000e+01  -5.2000000e+01  -1.0800000e+02  -7.5000000e+01  -2.9900000e+02   3.5000000e+01  -7.8000000e+01   4.1000000e+01  -8.5000000e+01   4.5000000e+01  -1.9000000e+01   7.0000000e+01  -5.5000000e+01  -9.4000000e+01   2.0000000e+00  -6.0000000e+00  -6.3000000e+01   6.0000000e+00  -1.4600000e+02  -9.3000000e+01   1.1600000e+02   2.0000000e+01  -2.3400000e+02  -1.8000000e+01   8.2000000e+01  -1.7500000e+02   3.0000000e+00  -1.4300000e+02  -2.8000000e+01  -1.7900000e+02   1.0100000e+02  -6.8000000e+01  -6.8000000e+01  -9.6000000e+01  -1.3500000e+02  -1.1500000e+02  -7.5000000e+01   2.6000000e+01  -1.0600000e+02   3.5000000e+01  -1.7000000e+01  -4.0000000e+00   6.8000000e+01  -4.7000000e+01  -3.8000000e+01   5.9000000e+01  -1.4200000e+02  -3.0000000e+00  -1.6300000e+02   1.8800000e+02   6.9000000e+01  -1.6000000e+01  -1.8900000e+02  -5.2000000e+01   6.2000000e+01  -1.6600000e+02  -1.0500000e+02  -1.3300000e+02  -1.0900000e+02  -1.6700000e+02  -1.2300000e+02  -5.1000000e+01  -7.7000000e+01  -5.2000000e+01  -1.8100000e+02   2.0000000e+00  -7.7000000e+01   3.1000000e+01   4.6000000e+01  -8.0000000e+00   4.0000000e+00   8.2000000e+01   1.4400000e+02  -1.7500000e+02   3.1000000e+01  -1.1400000e+02  -5.6000000e+01   3.5000000e+01  -1.5000000e+02  -5.2000000e+01   9.8000000e+01   1.0700000e+02  -1.3500000e+02   9.0000000e+00  -4.8000000e+01  -1.8800000e+02   3.9000000e+01  -1.5300000e+02   3.6000000e+01  -1.6600000e+02   1.3000000e+02  -4.9000000e+01  -5.3000000e+01  -9.1000000e+01  -1.3900000e+02  -1.7600000e+02  -9.7000000e+01  -6.2000000e+01  -1.0500000e+02  -6.5000000e+01   8.0000000e+01   4.0000000e+00  -8.0000000e+00  -1.9200000e+02  -1.1500000e+02  -8.8000000e+01   6.0000000e+01   7.0000000e+01  -1.0000000e+01  -1.1400000e+02  -2.4000000e+01  -8.1000000e+01   4.4000000e+01   7.2000000e+01   8.0000000e+00  -1.4600000e+02  -1.9200000e+02  -1.2400000e+02  -2.9000000e+01   3.1000000e+01  -1.2100000e+02  -2.7000000e+01  -3.7000000e+01  -1.0700000e+02  -9.7000000e+01   4.7000000e+01  -9.5000000e+01   2.1000000e+01   7.1000000e+01   9.1000000e+01  -3.1000000e+01   1.9000000e+01   1.8000000e+01  -1.7800000e+02   1.5000000e+02  -1.1800000e+02  -1.1500000e+02  -1.2500000e+02  -1.1000000e+01  -1.5000000e+01  -3.7000000e+01   3.3000000e+01  -4.4000000e+01   1.2500000e+02   3.5000000e+01  -2.3800000e+02  -2.7200000e+02  -2.1000000e+02   4.0000000e+00   2.8000000e+01   1.0800000e+02   8.5000000e+01  -2.9000000e+01  -3.0000000e+00   8.0000000e+01
   1.0000000e+00   4.3000000e+01   8.6000000e+01   2.0000000e+00  -8.9000000e+01  -1.1700000e+02   3.9000000e+01  -1.6100000e+02   5.7000000e+01  -2.2800000e+02   4.1000000e+01  -1.0000000e+01  -8.5000000e+01   7.8000000e+01  -7.5000000e+01  -1.1300000e+02  -2.9100000e+02  -2.1500000e+02  -4.3000000e+01  -8.1000000e+01  -3.9000000e+01  -1.4800000e+02  -1.8000000e+02  -2.1700000e+02   1.9400000e+02   7.6000000e+01  -2.2000000e+02  -1.4400000e+02  -1.4900000e+02  -6.5000000e+01   1.0700000e+02  -1.1700000e+02  -3.8000000e+01  -2.7000000e+01   2.0000000e+00  -1.5300000e+02   1.5500000e+02  -1.6900000e+02  -1.1400000e+02  -2.3000000e+01  -1.1600000e+02   7.0000000e+01   1.3000000e+01   7.7000000e+01  -7.9000000e+01  -9.0000000e+01  -1.1100000e+02  -1.5200000e+02  -1.8800000e+02  -7.0000000e+00  -1.1000000e+01  -1.1400000e+02  -1.9800000e+02  -2.0000000e+02   4.2000000e+01   4.5000000e+01  -1.7800000e+02  -1.6000000e+02   8.6000000e+01  -9.0000000e+00   2.3000000e+01  -9.5000000e+01   1.8000000e+01   2.0000000e+01   9.8000000e+01  -1.3900000e+02   8.3000000e+01  -1.6500000e+02  -3.1000000e+01   3.0000000e+01  -2.7000000e+01   4.6000000e+01   1.8000000e+01   5.2000000e+01  -6.5000000e+01   8.0000000e+00  -1.7800000e+02  -2.4500000e+02  -4.0000000e+01  -9.7000000e+01   2.9000000e+01  -1.9900000e+02  -1.6800000e+02  -1.5600000e+02   3.5000000e+01  -2.5000000e+01  -1.9300000e+02   8.4000000e+01  -1.6500000e+02  -9.0000000e+01   1.2900000e+02  -4.7000000e+01   2.0000000e+01  -1.0400000e+02   3.1000000e+01  -5.0000000e+01   2.0600000e+02  -8.2000000e+01  -1.8100000e+02  -4.6000000e+01  -1.4700000e+02   8.4000000e+01   6.8000000e+01  -5.0000000e+00  -5.5000000e+01  -1.0000000e+02  -6.3000000e+01  -1.7600000e+02  -2.2100000e+02  -8.8000000e+01  -1.1000000e+02  -6.4000000e+01  -1.9200000e+02  -2.0300000e+02  -1.9900000e+02  -4.0000000e+01  -1.3000000e+01   1.4000000e+02  -2.0200000e+02  -1.8200000e+02  -1.6600000e+02   9.9000000e+01   6.8000000e+01   1.1400000e+02   5.5000000e+01  -2.8000000e+01   5.9000000e+01   5.4000000e+01   7.7000000e+01   6.4000000e+01  -1.8700000e+02  -7.6000000e+01  -9.1000000e+01  -9.7000000e+01  -6.8000000e+01  -3.8000000e+01  -3.4000000e+01  -1.6500000e+02  -1.1800000e+02  -2.2300000e+02  -1.7700000e+02  -1.7800000e+02  -1.0000000e+02  -1.4800000e+02  -1.6400000e+02  -1.7700000e+02  -1.0300000e+02  -1.2000000e+02   2.4000000e+01   6.7000000e+01  -1.3800000e+02  -1.0600000e+02  -1.2400000e+02  -1.1000000e+02   3.8000000e+01  -8.0000000e+00   4.3000000e+01  -2.3300000e+02  -2.7800000e+02   3.0000000e+01  -9.0000000e+00   1.3400000e+02   1.1400000e+02   6.5000000e+01  -3.6000000e+01  -2.7000000e+01  -4.7000000e+01
   1.0000000e+00   4.9000000e+01  -1.8900000e+02  -1.2500000e+02   2.9000000e+01  -1.1700000e+02  -8.5000000e+01   4.7000000e+01   1.0000000e+01  -3.8000000e+01  -7.3000000e+01  -4.7000000e+01  -2.5000000e+01  -2.6000000e+01  -1.2700000e+02  -9.5000000e+01  -2.9200000e+02   5.7000000e+01  -5.4000000e+01  -2.1000000e+01  -6.1000000e+01  -6.7000000e+01  -1.8000000e+01   1.5000000e+01  -6.2000000e+01  -1.0000000e+02  -5.2000000e+01   6.8000000e+01  -1.1700000e+02   1.0000000e+01  -1.3600000e+02  -1.1700000e+02  -6.0000000e+01  -8.0000000e+00  -2.0400000e+02  -3.7000000e+01   9.2000000e+01  -1.6900000e+02   5.0000000e+00  -1.3100000e+02   7.1000000e+01  -1.5900000e+02   5.9000000e+01  -3.6000000e+01  -8.5000000e+01  -8.6000000e+01  -1.1400000e+02  -8.5000000e+01  -9.3000000e+01  -4.7000000e+01  -8.3000000e+01  -7.3000000e+01  -2.1000000e+01   0.0000000e+00   7.1000000e+01  -5.0000000e+01  -3.6000000e+01   9.9000000e+01  -1.3600000e+02  -1.7000000e+01  -1.3200000e+02  -1.5000000e+01  -1.9200000e+02   3.4000000e+01  -1.9000000e+02  -1.5000000e+01   5.6000000e+01  -1.6500000e+02  -4.4000000e+01   5.5000000e+01  -1.0000000e+00  -1.4000000e+02  -1.4100000e+02  -3.1000000e+01  -6.7000000e+01  -4.2000000e+01  -1.8100000e+02   1.0000000e+00  -9.4000000e+01  -1.3000000e+01   5.6000000e+01  -3.8000000e+01   9.0000000e+00  -4.7000000e+01  -1.8000000e+01  -1.5900000e+02  -1.0000000e+00  -4.9000000e+01  -1.3400000e+02   2.8000000e+01  -1.4700000e+02  -2.0200000e+02   3.1000000e+01   3.0000000e+00  -9.1000000e+01  -2.0000000e+00   1.1700000e+02  -8.3000000e+01   1.7000000e+01  -1.5300000e+02   9.3000000e+01  -1.8500000e+02   1.0100000e+02  -4.4000000e+01  -5.6000000e+01  -1.1400000e+02  -1.3900000e+02  -1.4300000e+02  -8.3000000e+01  -6.8000000e+01  -9.8000000e+01  -6.1000000e+01  -3.0000000e+00   2.0000000e+01   2.7000000e+01  -1.7400000e+02  -7.2000000e+01  -9.6000000e+01  -1.0000000e+00   7.5000000e+01   3.4000000e+01  -1.1700000e+02  -6.7000000e+01  -1.0200000e+02   7.0000000e+00  -1.2700000e+02   4.5000000e+01  -9.2000000e+01  -1.6700000e+02  -7.5000000e+01  -5.1000000e+01  -5.5000000e+01  -1.1000000e+02  -9.2000000e+01  -7.9000000e+01  -1.0600000e+02  -9.8000000e+01   3.9000000e+01  -7.6000000e+01  -1.8000000e+01  -5.9000000e+01  -5.5000000e+01   3.9000000e+01   6.2000000e+01   1.4000000e+01  -1.7700000e+02  -1.0100000e+02  -1.2200000e+02  -1.3000000e+01  -3.4000000e+01   8.0000000e+01  -2.6000000e+01   0.0000000e+00   6.0000000e+00  -1.5900000e+02   3.1000000e+01  -1.8800000e+02  -2.3100000e+02  -2.3700000e+02  -2.0800000e+02   3.2000000e+01   1.5200000e+02   1.3400000e+02   4.6000000e+01  -4.3000000e+01  -1.4000000e+01  -9.0000000e+00
   1.0000000e+00   5.2000000e+01  -1.2000000e+02  -2.4000000e+01  -4.1000000e+01  -1.1700000e+02   3.3000000e+01  -1.6400000e+02   7.1000000e+01  -2.2100000e+02  -3.9000000e+01  -1.2200000e+02  -7.1000000e+01  -6.0000000e+01  -8.8000000e+01  -8.9000000e+01  -2.9800000e+02  -2.2000000e+02  -2.7000000e+01  -6.4000000e+01  -1.8000000e+01  -9.6000000e+01  -1.8400000e+02  -1.9400000e+02   1.5200000e+02   7.6000000e+01  -2.0900000e+02  -1.7000000e+02  -1.5700000e+02  -6.5000000e+01   1.0100000e+02  -9.7000000e+01   1.3600000e+02  -1.2100000e+02   2.2000000e+01  -1.2300000e+02   7.6000000e+01  -1.6100000e+02  -1.5200000e+02  -2.2000000e+01  -1.3100000e+02  -5.9000000e+01   5.7000000e+01  -6.2000000e+01  -1.1300000e+02  -9.9000000e+01  -2.2400000e+02  -1.5000000e+02  -1.2400000e+02   9.0000000e+00  -2.4000000e+01  -8.3000000e+01  -2.0000000e+02  -1.9900000e+02   2.2000000e+01   1.4100000e+02  -1.1500000e+02  -1.6300000e+02  -1.7000000e+02  -2.9000000e+01   4.0000000e+00  -1.0100000e+02   6.6000000e+01  -3.4000000e+01   1.0400000e+02  -1.3600000e+02   5.7000000e+01  -1.6500000e+02  -4.0000000e+01  -3.0000000e+01  -4.0000000e+01  -3.9000000e+01  -3.8000000e+01  -7.6000000e+01  -6.5000000e+01  -3.1000000e+01  -1.8000000e+02  -2.4500000e+02  -5.7000000e+01  -8.2000000e+01   1.2000000e+01  -1.5800000e+02  -1.7200000e+02  -1.0900000e+02   1.4400000e+02   3.1000000e+01  -1.9400000e+02  -1.0100000e+02  -1.4200000e+02  -4.4000000e+01   1.2100000e+02   1.0000000e+01   1.3100000e+02  -1.1800000e+02  -1.1800000e+02   4.0000000e+00  -5.4000000e+01  -6.4000000e+01  -1.8700000e+02  -2.5000000e+01  -1.5200000e+02  -8.5000000e+01   1.3700000e+02  -8.4000000e+01  -1.3000000e+02  -1.1600000e+02  -7.0000000e+01  -1.7500000e+02  -1.6200000e+02   0.0000000e+00  -1.1800000e+02  -6.4000000e+01  -1.3600000e+02  -1.8700000e+02  -1.9400000e+02   5.1000000e+01   1.3000000e+01   1.5900000e+02  -1.9600000e+02  -1.8200000e+02  -1.9100000e+02   8.0000000e+01   8.3000000e+01   9.4000000e+01  -8.2000000e+01   1.2500000e+02   6.9000000e+01  -4.7000000e+01   8.5000000e+01  -7.0000000e+01  -1.8500000e+02   4.0000000e+01  -8.0000000e+00  -6.2000000e+01  -5.3000000e+01  -3.9000000e+01  -2.4000000e+01  -1.7400000e+02  -3.4000000e+01  -2.1200000e+02  -1.1800000e+02  -1.2800000e+02  -1.3900000e+02  -1.5500000e+02  -1.7100000e+02  -1.7800000e+02  -1.0200000e+02  -1.1700000e+02  -4.1000000e+01  -6.5000000e+01  -1.4200000e+02  -9.9000000e+01  -1.2300000e+02  -1.1100000e+02  -5.0000000e+01   1.1700000e+02  -1.8000000e+01  -2.4400000e+02  -2.0100000e+02   5.7000000e+01  -2.1000000e+01  -4.8000000e+01   9.4000000e+01   9.8000000e+01  -1.4000000e+01   1.0000000e+01   9.7000000e+01
   1.0000000e+00   3.8000000e+01  -1.3200000e+02  -1.4600000e+02   1.3100000e+02  -1.1700000e+02  -1.2400000e+02   4.9000000e+01  -1.0000000e+00  -4.7000000e+01  -1.3300000e+02  -4.8000000e+01  -4.6000000e+01  -6.5000000e+01  -1.0700000e+02  -9.5000000e+01  -2.8800000e+02   4.6000000e+01  -8.6000000e+01   7.0000000e+00  -2.3000000e+01  -6.1000000e+01  -2.0000000e+01   9.0000000e+00  -3.9000000e+01  -1.0000000e+02  -3.1000000e+01   4.1000000e+01  -4.7000000e+01   3.0000000e+00  -1.5100000e+02  -1.0000000e+02   1.1600000e+02   1.8000000e+01  -2.3000000e+02  -2.0000000e+01   8.1000000e+01  -1.7500000e+02   3.5000000e+01  -1.4300000e+02   2.0000000e+01  -1.5500000e+02   1.0200000e+02  -8.9000000e+01  -6.3000000e+01  -9.7000000e+01  -1.0500000e+02  -1.0200000e+02  -6.4000000e+01  -1.9000000e+01  -1.0200000e+02  -9.3000000e+01  -1.8000000e+01  -3.0000000e+00   6.7000000e+01  -4.8000000e+01  -6.0000000e+01   8.5000000e+01  -1.2600000e+02  -3.0000000e+00  -1.7400000e+02   1.8500000e+02   6.7000000e+01  -1.7000000e+01  -1.9500000e+02  -5.0000000e+01   6.2000000e+01  -1.6500000e+02  -5.5000000e+01  -1.3300000e+02  -6.3000000e+01  -1.5900000e+02  -1.2500000e+02  -5.4000000e+01  -1.0000000e+02  -7.8000000e+01  -1.8400000e+02  -2.0000000e+01  -5.1000000e+01  -1.1000000e+01   6.0000000e+01  -1.8000000e+01   4.0000000e+00  -4.7000000e+01   1.4700000e+02  -1.8300000e+02   2.2000000e+01  -7.4000000e+01  -1.0600000e+02   3.8000000e+01  -1.5500000e+02  -1.7100000e+02   1.0000000e+02   1.0600000e+02  -1.2500000e+02   1.1000000e+01  -4.5000000e+01  -1.8900000e+02   3.6000000e+01  -1.5100000e+02   6.6000000e+01  -1.3700000e+02   1.3200000e+02  -6.7000000e+01  -6.0000000e+01  -1.0000000e+02  -1.0200000e+02  -1.7200000e+02  -8.9000000e+01  -7.4000000e+01  -9.8000000e+01  -6.4000000e+01   1.0000000e+00   2.6000000e+01   2.3000000e+01  -1.4400000e+02  -1.4000000e+01  -9.1000000e+01   5.2000000e+01   8.5000000e+01   2.9000000e+01  -1.2000000e+02  -2.0000000e+01  -8.0000000e+01   4.0000000e+01   7.1000000e+01   8.0000000e+00  -1.5700000e+02  -1.9300000e+02  -1.2700000e+02  -2.7000000e+01   3.3000000e+01  -1.1900000e+02  -9.0000000e+01  -1.2200000e+02  -1.1000000e+02  -4.5000000e+01   7.4000000e+01  -3.7000000e+01  -3.5000000e+01  -6.3000000e+01  -4.6000000e+01   7.0000000e+00   3.6000000e+01   1.9000000e+01  -1.7700000e+02   1.3900000e+02  -1.1600000e+02  -7.8000000e+01  -8.1000000e+01   3.9000000e+01  -1.6000000e+01  -3.6000000e+01   3.5000000e+01  -4.9000000e+01   1.2500000e+02   3.2000000e+01  -2.4100000e+02  -2.4800000e+02  -2.1500000e+02   4.0000000e+00   3.2000000e+01   1.1100000e+02   8.6000000e+01  -2.9000000e+01  -1.0000000e+00   8.1000000e+01
   1.0000000e+00   4.3000000e+01   8.3000000e+01   6.0000000e+00  -7.4000000e+01  -1.1700000e+02   8.8000000e+01  -1.6600000e+02   5.3000000e+01  -2.3500000e+02  -1.1000000e+01  -9.7000000e+01  -1.0600000e+02  -8.6000000e+01  -8.1000000e+01  -9.3000000e+01  -2.7500000e+02  -2.2000000e+02  -4.7000000e+01  -2.9000000e+01  -4.0000000e+00  -1.8000000e+02  -1.8500000e+02  -1.6800000e+02   2.0100000e+02   7.4000000e+01  -1.8300000e+02  -1.4400000e+02  -1.4700000e+02  -1.5000000e+01   8.8000000e+01  -1.1700000e+02  -4.0000000e+01  -2.9000000e+01  -4.3000000e+01  -1.5200000e+02   1.5400000e+02  -1.6100000e+02  -1.0900000e+02  -2.4000000e+01  -1.1600000e+02   7.0000000e+01   1.2000000e+01  -5.7000000e+01  -7.4000000e+01  -1.1200000e+02  -1.4900000e+02  -1.5500000e+02  -2.0700000e+02   2.7000000e+01  -2.2000000e+01  -1.4100000e+02  -2.0200000e+02  -1.8700000e+02  -4.1000000e+01   8.8000000e+01  -6.1000000e+01  -1.6200000e+02   8.3000000e+01   5.1000000e+01   1.2000000e+01  -9.6000000e+01   1.4000000e+01   2.1000000e+01   1.1200000e+02  -1.1500000e+02   8.2000000e+01  -1.6500000e+02  -3.4000000e+01   3.3000000e+01  -2.6000000e+01   4.8000000e+01   1.9000000e+01  -1.0600000e+02  -8.7000000e+01  -4.7000000e+01  -1.7900000e+02  -2.4900000e+02  -2.4000000e+01  -8.2000000e+01  -1.1000000e+01  -2.1600000e+02  -1.7300000e+02  -1.2200000e+02   9.7000000e+01   4.5000000e+01  -1.8900000e+02   8.5000000e+01  -1.4300000e+02  -7.3000000e+01   1.4400000e+02  -5.3000000e+01   2.1000000e+01  -1.0600000e+02  -9.8000000e+01  -4.9000000e+01   2.0600000e+02   5.0000000e+00  -1.8600000e+02  -4.3000000e+01  -1.5100000e+02   8.3000000e+01   6.7000000e+01  -1.0300000e+02  -1.0500000e+02  -1.0700000e+02  -3.1000000e+01  -1.6900000e+02  -2.1900000e+02  -3.0000000e+00  -1.2000000e+02  -6.2000000e+01  -1.8100000e+02  -2.0900000e+02  -1.9100000e+02   3.7000000e+01  -2.1000000e+01   1.5500000e+02  -1.7800000e+02  -1.8300000e+02  -1.4500000e+02   8.3000000e+01   9.8000000e+01   1.3800000e+02   5.3000000e+01  -3.1000000e+01   6.0000000e+01  -2.4000000e+01   5.2000000e+01  -3.6000000e+01  -1.8700000e+02  -7.8000000e+01  -9.2000000e+01  -1.2600000e+02  -9.3000000e+01  -4.3000000e+01  -3.6000000e+01  -1.6600000e+02  -1.1100000e+02  -1.6700000e+02  -4.4000000e+01  -8.0000000e+01  -9.6000000e+01  -1.5200000e+02  -1.6900000e+02  -1.7700000e+02  -1.0200000e+02  -1.1800000e+02   2.9000000e+01   6.9000000e+01  -1.3800000e+02  -1.0600000e+02  -1.1900000e+02  -1.1000000e+02   3.7000000e+01  -1.0000000e+01   4.0000000e+01  -2.3800000e+02  -2.3300000e+02   5.6000000e+01  -8.0000000e+00   1.3500000e+02   1.1400000e+02   6.5000000e+01  -3.7000000e+01  -2.8000000e+01  -4.5000000e+01
   1.0000000e+00   4.3000000e+01  -1.7300000e+02  -3.9000000e+01  -4.4000000e+01  -1.1700000e+02   4.0000000e+01  -1.6700000e+02   6.1000000e+01  -2.1900000e+02  -2.6000000e+01  -1.1000000e+02  -8.0000000e+01  -6.0000000e+01  -8.8000000e+01  -8.2000000e+01  -2.8600000e+02  -1.2300000e+02  -1.8000000e+01  -6.0000000e+01  -3.3000000e+01  -1.0200000e+02  -1.8500000e+02  -2.0000000e+02   1.4500000e+02   7.9000000e+01  -2.1300000e+02  -1.2200000e+02  -1.6100000e+02  -6.4000000e+01   9.9000000e+01  -1.1700000e+02  -1.0400000e+02  -3.5000000e+01   2.5000000e+01  -1.5200000e+02   1.5400000e+02  -1.5700000e+02  -1.0700000e+02   1.7000000e+01  -1.1900000e+02  -8.4000000e+01  -2.1000000e+01  -5.8000000e+01  -1.0800000e+02  -1.0700000e+02  -1.9400000e+02   2.6000000e+01  -1.1900000e+02   1.2000000e+01  -2.2000000e+01  -9.1000000e+01  -2.0000000e+02  -2.0100000e+02   2.0000000e+00   1.4000000e+02  -1.2300000e+02  -1.5900000e+02  -1.7100000e+02  -2.4000000e+01   9.0000000e+00  -9.7000000e+01  -1.8100000e+02   2.0000000e+01   1.0900000e+02  -1.3600000e+02   7.9000000e+01  -1.6500000e+02  -1.0000000e+00   8.0000000e+01  -2.8000000e+01  -7.2000000e+01  -4.2000000e+01  -7.1000000e+01  -7.0000000e+01  -2.0000000e+01  -1.7500000e+02  -2.2500000e+02  -4.6000000e+01  -8.9000000e+01   1.0000000e+01  -1.6100000e+02  -1.7300000e+02  -1.2300000e+02   1.3800000e+02   3.7000000e+01  -1.9800000e+02  -5.0000000e+01  -1.5800000e+02  -4.6000000e+01   1.2400000e+02  -2.0200000e+02   2.1000000e+01  -1.0600000e+02  -1.0200000e+02  -5.4000000e+01   2.0900000e+02  -5.0000000e+01  -1.7800000e+02  -1.3000000e+01  -1.5000000e+02  -1.1100000e+02   6.0000000e+01  -6.6000000e+01  -1.2300000e+02  -1.1500000e+02  -5.0000000e+01  -1.6400000e+02  -1.4300000e+02  -1.0000000e+00  -1.2000000e+02  -6.0000000e+01  -1.4900000e+02  -1.9000000e+02  -1.9700000e+02   4.6000000e+01   1.2000000e+01   1.5900000e+02  -2.0300000e+02  -1.8700000e+02  -1.8000000e+02   7.7000000e+01   8.4000000e+01   9.6000000e+01   5.1000000e+01  -1.3400000e+02   6.1000000e+01  -4.5000000e+01   8.5000000e+01  -6.5000000e+01  -1.8800000e+02  -7.6000000e+01  -8.7000000e+01  -6.1000000e+01  -5.6000000e+01  -3.6000000e+01   6.6000000e+01  -5.8000000e+01   1.2200000e+02  -2.1200000e+02  -1.1300000e+02  -1.3300000e+02  -1.3200000e+02  -1.5600000e+02  -1.6800000e+02  -1.7800000e+02  -1.0200000e+02  -1.2300000e+02  -2.0000000e+01  -2.7000000e+01  -1.0200000e+02  -1.0800000e+02  -1.2500000e+02  -1.1100000e+02  -4.9000000e+01  -6.9000000e+01  -8.0000000e+01  -2.3500000e+02  -1.7400000e+02   6.6000000e+01  -1.9000000e+01   1.3200000e+02   1.0900000e+02   6.7000000e+01  -3.8000000e+01  -3.1000000e+01  -4.6000000e+01
   1.0000000e+00   5.7000000e+01   1.0000000e+01   4.1000000e+01  -7.3000000e+01  -1.1700000e+02   8.3000000e+01  -1.6400000e+02   6.1000000e+01  -2.3600000e+02  -2.1000000e+01  -1.0400000e+02  -1.0600000e+02  -8.6000000e+01  -8.0000000e+01  -9.6000000e+01  -2.8800000e+02  -2.2100000e+02  -5.2000000e+01  -3.5000000e+01   3.0000000e+00  -1.8100000e+02  -1.8500000e+02  -1.7400000e+02   2.0900000e+02   7.3000000e+01  -1.7600000e+02   5.0000000e+01  -1.3500000e+02  -1.8000000e+01   8.9000000e+01   8.0000000e+00   1.3700000e+02  -1.1600000e+02  -5.0000000e+01  -1.2600000e+02   8.4000000e+01  -1.6400000e+02  -1.5000000e+02  -4.2000000e+01   9.0000000e+00   4.7000000e+01   2.9000000e+01  -5.8000000e+01  -7.7000000e+01  -1.0500000e+02  -1.6300000e+02  -1.5600000e+02  -2.0800000e+02   2.7000000e+01  -2.5000000e+01  -1.4100000e+02  -2.0300000e+02  -1.8600000e+02  -2.7000000e+01   8.9000000e+01  -5.2000000e+01  -1.2400000e+02   3.6000000e+01   4.7000000e+01   0.0000000e+00  -1.0000000e+02   6.0000000e+01  -3.5000000e+01   1.0800000e+02  -1.1600000e+02   5.7000000e+01  -1.6500000e+02   1.8000000e+01  -8.9000000e+01   7.3000000e+01   4.9000000e+01  -2.5000000e+01  -1.0900000e+02  -8.2000000e+01  -6.4000000e+01  -1.8300000e+02  -2.5200000e+02  -3.1000000e+01  -8.7000000e+01  -5.0000000e+00  -2.1500000e+02  -1.7200000e+02  -1.2900000e+02   1.0500000e+02   4.0000000e+01  -1.8600000e+02   9.9000000e+01  -1.1800000e+02  -7.3000000e+01   1.4200000e+02   2.4000000e+01   1.3600000e+02  -1.1800000e+02  -1.1600000e+02  -1.1000000e+01  -4.5000000e+01  -4.0000000e+00  -1.8800000e+02  -2.8000000e+01  -1.2300000e+02   3.4000000e+01   1.3200000e+02  -1.1300000e+02  -1.0600000e+02  -1.0300000e+02  -4.4000000e+01  -1.7500000e+02  -2.2700000e+02  -8.0000000e+00  -1.1900000e+02  -6.3000000e+01  -1.8600000e+02  -2.1000000e+02  -1.9200000e+02   4.3000000e+01  -2.1000000e+01   1.5400000e+02  -1.2900000e+02  -1.4100000e+02   2.4000000e+01   8.6000000e+01   9.9000000e+01   1.3700000e+02  -5.5000000e+01   1.3700000e+02   8.6000000e+01  -3.0000000e+01   5.2000000e+01  -4.3000000e+01  -1.6400000e+02   3.4000000e+01   1.0000000e+01  -1.2400000e+02  -9.0000000e+01  -4.4000000e+01  -2.5000000e+01  -1.6000000e+02  -1.4000000e+01  -1.6700000e+02  -4.3000000e+01  -8.5000000e+01  -8.4000000e+01  -1.4600000e+02  -1.7100000e+02  -1.7700000e+02  -1.0200000e+02  -1.1300000e+02   1.0000000e+02   1.0500000e+02   4.4000000e+01  -1.0700000e+02  -1.1900000e+02  -1.1100000e+02  -2.0000000e+01   1.0700000e+02   6.0000000e+00  -2.4600000e+02  -2.6200000e+02   4.8000000e+01  -1.6000000e+01  -4.6000000e+01   7.9000000e+01   1.1000000e+02  -1.0000000e+01   4.0000000e+00   1.1000000e+02
   1.0000000e+00   3.8000000e+01  -1.1000000e+02  -2.2000000e+01  -4.3000000e+01  -1.1700000e+02   3.7000000e+01  -1.6600000e+02   6.5000000e+01  -2.1900000e+02  -3.1000000e+01  -1.1400000e+02  -7.7000000e+01  -5.9000000e+01  -8.8000000e+01  -8.4000000e+01  -2.9000000e+02  -2.1700000e+02  -2.1000000e+01  -6.1000000e+01  -2.8000000e+01  -1.0000000e+02  -1.8400000e+02  -1.9800000e+02   1.4800000e+02   7.8000000e+01  -2.1200000e+02  -1.6900000e+02  -1.6000000e+02  -6.4000000e+01   1.0000000e+02  -1.1700000e+02  -1.0300000e+02  -3.2000000e+01   2.4000000e+01  -1.3300000e+02   2.2000000e+01  -1.5800000e+02  -1.5400000e+02  -2.5000000e+01  -1.3000000e+02  -5.3000000e+01  -4.1000000e+01  -5.9000000e+01  -1.0900000e+02  -1.0400000e+02  -2.0500000e+02  -1.5000000e+02  -1.2100000e+02   1.1000000e+01  -2.2000000e+01  -8.8000000e+01  -1.9900000e+02  -2.0100000e+02   9.0000000e+00   1.4000000e+02  -1.2000000e+02  -1.6500000e+02  -1.6300000e+02  -2.6000000e+01   7.0000000e+00  -1.0100000e+02  -1.3400000e+02   2.8000000e+01   1.0800000e+02  -1.3500000e+02   4.2000000e+01  -1.6500000e+02  -4.1000000e+01  -3.7000000e+01  -3.9000000e+01  -3.5000000e+01  -3.5000000e+01  -7.3000000e+01  -6.8000000e+01  -2.3000000e+01  -1.7700000e+02  -2.4000000e+02  -4.9000000e+01  -8.6000000e+01   1.1000000e+01  -1.6000000e+02  -1.7300000e+02  -1.1800000e+02   1.4000000e+02   3.5000000e+01  -1.9600000e+02  -9.0000000e+01  -1.5300000e+02  -4.5000000e+01   1.2300000e+02  -1.9800000e+02  -1.4000000e+01  -1.1400000e+02  -1.0700000e+02   2.9000000e+01  -5.7000000e+01  -5.5000000e+01  -1.8500000e+02  -2.5000000e+01  -1.5300000e+02  -7.6000000e+01   2.9000000e+01  -7.3000000e+01  -1.2500000e+02  -1.1500000e+02  -5.7000000e+01  -1.6900000e+02  -1.5000000e+02   0.0000000e+00  -1.2000000e+02  -6.1000000e+01  -1.4500000e+02  -1.8900000e+02  -1.9600000e+02   4.8000000e+01   1.2000000e+01   1.5900000e+02  -2.0100000e+02  -1.8700000e+02  -1.9100000e+02   7.8000000e+01   8.3000000e+01   9.5000000e+01  -1.0600000e+02  -1.3400000e+02  -1.4000000e+01  -4.6000000e+01   8.5000000e+01  -6.7000000e+01  -1.8700000e+02   1.6000000e+01  -1.3800000e+02  -6.1000000e+01  -5.4000000e+01  -3.6000000e+01  -2.8000000e+01  -1.7500000e+02  -4.4000000e+01  -2.1200000e+02  -1.1500000e+02  -1.3200000e+02  -1.4000000e+02  -1.5600000e+02  -1.7100000e+02  -1.7700000e+02  -1.0200000e+02  -1.2100000e+02  -3.7000000e+01  -5.8000000e+01  -1.4000000e+02  -7.0000000e+01  -1.2400000e+02  -1.1100000e+02  -5.9000000e+01  -5.3000000e+01  -8.9000000e+01  -2.3800000e+02  -1.8200000e+02   6.3000000e+01  -3.2000000e+01  -3.4000000e+01   3.2000000e+01   4.6000000e+01  -3.6000000e+01   1.1000000e+01   2.7000000e+01
   1.0000000e+00   3.7000000e+01  -1.1400000e+02  -2.2000000e+01  -7.4000000e+01  -1.1700000e+02   8.5000000e+01  -1.6400000e+02   5.7000000e+01  -2.3500000e+02  -1.4000000e+01  -1.0000000e+02  -1.0500000e+02  -8.6000000e+01  -8.0000000e+01  -9.4000000e+01  -2.8000000e+02  -2.2000000e+02  -4.8000000e+01  -3.1000000e+01  -1.0000000e+00  -1.7900000e+02  -1.8400000e+02  -1.6900000e+02   2.0500000e+02   7.3000000e+01  -1.8000000e+02  -1.6800000e+02  -1.5600000e+02  -1.7000000e+01   8.9000000e+01  -1.1700000e+02  -1.0500000e+02  -3.5000000e+01  -4.6000000e+01  -1.3200000e+02   2.4000000e+01  -1.6200000e+02  -1.5400000e+02  -2.4000000e+01  -1.3100000e+02  -5.5000000e+01  -4.2000000e+01  -5.8000000e+01  -7.6000000e+01  -1.1000000e+02  -1.5500000e+02  -1.5200000e+02  -2.0600000e+02   2.8000000e+01  -2.3000000e+01  -1.4000000e+02  -2.0200000e+02  -1.8600000e+02  -3.7000000e+01   8.8000000e+01  -5.6000000e+01  -1.6300000e+02  -1.6500000e+02   4.8000000e+01   7.0000000e+00  -1.0100000e+02  -1.3700000e+02   2.7000000e+01   1.1000000e+02  -1.1600000e+02   4.3000000e+01  -1.6500000e+02  -4.1000000e+01  -3.4000000e+01  -4.0000000e+01  -3.7000000e+01  -3.6000000e+01  -1.0700000e+02  -8.5000000e+01  -5.4000000e+01  -1.8100000e+02  -2.4900000e+02  -2.6000000e+01  -8.4000000e+01  -9.0000000e+00  -2.1500000e+02  -1.7200000e+02  -1.2400000e+02   9.9000000e+01   4.2000000e+01  -1.8700000e+02  -9.4000000e+01  -1.4100000e+02  -7.3000000e+01   1.4300000e+02  -1.9900000e+02  -1.4000000e+01  -1.1400000e+02  -1.0500000e+02   3.0000000e+01  -5.3000000e+01   0.0000000e+00  -1.8700000e+02  -2.5000000e+01  -1.5200000e+02  -7.9000000e+01   2.9000000e+01  -1.0800000e+02  -1.0600000e+02  -1.0500000e+02  -3.6000000e+01  -1.7100000e+02  -2.2100000e+02  -4.0000000e+00  -1.2000000e+02  -6.2000000e+01  -1.8100000e+02  -2.0900000e+02  -1.9100000e+02   3.9000000e+01  -2.2000000e+01   1.5400000e+02  -1.8800000e+02  -1.8300000e+02  -1.8900000e+02   8.5000000e+01   9.8000000e+01   1.3700000e+02  -1.0700000e+02  -1.3600000e+02  -1.8000000e+01  -2.7000000e+01   5.2000000e+01  -3.9000000e+01  -1.8700000e+02   1.8000000e+01  -1.3800000e+02  -1.2400000e+02  -9.1000000e+01  -4.3000000e+01  -2.7000000e+01  -1.7600000e+02  -4.1000000e+01  -1.6600000e+02  -4.2000000e+01  -8.0000000e+01  -1.4000000e+02  -1.5500000e+02  -1.7100000e+02  -1.7700000e+02  -1.0200000e+02  -1.1600000e+02  -3.9000000e+01  -6.1000000e+01  -1.4100000e+02  -7.0000000e+01  -1.1900000e+02  -1.1100000e+02  -6.0000000e+01  -5.4000000e+01  -9.1000000e+01  -2.4200000e+02  -2.4300000e+02   5.2000000e+01  -3.2000000e+01  -3.3000000e+01   3.2000000e+01   4.7000000e+01  -3.5000000e+01   1.2000000e+01   2.9000000e+01
   1.0000000e+00   5.3000000e+01  -1.9000000e+02  -1.2500000e+02   3.0000000e+01  -1.1700000e+02  -9.1000000e+01   4.7000000e+01   9.0000000e+00  -3.8000000e+01  -7.2000000e+01  -4.7000000e+01  -2.6000000e+01  -2.5000000e+01  -1.2700000e+02  -9.6000000e+01  -2.9200000e+02   5.7000000e+01  -5.4000000e+01  -2.1000000e+01  -6.0000000e+01  -6.7000000e+01  -1.9000000e+01   1.5000000e+01  -6.2000000e+01  -9.9000000e+01  -5.3000000e+01   6.7000000e+01  -1.1800000e+02   9.0000000e+00  -1.3500000e+02  -1.1700000e+02  -9.9000000e+01  -2.1000000e+01  -2.0300000e+02  -3.7000000e+01   3.2000000e+01  -1.7000000e+02   4.0000000e+00  -1.4300000e+02   7.1000000e+01  -1.5900000e+02  -6.6000000e+01  -3.6000000e+01  -8.5000000e+01  -8.6000000e+01  -1.1300000e+02  -8.5000000e+01  -9.2000000e+01  -4.7000000e+01  -8.3000000e+01  -7.4000000e+01  -2.2000000e+01   0.0000000e+00   7.1000000e+01  -5.1000000e+01  -3.6000000e+01   9.9000000e+01  -1.3600000e+02  -1.9000000e+01  -1.3100000e+02  -1.1000000e+01  -1.9500000e+02   2.7000000e+01  -1.8900000e+02  -1.6000000e+01   6.0000000e+01  -1.6500000e+02  -4.4000000e+01  -1.3300000e+02  -1.0000000e+00  -1.4000000e+02  -1.4800000e+02  -3.0000000e+01  -6.7000000e+01  -4.2000000e+01  -1.8000000e+02   1.0000000e+00  -9.4000000e+01  -1.3000000e+01   5.6000000e+01  -3.8000000e+01   1.0000000e+01  -4.7000000e+01  -1.6000000e+01  -1.5800000e+02  -1.0000000e+00  -5.0000000e+01  -1.3500000e+02   2.9000000e+01  -1.4600000e+02  -2.0200000e+02  -1.2000000e+01   5.0000000e+00  -9.0000000e+01   2.1000000e+01  -5.1000000e+01  -8.7000000e+01   1.7000000e+01  -1.5300000e+02   9.3000000e+01  -1.8600000e+02   2.2000000e+01  -4.4000000e+01  -5.7000000e+01  -1.1500000e+02  -1.3900000e+02  -1.4100000e+02  -8.2000000e+01  -6.9000000e+01  -9.7000000e+01  -6.1000000e+01  -2.0000000e+00   2.0000000e+01   2.6000000e+01  -1.7400000e+02  -7.1000000e+01  -9.7000000e+01  -2.0000000e+00   7.5000000e+01   3.3000000e+01  -1.1600000e+02  -6.8000000e+01  -1.0200000e+02  -7.4000000e+01  -1.2700000e+02  -1.0000000e+00  -9.1000000e+01  -1.6600000e+02  -7.4000000e+01  -5.2000000e+01   4.0000000e+00  -1.2100000e+02  -9.3000000e+01  -7.9000000e+01  -1.0600000e+02  -9.9000000e+01   3.8000000e+01  -8.6000000e+01  -1.8000000e+01  -5.9000000e+01  -5.5000000e+01   4.0000000e+01   6.3000000e+01   1.4000000e+01  -1.7700000e+02  -1.0200000e+02  -1.2200000e+02  -1.4000000e+01  -3.5000000e+01   8.0000000e+01  -2.2000000e+01   0.0000000e+00   7.0000000e+00  -1.6800000e+02  -4.4000000e+01  -1.9400000e+02  -2.3100000e+02  -2.3600000e+02  -2.0700000e+02  -1.1700000e+02  -3.1000000e+01   2.8000000e+01   5.5000000e+01  -4.4000000e+01  -5.0000000e+00   3.3000000e+01
   1.0000000e+00   5.4000000e+01  -1.9300000e+02  -1.4500000e+02   6.8000000e+01  -1.1700000e+02   6.4000000e+01   4.9000000e+01  -4.0000000e+00  -4.6000000e+01  -1.3500000e+02  -4.7000000e+01  -4.3000000e+01  -6.6000000e+01  -1.0700000e+02  -9.8000000e+01  -2.8300000e+02   4.6000000e+01  -8.5000000e+01   5.0000000e+00  -2.2000000e+01  -6.1000000e+01  -1.9000000e+01   8.0000000e+00  -5.6000000e+01  -7.8000000e+01  -3.0000000e+01   4.1000000e+01  -4.8000000e+01   1.2100000e+02  -1.3700000e+02  -1.1700000e+02  -1.0300000e+02  -1.5000000e+01  -2.2600000e+02  -3.4000000e+01   3.7000000e+01  -1.7500000e+02   3.7000000e+01  -1.4300000e+02   2.0000000e+01  -1.7300000e+02  -6.5000000e+01  -9.1000000e+01  -6.3000000e+01  -9.7000000e+01  -1.0100000e+02  -1.0300000e+02  -6.2000000e+01  -2.3000000e+01  -1.0200000e+02  -9.1000000e+01  -1.7000000e+01  -2.0000000e+00   6.2000000e+01   1.5000000e+02  -6.0000000e+01   8.6000000e+01  -1.3300000e+02   1.1000000e+02  -1.7400000e+02   3.6000000e+01  -1.9500000e+02   2.5000000e+01  -1.9000000e+02   3.0000000e+00   6.3000000e+01  -1.6500000e+02  -5.2000000e+01  -1.3300000e+02  -6.2000000e+01  -1.5800000e+02  -1.4800000e+02  -5.4000000e+01  -9.7000000e+01  -8.0000000e+01  -1.8400000e+02  -2.1000000e+01  -4.8000000e+01  -1.1000000e+01   6.0000000e+01  -1.6000000e+01   5.0000000e+00  -4.7000000e+01   5.9000000e+01  -1.8400000e+02   2.3000000e+01  -8.9000000e+01  -1.0700000e+02   1.1500000e+02  -2.8000000e+01  -2.0200000e+02  -1.3000000e+01   1.5000000e+01  -1.2400000e+02   2.0000000e+01  -4.1000000e+01  -6.3000000e+01   3.7000000e+01  -1.5000000e+02   6.6000000e+01  -1.9400000e+02   1.9000000e+01  -6.9000000e+01  -6.1000000e+01  -1.0200000e+02  -9.5000000e+01  -1.7100000e+02  -8.6000000e+01  -7.4000000e+01  -9.9000000e+01  -6.3000000e+01   1.0000000e+00   2.8000000e+01   2.3000000e+01  -1.4400000e+02  -1.7000000e+01  -4.4000000e+01   5.3000000e+01   8.5000000e+01   2.9000000e+01  -1.1400000e+02   1.4400000e+02   1.0100000e+02  -6.0000000e+01  -1.3100000e+02  -2.0000000e+00  -1.5800000e+02  -1.7000000e+02  -1.2800000e+02  -1.6000000e+01   6.0000000e+00  -1.1100000e+02  -9.1000000e+01  -1.2000000e+02  -1.0800000e+02  -4.2000000e+01   7.5000000e+01  -3.5000000e+01  -3.7000000e+01  -6.4000000e+01  -4.7000000e+01   9.0000000e+00   3.7000000e+01   2.0000000e+01  -1.7800000e+02  -1.0200000e+02  -1.1700000e+02  -7.8000000e+01  -8.8000000e+01   3.9000000e+01  -4.5000000e+01   6.0000000e+00  -1.9000000e+01  -1.6800000e+02  -4.8000000e+01  -1.9400000e+02  -2.3800000e+02  -2.4500000e+02  -2.1300000e+02  -1.1500000e+02  -2.3000000e+01   2.7000000e+01   5.7000000e+01  -4.5000000e+01  -8.0000000e+00   3.5000000e+01
   1.0000000e+00   3.4000000e+01   6.5000000e+01   2.4000000e+01  -7.4000000e+01  -1.1700000e+02   8.4000000e+01  -1.6400000e+02   6.0000000e+01  -2.3600000e+02  -1.7000000e+01  -1.0200000e+02  -1.0500000e+02  -8.6000000e+01  -8.0000000e+01  -9.5000000e+01  -2.8500000e+02  -2.2200000e+02  -5.0000000e+01  -3.3000000e+01   1.0000000e+00  -1.8000000e+02  -1.8500000e+02  -1.7300000e+02   2.0500000e+02   7.3000000e+01  -1.7900000e+02  -7.0000000e+01  -1.3700000e+02  -1.8000000e+01   8.9000000e+01  -1.1700000e+02  -6.5000000e+01  -3.8000000e+01  -4.6000000e+01  -1.2900000e+02   2.4000000e+01  -1.6200000e+02  -1.2400000e+02  -2.7000000e+01  -1.2500000e+02   6.8000000e+01  -2.2000000e+01  -5.8000000e+01  -7.6000000e+01  -1.0700000e+02  -1.5900000e+02  -1.5600000e+02  -2.0800000e+02   2.7000000e+01  -2.4000000e+01  -1.4000000e+02  -2.0300000e+02  -1.8600000e+02  -3.2000000e+01   8.9000000e+01  -5.4000000e+01  -1.5300000e+02   7.8000000e+01   4.7000000e+01   5.0000000e+00  -1.0100000e+02  -2.7000000e+01   2.4000000e+01   1.1000000e+02  -1.1600000e+02   4.2000000e+01  -1.6500000e+02  -3.5000000e+01  -1.5000000e+01   5.0000000e+00   5.4000000e+01   7.0000000e+00  -1.0800000e+02  -8.3000000e+01  -5.8000000e+01  -1.8200000e+02  -2.5200000e+02  -2.9000000e+01  -8.6000000e+01  -7.0000000e+00  -2.1500000e+02  -1.7200000e+02  -1.2800000e+02   1.0200000e+02   4.2000000e+01  -1.8600000e+02   9.9000000e+01  -1.2600000e+02  -7.3000000e+01   1.4300000e+02  -1.1100000e+02  -1.2000000e+01  -1.1500000e+02  -1.0800000e+02   3.2000000e+01  -5.7000000e+01  -1.0000000e+00  -1.8700000e+02  -3.5000000e+01  -1.4900000e+02   7.3000000e+01   3.2000000e+01  -1.1000000e+02  -1.0600000e+02  -1.0400000e+02  -4.0000000e+01  -1.7300000e+02  -2.2500000e+02  -5.0000000e+00  -1.1900000e+02  -6.3000000e+01  -1.8500000e+02  -2.1000000e+02  -1.9200000e+02   4.0000000e+01  -2.1000000e+01   1.5500000e+02  -1.5700000e+02  -1.7400000e+02  -7.8000000e+01   8.5000000e+01   9.7000000e+01   1.3700000e+02  -1.0600000e+02  -1.0000000e+02  -2.4000000e+01  -2.8000000e+01   5.3000000e+01  -4.0000000e+01  -1.8700000e+02   2.4000000e+01  -1.3800000e+02  -1.2300000e+02  -9.0000000e+01  -4.3000000e+01  -3.0000000e+01  -1.5400000e+02  -5.9000000e+01  -1.6800000e+02  -4.3000000e+01  -8.4000000e+01  -1.3200000e+02  -1.5500000e+02  -1.7000000e+02  -1.7700000e+02  -1.0200000e+02  -1.1500000e+02   6.4000000e+01   9.0000000e+01  -1.0600000e+02  -6.8000000e+01  -1.1900000e+02  -1.1100000e+02   1.7000000e+01  -2.4000000e+01   1.2000000e+01  -2.4300000e+02  -2.5000000e+02   5.2000000e+01  -2.9000000e+01  -2.7000000e+01   3.1000000e+01   5.0000000e+01  -3.4000000e+01   1.4000000e+01   3.3000000e+01
   1.0000000e+00   3.7000000e+01  -1.8400000e+02  -5.8000000e+01  -4.4000000e+01  -1.0800000e+02   3.9000000e+01  -1.6800000e+02   6.2000000e+01  -2.1900000e+02  -2.9000000e+01  -1.1200000e+02  -8.0000000e+01  -5.9000000e+01  -8.8000000e+01  -8.3000000e+01  -2.8700000e+02  -1.7300000e+02  -1.9000000e+01  -6.0000000e+01  -3.0000000e+01  -1.0200000e+02  -1.8500000e+02  -2.0100000e+02   1.4800000e+02   7.8000000e+01  -2.1400000e+02  -1.5400000e+02  -1.6100000e+02  -6.4000000e+01   1.0000000e+02  -1.1700000e+02  -9.7000000e+01  -2.4000000e+01   2.4000000e+01  -1.3400000e+02   2.1000000e+01  -1.5800000e+02  -1.5000000e+02   4.9000000e+01  -6.9000000e+01  -8.2000000e+01  -3.3000000e+01  -5.8000000e+01  -1.0700000e+02  -1.0600000e+02  -1.9800000e+02   5.5000000e+01  -1.2100000e+02   1.2000000e+01  -2.2000000e+01  -9.1000000e+01  -2.0000000e+02  -2.0100000e+02   4.0000000e+00   1.4000000e+02  -1.2100000e+02  -1.6000000e+02  -1.7800000e+02  -2.4000000e+01   8.0000000e+00  -1.0100000e+02  -1.4500000e+02   3.0000000e+01   1.0900000e+02  -1.3500000e+02   3.8000000e+01  -1.6500000e+02  -3.6000000e+01   9.7000000e+01  -2.1000000e+01  -7.8000000e+01  -4.0000000e+01  -7.2000000e+01  -6.9000000e+01  -2.1000000e+01  -1.7500000e+02  -2.3900000e+02  -4.6000000e+01  -8.8000000e+01   1.0000000e+01  -1.6300000e+02  -1.7400000e+02  -1.2300000e+02   1.3900000e+02   3.6000000e+01  -1.9800000e+02  -1.4500000e+02  -1.5700000e+02  -4.6000000e+01   1.2400000e+02  -2.0200000e+02  -1.5000000e+01  -1.1200000e+02  -1.0500000e+02   2.9000000e+01  -3.4000000e+01  -5.2000000e+01  -1.8500000e+02  -1.5000000e+01  -1.4400000e+02  -9.8000000e+01   2.7000000e+01  -7.0000000e+01  -1.2300000e+02  -1.1500000e+02  -5.1000000e+01  -1.6500000e+02  -1.4600000e+02   0.0000000e+00  -1.2000000e+02  -6.0000000e+01  -1.5000000e+02  -1.9100000e+02  -1.9700000e+02   4.8000000e+01   1.2000000e+01   1.5900000e+02  -2.0300000e+02  -1.8900000e+02  -1.9400000e+02   7.8000000e+01   8.3000000e+01   9.6000000e+01  -1.0400000e+02  -1.3600000e+02  -8.0000000e+00  -4.6000000e+01   8.5000000e+01  -6.6000000e+01  -1.8700000e+02   1.2000000e+01  -1.3700000e+02  -6.2000000e+01  -5.6000000e+01  -3.6000000e+01   1.8000000e+01  -1.5800000e+02   1.1400000e+02  -2.1300000e+02  -1.1300000e+02  -1.3300000e+02  -1.0300000e+02  -1.5200000e+02  -1.7000000e+02  -1.7700000e+02  -1.0200000e+02  -1.2200000e+02  -2.9000000e+01  -6.4000000e+01  -7.7000000e+01  -6.8000000e+01  -1.2400000e+02  -1.1100000e+02  -3.9000000e+01  -5.0000000e+01  -5.7000000e+01  -2.3600000e+02  -1.8000000e+02   6.4000000e+01  -2.7000000e+01   3.0000000e+00   3.3000000e+01   4.4000000e+01  -3.6000000e+01   1.2000000e+01   2.2000000e+01
   1.0000000e+00   3.5000000e+01   6.7000000e+01   2.0000000e+01  -4.2000000e+01  -1.1700000e+02   3.7000000e+01  -1.6600000e+02   6.7000000e+01  -2.2000000e+02  -3.3000000e+01  -1.1600000e+02  -7.4000000e+01  -5.9000000e+01  -8.8000000e+01  -8.5000000e+01  -2.9300000e+02  -2.1900000e+02  -2.3000000e+01  -6.3000000e+01  -2.4000000e+01  -9.9000000e+01  -1.8500000e+02  -1.9800000e+02   1.4700000e+02   7.8000000e+01  -2.1100000e+02  -7.2000000e+01  -1.2700000e+02  -6.4000000e+01   1.0000000e+02  -1.1700000e+02  -6.3000000e+01  -3.4000000e+01   2.4000000e+01  -1.3000000e+02   2.3000000e+01  -1.5900000e+02  -1.2200000e+02  -2.7000000e+01  -1.2600000e+02   6.7000000e+01  -2.2000000e+01  -6.0000000e+01  -1.1000000e+02  -1.0200000e+02  -2.1200000e+02  -1.5400000e+02  -1.2200000e+02   1.0000000e+01  -2.2000000e+01  -8.7000000e+01  -2.0000000e+02  -2.0000000e+02   1.4000000e+01   1.4100000e+02  -1.2000000e+02  -1.5600000e+02   8.3000000e+01  -2.7000000e+01   7.0000000e+00  -1.0100000e+02  -2.4000000e+01   2.6000000e+01   1.0700000e+02  -1.3500000e+02   4.1000000e+01  -1.6500000e+02  -3.6000000e+01  -2.1000000e+01  -1.0000000e+00   5.1000000e+01   4.0000000e+00  -7.4000000e+01  -6.7000000e+01  -2.5000000e+01  -1.7800000e+02  -2.4300000e+02  -5.2000000e+01  -8.5000000e+01   1.2000000e+01  -1.6000000e+02  -1.7300000e+02  -1.1600000e+02   1.4100000e+02   3.5000000e+01  -1.9500000e+02   1.0000000e+02  -1.3300000e+02  -4.4000000e+01   1.2300000e+02  -1.0300000e+02  -1.1000000e+01  -1.1400000e+02  -1.1000000e+02   3.1000000e+01  -6.0000000e+01  -5.7000000e+01  -1.8600000e+02  -4.0000000e+01  -1.5000000e+02   7.3000000e+01   3.3000000e+01  -7.7000000e+01  -1.2700000e+02  -1.1500000e+02  -6.1000000e+01  -1.7100000e+02  -1.5400000e+02   0.0000000e+00  -1.1900000e+02  -6.2000000e+01  -1.4200000e+02  -1.8900000e+02  -1.9500000e+02   4.9000000e+01   1.3000000e+01   1.5900000e+02  -1.8900000e+02  -1.8100000e+02  -8.5000000e+01   7.9000000e+01   8.4000000e+01   9.5000000e+01  -1.0500000e+02  -9.6000000e+01  -2.1000000e+01  -4.6000000e+01   8.5000000e+01  -6.7000000e+01  -1.8700000e+02   2.1000000e+01  -1.3800000e+02  -6.2000000e+01  -5.4000000e+01  -3.7000000e+01  -3.0000000e+01  -1.5400000e+02  -6.4000000e+01  -2.1300000e+02  -1.1700000e+02  -1.3100000e+02  -1.3000000e+02  -1.5500000e+02  -1.7000000e+02  -1.7700000e+02  -1.0200000e+02  -1.1900000e+02   6.1000000e+01   8.9000000e+01  -1.0900000e+02  -6.8000000e+01  -1.2400000e+02  -1.1100000e+02   1.6000000e+01  -2.3000000e+01   1.2000000e+01  -2.3900000e+02  -1.8600000e+02   6.2000000e+01  -2.9000000e+01  -2.8000000e+01   3.1000000e+01   4.8000000e+01  -3.4000000e+01   1.4000000e+01   3.0000000e+01
   1.0000000e+00   5.4000000e+01  -1.9300000e+02  -1.4500000e+02   6.7000000e+01  -1.1700000e+02   6.3000000e+01   5.2000000e+01  -2.0000000e+00  -4.2000000e+01  -1.3300000e+02  -4.9000000e+01  -4.0000000e+01  -6.3000000e+01  -1.0900000e+02  -9.5000000e+01  -2.8900000e+02   4.8000000e+01  -8.5000000e+01   5.0000000e+00  -2.7000000e+01  -5.8000000e+01  -1.8000000e+01   5.0000000e+00  -5.4000000e+01  -7.8000000e+01  -2.7000000e+01   3.9000000e+01  -5.6000000e+01   1.2000000e+02  -1.3300000e+02  -1.1700000e+02  -1.0100000e+02  -1.4000000e+01  -2.2700000e+02  -3.6000000e+01   3.8000000e+01  -1.7500000e+02   3.7000000e+01  -1.4300000e+02   2.0000000e+01  -1.7300000e+02  -6.4000000e+01  -8.6000000e+01  -6.4000000e+01  -9.5000000e+01  -1.0600000e+02  -1.0400000e+02  -6.3000000e+01  -2.4000000e+01  -1.0500000e+02  -8.8000000e+01  -1.6000000e+01  -4.0000000e+00   7.1000000e+01   1.5100000e+02  -5.7000000e+01   8.6000000e+01  -1.3500000e+02   1.1000000e+02  -1.7200000e+02   3.2000000e+01  -1.9500000e+02   2.6000000e+01  -1.9100000e+02   2.0000000e+00   6.3000000e+01  -1.6500000e+02  -5.3000000e+01  -1.3300000e+02  -6.4000000e+01  -1.5800000e+02  -1.4700000e+02  -5.3000000e+01  -9.6000000e+01  -7.6000000e+01  -1.8400000e+02  -2.0000000e+01  -5.3000000e+01  -9.0000000e+00   6.0000000e+01  -9.0000000e+00   8.0000000e+00  -4.5000000e+01   6.1000000e+01  -1.8400000e+02   2.6000000e+01  -9.3000000e+01  -1.0500000e+02   1.1400000e+02  -2.3000000e+01  -2.0200000e+02  -1.3000000e+01   1.6000000e+01  -1.2400000e+02   2.2000000e+01  -4.4000000e+01  -6.8000000e+01   3.7000000e+01  -1.5000000e+02   6.7000000e+01  -1.9400000e+02   2.0000000e+01  -6.6000000e+01  -6.0000000e+01  -1.0100000e+02  -1.0400000e+02  -1.7300000e+02  -8.4000000e+01  -7.5000000e+01  -9.8000000e+01  -6.5000000e+01   3.0000000e+00   3.0000000e+01   2.1000000e+01  -1.5000000e+02  -1.8000000e+01  -4.2000000e+01   5.3000000e+01   8.5000000e+01   2.6000000e+01  -1.1400000e+02   1.4400000e+02   1.0200000e+02  -6.1000000e+01  -1.3000000e+02  -4.0000000e+00  -1.5400000e+02  -1.6900000e+02  -1.2500000e+02  -1.5000000e+01   8.0000000e+00  -1.1100000e+02  -9.1000000e+01  -1.1700000e+02  -1.1200000e+02  -4.2000000e+01   7.7000000e+01  -3.4000000e+01  -4.2000000e+01  -6.2000000e+01  -4.9000000e+01   9.0000000e+00   3.9000000e+01   2.1000000e+01  -1.7800000e+02  -1.0300000e+02  -1.1600000e+02  -8.0000000e+01  -9.0000000e+01   3.8000000e+01  -4.4000000e+01   3.0000000e+00  -1.9000000e+01  -1.6700000e+02  -4.5000000e+01  -1.9300000e+02  -2.3900000e+02  -2.4800000e+02  -2.1400000e+02  -1.1500000e+02  -2.7000000e+01   2.7000000e+01   5.8000000e+01  -4.5000000e+01  -6.0000000e+00   3.6000000e+01
   1.0000000e+00   4.9000000e+01  -1.8900000e+02  -1.2200000e+02   2.9000000e+01  -1.1700000e+02  -8.5000000e+01   4.6000000e+01  -5.0000000e+00  -3.9000000e+01  -8.0000000e+01  -4.3000000e+01   1.0300000e+02  -2.9000000e+01  -5.2000000e+01  -7.5000000e+01  -2.8800000e+02   5.5000000e+01  -5.5000000e+01   1.2100000e+02  -5.3000000e+01  -1.6000000e+01  -2.0000000e+01   1.7000000e+01  -6.2000000e+01  -1.0000000e+02  -5.5000000e+01   6.9000000e+01  -1.1900000e+02   1.0000000e+01  -1.3500000e+02  -1.1700000e+02  -6.0000000e+01  -8.0000000e+00  -1.9700000e+02  -3.7000000e+01   9.2000000e+01  -1.6900000e+02   5.0000000e+00  -1.3200000e+02   7.4000000e+01  -1.5700000e+02   5.9000000e+01  -4.1000000e+01  -8.2000000e+01   3.9000000e+01  -1.0100000e+02  -8.7000000e+01  -8.3000000e+01   7.2000000e+01  -9.2000000e+01   6.4000000e+01  -2.3000000e+01   6.0000000e+00   7.0000000e+01  -5.1000000e+01  -3.9000000e+01   9.9000000e+01  -1.3600000e+02  -1.7000000e+01  -1.3400000e+02  -1.6000000e+01  -1.9200000e+02   3.4000000e+01  -1.8900000e+02  -1.5000000e+01   5.6000000e+01  -1.6500000e+02  -3.9000000e+01   5.5000000e+01   3.0000000e+00  -1.3800000e+02  -1.4000000e+02  -3.1000000e+01   5.8000000e+01  -5.0000000e+01  -1.8100000e+02   2.0000000e+00  -9.0000000e+01   1.1900000e+02   5.8000000e+01  -5.1000000e+01   9.0000000e+00   6.6000000e+01  -1.9000000e+01  -1.6200000e+02  -2.0000000e+00  -4.7000000e+01  -1.4600000e+02   2.8000000e+01  -1.4600000e+02  -2.0200000e+02   3.1000000e+01   3.0000000e+00  -8.4000000e+01  -2.0000000e+00   1.1800000e+02  -8.2000000e+01   1.6000000e+01  -1.5300000e+02   9.3000000e+01  -1.8500000e+02   1.0100000e+02  -5.0000000e+01  -5.9000000e+01  -6.5000000e+01  -1.3900000e+02  -1.3600000e+02  -8.0000000e+01  -7.3000000e+01   3.2000000e+01  -6.0000000e+00   1.3000000e+01   1.1000000e+01   2.6000000e+01  -1.7200000e+02  -5.7000000e+01  -9.7000000e+01  -6.0000000e+00   7.3000000e+01   3.3000000e+01  -1.1700000e+02  -6.7000000e+01  -1.0200000e+02   7.0000000e+00  -1.2700000e+02   4.5000000e+01  -9.3000000e+01  -1.6300000e+02  -7.3000000e+01  -5.1000000e+01  -5.5000000e+01  -1.0900000e+02  -5.1000000e+01   5.2000000e+01  -5.1000000e+01  -9.9000000e+01   3.4000000e+01  -8.1000000e+01  -5.0000000e+00  -2.2000000e+01   5.6000000e+01   4.3000000e+01   6.3000000e+01   1.4000000e+01  -1.7700000e+02  -1.0100000e+02  -1.2200000e+02  -1.0000000e+01  -3.1000000e+01   8.1000000e+01  -2.6000000e+01   0.0000000e+00   6.0000000e+00  -1.5700000e+02   3.1000000e+01  -1.8900000e+02  -2.3100000e+02  -2.1800000e+02  -2.0800000e+02   3.2000000e+01   1.5200000e+02   1.3400000e+02   4.6000000e+01  -4.3000000e+01  -1.4000000e+01  -1.0000000e+01
   1.0000000e+00   5.1000000e+01  -1.1900000e+02  -2.4000000e+01  -5.7000000e+01  -1.1700000e+02   7.1000000e+01  -1.6400000e+02   6.3000000e+01  -2.1600000e+02   4.0000000e+00   2.4000000e+01  -4.9000000e+01   1.0000000e+01  -1.0100000e+02  -7.7000000e+01  -2.6000000e+02  -2.2100000e+02  -4.6000000e+01  -5.8000000e+01  -4.1000000e+01  -6.8000000e+01  -1.8400000e+02  -1.4100000e+02   1.9800000e+02   7.1000000e+01  -2.2100000e+02  -1.6900000e+02  -1.5600000e+02  -4.5000000e+01   9.6000000e+01  -9.4000000e+01   1.3600000e+02  -1.2000000e+02  -6.0000000e+00  -1.2300000e+02   7.6000000e+01  -1.6100000e+02  -1.5200000e+02  -2.3000000e+01  -1.3000000e+02  -5.9000000e+01   5.6000000e+01  -9.0000000e+00  -7.9000000e+01  -9.1000000e+01   1.1000000e+01  -1.5000000e+02  -1.1700000e+02  -2.1000000e+01  -3.2000000e+01  -5.9000000e+01  -1.9700000e+02  -1.9200000e+02   6.7000000e+01   1.1300000e+02  -1.8500000e+02  -1.6200000e+02  -1.6900000e+02   2.7000000e+01   3.8000000e+01  -1.0100000e+02   6.8000000e+01  -3.3000000e+01   1.1200000e+02  -1.2300000e+02   5.7000000e+01  -1.6500000e+02  -4.0000000e+01  -3.1000000e+01  -4.0000000e+01  -3.9000000e+01  -3.8000000e+01   2.4000000e+01  -6.1000000e+01  -1.7000000e+01  -1.8100000e+02  -2.4700000e+02  -5.9000000e+01  -5.2000000e+01   3.0000000e+01  -1.2300000e+02  -1.7200000e+02  -6.7000000e+01   1.3300000e+02   4.5000000e+01  -1.9300000e+02  -1.0100000e+02  -1.5600000e+02  -6.7000000e+01   1.3900000e+02   1.6000000e+01   1.3100000e+02  -1.1800000e+02   1.5000000e+01   4.0000000e+00  -5.7000000e+01  -1.6000000e+01  -1.8800000e+02  -2.6000000e+01  -1.5200000e+02  -8.5000000e+01   1.3600000e+02  -3.8000000e+01  -5.7000000e+01  -1.1800000e+02  -9.9000000e+01  -1.8500000e+02  -1.8900000e+02  -7.0000000e+00  -1.0900000e+02  -7.4000000e+01  -8.8000000e+01  -1.6500000e+02  -1.8000000e+02   7.0000000e+00   2.5000000e+01   1.5600000e+02  -2.0100000e+02  -1.8200000e+02  -1.9000000e+02   8.6000000e+01   8.5000000e+01   1.2600000e+02  -8.1000000e+01   1.2600000e+02   6.9000000e+01   0.0000000e+00   6.7000000e+01   3.0000000e+00  -1.7400000e+02   4.0000000e+01  -1.6000000e+01  -5.4000000e+01  -4.7000000e+01  -5.5000000e+01  -2.4000000e+01  -1.7500000e+02  -3.4000000e+01  -2.0200000e+02  -1.3400000e+02  -8.6000000e+01  -1.3800000e+02  -1.5500000e+02  -1.7100000e+02  -1.7800000e+02  -1.0200000e+02  -1.1400000e+02  -4.1000000e+01  -6.5000000e+01  -1.4100000e+02  -9.8000000e+01  -1.2200000e+02  -1.1100000e+02  -5.0000000e+01   1.1700000e+02  -1.6000000e+01  -2.4300000e+02  -5.7000000e+01   5.8000000e+01  -2.1000000e+01  -5.0000000e+01   9.2000000e+01   9.7000000e+01  -1.5000000e+01   1.0000000e+01   9.6000000e+01
   1.0000000e+00   3.8000000e+01  -1.5100000e+02  -1.4600000e+02   2.9000000e+01  -1.1700000e+02  -8.6000000e+01   4.8000000e+01  -4.0000000e+00  -4.3000000e+01  -1.2200000e+02  -4.7000000e+01   9.6000000e+01  -5.5000000e+01  -6.6000000e+01  -7.9000000e+01  -2.9200000e+02   4.3000000e+01  -8.7000000e+01   1.3100000e+02  -3.1000000e+01  -1.2000000e+01  -2.1000000e+01   4.0000000e+00  -5.2000000e+01  -1.0000000e+02  -2.6000000e+01   3.6000000e+01  -4.6000000e+01   1.0000000e+01  -1.4800000e+02  -1.1700000e+02   1.0900000e+02  -4.4000000e+01  -2.2500000e+02  -3.7000000e+01   7.3000000e+01  -1.6900000e+02   3.8000000e+01  -1.4100000e+02   1.5000000e+01  -1.6100000e+02   1.0700000e+02  -7.5000000e+01  -6.7000000e+01   3.0000000e+01  -1.0500000e+02  -1.0500000e+02  -6.7000000e+01   9.8000000e+01  -1.0200000e+02   5.3000000e+01  -1.8000000e+01  -8.0000000e+00   7.8000000e+01  -5.0000000e+01  -5.9000000e+01   8.3000000e+01  -1.3200000e+02  -1.8000000e+01  -1.6600000e+02  -1.5000000e+01   5.1000000e+01  -1.2000000e+01  -1.9400000e+02  -1.5000000e+01   6.1000000e+01  -1.6500000e+02  -5.0000000e+01  -1.3300000e+02  -6.5000000e+01  -1.6000000e+02  -1.2400000e+02  -4.8000000e+01   4.3000000e+01  -6.8000000e+01  -1.8400000e+02  -2.4000000e+01  -6.1000000e+01   1.2000000e+02   5.7000000e+01  -7.0000000e+00   3.0000000e+00   6.6000000e+01  -1.7000000e+01  -1.8000000e+02   2.4000000e+01  -8.1000000e+01  -9.6000000e+01   2.8000000e+01  -1.5300000e+02  -1.8700000e+02   9.8000000e+01   3.0000000e+00  -1.1600000e+02   1.8000000e+01  -3.7000000e+01  -8.3000000e+01   3.6000000e+01  -1.5000000e+02   6.2000000e+01  -1.4700000e+02   1.3700000e+02  -6.1000000e+01  -5.8000000e+01  -7.1000000e+01  -1.1400000e+02  -1.7700000e+02  -8.5000000e+01  -7.5000000e+01   3.1000000e+01   1.0000000e+00   1.8000000e+01   2.7000000e+01   1.6000000e+01  -1.5000000e+02  -1.6000000e+01  -9.2000000e+01   5.5000000e+01   8.4000000e+01   2.5000000e+01  -1.1900000e+02  -6.8000000e+01  -1.0400000e+02  -6.9000000e+01   5.3000000e+01  -7.0000000e+00  -1.4300000e+02  -1.8700000e+02  -1.1400000e+02  -5.1000000e+01   3.7000000e+01  -1.0900000e+02  -5.7000000e+01   3.1000000e+01  -7.3000000e+01  -4.0000000e+01   7.5000000e+01  -3.4000000e+01  -4.6000000e+01  -1.1000000e+01   6.6000000e+01   8.0000000e+00   3.5000000e+01   2.0000000e+01  -1.7700000e+02  -1.0100000e+02  -1.1700000e+02  -8.4000000e+01  -8.9000000e+01   3.3000000e+01  -2.6000000e+01   0.0000000e+00   6.0000000e+00  -5.4000000e+01   1.2400000e+02   2.2000000e+01  -2.4000000e+02  -2.4500000e+02  -2.1400000e+02   2.1000000e+01   5.9000000e+01   1.2100000e+02   7.9000000e+01  -2.8000000e+01   5.0000000e+00   7.4000000e+01
   1.0000000e+00   4.3000000e+01  -1.0500000e+02  -2.1000000e+01  -5.5000000e+01  -1.1700000e+02   6.9000000e+01  -1.6800000e+02   1.8000000e+01  -2.3400000e+02  -2.8000000e+01  -6.2000000e+01  -8.3000000e+01  -6.9000000e+01  -9.2000000e+01  -1.0300000e+02  -2.3000000e+02  -2.1700000e+02  -8.3000000e+01  -1.1000000e+01   3.0000000e+00  -1.4000000e+02  -1.8400000e+02  -1.0700000e+02   1.7300000e+02   7.6000000e+01  -1.8000000e+02  -1.6500000e+02  -1.6000000e+02  -5.3000000e+01   9.2000000e+01  -1.1700000e+02  -1.0500000e+02  -2.0000000e+01  -1.0000000e+00  -1.5400000e+02   1.4400000e+02  -1.5300000e+02  -1.5300000e+02  -2.8000000e+01  -1.2700000e+02  -5.0000000e+01  -2.5000000e+01  -3.0000000e+01  -6.3000000e+01  -1.1700000e+02  -1.0200000e+02  -1.5100000e+02  -2.3300000e+02   2.2000000e+01  -4.4000000e+01  -1.1000000e+02  -2.0000000e+02  -1.7600000e+02   1.9400000e+02   1.2500000e+02  -7.4000000e+01  -1.6600000e+02  -1.5600000e+02   1.8000000e+01  -1.3000000e+01  -9.8000000e+01  -1.3200000e+02   2.7000000e+01   1.1600000e+02  -1.2300000e+02   7.3000000e+01  -1.6500000e+02  -3.9000000e+01   3.1000000e+01  -3.5000000e+01  -3.3000000e+01  -3.5000000e+01  -8.5000000e+01  -1.0700000e+02  -7.4000000e+01  -1.7700000e+02  -2.4400000e+02  -1.8000000e+01  -4.8000000e+01   5.9000000e+01  -2.0800000e+02  -1.7400000e+02  -6.9000000e+01   1.2900000e+02   1.1000000e+01  -1.8900000e+02  -8.2000000e+01  -1.8000000e+02  -6.1000000e+01   1.3500000e+02  -1.9500000e+02   1.8000000e+01  -1.0600000e+02  -1.3100000e+02  -3.0000000e+01   1.9500000e+02  -7.0000000e+00  -1.8500000e+02  -2.6000000e+01  -1.5400000e+02  -7.3000000e+01   7.4000000e+01  -1.0300000e+02  -8.6000000e+01  -1.1100000e+02  -2.2000000e+01  -1.6600000e+02  -2.4000000e+02  -1.6000000e+01  -1.1200000e+02  -5.8000000e+01  -1.0800000e+02  -1.8600000e+02  -1.7500000e+02   5.3000000e+01   4.7000000e+01   1.6000000e+02  -1.9800000e+02  -1.8900000e+02  -1.8900000e+02   7.5000000e+01   8.1000000e+01   1.1600000e+02   4.7000000e+01  -1.3500000e+02   5.6000000e+01  -1.1000000e+01   7.2000000e+01  -4.8000000e+01  -1.8700000e+02  -8.8000000e+01  -1.0600000e+02  -1.6300000e+02  -1.2000000e+02  -6.3000000e+01  -2.8000000e+01  -1.7400000e+02  -4.8000000e+01  -1.2800000e+02  -2.9000000e+01  -4.3000000e+01  -1.3800000e+02  -1.5700000e+02  -1.7100000e+02  -1.7800000e+02  -1.0200000e+02  -1.1900000e+02  -3.3000000e+01  -5.2000000e+01  -1.3600000e+02  -9.9000000e+01  -1.2300000e+02  -1.1100000e+02  -5.8000000e+01  -6.9000000e+01  -8.7000000e+01  -2.3700000e+02  -1.4800000e+02   7.4000000e+01  -1.6000000e+01   1.4300000e+02   1.1900000e+02   5.6000000e+01  -3.8000000e+01  -2.0000000e+01  -3.6000000e+01
   1.0000000e+00   5.1000000e+01  -1.9400000e+02  -1.4500000e+02  -1.1000000e+01  -1.1700000e+02   2.0000000e+01   4.9000000e+01  -9.0000000e+00  -4.2000000e+01  -1.2400000e+02  -4.3000000e+01   1.0000000e+02  -5.5000000e+01  -6.0000000e+01  -8.0000000e+01  -2.8400000e+02   4.3000000e+01  -8.4000000e+01   1.2700000e+02  -2.8000000e+01  -6.0000000e+00  -2.0000000e+01   1.0000000e+00  -5.6000000e+01  -1.0000000e+02  -2.4000000e+01   3.4000000e+01  -4.9000000e+01   1.4000000e+01  -1.4500000e+02  -1.1700000e+02  -9.3000000e+01  -3.0000000e+00  -2.1000000e+02   4.0000000e+01   9.7000000e+01   1.4200000e+02   4.0000000e+01  -1.0200000e+02   1.5000000e+01  -1.7400000e+02   4.2000000e+01  -7.8000000e+01  -6.5000000e+01   3.4000000e+01  -9.7000000e+01  -1.0500000e+02  -6.5000000e+01   8.8000000e+01  -1.0100000e+02   5.9000000e+01  -1.8000000e+01  -9.0000000e+00   6.8000000e+01   9.0000000e+00  -6.1000000e+01   8.2000000e+01  -1.3500000e+02   2.9000000e+01  -1.6600000e+02  -6.8000000e+01  -1.9400000e+02   3.2000000e+01  -1.7300000e+02   9.1000000e+01   5.6000000e+01  -1.6500000e+02  -4.6000000e+01   7.8000000e+01  -6.5000000e+01  -1.6000000e+02  -1.4300000e+02  -4.6000000e+01   4.9000000e+01  -7.3000000e+01  -1.8200000e+02  -2.5000000e+01  -5.5000000e+01   1.2000000e+02   5.7000000e+01  -3.0000000e+00   4.0000000e+00   6.8000000e+01  -9.1000000e+01  -1.8000000e+02   2.5000000e+01  -9.7000000e+01  -9.9000000e+01   5.0000000e+00  -1.3300000e+02  -2.0200000e+02   2.6000000e+01   1.9000000e+01  -1.1200000e+02  -1.0000000e+00   1.3600000e+02   9.7000000e+01   3.6000000e+01  -1.5000000e+02   6.2000000e+01  -1.9500000e+02   8.8000000e+01  -6.3000000e+01  -5.9000000e+01  -6.8000000e+01  -1.0400000e+02  -1.7400000e+02  -8.0000000e+01  -7.5000000e+01   3.1000000e+01  -2.0000000e+00   1.8000000e+01   2.9000000e+01   1.5000000e+01  -1.4700000e+02  -1.8000000e+01  -9.6000000e+01   5.5000000e+01   8.3000000e+01   2.3000000e+01  -1.1800000e+02  -3.2000000e+01  -1.0000000e+02   1.1000000e+01  -1.3100000e+02   5.1000000e+01  -1.4300000e+02  -1.8200000e+02  -1.1200000e+02   9.8000000e+01  -1.0000000e+00   5.5000000e+01  -5.0000000e+01   4.1000000e+01  -6.1000000e+01  -3.6000000e+01   7.6000000e+01  -2.8000000e+01  -4.8000000e+01  -2.0000000e+01   6.4000000e+01   8.0000000e+00   3.5000000e+01   2.0000000e+01  -1.7700000e+02  -1.0100000e+02  -1.1900000e+02  -8.6000000e+01  -9.5000000e+01   3.2000000e+01  -1.9000000e+01   5.2000000e+01  -7.0000000e+00  -1.6200000e+02   6.0000000e+00  -1.9200000e+02  -2.3500000e+02  -2.2600000e+02  -1.6900000e+02   2.0000000e+01   1.5300000e+02   1.2700000e+02   5.1000000e+01  -4.5000000e+01  -2.2000000e+01  -1.1000000e+01
   1.0000000e+00   6.0000000e+01  -1.8300000e+02  -6.7000000e+01  -5.3000000e+01  -9.1000000e+01   6.5000000e+01  -1.6600000e+02   3.0000000e+01  -2.3800000e+02  -2.6000000e+01  -6.8000000e+01  -9.5000000e+01  -7.2000000e+01  -8.8000000e+01  -1.0400000e+02  -2.6300000e+02  -2.1800000e+02  -8.7000000e+01  -1.4000000e+01   7.0000000e+00  -1.6100000e+02  -1.8500000e+02  -1.1500000e+02   1.8000000e+02   7.4000000e+01  -1.7300000e+02  -1.8200000e+02  -1.5700000e+02  -5.4000000e+01   9.4000000e+01  -8.5000000e+01   1.3700000e+02  -1.1800000e+02  -3.0000000e+00  -1.2400000e+02   8.1000000e+01  -1.5600000e+02  -1.2500000e+02   5.4000000e+01  -7.8000000e+01  -6.8000000e+01   3.8000000e+01  -3.0000000e+01  -6.5000000e+01  -1.1600000e+02  -1.1600000e+02   5.6000000e+01  -2.3700000e+02   2.6000000e+01  -4.8000000e+01  -1.2600000e+02  -2.0200000e+02  -1.7600000e+02   2.0600000e+02   1.2700000e+02  -6.2000000e+01  -1.6200000e+02  -1.7800000e+02   1.5000000e+01  -1.4000000e+01  -1.0100000e+02   5.7000000e+01  -3.5000000e+01   1.1300000e+02  -1.2300000e+02   5.8000000e+01  -1.6500000e+02  -3.1000000e+01   1.2500000e+02  -2.9000000e+01  -7.6000000e+01  -4.0000000e+01  -9.0000000e+01  -1.0700000e+02  -8.4000000e+01  -1.8100000e+02  -2.5000000e+02  -2.4000000e+01  -5.6000000e+01   5.2000000e+01  -2.1900000e+02  -1.7300000e+02  -7.9000000e+01   1.3600000e+02   4.0000000e+00  -1.8600000e+02  -1.9200000e+02  -1.6800000e+02  -5.9000000e+01   1.3400000e+02   9.0000000e+00   1.3800000e+02  -1.1800000e+02  -1.4200000e+02  -8.0000000e+00   5.4000000e+01  -1.6000000e+01  -1.8700000e+02  -3.1000000e+01  -1.4500000e+02  -8.1000000e+01   1.3700000e+02  -1.0500000e+02  -8.5000000e+01  -1.0400000e+02  -3.8000000e+01  -1.6600000e+02  -2.4800000e+02  -2.8000000e+01  -1.1600000e+02  -5.9000000e+01  -1.2200000e+02  -1.9300000e+02  -1.7800000e+02   5.3000000e+01   5.0000000e+01   1.6100000e+02  -1.9200000e+02  -1.8500000e+02  -1.9800000e+02   7.8000000e+01   8.2000000e+01   1.1600000e+02  -6.4000000e+01   1.3400000e+02   8.4000000e+01  -1.6000000e+01   7.2000000e+01  -6.4000000e+01  -1.6400000e+02   3.6000000e+01   1.6000000e+01  -1.7400000e+02  -1.2400000e+02  -6.3000000e+01  -1.8000000e+01  -1.7500000e+02   9.7000000e+01  -1.2900000e+02  -2.6000000e+01  -4.8000000e+01  -8.3000000e+01  -1.5100000e+02  -1.7000000e+02  -1.7800000e+02  -1.0200000e+02  -1.1400000e+02  -5.2000000e+01  -1.1400000e+02  -1.2200000e+02  -1.0500000e+02  -1.2200000e+02  -1.1100000e+02  -4.1000000e+01   1.1100000e+02  -2.2000000e+01  -2.4600000e+02  -1.6300000e+02   6.7000000e+01  -2.0000000e+00   1.9000000e+01   8.8000000e+01   1.0900000e+02  -9.0000000e+00   8.0000000e+00   1.0900000e+02
   1.0000000e+00   3.8000000e+01  -1.3600000e+02  -1.4600000e+02   1.3100000e+02  -1.1700000e+02  -1.2400000e+02   4.9000000e+01  -2.0000000e+00  -4.4000000e+01  -1.2000000e+02  -5.0000000e+01   9.5000000e+01  -5.5000000e+01  -7.0000000e+01  -7.8000000e+01  -2.9600000e+02   4.4000000e+01  -8.8000000e+01   1.3200000e+02  -3.5000000e+01  -1.3000000e+01  -2.0000000e+01   5.0000000e+00  -1.8000000e+01  -1.0000000e+02  -2.7000000e+01   3.8000000e+01  -4.7000000e+01   3.0000000e+00  -1.5100000e+02  -1.0200000e+02   1.1600000e+02   1.7000000e+01  -2.2800000e+02  -2.1000000e+01   8.1000000e+01  -1.7500000e+02   3.7000000e+01  -1.4300000e+02   1.7000000e+01  -1.5900000e+02   1.0200000e+02  -7.5000000e+01  -6.8000000e+01   2.8000000e+01  -1.1100000e+02  -1.0400000e+02  -6.8000000e+01   1.0300000e+02  -1.0300000e+02   5.2000000e+01  -1.8000000e+01  -7.0000000e+00   8.4000000e+01  -4.7000000e+01  -5.8000000e+01   8.4000000e+01  -1.2800000e+02  -3.0000000e+00  -1.6600000e+02   1.8400000e+02   6.5000000e+01  -1.7000000e+01  -1.9600000e+02  -5.0000000e+01   6.2000000e+01  -1.6500000e+02  -5.1000000e+01  -1.3300000e+02  -6.4000000e+01  -1.6000000e+02  -1.2600000e+02  -4.9000000e+01   3.9000000e+01  -6.6000000e+01  -1.8500000e+02  -2.3000000e+01  -6.4000000e+01   1.1900000e+02   5.7000000e+01  -8.0000000e+00   4.0000000e+00   6.7000000e+01   1.4800000e+02  -1.8100000e+02   2.4000000e+01  -7.8000000e+01  -9.6000000e+01   3.8000000e+01  -1.5700000e+02  -1.7300000e+02   1.0000000e+02   1.0600000e+02  -1.2000000e+02   1.1000000e+01  -4.2000000e+01  -1.8900000e+02   3.6000000e+01  -1.5000000e+02   6.4000000e+01  -1.4000000e+02   1.3300000e+02  -6.0000000e+01  -5.9000000e+01  -7.3000000e+01  -1.2000000e+02  -1.7800000e+02  -8.7000000e+01  -7.4000000e+01   2.9000000e+01   2.0000000e+00   1.8000000e+01   2.8000000e+01   1.7000000e+01  -1.5300000e+02  -1.6000000e+01  -9.0000000e+01   5.5000000e+01   8.5000000e+01   2.7000000e+01  -1.2100000e+02  -2.0000000e+01  -8.0000000e+01   4.0000000e+01   6.9000000e+01   8.0000000e+00  -1.4400000e+02  -1.9100000e+02  -1.1600000e+02  -2.8000000e+01   3.3000000e+01  -1.1900000e+02  -5.9000000e+01   2.7000000e+01  -7.9000000e+01  -4.1000000e+01   7.5000000e+01  -3.4000000e+01  -4.5000000e+01  -5.0000000e+00   6.9000000e+01   8.0000000e+00   3.6000000e+01   2.0000000e+01  -1.7700000e+02   1.3900000e+02  -1.1600000e+02  -8.2000000e+01  -8.6000000e+01   3.6000000e+01  -1.6000000e+01  -3.6000000e+01   3.5000000e+01  -5.0000000e+01   1.2500000e+02   3.1000000e+01  -2.4200000e+02  -2.5100000e+02  -2.1600000e+02   5.0000000e+00   3.5000000e+01   1.1200000e+02   8.6000000e+01  -2.9000000e+01   0.0000000e+00   8.1000000e+01
   1.0000000e+00   4.3000000e+01  -1.7300000e+02  -3.9000000e+01  -4.2000000e+01  -1.1700000e+02   3.6000000e+01  -1.6800000e+02   5.8000000e+01  -2.1900000e+02   6.0000000e+00  -1.1000000e+02  -9.3000000e+01  -2.4000000e+01  -8.2000000e+01   6.8000000e+01  -2.7900000e+02  -1.2000000e+02  -1.7000000e+01  -5.0000000e+01   1.0500000e+02  -1.1300000e+02  -1.8500000e+02  -2.0000000e+02   1.3500000e+02   7.9000000e+01  -2.0900000e+02  -1.2000000e+02  -1.6200000e+02  -6.3000000e+01   1.0000000e+02  -1.1700000e+02  -1.0300000e+02  -3.5000000e+01   2.8000000e+01  -1.5200000e+02   1.5400000e+02  -1.5700000e+02  -1.0700000e+02   1.7000000e+01  -1.1900000e+02  -8.4000000e+01  -2.0000000e+01  -4.0000000e+00  -8.6000000e+01  -8.3000000e+01  -1.8500000e+02   2.6000000e+01  -1.2100000e+02   1.7000000e+01   5.8000000e+01  -1.0300000e+02  -2.0000000e+02  -1.9900000e+02  -1.4000000e+01   1.4200000e+02  -1.0700000e+02  -1.6000000e+02  -1.7000000e+02  -2.9000000e+01   4.0000000e+00  -9.7000000e+01  -1.8100000e+02   2.0000000e+01   1.0900000e+02  -1.3700000e+02   8.0000000e+01  -1.6500000e+02  -1.0000000e+00   8.0000000e+01  -2.8000000e+01  -7.2000000e+01  -4.2000000e+01  -6.2000000e+01  -7.8000000e+01   1.0400000e+02  -1.7400000e+02  -2.2500000e+02  -4.1000000e+01  -9.1000000e+01   4.5000000e+01  -1.6900000e+02  -1.7400000e+02  -1.3100000e+02   1.3800000e+02   3.1000000e+01  -1.9800000e+02  -5.0000000e+01  -1.5800000e+02  -4.2000000e+01   1.2200000e+02  -2.0200000e+02   2.2000000e+01  -1.0600000e+02  -1.0400000e+02  -5.5000000e+01   2.0800000e+02  -5.6000000e+01  -1.7800000e+02  -1.3000000e+01  -1.5000000e+02  -1.1100000e+02   6.2000000e+01   6.7000000e+01  -9.0000000e+00  -3.3000000e+01  -3.7000000e+01  -1.5500000e+02  -1.3500000e+02   1.3100000e+02  -6.1000000e+01   3.0000000e+01  -1.6400000e+02  -1.9400000e+02  -1.9900000e+02   4.9000000e+01   5.0000000e+00   1.5800000e+02  -2.0000000e+02  -1.8800000e+02  -1.8000000e+02   7.6000000e+01   8.6000000e+01   9.2000000e+01   5.2000000e+01  -1.3200000e+02   6.2000000e+01  -3.5000000e+01   8.7000000e+01  -6.3000000e+01  -1.8800000e+02  -7.7000000e+01  -8.8000000e+01  -6.7000000e+01  -6.3000000e+01  -3.7000000e+01   6.6000000e+01  -5.7000000e+01   1.2100000e+02  -2.0500000e+02  -9.3000000e+01  -1.2700000e+02  -1.3200000e+02  -1.5700000e+02  -1.6800000e+02  -1.7800000e+02  -1.0200000e+02  -1.2400000e+02  -2.0000000e+01  -2.7000000e+01  -1.0100000e+02  -1.0900000e+02  -1.2500000e+02  -1.1100000e+02  -4.9000000e+01  -6.8000000e+01  -8.0000000e+01  -2.3400000e+02  -1.5200000e+02   6.6000000e+01  -1.9000000e+01   1.3300000e+02   1.1000000e+02   6.8000000e+01  -3.8000000e+01  -3.2000000e+01  -4.6000000e+01
   1.0000000e+00   3.8000000e+01  -1.2700000e+02  -1.2100000e+02   1.2900000e+02  -1.1700000e+02  -1.3400000e+02   4.5000000e+01   1.0000000e+00  -3.8000000e+01  -7.9000000e+01  -4.8000000e+01   1.0100000e+02  -3.0000000e+01  -6.2000000e+01  -7.5000000e+01  -2.9400000e+02   5.4000000e+01  -5.8000000e+01   1.2500000e+02  -5.6000000e+01  -2.2000000e+01  -1.9000000e+01   1.8000000e+01  -3.3000000e+01  -1.0000000e+02  -5.4000000e+01   7.0000000e+01  -1.1900000e+02   3.0000000e+00  -1.3800000e+02  -9.5000000e+01   1.1700000e+02   1.7000000e+01  -2.0300000e+02  -2.0000000e+01   8.1000000e+01  -1.7500000e+02   6.0000000e+00  -1.4300000e+02   7.6000000e+01  -1.1600000e+02   1.0200000e+02  -4.1000000e+01  -8.4000000e+01   3.5000000e+01  -1.1000000e+02  -8.8000000e+01  -8.5000000e+01   8.3000000e+01  -8.9000000e+01   6.1000000e+01  -2.3000000e+01   9.0000000e+00   7.8000000e+01  -4.6000000e+01  -3.7000000e+01   9.9000000e+01  -1.3500000e+02  -5.0000000e+00  -1.3500000e+02   1.8500000e+02   6.7000000e+01  -1.6000000e+01  -1.9200000e+02  -5.2000000e+01   6.2000000e+01  -1.6500000e+02  -3.5000000e+01  -1.3300000e+02   6.0000000e+00  -1.2100000e+02  -1.2200000e+02  -3.4000000e+01   5.2000000e+01  -4.7000000e+01  -1.8300000e+02   3.0000000e+00  -9.5000000e+01   1.1900000e+02   5.8000000e+01  -5.4000000e+01   9.0000000e+00   6.8000000e+01   1.4800000e+02  -1.6100000e+02  -2.0000000e+00  -4.3000000e+01  -1.4100000e+02   3.5000000e+01  -1.5200000e+02  -1.7000000e+02   1.0000000e+02   1.0400000e+02  -9.1000000e+01   1.1000000e+01  -4.7000000e+01  -1.8900000e+02   1.7000000e+01  -1.5200000e+02   9.4000000e+01  -1.1200000e+02   1.3200000e+02  -4.9000000e+01  -6.0000000e+01  -6.9000000e+01  -1.4900000e+02  -1.4000000e+02  -8.1000000e+01  -7.2000000e+01   3.1000000e+01  -4.0000000e+00   1.2000000e+01   9.0000000e+00   2.8000000e+01  -1.7200000e+02  -5.7000000e+01  -9.4000000e+01  -8.0000000e+00   7.3000000e+01   3.4000000e+01  -1.1900000e+02  -1.9000000e+01  -8.1000000e+01   4.1000000e+01   7.2000000e+01   9.0000000e+00  -9.5000000e+01  -1.6800000e+02  -7.7000000e+01  -3.0000000e+01   3.3000000e+01  -1.2100000e+02  -5.9000000e+01   4.4000000e+01  -6.8000000e+01  -9.9000000e+01   3.3000000e+01  -9.1000000e+01  -1.0000000e+00  -1.5000000e+01   6.2000000e+01   4.4000000e+01   6.3000000e+01   1.5000000e+01  -1.7700000e+02   1.5300000e+02  -1.2000000e+02  -6.0000000e+00  -2.8000000e+01   8.3000000e+01  -1.8000000e+01  -3.7000000e+01   3.0000000e+01  -5.0000000e+01   1.2500000e+02   3.2000000e+01  -2.3400000e+02  -2.3100000e+02  -2.1100000e+02   3.0000000e+00   3.1000000e+01   1.1100000e+02   8.5000000e+01  -2.9000000e+01  -1.0000000e+00   8.0000000e+01
   1.0000000e+00   4.4000000e+01   8.5000000e+01   0.0000000e+00  -5.8000000e+01  -1.1700000e+02   7.7000000e+01  -1.6700000e+02   5.5000000e+01  -2.1400000e+02   6.0000000e+00   2.6000000e+01  -5.4000000e+01   5.0000000e+00  -9.7000000e+01  -7.5000000e+01  -1.0700000e+02  -2.1800000e+02  -3.3000000e+01  -6.5000000e+01  -5.2000000e+01  -7.0000000e+01  -1.8500000e+02  -1.5700000e+02   1.9100000e+02   7.2000000e+01  -2.2500000e+02  -1.4300000e+02  -1.4100000e+02  -4.2000000e+01   9.5000000e+01  -1.1700000e+02  -4.0000000e+01  -2.8000000e+01  -1.0000000e+00  -1.5300000e+02   1.5400000e+02  -1.5800000e+02  -1.1000000e+02  -2.3000000e+01  -1.1400000e+02   6.8000000e+01   1.2000000e+01  -1.3000000e+01  -8.4000000e+01  -9.5000000e+01   2.1000000e+01  -1.5300000e+02  -1.0800000e+02  -1.6000000e+01  -3.9000000e+01  -6.2000000e+01  -1.9700000e+02  -1.9600000e+02   5.1000000e+01   1.1300000e+02  -1.8900000e+02  -1.6400000e+02   8.9000000e+01   3.2000000e+01   4.7000000e+01  -9.6000000e+01   1.4000000e+01   2.0000000e+01   1.1600000e+02  -1.2200000e+02   8.3000000e+01  -1.6500000e+02  -3.3000000e+01   2.8000000e+01  -2.6000000e+01   4.4000000e+01   1.3000000e+01   2.2000000e+01  -6.1000000e+01  -1.2000000e+01  -1.7600000e+02  -2.4200000e+02  -5.3000000e+01  -6.2000000e+01   3.2000000e+01  -1.2300000e+02  -1.7300000e+02  -7.6000000e+01   1.2700000e+02   4.5000000e+01  -1.9700000e+02   8.7000000e+01  -1.6400000e+02  -6.7000000e+01   1.4200000e+02  -4.7000000e+01   2.3000000e+01  -1.0500000e+02   2.3000000e+01  -5.1000000e+01   2.0400000e+02  -5.0000000e+00  -1.8600000e+02  -4.8000000e+01  -1.5100000e+02   8.2000000e+01   7.2000000e+01  -3.5000000e+01  -6.3000000e+01  -1.1500000e+02  -7.9000000e+01  -1.7800000e+02  -1.6500000e+02  -1.4000000e+01  -1.1400000e+02  -6.7000000e+01  -9.6000000e+01  -1.6900000e+02  -1.8400000e+02  -1.0000000e+00   1.7000000e+01   1.5600000e+02  -2.0600000e+02  -1.8600000e+02  -1.6400000e+02   8.3000000e+01   8.5000000e+01   1.2700000e+02   5.5000000e+01  -2.8000000e+01   6.0000000e+01   9.0000000e+00   6.8000000e+01   6.0000000e+00  -1.8700000e+02  -8.0000000e+01  -9.5000000e+01  -5.0000000e+01  -4.5000000e+01  -4.7000000e+01  -3.7000000e+01  -1.6600000e+02  -1.1800000e+02  -2.1200000e+02  -1.4800000e+02  -1.0100000e+02  -9.4000000e+01  -1.5300000e+02  -1.6900000e+02  -1.7600000e+02  -1.0300000e+02  -1.2000000e+02   2.7000000e+01   7.0000000e+01  -1.3700000e+02  -1.0700000e+02  -1.2200000e+02  -1.1000000e+02   3.3000000e+01  -9.0000000e+00   3.9000000e+01  -2.3400000e+02  -4.1000000e+01   6.6000000e+01  -1.1000000e+01   1.3700000e+02   1.1700000e+02   6.6000000e+01  -3.6000000e+01  -2.8000000e+01  -4.7000000e+01
   1.0000000e+00   5.1000000e+01  -1.8900000e+02  -1.2300000e+02  -9.0000000e+00  -1.1700000e+02   2.0000000e+01   4.6000000e+01  -7.0000000e+00  -3.9000000e+01  -8.4000000e+01  -4.0000000e+01   1.0400000e+02  -2.9000000e+01  -4.7000000e+01  -7.7000000e+01  -2.8300000e+02   5.7000000e+01  -5.3000000e+01   1.1800000e+02  -5.0000000e+01  -1.1000000e+01  -1.9000000e+01   1.7000000e+01  -6.5000000e+01  -1.0100000e+02  -5.6000000e+01   6.8000000e+01  -1.2000000e+02   1.6000000e+01  -1.3400000e+02  -1.1700000e+02  -8.8000000e+01  -3.0000000e+00  -1.7800000e+02   4.3000000e+01   9.7000000e+01   1.3900000e+02   5.0000000e+00  -1.3100000e+02   7.3000000e+01  -1.5800000e+02   4.4000000e+01  -4.3000000e+01  -7.9000000e+01   4.0000000e+01  -9.4000000e+01  -8.6000000e+01  -8.2000000e+01   6.4000000e+01  -9.6000000e+01   6.7000000e+01  -2.3000000e+01   5.0000000e+00   6.3000000e+01   1.0000000e+01  -4.0000000e+01   9.9000000e+01  -1.3600000e+02   3.3000000e+01  -1.3600000e+02  -5.1000000e+01  -1.9400000e+02   3.2000000e+01  -1.5000000e+02   9.4000000e+01   5.5000000e+01  -1.6500000e+02  -3.9000000e+01   7.5000000e+01   2.0000000e+00  -1.3900000e+02  -1.4300000e+02  -2.9000000e+01   6.1000000e+01  -5.3000000e+01  -1.8000000e+02   3.0000000e+00  -8.6000000e+01   1.1800000e+02   5.8000000e+01  -4.9000000e+01   9.0000000e+00   6.7000000e+01  -9.1000000e+01  -1.6500000e+02  -2.0000000e+00  -4.8000000e+01  -1.4900000e+02   6.0000000e+00  -1.2900000e+02  -2.0200000e+02   2.8000000e+01   1.9000000e+01  -8.2000000e+01  -2.0000000e+00   1.3400000e+02   9.7000000e+01   1.7000000e+01  -1.5300000e+02   9.3000000e+01  -1.8400000e+02   9.0000000e+01  -5.1000000e+01  -5.9000000e+01  -6.3000000e+01  -1.3100000e+02  -1.3500000e+02  -8.0000000e+01  -7.4000000e+01   3.0000000e+01  -8.0000000e+00   1.5000000e+01   1.3000000e+01   2.7000000e+01  -1.7300000e+02  -5.8000000e+01  -1.0000000e+02  -6.0000000e+00   7.4000000e+01   3.3000000e+01  -1.1600000e+02  -3.5000000e+01  -9.9000000e+01   1.5000000e+01  -1.2900000e+02   5.2000000e+01  -9.4000000e+01  -1.5800000e+02  -7.2000000e+01   9.9000000e+01  -2.0000000e+00   5.2000000e+01  -4.3000000e+01   5.7000000e+01  -4.0000000e+01  -9.8000000e+01   3.6000000e+01  -7.8000000e+01  -7.0000000e+00  -2.5000000e+01   5.5000000e+01   4.2000000e+01   6.3000000e+01   1.5000000e+01  -1.7700000e+02  -1.0100000e+02  -1.2300000e+02  -1.0000000e+01  -3.2000000e+01   8.1000000e+01  -1.7000000e+01   5.6000000e+01  -5.0000000e+00  -1.6200000e+02   9.0000000e+00  -1.9200000e+02  -2.2800000e+02  -2.0300000e+02  -1.5300000e+02   2.1000000e+01   1.5300000e+02   1.2800000e+02   5.2000000e+01  -4.5000000e+01  -2.2000000e+01  -1.3000000e+01
   1.0000000e+00   5.7000000e+01   1.0000000e+01   4.0000000e+01  -7.6000000e+01  -1.1700000e+02   8.5000000e+01  -1.6400000e+02   6.5000000e+01  -2.3400000e+02   1.1000000e+01  -1.1500000e+02  -1.0000000e+02  -5.3000000e+01  -8.0000000e+01   4.9000000e+01  -2.9200000e+02  -2.1900000e+02  -4.5000000e+01  -4.5000000e+01   1.2300000e+02  -1.6400000e+02  -1.8500000e+02  -1.8300000e+02   2.0900000e+02   7.3000000e+01  -1.7700000e+02   5.0000000e+01  -1.3000000e+02  -1.2000000e+01   8.7000000e+01   1.1000000e+01   1.3700000e+02  -1.1600000e+02  -5.2000000e+01  -1.2600000e+02   8.4000000e+01  -1.6400000e+02  -1.5000000e+02  -4.2000000e+01   9.0000000e+00   4.6000000e+01   2.9000000e+01  -2.4000000e+01  -8.3000000e+01  -8.5000000e+01  -1.7700000e+02  -1.5600000e+02  -1.9400000e+02   2.2000000e+01   5.5000000e+01  -1.3000000e+02  -2.0300000e+02  -1.8800000e+02  -1.6000000e+01   8.6000000e+01  -5.1000000e+01  -1.2500000e+02   3.7000000e+01   5.0000000e+01   1.1000000e+01  -1.0100000e+02   6.0000000e+01  -3.5000000e+01   1.0700000e+02  -1.1500000e+02   5.7000000e+01  -1.6500000e+02   1.7000000e+01  -9.0000000e+01   7.3000000e+01   4.9000000e+01  -2.6000000e+01  -1.1200000e+02  -7.7000000e+01   8.5000000e+01  -1.8300000e+02  -2.5100000e+02  -3.5000000e+01  -9.1000000e+01   1.0000000e+02  -2.0700000e+02  -1.7200000e+02  -1.3300000e+02   9.8000000e+01   4.3000000e+01  -1.8600000e+02   9.9000000e+01  -1.0100000e+02  -7.2000000e+01   1.4200000e+02   2.5000000e+01   1.3600000e+02  -1.1800000e+02  -1.0500000e+02  -1.1000000e+01  -4.6000000e+01  -2.0000000e+00  -1.8800000e+02  -2.8000000e+01  -1.2400000e+02   3.4000000e+01   1.3200000e+02   3.1000000e+01  -6.9000000e+01  -6.3000000e+01  -4.9000000e+01  -1.7500000e+02  -2.1600000e+02   1.2900000e+02  -6.1000000e+01   5.8000000e+01  -1.8400000e+02  -2.0800000e+02  -1.9400000e+02   3.4000000e+01  -1.4000000e+01   1.5400000e+02  -1.2500000e+02  -1.4100000e+02   2.5000000e+01   8.5000000e+01   1.0200000e+02   1.3800000e+02  -5.5000000e+01   1.3800000e+02   8.6000000e+01  -3.1000000e+01   4.8000000e+01  -4.5000000e+01  -1.6300000e+02   3.4000000e+01   9.0000000e+00  -1.0700000e+02  -7.9000000e+01  -4.2000000e+01  -2.5000000e+01  -1.6000000e+02  -1.4000000e+01  -1.7300000e+02  -5.0000000e+01  -9.7000000e+01  -8.5000000e+01  -1.4600000e+02  -1.7100000e+02  -1.7700000e+02  -1.0200000e+02  -1.1400000e+02   1.0000000e+02   1.0500000e+02   4.4000000e+01  -1.0700000e+02  -1.1900000e+02  -1.1100000e+02  -2.0000000e+01   1.0700000e+02   6.0000000e+00  -2.4600000e+02  -2.8100000e+02   4.6000000e+01  -1.6000000e+01  -4.6000000e+01   7.9000000e+01   1.1000000e+02  -1.1000000e+01   4.0000000e+00   1.1000000e+02
   1.0000000e+00   1.3000000e+01  -1.9600000e+02  -1.4700000e+02   1.5700000e+02  -1.1700000e+02  -1.4600000e+02   6.1000000e+01  -1.4000000e+01  -3.0000000e+01  -1.6600000e+02  -5.1000000e+01  -1.0000000e+02  -8.9000000e+01  -9.6000000e+01  -1.0500000e+02  -2.6600000e+02   3.0000000e+01  -1.0300000e+02  -9.8000000e+01  -3.2000000e+01  -6.3000000e+01  -1.7000000e+01  -8.4000000e+01  -6.2000000e+01  -8.8000000e+01  -2.9000000e+01   2.3000000e+01  -1.1500000e+02   2.0000000e+01  -1.4100000e+02  -1.1700000e+02  -1.4500000e+02   8.5000000e+01  -2.3100000e+02   0.0000000e+00   4.4000000e+01  -1.7500000e+02  -4.1000000e+01  -1.4100000e+02   2.5000000e+01  -1.7700000e+02  -1.0200000e+02  -1.2100000e+02  -6.0000000e+01  -1.3700000e+02  -1.0100000e+02  -1.0100000e+02  -6.6000000e+01  -5.8000000e+01  -1.2300000e+02  -7.3000000e+01  -3.4000000e+01  -2.9000000e+01   4.2000000e+01   4.6000000e+01  -5.9000000e+01   8.3000000e+01  -1.5000000e+02  -8.1000000e+01  -1.8200000e+02   1.2200000e+02  -1.9400000e+02   3.2000000e+01  -1.8300000e+02  -7.0000000e+00   3.4000000e+01  -1.6400000e+02  -1.0600000e+02  -1.3200000e+02  -7.2000000e+01  -1.5900000e+02  -1.4700000e+02  -6.9000000e+01  -1.1900000e+02  -9.9000000e+01  -1.7900000e+02  -1.0000000e+00  -3.2000000e+01  -1.0200000e+02   6.3000000e+01  -6.4000000e+01   2.6000000e+01  -5.8000000e+01   1.9500000e+02  -1.8900000e+02   3.0000000e+01  -1.1600000e+02  -1.3800000e+02   1.0500000e+02  -1.4300000e+02  -2.0200000e+02   2.6000000e+01   8.0000000e+01  -1.4200000e+02   6.2000000e+01  -6.2000000e+01  -1.4500000e+02  -4.0000000e+00  -1.5200000e+02   7.4000000e+01  -2.0100000e+02   7.0000000e+01  -8.5000000e+01  -6.8000000e+01  -1.0100000e+02  -5.9000000e+01  -9.5000000e+01  -4.7000000e+01  -7.6000000e+01  -1.4000000e+02  -5.2000000e+01  -6.3000000e+01  -7.2000000e+01  -6.1000000e+01  -1.6400000e+02  -5.1000000e+01  -8.6000000e+01   2.8000000e+01   7.4000000e+01  -5.0000000e+00  -1.0700000e+02  -6.3000000e+01  -1.1000000e+02   1.1700000e+02  -1.4400000e+02  -2.0000000e+00  -1.7700000e+02  -1.9000000e+02  -1.5500000e+02  -2.6000000e+01   1.0600000e+02  -1.2800000e+02  -9.4000000e+01  -1.0600000e+02  -8.4000000e+01  -1.3400000e+02  -1.0000000e+01  -1.2200000e+02  -8.2000000e+01  -6.8000000e+01  -7.6000000e+01  -6.0000000e+00   5.1000000e+01   3.0000000e+00  -1.7800000e+02  -1.0500000e+02  -1.1800000e+02  -8.4000000e+01  -1.0300000e+02   3.3000000e+01   3.1000000e+01  -1.0000000e+01   4.5000000e+01  -1.6800000e+02  -6.7000000e+01  -1.9500000e+02  -2.3800000e+02  -2.4700000e+02  -2.0500000e+02  -1.2300000e+02  -5.2000000e+01   7.0000000e+01   1.7300000e+02  -3.6000000e+01  -1.5400000e+02   7.0000000e+01
   1.0000000e+00   1.3000000e+01  -1.9700000e+02  -1.5800000e+02   1.5700000e+02  -1.1700000e+02  -1.4700000e+02   3.8000000e+01   3.7000000e+01  -3.3000000e+01  -1.0500000e+02  -5.4000000e+01  -1.2500000e+02  -4.8000000e+01  -1.1700000e+02  -7.9000000e+01  -2.9700000e+02   3.2000000e+01  -7.0000000e+01  -7.4000000e+01  -8.0000000e+01  -1.0300000e+02  -2.0000000e+01  -7.4000000e+01  -5.4000000e+01  -8.8000000e+01   2.0000000e+00  -1.5000000e+01  -6.4000000e+01   1.8000000e+01  -1.3800000e+02  -1.1700000e+02  -1.4300000e+02   8.5000000e+01  -2.2600000e+02   0.0000000e+00   4.2000000e+01  -1.7500000e+02  -4.0000000e+00  -1.4200000e+02  -3.8000000e+01  -1.8100000e+02  -1.0200000e+02  -6.3000000e+01  -7.0000000e+01  -1.4100000e+02  -1.2700000e+02  -1.1500000e+02  -8.6000000e+01  -3.2000000e+01  -1.0400000e+02  -1.1200000e+02  -2.1000000e+01  -2.6000000e+01   7.0000000e+01   4.6000000e+01  -6.7000000e+01   5.1000000e+01  -1.4600000e+02  -8.2000000e+01  -1.5600000e+02   1.2300000e+02  -1.9400000e+02   3.2000000e+01  -1.8400000e+02  -7.0000000e+00   3.4000000e+01  -1.6400000e+02  -1.1000000e+02  -1.3200000e+02  -1.1400000e+02  -1.6700000e+02  -1.4600000e+02  -4.6000000e+01  -1.4700000e+02  -5.1000000e+01  -1.7900000e+02   0.0000000e+00  -7.8000000e+01  -1.0200000e+02   4.8000000e+01  -9.2000000e+01   1.0000000e+00  -6.0000000e+01   1.9600000e+02  -1.7100000e+02   3.0000000e+01  -1.3300000e+02  -5.3000000e+01   1.0400000e+02  -1.4400000e+02  -2.0100000e+02   2.7000000e+01   7.9000000e+01  -1.2500000e+02   6.3000000e+01  -6.4000000e+01  -1.5000000e+02   3.4000000e+01  -1.5200000e+02   2.7000000e+01  -2.0300000e+02   7.1000000e+01  -4.9000000e+01  -5.3000000e+01  -9.7000000e+01  -1.5100000e+02  -1.7300000e+02  -9.7000000e+01  -6.5000000e+01  -1.4000000e+02  -6.5000000e+01  -7.7000000e+01  -7.4000000e+01  -6.0000000e+01  -1.8900000e+02  -1.0400000e+02  -8.4000000e+01   5.9000000e+01   6.5000000e+01  -1.8000000e+01  -1.0700000e+02  -6.4000000e+01  -1.1100000e+02   1.1800000e+02  -1.4300000e+02  -1.0000000e+00  -1.3700000e+02  -1.8400000e+02  -1.1400000e+02  -2.7000000e+01   1.0600000e+02  -1.2900000e+02  -8.9000000e+01  -1.3200000e+02  -1.1400000e+02  -1.0200000e+02   4.0000000e+01  -1.0000000e+02  -5.6000000e+01  -5.4000000e+01  -4.2000000e+01  -4.0000000e+01   1.3000000e+01   1.4000000e+01  -1.7800000e+02  -1.0400000e+02  -1.1800000e+02  -1.2000000e+02  -1.2900000e+02  -2.2000000e+01   3.1000000e+01  -1.1000000e+01   4.3000000e+01  -1.6700000e+02  -6.2000000e+01  -1.9500000e+02  -2.3800000e+02  -2.6400000e+02  -2.0600000e+02  -1.2300000e+02  -6.3000000e+01   6.9000000e+01   1.7300000e+02  -3.6000000e+01  -1.5500000e+02   6.9000000e+01
   1.0000000e+00   1.8000000e+01  -1.9600000e+02  -1.4600000e+02   3.4000000e+01  -1.1700000e+02   1.0100000e+02   6.1000000e+01  -1.1000000e+01  -2.9000000e+01  -1.6700000e+02  -5.3000000e+01  -1.0000000e+02  -8.8000000e+01  -9.5000000e+01  -1.0400000e+02  -2.7000000e+02   2.9000000e+01  -1.0300000e+02  -9.7000000e+01  -3.4000000e+01  -6.4000000e+01  -1.7000000e+01  -8.4000000e+01  -6.0000000e+01  -8.8000000e+01  -2.9000000e+01   2.4000000e+01  -1.1600000e+02   8.5000000e+01  -1.4500000e+02  -1.1700000e+02  -1.3800000e+02   9.5000000e+01  -2.2200000e+02   2.7000000e+01   4.3000000e+01   1.1200000e+02  -4.0000000e+01  -1.4100000e+02   2.6000000e+01  -1.7600000e+02  -1.0000000e+02  -1.2000000e+02  -6.0000000e+01  -1.3500000e+02  -1.0400000e+02  -1.0100000e+02  -6.6000000e+01  -5.8000000e+01  -1.2500000e+02  -7.4000000e+01  -3.4000000e+01  -2.9000000e+01   4.6000000e+01  -7.9000000e+01  -5.8000000e+01   8.3000000e+01  -1.4900000e+02   1.0800000e+02  -1.8300000e+02  -6.6000000e+01  -1.9400000e+02   5.0000000e+01  -1.5800000e+02   1.0700000e+02   3.0000000e+01  -1.6400000e+02  -1.0500000e+02  -1.3200000e+02  -7.1000000e+01  -1.5900000e+02  -1.4700000e+02  -6.9000000e+01  -1.1900000e+02  -9.9000000e+01  -1.8000000e+02  -1.0000000e+00  -3.3000000e+01  -1.0200000e+02   6.3000000e+01  -6.4000000e+01   2.6000000e+01  -5.7000000e+01  -6.5000000e+01  -1.9000000e+02   3.0000000e+01  -1.1600000e+02  -1.3700000e+02   3.6000000e+01  -9.9000000e+01  -2.0100000e+02   3.0000000e+01   1.4000000e+01  -1.4400000e+02   5.2000000e+01  -6.2000000e+01   1.2400000e+02  -5.0000000e+00  -1.5200000e+02   7.4000000e+01  -2.0000000e+02   7.2000000e+01  -8.4000000e+01  -6.8000000e+01  -1.0000000e+02  -6.3000000e+01  -9.6000000e+01  -4.7000000e+01  -7.7000000e+01  -1.3900000e+02  -5.3000000e+01  -6.3000000e+01  -7.2000000e+01  -6.1000000e+01  -1.6600000e+02  -5.1000000e+01  -8.4000000e+01   2.7000000e+01   7.4000000e+01  -4.0000000e+00  -1.0800000e+02  -4.5000000e+01  -4.3000000e+01   9.8000000e+01  -1.4400000e+02  -1.1000000e+01  -1.7700000e+02  -1.9000000e+02  -1.5600000e+02   6.8000000e+01   9.8000000e+01   9.3000000e+01  -9.5000000e+01  -1.0600000e+02  -8.5000000e+01  -1.3400000e+02  -1.1000000e+01  -1.2300000e+02  -8.3000000e+01  -6.8000000e+01  -7.4000000e+01  -5.0000000e+00   5.1000000e+01   4.0000000e+00  -1.7800000e+02  -1.0400000e+02  -1.1700000e+02  -8.3000000e+01  -1.0200000e+02   3.4000000e+01   3.1000000e+01   7.2000000e+01   3.0000000e+00  -1.6800000e+02  -5.0000000e+01  -1.9500000e+02  -2.4100000e+02  -2.4600000e+02  -1.9700000e+02  -1.2300000e+02  -7.8000000e+01   6.9000000e+01   1.7300000e+02  -3.7000000e+01  -1.5500000e+02   6.6000000e+01
   1.0000000e+00   1.8000000e+01  -1.9700000e+02  -1.5800000e+02   3.3000000e+01  -1.1700000e+02   1.0100000e+02   3.8000000e+01   3.8000000e+01  -3.3000000e+01  -1.0300000e+02  -5.4000000e+01  -1.2500000e+02  -4.7000000e+01  -1.1800000e+02  -7.9000000e+01  -2.9800000e+02   3.2000000e+01  -7.0000000e+01  -7.4000000e+01  -8.0000000e+01  -1.0300000e+02  -2.0000000e+01  -7.4000000e+01  -5.8000000e+01  -8.8000000e+01   2.0000000e+00  -1.5000000e+01  -6.5000000e+01   8.9000000e+01  -1.4000000e+02  -1.1700000e+02  -1.3100000e+02   9.5000000e+01  -2.1100000e+02   2.8000000e+01   4.0000000e+01   1.0700000e+02  -6.0000000e+00  -1.4200000e+02  -3.8000000e+01  -1.8100000e+02  -9.9000000e+01  -6.2000000e+01  -7.1000000e+01  -1.4100000e+02  -1.2800000e+02  -1.1400000e+02  -8.7000000e+01  -3.2000000e+01  -1.0300000e+02  -1.1200000e+02  -2.1000000e+01  -2.6000000e+01   7.0000000e+01  -7.8000000e+01  -6.7000000e+01   5.1000000e+01  -1.4700000e+02   1.1000000e+02  -1.5600000e+02  -5.4000000e+01  -1.9400000e+02   5.1000000e+01  -1.4300000e+02   1.0800000e+02   2.9000000e+01  -1.6400000e+02  -1.1100000e+02  -1.3200000e+02  -1.1500000e+02  -1.6700000e+02  -1.4700000e+02  -4.7000000e+01  -1.4700000e+02  -5.1000000e+01  -1.7900000e+02   1.0000000e+00  -8.0000000e+01  -1.0100000e+02   4.8000000e+01  -9.2000000e+01   1.0000000e+00  -6.0000000e+01  -6.4000000e+01  -1.7100000e+02   3.0000000e+01  -1.3400000e+02  -5.3000000e+01   4.2000000e+01  -1.0100000e+02  -2.0200000e+02   3.2000000e+01   1.4000000e+01  -1.2500000e+02   5.1000000e+01  -6.4000000e+01   1.2300000e+02   3.4000000e+01  -1.5200000e+02   2.8000000e+01  -2.0300000e+02   7.3000000e+01  -4.9000000e+01  -5.4000000e+01  -9.7000000e+01  -1.5300000e+02  -1.7200000e+02  -9.6000000e+01  -6.5000000e+01  -1.4000000e+02  -6.6000000e+01  -7.7000000e+01  -7.4000000e+01  -6.0000000e+01  -1.8800000e+02  -1.0500000e+02  -8.3000000e+01   5.9000000e+01   6.5000000e+01  -1.8000000e+01  -1.0800000e+02  -4.2000000e+01  -4.2000000e+01   9.7000000e+01  -1.4300000e+02  -9.0000000e+00  -1.3600000e+02  -1.7300000e+02  -1.1400000e+02   6.7000000e+01   9.7000000e+01   9.3000000e+01  -8.9000000e+01  -1.3200000e+02  -1.1400000e+02  -1.0300000e+02   4.0000000e+01  -1.0000000e+02  -5.6000000e+01  -5.4000000e+01  -4.2000000e+01  -4.1000000e+01   1.3000000e+01   1.3000000e+01  -1.7800000e+02  -1.0400000e+02  -1.1800000e+02  -1.2000000e+02  -1.2900000e+02  -2.2000000e+01   3.1000000e+01   7.5000000e+01   7.0000000e+00  -1.6700000e+02  -4.4000000e+01  -1.9400000e+02  -2.3900000e+02  -2.6500000e+02  -2.0300000e+02  -1.2400000e+02  -8.8000000e+01   6.8000000e+01   1.7200000e+02  -3.7000000e+01  -1.5600000e+02   6.4000000e+01
   1.0000000e+00   1.6000000e+01  -1.9700000e+02  -1.5800000e+02   3.8000000e+01  -1.1700000e+02  -1.4600000e+02   3.6000000e+01   3.5000000e+01  -3.4000000e+01  -1.0000000e+02  -5.5000000e+01   1.7000000e+01  -4.6000000e+01  -1.1300000e+02  -8.0000000e+01  -2.9800000e+02   3.2000000e+01  -7.8000000e+01   4.6000000e+01  -7.9000000e+01   4.0000000e+01  -2.1000000e+01   5.9000000e+01  -5.8000000e+01  -8.7000000e+01   0.0000000e+00  -1.4000000e+01  -6.0000000e+01  -6.2000000e+01  -1.3900000e+02  -1.1700000e+02  -1.3900000e+02   9.1000000e+01  -2.2500000e+02  -4.0000000e+00   4.1000000e+01  -1.7500000e+02  -2.0000000e+00  -1.4200000e+02  -3.6000000e+01  -1.8100000e+02  -1.0100000e+02  -6.0000000e+01  -7.2000000e+01  -9.5000000e+01  -1.2900000e+02  -1.1400000e+02  -7.6000000e+01   2.8000000e+01  -1.0000000e+02   3.5000000e+01  -2.1000000e+01  -1.1000000e+01   7.2000000e+01  -8.1000000e+01  -3.9000000e+01   5.1000000e+01  -1.4500000e+02  -7.1000000e+01  -1.5400000e+02  -8.1000000e+01  -1.9400000e+02   4.2000000e+01  -1.8400000e+02  -4.0000000e+00   3.2000000e+01  -1.6400000e+02  -1.0800000e+02  -1.3200000e+02  -1.1300000e+02  -1.6700000e+02  -1.4700000e+02  -4.6000000e+01  -7.3000000e+01  -4.9000000e+01  -1.7900000e+02  -1.0000000e+00  -8.4000000e+01   3.6000000e+01   4.7000000e+01  -1.6000000e+01  -1.0000000e+00   7.9000000e+01  -6.6000000e+01  -1.6900000e+02   2.7000000e+01  -1.3200000e+02  -5.3000000e+01  -2.5000000e+01  -1.4400000e+02  -2.0200000e+02   3.0000000e+01   1.4000000e+01  -1.2300000e+02   5.5000000e+01  -6.4000000e+01  -1.6100000e+02   3.4000000e+01  -1.5200000e+02   2.7000000e+01  -2.0300000e+02   7.2000000e+01  -4.8000000e+01  -5.4000000e+01  -9.9000000e+01  -1.3600000e+02  -1.7300000e+02  -9.7000000e+01  -6.4000000e+01  -1.0400000e+02  -6.7000000e+01   7.1000000e+01  -7.0000000e+00  -1.8000000e+01  -1.8700000e+02  -1.0100000e+02  -8.4000000e+01   5.8000000e+01   6.4000000e+01  -1.6000000e+01  -1.0800000e+02  -9.9000000e+01  -1.1000000e+02   1.1000000e+02  -1.4300000e+02  -5.0000000e+00  -1.3200000e+02  -1.8300000e+02  -1.1100000e+02  -3.0000000e+01   1.0200000e+02   6.7000000e+01  -2.6000000e+01  -3.1000000e+01  -1.1000000e+02  -1.0000000e+02   4.1000000e+01  -9.8000000e+01   8.0000000e+00   6.4000000e+01   8.7000000e+01  -3.8000000e+01   1.3000000e+01   1.4000000e+01  -1.7800000e+02  -1.0400000e+02  -1.1800000e+02  -1.1900000e+02  -1.2800000e+02  -2.0000000e+01   3.1000000e+01  -2.5000000e+01  -2.8000000e+01  -1.6800000e+02  -5.2000000e+01  -1.9500000e+02  -2.3900000e+02  -2.6400000e+02  -2.0600000e+02  -1.2400000e+02  -8.0000000e+01   6.9000000e+01   1.7200000e+02  -3.7000000e+01  -1.5500000e+02   6.6000000e+01
   1.0000000e+00   1.6000000e+01  -1.9600000e+02  -1.4400000e+02   3.8000000e+01  -1.1700000e+02  -1.4500000e+02   5.9000000e+01   7.6000000e+01  -3.4000000e+01  -1.6000000e+02  -5.1000000e+01  -1.0600000e+02  -8.6000000e+01  -1.0000000e+02  -1.0700000e+02  -2.6200000e+02   3.2000000e+01  -1.0500000e+02  -2.0000000e+01  -2.9000000e+01  -6.5000000e+01  -1.9000000e+01  -3.9000000e+01  -6.1000000e+01  -8.8000000e+01   4.0000000e+00   2.8000000e+01  -1.1700000e+02  -6.3000000e+01  -1.4200000e+02  -1.1700000e+02  -1.4300000e+02   9.2000000e+01  -2.2900000e+02  -4.0000000e+00   4.4000000e+01  -1.7500000e+02  -3.4000000e+01  -1.4100000e+02   3.2000000e+01  -1.7500000e+02  -1.0200000e+02  -1.1700000e+02  -6.2000000e+01  -1.3600000e+02  -9.9000000e+01  -9.7000000e+01  -6.9000000e+01   5.2000000e+01  -1.1600000e+02  -7.9000000e+01  -3.8000000e+01  -2.5000000e+01   4.0000000e+01  -8.2000000e+01   7.4000000e+01   8.4000000e+01  -1.4900000e+02  -7.0000000e+01  -1.8100000e+02  -8.3000000e+01  -1.9400000e+02   4.2000000e+01  -1.8400000e+02  -4.0000000e+00   3.2000000e+01  -1.6400000e+02  -9.8000000e+01  -1.3200000e+02  -6.2000000e+01  -1.5800000e+02  -1.4700000e+02  -6.7000000e+01  -1.2400000e+02  -9.7000000e+01  -1.8000000e+02  -3.0000000e+00  -3.5000000e+01  -8.6000000e+01   6.1000000e+01  -6.9000000e+01   2.4000000e+01  -5.1000000e+01  -6.8000000e+01  -1.8700000e+02   2.5000000e+01  -1.1100000e+02  -1.0900000e+02  -2.4000000e+01  -1.4400000e+02  -2.0200000e+02   2.8000000e+01   1.5000000e+01  -1.3700000e+02   5.4000000e+01  -6.2000000e+01  -1.5600000e+02  -5.0000000e+00  -1.5200000e+02   7.6000000e+01  -2.0000000e+02   7.2000000e+01  -8.5000000e+01  -6.9000000e+01  -1.0400000e+02  -6.2000000e+01  -8.9000000e+01  -5.0000000e+01  -7.5000000e+01  -1.3900000e+02  -5.6000000e+01  -6.3000000e+01  -6.5000000e+01  -5.4000000e+01  -1.5900000e+02  -4.4000000e+01  -8.6000000e+01   2.1000000e+01   7.2000000e+01  -2.0000000e+00  -1.0700000e+02  -1.0000000e+02  -1.0900000e+02   1.0700000e+02  -1.4400000e+02  -8.0000000e+00  -1.7300000e+02  -1.8900000e+02  -1.4900000e+02  -2.9000000e+01   1.0200000e+02   7.4000000e+01  -8.1000000e+01  -1.0300000e+02  -9.0000000e+01  -1.3100000e+02  -9.0000000e+00  -1.1900000e+02  -7.0000000e+00   6.8000000e+01   3.0000000e+00   3.0000000e+00   5.4000000e+01   5.0000000e+00  -1.7800000e+02  -1.0400000e+02  -1.1700000e+02  -7.6000000e+01  -9.6000000e+01   3.9000000e+01   3.1000000e+01  -2.7000000e+01  -2.9000000e+01  -1.6800000e+02  -5.9000000e+01  -1.9500000e+02  -2.3900000e+02  -2.4300000e+02  -2.0600000e+02  -1.2400000e+02  -7.1000000e+01   6.9000000e+01   1.7300000e+02  -3.7000000e+01  -1.5400000e+02   6.8000000e+01
   1.0000000e+00   1.6000000e+01  -1.9600000e+02  -1.4600000e+02   3.8000000e+01  -1.1700000e+02  -1.4500000e+02   6.0000000e+01  -1.5000000e+01  -3.1000000e+01  -1.6300000e+02  -5.1000000e+01   3.0000000e+01  -8.7000000e+01  -9.3000000e+01  -1.0600000e+02  -2.6300000e+02   3.0000000e+01  -6.9000000e+01   2.5000000e+01  -3.1000000e+01   6.6000000e+01  -1.8000000e+01   4.5000000e+01  -6.1000000e+01  -8.8000000e+01  -3.0000000e+01   2.5000000e+01  -1.1600000e+02  -6.3000000e+01  -1.4200000e+02  -1.1700000e+02  -1.4200000e+02   9.1000000e+01  -2.3000000e+02  -4.0000000e+00   4.3000000e+01  -1.7500000e+02  -3.8000000e+01  -1.4100000e+02   2.8000000e+01  -1.7600000e+02  -1.0200000e+02  -1.1800000e+02  -6.1000000e+01  -9.3000000e+01  -1.0000000e+02  -9.9000000e+01  -2.6000000e+01  -1.2000000e+01  -1.2000000e+02   5.4000000e+01  -3.6000000e+01  -1.1000000e+01   4.2000000e+01  -8.1000000e+01  -6.7000000e+01   8.3000000e+01  -1.4900000e+02  -7.1000000e+01  -1.8100000e+02  -8.3000000e+01  -1.9400000e+02   4.2000000e+01  -1.8400000e+02  -4.0000000e+00   3.2000000e+01  -1.6400000e+02  -1.0300000e+02  -1.3200000e+02  -6.9000000e+01  -1.5900000e+02  -1.4700000e+02  -6.8000000e+01  -4.7000000e+01  -9.8000000e+01  -1.8000000e+02  -2.0000000e+00  -3.4000000e+01   3.4000000e+01   6.2000000e+01   1.5000000e+01   2.5000000e+01   7.9000000e+01  -6.8000000e+01  -1.8800000e+02   2.8000000e+01  -1.1400000e+02  -1.4200000e+02  -2.4000000e+01  -1.4400000e+02  -2.0200000e+02   2.9000000e+01   1.5000000e+01  -1.3900000e+02   5.4000000e+01  -6.2000000e+01  -1.5700000e+02  -5.0000000e+00  -1.5200000e+02   7.5000000e+01  -2.0000000e+02   7.2000000e+01  -8.5000000e+01  -6.9000000e+01  -1.0300000e+02  -6.1000000e+01  -9.1000000e+01  -4.9000000e+01  -7.6000000e+01  -1.0600000e+02  -5.3000000e+01   7.7000000e+01  -2.0000000e+00  -1.3000000e+01  -1.6200000e+02  -4.8000000e+01  -8.5000000e+01   2.5000000e+01   7.3000000e+01  -4.0000000e+00  -1.0700000e+02  -1.0000000e+02  -1.0900000e+02   1.0800000e+02  -1.4400000e+02  -7.0000000e+00  -1.7500000e+02  -1.9000000e+02  -1.5100000e+02  -2.9000000e+01   1.0200000e+02   7.1000000e+01   2.7000000e+01   9.0000000e+00  -6.2000000e+01  -1.3300000e+02  -1.0000000e+01  -1.2100000e+02  -1.8000000e+01   1.9000000e+01   7.0000000e+01  -3.0000000e+00   5.2000000e+01   4.0000000e+00  -1.7800000e+02  -1.0400000e+02  -1.1700000e+02  -8.1000000e+01  -1.0000000e+02   3.6000000e+01   3.1000000e+01  -2.7000000e+01  -2.9000000e+01  -1.6800000e+02  -5.8000000e+01  -1.9500000e+02  -2.3900000e+02  -2.4400000e+02  -2.0600000e+02  -1.2400000e+02  -7.2000000e+01   6.9000000e+01   1.7300000e+02  -3.6000000e+01  -1.5400000e+02   6.8000000e+01
   1.0000000e+00   1.6000000e+01  -1.9600000e+02  -1.5700000e+02   3.8000000e+01  -1.1700000e+02  -1.4600000e+02   3.6000000e+01   3.4000000e+01  -3.5000000e+01  -9.6000000e+01  -5.7000000e+01  -5.7000000e+01  -4.5000000e+01  -9.5000000e+01  -8.1000000e+01  -2.9800000e+02   3.1000000e+01   6.1000000e+01  -7.9000000e+01  -7.8000000e+01   1.1000000e+01  -2.2000000e+01  -7.3000000e+01  -5.8000000e+01  -8.8000000e+01  -2.0000000e+00  -1.1000000e+01  -5.4000000e+01  -6.1000000e+01  -1.3900000e+02  -1.1700000e+02  -1.3800000e+02   9.2000000e+01  -2.2400000e+02  -4.0000000e+00   4.1000000e+01  -1.7500000e+02   2.0000000e+00  -1.4200000e+02  -3.3000000e+01  -1.8100000e+02  -1.0100000e+02  -5.7000000e+01  -7.6000000e+01  -1.2500000e+02  -1.3200000e+02  -1.1400000e+02   3.0000000e+01  -3.4000000e+01  -9.6000000e+01  -1.9000000e+01  -2.4000000e+01  -3.2000000e+01   7.4000000e+01  -8.1000000e+01  -6.9000000e+01   5.2000000e+01  -1.4400000e+02  -7.0000000e+01  -1.5100000e+02  -8.1000000e+01  -1.9400000e+02   4.2000000e+01  -1.8400000e+02  -4.0000000e+00   3.2000000e+01  -1.6400000e+02  -1.0300000e+02  -1.3200000e+02  -1.1000000e+02  -1.6600000e+02  -1.4700000e+02  -4.6000000e+01  -7.0000000e+01  -4.8000000e+01  -1.7900000e+02  -4.0000000e+00  -5.1000000e+01  -8.8000000e+01   4.7000000e+01  -9.0000000e+00  -2.0000000e+00  -4.7000000e+01  -6.6000000e+01  -1.6700000e+02   2.6000000e+01  -1.2900000e+02  -5.2000000e+01  -2.5000000e+01  -1.4500000e+02  -2.0100000e+02   3.0000000e+01   1.4000000e+01  -1.2200000e+02   5.4000000e+01  -6.4000000e+01  -1.6200000e+02   3.5000000e+01  -1.5200000e+02   2.8000000e+01  -2.0200000e+02   7.2000000e+01  -4.8000000e+01  -5.6000000e+01  -1.0200000e+02  -6.0000000e+01  -1.7100000e+02  -1.0000000e+00  -6.3000000e+01  -1.3800000e+02  -7.0000000e+01  -3.7000000e+01  -5.7000000e+01  -5.7000000e+01  -1.8500000e+02  -9.9000000e+01  -8.4000000e+01   5.9000000e+01   6.5000000e+01  -1.2000000e+01  -1.0800000e+02  -1.0000000e+02  -1.1000000e+02   1.0900000e+02  -1.4300000e+02  -5.0000000e+00  -1.2800000e+02  -1.8200000e+02  -1.0800000e+02  -3.0000000e+01   1.0100000e+02   6.9000000e+01   4.4000000e+01  -2.0000000e+00  -1.4000000e+01  -9.6000000e+01   4.4000000e+01  -9.5000000e+01  -6.1000000e+01  -4.5000000e+01  -5.0000000e+01  -3.3000000e+01   1.4000000e+01   1.6000000e+01  -1.7800000e+02  -1.0400000e+02  -1.1800000e+02  -1.1700000e+02  -1.2600000e+02  -1.8000000e+01   3.1000000e+01  -2.5000000e+01  -2.8000000e+01  -1.6700000e+02  -5.2000000e+01  -1.9400000e+02  -2.3900000e+02  -2.6400000e+02  -2.0700000e+02  -1.2400000e+02  -8.2000000e+01   6.9000000e+01   1.7200000e+02  -3.7000000e+01  -1.5500000e+02   6.6000000e+01
   1.0000000e+00   6.1000000e+01  -1.0900000e+02  -3.5000000e+01   2.9000000e+01  -8.5000000e+01  -1.0700000e+02   2.8000000e+01   4.2000000e+01  -1.2000000e+01  -1.1400000e+02  -6.5000000e+01  -1.3200000e+02  -5.9000000e+01  -1.1100000e+02  -7.5000000e+01  -3.0500000e+02   3.0000000e+00  -8.5000000e+01  -7.6000000e+01  -8.2000000e+01  -9.8000000e+01   1.1000000e+01  -7.1000000e+01  -5.6000000e+01  -9.5000000e+01   3.0000000e+00  -1.0000000e+01  -2.5000000e+01   6.0000000e+00  -1.4500000e+02  -1.1700000e+02   1.1000000e+01  -3.0000000e+01  -2.3800000e+02  -2.9000000e+01   6.0000000e+01  -1.7100000e+02   1.3000000e+01   5.3000000e+01  -3.0000000e+01  -5.8000000e+01   7.9000000e+01  -7.4000000e+01  -7.3000000e+01  -1.3100000e+02  -1.4500000e+02   6.4000000e+01  -8.3000000e+01  -3.0000000e+01  -1.0800000e+02  -1.1600000e+02   1.2000000e+01  -3.6000000e+01   8.5000000e+01  -5.8000000e+01  -5.5000000e+01   4.7000000e+01  -1.2400000e+02  -2.5000000e+01  -1.6600000e+02  -7.0000000e+00   5.4000000e+01   1.0000000e+01  -1.9000000e+02  -1.4000000e+01   7.3000000e+01  -1.6500000e+02  -4.9000000e+01   1.2400000e+02  -4.3000000e+01  -3.9000000e+01  -5.2000000e+01  -5.8000000e+01  -1.4200000e+02  -5.5000000e+01  -1.8600000e+02   5.0000000e+00  -8.1000000e+01  -1.0700000e+02   4.8000000e+01  -7.6000000e+01   9.0000000e+00  -7.1000000e+01  -3.7000000e+01  -1.7700000e+02   2.4000000e+01  -7.2000000e+01  -2.3000000e+01   2.7000000e+01  -1.4800000e+02  -1.8600000e+02   1.0000000e+01   1.0000000e+01  -1.4500000e+02  -4.0000000e+00  -4.0000000e+01  -9.5000000e+01   5.6000000e+01  -2.9000000e+01   2.3000000e+01  -7.7000000e+01   3.7000000e+01  -5.4000000e+01  -5.8000000e+01  -9.2000000e+01  -1.7900000e+02  -1.9200000e+02  -1.2100000e+02  -6.2000000e+01  -1.3400000e+02  -7.3000000e+01  -8.1000000e+01  -5.3000000e+01  -4.7000000e+01  -1.9100000e+02  -9.9000000e+01  -9.1000000e+01   7.7000000e+01   7.0000000e+01  -1.0000000e+00  -1.1400000e+02  -7.3000000e+01  -1.0400000e+02  -7.2000000e+01  -5.5000000e+01   2.0000000e+00  -1.5200000e+02  -1.9300000e+02  -1.3300000e+02  -4.6000000e+01  -1.7000000e+01  -1.2100000e+02  -8.2000000e+01  -1.2500000e+02  -1.1400000e+02  -2.1000000e+01   4.3000000e+01   9.9000000e+01  -6.1000000e+01  -3.4000000e+01  -4.0000000e+01  -2.2000000e+01   2.8000000e+01   4.6000000e+01  -1.7800000e+02  -1.0600000e+02  -1.1000000e+02  -3.3000000e+01  -4.6000000e+01  -2.1000000e+01  -2.2000000e+01   3.0000000e+00   1.1000000e+01  -4.3000000e+01   3.7000000e+01   2.2000000e+01  -2.4100000e+02  -2.7700000e+02  -2.1100000e+02   6.0000000e+01   6.3000000e+01   6.1000000e+01   7.1000000e+01  -4.8000000e+01  -3.1000000e+01   4.2000000e+01
   1.0000000e+00   5.9000000e+01  -1.6900000e+02  -3.7000000e+01   2.9000000e+01  -1.0000000e+02  -1.0400000e+02   7.3000000e+01   0.0000000e+00  -8.0000000e+00  -1.7300000e+02  -6.6000000e+01  -9.8000000e+01  -9.7000000e+01  -8.7000000e+01  -9.3000000e+01  -2.9100000e+02   1.0000000e+01  -9.4000000e+01  -8.1000000e+01  -4.2000000e+01  -7.3000000e+01  -4.0000000e+00  -7.1000000e+01  -5.5000000e+01  -9.5000000e+01  -2.0000000e+01   3.0000000e+01  -1.2300000e+02   6.0000000e+00  -1.4900000e+02  -1.1700000e+02   1.7000000e+01  -3.0000000e+01  -2.4600000e+02  -2.8000000e+01   6.2000000e+01  -1.7100000e+02  -3.8000000e+01   5.6000000e+01   3.2000000e+01  -5.3000000e+01   7.1000000e+01  -1.2600000e+02  -6.2000000e+01  -1.1500000e+02  -1.2900000e+02   5.5000000e+01  -3.9000000e+01  -6.3000000e+01  -1.3300000e+02  -8.2000000e+01  -1.4000000e+01  -2.0000000e+01   7.1000000e+01  -5.7000000e+01  -5.0000000e+01   9.4000000e+01  -1.5200000e+02  -2.4000000e+01  -1.8900000e+02  -8.0000000e+00   5.5000000e+01   1.0000000e+01  -1.9100000e+02  -1.3000000e+01   7.3000000e+01  -1.6500000e+02  -4.5000000e+01   1.2000000e+02  -2.8000000e+01  -3.8000000e+01  -5.1000000e+01  -8.0000000e+01  -1.1000000e+02  -9.8000000e+01  -1.8600000e+02   7.0000000e+00  -4.0000000e+01  -8.9000000e+01   6.2000000e+01  -4.2000000e+01   3.7000000e+01  -4.6000000e+01  -3.9000000e+01  -1.9400000e+02   4.2000000e+01  -7.0000000e+01  -1.3400000e+02   2.7000000e+01  -1.5000000e+02  -1.9100000e+02   9.0000000e+00   1.0000000e+01  -1.6900000e+02  -2.0000000e+00  -4.0000000e+01  -9.3000000e+01   1.0000000e+00  -2.2000000e+01   8.5000000e+01  -7.5000000e+01   3.5000000e+01  -8.3000000e+01  -6.9000000e+01  -9.0000000e+01  -8.3000000e+01  -1.4500000e+02  -3.5000000e+01  -8.1000000e+01  -1.3000000e+02  -6.7000000e+01  -5.6000000e+01  -4.5000000e+01  -4.5000000e+01  -1.6900000e+02  -4.3000000e+01  -8.9000000e+01   3.5000000e+01   8.5000000e+01  -2.0000000e+00  -1.1400000e+02  -7.3000000e+01  -1.0500000e+02  -7.3000000e+01  -5.9000000e+01  -4.0000000e+00  -1.8800000e+02  -2.0300000e+02  -1.7700000e+02  -4.5000000e+01  -1.3000000e+01  -1.2000000e+02  -1.1000000e+02  -1.1700000e+02  -7.9000000e+01  -1.2000000e+01  -2.3000000e+01   1.0500000e+02  -6.8000000e+01  -6.9000000e+01  -4.6000000e+01   0.0000000e+00   6.1000000e+01   1.1000000e+01  -1.7900000e+02  -1.0600000e+02  -1.1300000e+02  -2.1000000e+01  -3.7000000e+01   4.1000000e+01  -2.2000000e+01   3.0000000e+00   1.1000000e+01  -4.5000000e+01   4.0000000e+01   2.4000000e+01  -2.4200000e+02  -2.7100000e+02  -2.1200000e+02   5.5000000e+01   7.6000000e+01   6.4000000e+01   7.0000000e+01  -4.7000000e+01  -2.8000000e+01   4.4000000e+01
   1.0000000e+00   6.2000000e+01   8.6000000e+01  -1.0000000e+00   2.8000000e+01  -1.1700000e+02  -1.0300000e+02   7.9000000e+01  -2.5000000e+01  -4.2000000e+01  -1.6800000e+02  -4.3000000e+01  -1.0300000e+02  -8.6000000e+01  -1.0100000e+02  -1.1000000e+02  -2.3700000e+02   4.5000000e+01  -9.4000000e+01  -1.0200000e+02  -3.6000000e+01  -5.3000000e+01   1.9000000e+01  -8.1000000e+01  -6.8000000e+01  -9.5000000e+01  -2.6000000e+01   2.1000000e+01  -1.4500000e+02   6.0000000e+00  -1.4500000e+02  -1.1700000e+02  -5.4000000e+01  -2.9000000e+01  -2.2700000e+02  -2.8000000e+01   5.4000000e+01  -1.7000000e+02  -2.2000000e+01  -4.1000000e+01   3.0000000e+01   6.8000000e+01   9.2000000e+01  -1.2100000e+02  -5.8000000e+01  -1.4500000e+02  -8.5000000e+01  -8.3000000e+01  -6.1000000e+01  -5.2000000e+01  -1.2500000e+02  -6.9000000e+01  -2.6000000e+01   1.0000000e+00   2.0000000e+01  -5.9000000e+01  -7.1000000e+01   8.4000000e+01   9.3000000e+01  -2.4000000e+01  -1.8300000e+02  -9.0000000e+00   1.4000000e+01   1.3000000e+01  -1.8600000e+02  -1.3000000e+01   7.2000000e+01  -1.6500000e+02  -4.8000000e+01   1.0100000e+02  -1.2000000e+01   4.4000000e+01   1.3000000e+01  -6.4000000e+01  -1.2300000e+02  -1.0200000e+02  -1.7500000e+02  -1.0000000e+00  -2.6000000e+01  -1.0900000e+02   5.8000000e+01  -6.9000000e+01   5.6000000e+01  -6.8000000e+01  -4.2000000e+01  -1.9200000e+02   4.3000000e+01   9.0000000e+01  -1.8700000e+02   2.7000000e+01  -1.4600000e+02  -5.1000000e+01   3.0000000e+00   9.0000000e+00  -1.3000000e+02  -5.0000000e+00   4.0000000e+00  -9.1000000e+01  -1.0000000e+00  -3.9000000e+01   8.7000000e+01   8.3000000e+01   4.5000000e+01  -8.9000000e+01  -6.9000000e+01  -1.0800000e+02  -4.5000000e+01  -5.1000000e+01  -3.1000000e+01  -7.4000000e+01  -1.3600000e+02  -4.4000000e+01  -6.5000000e+01  -6.7000000e+01  -2.9000000e+01  -1.7100000e+02  -6.8000000e+01  -9.2000000e+01  -4.0000000e+00   6.6000000e+01  -4.0000000e+00  -1.1300000e+02  -7.3000000e+01  -1.0400000e+02  -8.5000000e+01  -9.8000000e+01   1.0000000e+01  -1.7400000e+02  -1.8800000e+02  -1.4600000e+02  -4.4000000e+01  -2.1000000e+01  -1.1300000e+02  -6.8000000e+01  -9.4000000e+01  -8.6000000e+01  -3.8000000e+01  -1.8000000e+01  -3.2000000e+01  -6.5000000e+01  -5.7000000e+01  -8.3000000e+01   1.1000000e+01   7.6000000e+01   3.6000000e+01  -1.7700000e+02  -1.0600000e+02  -1.2500000e+02   2.9000000e+01   7.1000000e+01   3.2000000e+01  -2.3000000e+01   3.0000000e+00   1.1000000e+01   3.3000000e+01   3.5000000e+01   3.8000000e+01  -2.3000000e+02  -2.3300000e+02  -2.0500000e+02   5.6000000e+01   6.7000000e+01   5.7000000e+01   7.0000000e+01  -4.9000000e+01  -3.2000000e+01   3.8000000e+01
   1.0000000e+00   6.2000000e+01   8.3000000e+01   1.1000000e+01   2.9000000e+01  -1.1700000e+02  -1.0500000e+02   4.8000000e+01   2.8000000e+01  -2.3000000e+01  -1.0900000e+02  -4.1000000e+01  -1.0200000e+02  -4.4000000e+01  -1.2400000e+02  -9.4000000e+01  -2.7900000e+02   4.1000000e+01  -6.4000000e+01  -6.9000000e+01  -8.2000000e+01  -8.0000000e+01  -6.0000000e+00  -5.9000000e+01  -6.9000000e+01  -9.5000000e+01   2.1000000e+01   2.0000000e+00  -8.1000000e+01   6.0000000e+00  -1.3800000e+02  -1.1700000e+02  -5.7000000e+01  -2.7000000e+01  -2.1300000e+02  -2.8000000e+01   4.9000000e+01  -1.7100000e+02   1.0000000e+00  -4.0000000e+01  -3.0000000e+01   7.2000000e+01   9.5000000e+01  -6.3000000e+01  -6.7000000e+01  -1.4800000e+02  -9.9000000e+01  -1.1900000e+02  -8.7000000e+01  -2.9000000e+01  -1.1800000e+02  -8.1000000e+01  -1.2000000e+01   3.0000000e+00   3.6000000e+01  -5.8000000e+01  -4.6000000e+01   4.2000000e+01   8.8000000e+01  -2.4000000e+01  -1.5500000e+02  -8.0000000e+00   5.0000000e+00   1.6000000e+01  -1.8500000e+02  -1.3000000e+01   7.0000000e+01  -1.6500000e+02  -4.3000000e+01   9.8000000e+01  -1.8000000e+01   5.1000000e+01   1.6000000e+01  -3.9000000e+01  -1.3800000e+02  -6.1000000e+01  -1.7500000e+02   1.3000000e+01  -6.6000000e+01  -8.9000000e+01   4.8000000e+01  -7.6000000e+01   1.6000000e+01  -4.6000000e+01  -3.9000000e+01  -1.7500000e+02   4.4000000e+01   9.4000000e+01  -7.4000000e+01   2.7000000e+01  -1.4500000e+02  -7.1000000e+01   7.0000000e+00   1.0000000e+01  -1.0300000e+02  -4.0000000e+00  -1.0000000e+00  -9.3000000e+01   4.5000000e+01  -3.5000000e+01   2.2000000e+01   8.3000000e+01   4.8000000e+01  -5.4000000e+01  -5.4000000e+01  -1.0700000e+02  -1.0300000e+02  -1.7000000e+02  -8.1000000e+01  -7.8000000e+01  -1.3400000e+02  -4.8000000e+01  -5.9000000e+01  -6.5000000e+01  -3.3000000e+01  -1.9400000e+02  -1.1900000e+02  -9.4000000e+01   5.3000000e+01   5.8000000e+01   2.0000000e+00  -1.1200000e+02  -7.3000000e+01  -1.0300000e+02  -8.1000000e+01  -1.0000000e+02   1.4000000e+01  -1.2800000e+02  -1.7500000e+02  -9.9000000e+01  -4.5000000e+01  -2.2000000e+01  -1.1500000e+02  -9.7000000e+01  -1.2800000e+02  -1.1800000e+02  -3.8000000e+01   5.0000000e+01  -2.5000000e+01  -2.8000000e+01  -7.1000000e+01  -4.8000000e+01  -3.3000000e+01   1.6000000e+01   2.2000000e+01  -1.7800000e+02  -1.0600000e+02  -1.2500000e+02   4.1000000e+01   7.9000000e+01  -1.1000000e+01  -2.2000000e+01   3.0000000e+00   1.1000000e+01   3.4000000e+01   4.8000000e+01   3.6000000e+01  -2.2900000e+02  -2.3500000e+02  -2.0400000e+02   4.8000000e+01   6.9000000e+01   5.6000000e+01   6.7000000e+01  -4.8000000e+01  -3.0000000e+01   3.4000000e+01
   1.0000000e+00   5.8000000e+01  -1.7200000e+02  -4.6000000e+01   2.8000000e+01  -1.1700000e+02  -9.7000000e+01   5.1000000e+01  -4.0000000e+00  -3.7000000e+01  -1.2300000e+02  -4.5000000e+01  -3.9000000e+01  -5.6000000e+01  -1.1600000e+02  -1.0300000e+02  -2.8000000e+02   3.9000000e+01  -8.6000000e+01  -4.0000000e+00  -2.4000000e+01  -4.3000000e+01  -1.6000000e+01   3.0000000e+00  -5.4000000e+01  -1.0000000e+02  -8.0000000e+00   2.2000000e+01  -5.3000000e+01   7.0000000e+00  -1.4600000e+02  -1.1700000e+02   2.8000000e+01  -3.1000000e+01  -2.1800000e+02  -3.1000000e+01   6.1000000e+01  -1.7000000e+02   4.5000000e+01  -3.6000000e+01   4.0000000e+00  -4.7000000e+01   5.5000000e+01  -7.8000000e+01  -6.9000000e+01  -8.7000000e+01  -9.6000000e+01  -1.2300000e+02  -6.8000000e+01  -2.5000000e+01  -9.8000000e+01  -8.3000000e+01  -1.3000000e+01  -7.0000000e+00   6.7000000e+01  -5.8000000e+01  -5.6000000e+01   7.7000000e+01  -1.3900000e+02  -2.2000000e+01  -1.6500000e+02  -1.1000000e+01   4.7000000e+01   1.2000000e+01  -1.9300000e+02  -1.3000000e+01   7.2000000e+01  -1.6400000e+02  -3.3000000e+01  -1.0000000e+01  -3.9000000e+01  -3.8000000e+01  -5.5000000e+01  -4.8000000e+01  -8.7000000e+01  -7.5000000e+01  -1.8400000e+02  -1.1000000e+01  -5.9000000e+01  -1.3000000e+01   5.5000000e+01  -3.0000000e+00   7.0000000e+00  -4.6000000e+01  -3.5000000e+01  -1.7900000e+02   3.4000000e+01  -5.6000000e+01  -8.7000000e+01   2.7000000e+01  -1.5100000e+02  -2.0000000e+02   1.1000000e+01   7.0000000e+00  -1.1000000e+02   3.0000000e+00  -4.7000000e+01  -8.8000000e+01   5.2000000e+01  -7.3000000e+01   5.4000000e+01  -7.2000000e+01   3.4000000e+01  -6.6000000e+01  -6.2000000e+01  -1.1000000e+02  -1.0300000e+02  -1.7800000e+02  -8.5000000e+01  -7.7000000e+01  -8.8000000e+01  -6.5000000e+01   1.0000000e+01   2.5000000e+01   7.0000000e+00  -1.4000000e+02  -1.2000000e+01  -9.4000000e+01   6.5000000e+01   8.5000000e+01   1.4000000e+01  -1.1900000e+02  -7.3000000e+01  -1.0600000e+02  -7.7000000e+01  -9.1000000e+01  -7.0000000e+00  -1.4100000e+02  -1.8100000e+02  -1.1000000e+02  -4.6000000e+01  -8.0000000e+00  -1.1900000e+02  -9.1000000e+01  -1.1200000e+02  -1.2100000e+02  -3.7000000e+01   7.9000000e+01  -8.0000000e+00  -4.0000000e+01  -6.4000000e+01  -5.7000000e+01   8.0000000e+00   3.8000000e+01   3.7000000e+01  -1.7800000e+02  -1.0400000e+02  -1.1700000e+02  -3.3000000e+01  -3.7000000e+01   1.7000000e+01  -2.4000000e+01   2.0000000e+00   9.0000000e+00  -4.2000000e+01   5.6000000e+01   3.0000000e+01  -2.3700000e+02  -2.3000000e+02  -2.1200000e+02   3.4000000e+01   1.0300000e+02   5.9000000e+01   6.8000000e+01  -4.6000000e+01  -2.4000000e+01   4.5000000e+01
   1.0000000e+00   6.1000000e+01  -7.6000000e+01  -7.4000000e+01   3.0000000e+01  -1.1700000e+02  -1.0000000e+02   6.3000000e+01  -3.0000000e+00  -3.2000000e+01  -7.3000000e+01  -4.6000000e+01  -3.4000000e+01  -2.6000000e+01  -1.3400000e+02  -1.0200000e+02  -2.8900000e+02   5.4000000e+01  -5.3000000e+01  -1.1000000e+01  -5.6000000e+01  -7.1000000e+01  -1.3000000e+01   2.2000000e+01  -6.0000000e+01  -1.0000000e+02  -5.2000000e+01   6.1000000e+01  -1.3600000e+02   7.0000000e+00  -1.3400000e+02  -1.1700000e+02  -4.9000000e+01  -2.6000000e+01  -1.9500000e+02  -3.1000000e+01   4.5000000e+01  -1.7100000e+02   7.0000000e+00  -3.9000000e+01   7.6000000e+01  -3.8000000e+01   9.6000000e+01  -3.6000000e+01  -8.8000000e+01  -8.3000000e+01  -1.0700000e+02  -9.2000000e+01  -8.2000000e+01  -4.9000000e+01  -8.6000000e+01  -8.8000000e+01  -2.5000000e+01   3.0000000e+00   7.5000000e+01  -5.7000000e+01  -3.9000000e+01   1.0500000e+02  -1.4800000e+02  -2.3000000e+01  -1.2800000e+02  -9.0000000e+00  -1.3200000e+02   1.9000000e+01  -1.8900000e+02  -1.4000000e+01   6.8000000e+01  -1.6400000e+02  -2.9000000e+01   8.4000000e+01  -5.0000000e+00  -5.3000000e+01  -5.5000000e+01  -3.0000000e+01  -7.6000000e+01  -4.6000000e+01  -1.8000000e+02   9.0000000e+00  -9.4000000e+01  -1.3000000e+01   5.4000000e+01  -4.5000000e+01   2.5000000e+01  -4.7000000e+01  -3.0000000e+01  -1.5800000e+02   1.2000000e+01  -3.4000000e+01  -1.5200000e+02   2.7000000e+01  -1.4800000e+02  -2.0100000e+02   1.4000000e+01   8.0000000e+00  -8.4000000e+01   0.0000000e+00  -2.7000000e+01  -9.2000000e+01   1.4000000e+01  -6.8000000e+01   1.0300000e+02  -4.1000000e+01   5.1000000e+01  -4.8000000e+01  -6.0000000e+01  -1.1900000e+02  -1.4400000e+02  -1.2900000e+02  -6.5000000e+01  -7.4000000e+01  -8.7000000e+01  -6.3000000e+01   0.0000000e+00   8.0000000e+00   1.9000000e+01  -1.6900000e+02  -5.6000000e+01  -9.7000000e+01  -7.0000000e+00   7.9000000e+01   1.7000000e+01  -1.1700000e+02  -7.3000000e+01  -1.0500000e+02  -7.7000000e+01  -1.2400000e+02   1.6000000e+01  -8.7000000e+01  -1.6100000e+02  -7.0000000e+01  -4.7000000e+01  -2.1000000e+01  -1.1900000e+02  -9.0000000e+01  -8.8000000e+01  -1.0000000e+02  -4.3000000e+01   2.3000000e+01  -2.3000000e+01  -5.0000000e+00  -5.6000000e+01  -4.4000000e+01   4.9000000e+01   7.9000000e+01   2.6000000e+01  -1.7800000e+02  -1.0500000e+02  -1.2300000e+02  -1.1000000e+01  -2.0000000e+01   7.9000000e+01  -2.4000000e+01   2.0000000e+00   1.0000000e+01  -3.5000000e+01   7.4000000e+01  -3.6000000e+01  -2.3000000e+02  -2.2200000e+02  -2.0700000e+02   2.4000000e+01   8.6000000e+01   4.5000000e+01   6.4000000e+01  -4.8000000e+01  -2.7000000e+01   3.2000000e+01
   1.0000000e+00   6.2000000e+01   9.6000000e+01  -2.3000000e+01   3.0000000e+01  -1.1700000e+02  -1.0300000e+02   7.3000000e+01  -2.6000000e+01  -3.8000000e+01  -7.9000000e+01  -3.5000000e+01   1.0400000e+02  -2.3000000e+01   0.0000000e+00  -6.8000000e+01  -2.5900000e+02   6.7000000e+01  -3.8000000e+01   9.6000000e+01  -4.2000000e+01  -3.0000000e+00   5.0000000e+00   9.0000000e+00  -6.9000000e+01  -1.0000000e+02  -5.6000000e+01   4.2000000e+01  -1.5100000e+02   7.0000000e+00  -1.2700000e+02  -1.1700000e+02  -3.9000000e+01  -2.7000000e+01  -1.5800000e+02  -3.1000000e+01   4.9000000e+01  -1.7200000e+02   2.2000000e+01  -4.0000000e+01   7.3000000e+01   6.3000000e+01   8.9000000e+01  -3.8000000e+01  -7.4000000e+01   5.9000000e+01  -7.6000000e+01  -5.5000000e+01  -7.0000000e+01   9.0000000e+00  -9.5000000e+01   6.1000000e+01  -2.7000000e+01  -7.0000000e+00   4.2000000e+01  -5.8000000e+01  -5.6000000e+01   1.0000000e+02   9.7000000e+01  -2.4000000e+01  -1.2100000e+02  -7.0000000e+00   3.7000000e+01   1.8000000e+01  -1.7300000e+02  -1.5000000e+01   7.0000000e+01  -1.6400000e+02  -2.3000000e+01   9.5000000e+01   5.0000000e+00   3.1000000e+01   1.0000000e+01  -2.4000000e+01   8.2000000e+01  -6.3000000e+01  -1.7200000e+02   2.0000000e+00  -7.9000000e+01   1.0900000e+02   5.3000000e+01  -1.2000000e+01   4.4000000e+01   3.8000000e+01  -2.8000000e+01  -1.6000000e+02   1.8000000e+01   7.6000000e+01  -1.9200000e+02   2.8000000e+01  -1.4200000e+02  -1.4000000e+01   1.0000000e+00   9.0000000e+00  -5.9000000e+01   0.0000000e+00   1.1000000e+01  -9.5000000e+01   1.1000000e+01  -4.2000000e+01   1.0700000e+02   8.5000000e+01   4.8000000e+01  -6.0000000e+01  -6.7000000e+01  -3.0000000e+01  -9.5000000e+01  -7.2000000e+01  -5.6000000e+01  -7.5000000e+01   4.1000000e+01  -8.0000000e+00   1.6000000e+01   2.1000000e+01   1.0000000e+01  -1.6700000e+02  -5.8000000e+01  -9.9000000e+01  -3.4000000e+01   6.8000000e+01   0.0000000e+00  -1.1600000e+02  -7.4000000e+01  -1.0500000e+02  -8.1000000e+01  -8.3000000e+01   1.2000000e+01  -7.5000000e+01  -1.4300000e+02  -5.2000000e+01  -4.8000000e+01  -1.9000000e+01  -1.1600000e+02  -2.6000000e+01   7.3000000e+01   1.7000000e+01  -3.3000000e+01   1.6000000e+01  -3.1000000e+01  -4.5000000e+01  -4.9000000e+01   8.0000000e+00   5.5000000e+01   9.1000000e+01   4.8000000e+01  -1.7500000e+02  -1.0500000e+02  -1.3100000e+02   2.1000000e+01   5.0000000e+01   6.8000000e+01  -2.3000000e+01   2.0000000e+00   1.0000000e+01   3.7000000e+01   3.3000000e+01   5.1000000e+01  -2.2300000e+02  -1.5800000e+02  -2.0200000e+02   4.9000000e+01   7.2000000e+01   6.7000000e+01   6.6000000e+01  -4.9000000e+01  -2.7000000e+01   3.5000000e+01
   1.0000000e+00   6.1000000e+01   9.6000000e+01  -2.9000000e+01   2.8000000e+01  -1.1700000e+02  -9.6000000e+01   7.6000000e+01   1.0700000e+02  -5.1000000e+01  -1.2000000e+02  -4.4000000e+01  -6.8000000e+01  -8.3000000e+01  -1.0600000e+02  -1.1400000e+02  -2.3300000e+02   7.5000000e+01  -6.7000000e+01   6.0000000e+00  -3.0000000e+00  -5.7000000e+01   9.0000000e+00   1.8000000e+01  -6.3000000e+01  -1.0000000e+02  -3.0000000e+01   3.7000000e+01  -6.0000000e+01   7.0000000e+00  -1.5100000e+02  -1.1600000e+02  -3.9000000e+01  -2.8000000e+01  -2.2700000e+02  -3.0000000e+01   5.1000000e+01  -1.6900000e+02   1.5000000e+01  -4.0000000e+01   6.6000000e+01   5.8000000e+01   9.2000000e+01  -1.0700000e+02  -6.2000000e+01  -1.0400000e+02  -8.5000000e+01  -3.2000000e+01  -5.0000000e+01   2.4000000e+01  -6.3000000e+01  -9.7000000e+01  -3.1000000e+01   7.0000000e+00   1.2000000e+01  -5.8000000e+01   3.9000000e+01   9.8000000e+01   1.0300000e+02  -2.1000000e+01  -1.8100000e+02  -1.2000000e+01   3.7000000e+01   1.7000000e+01  -1.9200000e+02  -1.3000000e+01   7.1000000e+01  -1.6400000e+02  -2.7000000e+01   9.7000000e+01  -3.0000000e+00   2.4000000e+01   2.0000000e+00  -6.2000000e+01  -1.0900000e+02  -8.4000000e+01  -1.7700000e+02  -5.0000000e+00  -3.1000000e+01  -2.3000000e+01   4.3000000e+01  -3.7000000e+01   4.8000000e+01  -5.5000000e+01  -3.8000000e+01  -1.6300000e+02   2.5000000e+01   7.7000000e+01   3.6000000e+01   2.7000000e+01  -1.5300000e+02  -8.0000000e+00   0.0000000e+00   7.0000000e+00  -1.2500000e+02   1.0000000e+00   8.0000000e+00  -8.7000000e+01   1.0000000e+01  -4.4000000e+01   1.0400000e+02   8.2000000e+01   4.9000000e+01  -8.8000000e+01  -7.0000000e+01  -1.1200000e+02  -5.2000000e+01  -6.5000000e+01  -6.5000000e+01  -6.5000000e+01  -9.7000000e+01  -6.1000000e+01  -1.0000000e+00   1.2000000e+01   2.0000000e+01  -1.0100000e+02  -9.0000000e+00  -9.2000000e+01  -2.0000000e+00   6.9000000e+01   0.0000000e+00  -1.2000000e+02  -7.4000000e+01  -1.0700000e+02  -8.6000000e+01  -8.0000000e+01   9.0000000e+00  -1.7200000e+02  -1.9100000e+02  -1.3900000e+02  -4.5000000e+01  -1.6000000e+01  -1.1200000e+02  -5.8000000e+01  -1.1400000e+02  -9.3000000e+01  -3.5000000e+01   2.8000000e+01  -2.5000000e+01  -1.2000000e+01  -1.0000000e+01  -4.3000000e+01   4.8000000e+01   9.0000000e+01   4.7000000e+01  -1.7200000e+02  -1.0500000e+02  -1.2200000e+02   1.5000000e+01   4.7000000e+01   6.2000000e+01  -2.3000000e+01   3.0000000e+00   1.0000000e+01   3.2000000e+01   3.9000000e+01   4.8000000e+01  -2.3300000e+02  -2.3000000e+02  -2.1000000e+02   4.7000000e+01   7.0000000e+01   6.6000000e+01   6.6000000e+01  -4.8000000e+01  -2.6000000e+01   3.7000000e+01
   1.0000000e+00   6.0000000e+01  -7.7000000e+01  -2.9000000e+01   3.0000000e+01  -1.5000000e+01  -1.0100000e+02   3.4000000e+01  -8.0000000e+00  -2.1000000e+01  -9.0000000e+01  -4.1000000e+01   1.0200000e+02  -3.4000000e+01  -3.0000000e+01  -7.6000000e+01  -2.7800000e+02   1.9000000e+01  -6.4000000e+01   1.1100000e+02  -3.9000000e+01  -2.8000000e+01   0.0000000e+00   2.3000000e+01  -6.4000000e+01  -1.0100000e+02  -2.8000000e+01   6.7000000e+01   2.0000000e+00   7.0000000e+00  -1.3000000e+02  -1.1700000e+02   1.1000000e+01  -2.9000000e+01  -1.8200000e+02  -3.1000000e+01   5.6000000e+01  -1.7100000e+02   1.9000000e+01   3.3000000e+01   2.8000000e+01  -7.0000000e+01   7.5000000e+01  -4.9000000e+01  -8.1000000e+01   4.8000000e+01  -8.8000000e+01   9.4000000e+01  -9.1000000e+01   5.2000000e+01  -9.7000000e+01   6.0000000e+01   2.0000000e+00   3.0000000e+00   6.1000000e+01  -5.9000000e+01  -3.6000000e+01   9.2000000e+01  -8.7000000e+01  -2.3000000e+01  -1.3500000e+02  -8.0000000e+00   5.0000000e+01   1.5000000e+01  -1.8600000e+02  -1.5000000e+01   7.2000000e+01  -1.6400000e+02  -4.3000000e+01   1.3600000e+02  -2.4000000e+01  -4.2000000e+01  -5.2000000e+01  -3.3000000e+01   6.7000000e+01  -6.4000000e+01  -1.8000000e+02   5.0000000e+00  -8.7000000e+01   1.1400000e+02   5.9000000e+01  -5.9000000e+01   1.0000000e+00   5.3000000e+01  -2.9000000e+01  -1.6700000e+02   1.0000000e+01  -3.6000000e+01  -9.1000000e+01   2.7000000e+01  -1.4000000e+02  -1.9000000e+02   8.0000000e+00   8.0000000e+00  -7.8000000e+01   1.0000000e+00  -1.6000000e+01  -9.3000000e+01   5.6000000e+01  -4.3000000e+01   6.5000000e+01  -9.3000000e+01   3.9000000e+01  -6.1000000e+01  -6.7000000e+01  -5.4000000e+01  -1.2800000e+02  -1.8800000e+02  -1.1000000e+02  -7.7000000e+01   3.7000000e+01  -4.0000000e+00   3.0000000e+00  -1.1000000e+01   1.2000000e+01  -1.6500000e+02  -4.4000000e+01  -1.0400000e+02   6.3000000e+01   9.3000000e+01   6.4000000e+01  -1.1500000e+02  -7.3000000e+01  -1.0300000e+02  -7.2000000e+01  -5.9000000e+01   2.0000000e+00  -9.3000000e+01  -1.5400000e+02  -7.0000000e+01  -4.8000000e+01  -1.3000000e+01  -1.2200000e+02  -4.7000000e+01   5.9000000e+01  -2.1000000e+01  -4.0000000e+01   5.3000000e+01   7.3000000e+01   1.3000000e+01  -2.4000000e+01   3.7000000e+01   1.0000000e+00   3.9000000e+01   4.2000000e+01  -1.7800000e+02  -1.0500000e+02  -1.1600000e+02  -1.6000000e+01  -2.8000000e+01   5.6000000e+01  -2.4000000e+01   2.0000000e+00   1.0000000e+01  -4.7000000e+01   3.9000000e+01   2.2000000e+01  -2.2800000e+02  -1.8400000e+02  -2.0500000e+02   5.0000000e+01   7.7000000e+01   7.0000000e+01   6.8000000e+01  -4.8000000e+01  -2.6000000e+01   4.1000000e+01
   1.0000000e+00   5.9000000e+01  -8.1000000e+01  -2.9000000e+01   2.8000000e+01  -2.5000000e+01  -9.5000000e+01   3.6000000e+01   1.4100000e+02  -3.7000000e+01  -1.0800000e+02  -6.1000000e+01  -9.2000000e+01  -1.0400000e+02  -9.9000000e+01  -1.1400000e+02  -2.5000000e+02   2.1000000e+01  -9.2000000e+01   1.0000000e+01   4.0000000e+00  -5.9000000e+01  -2.0000000e+00   1.3000000e+01  -6.2000000e+01  -1.0100000e+02  -1.0000000e+01   5.7000000e+01   2.0000000e+00   8.0000000e+00  -1.4700000e+02  -1.1700000e+02   1.2000000e+01  -3.0000000e+01  -2.3900000e+02  -3.0000000e+01   5.9000000e+01  -1.6900000e+02   4.0000000e+01   3.8000000e+01   2.0000000e+01  -6.8000000e+01   7.9000000e+01  -1.1600000e+02  -6.7000000e+01  -1.0700000e+02  -1.0600000e+02   8.7000000e+01  -6.8000000e+01   3.5000000e+01  -5.1000000e+01  -1.0200000e+02  -8.0000000e+00   9.0000000e+00   3.5000000e+01  -5.9000000e+01   1.8000000e+01   8.8000000e+01  -9.0000000e+01  -2.1000000e+01  -1.8200000e+02  -1.3000000e+01   5.1000000e+01   1.4000000e+01  -1.9300000e+02  -1.2000000e+01   7.2000000e+01  -1.6400000e+02  -3.3000000e+01   1.3800000e+02  -2.9000000e+01  -4.0000000e+01  -5.2000000e+01  -8.2000000e+01  -1.1200000e+02  -8.4000000e+01  -1.8900000e+02  -3.0000000e+00  -3.3000000e+01  -3.3000000e+01   3.9000000e+01  -5.2000000e+01   2.0000000e+00  -7.2000000e+01  -3.9000000e+01  -1.5200000e+02   1.7000000e+01  -4.5000000e+01   4.6000000e+01   2.7000000e+01  -1.4600000e+02  -1.8700000e+02   7.0000000e+00   7.0000000e+00  -1.5300000e+02   2.0000000e+00  -1.6000000e+01  -8.6000000e+01   6.0000000e+01  -4.2000000e+01   5.9000000e+01  -9.5000000e+01   4.0000000e+01  -9.8000000e+01  -8.0000000e+01  -1.0900000e+02  -5.1000000e+01  -1.6100000e+02  -1.4200000e+02  -6.2000000e+01  -9.9000000e+01  -5.8000000e+01  -3.6000000e+01  -3.5000000e+01   3.0000000e+00  -8.6000000e+01  -1.0000000e+00  -9.7000000e+01   7.0000000e+01   9.3000000e+01   5.7000000e+01  -1.1700000e+02  -7.3000000e+01  -1.0400000e+02  -7.4000000e+01  -5.6000000e+01  -3.0000000e+00  -1.8600000e+02  -1.9400000e+02  -1.6800000e+02  -4.4000000e+01  -1.0000000e+01  -1.1900000e+02  -7.6000000e+01  -1.2400000e+02  -8.1000000e+01  -2.9000000e+01   6.8000000e+01   7.4000000e+01   2.6000000e+01  -1.3000000e+01  -4.2000000e+01   1.0000000e+01   4.3000000e+01   4.9000000e+01  -1.7800000e+02  -1.0400000e+02  -1.1000000e+02  -2.1000000e+01  -3.4000000e+01   4.5000000e+01  -2.3000000e+01   3.0000000e+00   1.0000000e+01  -4.8000000e+01   4.0000000e+01   1.9000000e+01  -2.3700000e+02  -2.4900000e+02  -2.1200000e+02   4.9000000e+01   7.3000000e+01   7.1000000e+01   6.8000000e+01  -4.7000000e+01  -2.5000000e+01   4.3000000e+01
   1.0000000e+00   6.0000000e+01  -8.7000000e+01  -3.2000000e+01   2.8000000e+01  -6.2000000e+01  -9.6000000e+01   3.3000000e+01   1.4000000e+01  -4.1000000e+01  -1.1200000e+02  -6.0000000e+01   7.8000000e+01  -5.6000000e+01  -8.7000000e+01  -7.3000000e+01  -3.0700000e+02   1.3000000e+01  -9.9000000e+01   1.4000000e+02  -4.1000000e+01  -4.8000000e+01  -1.0000000e+00   1.9000000e+01  -3.9000000e+01  -1.0000000e+02  -1.6000000e+01   2.9000000e+01  -3.0000000e+00   7.0000000e+00  -1.4800000e+02  -1.1700000e+02   1.3000000e+01  -3.0000000e+01  -2.3000000e+02  -3.0000000e+01   5.9000000e+01  -1.6900000e+02   5.3000000e+01   5.1000000e+01   7.0000000e+00  -6.1000000e+01   8.5000000e+01  -7.1000000e+01  -7.7000000e+01   2.4000000e+01  -1.2700000e+02   6.1000000e+01  -7.8000000e+01   1.3000000e+02  -9.9000000e+01   1.4000000e+01  -5.0000000e+00  -5.0000000e+00   1.0200000e+02  -5.8000000e+01  -5.3000000e+01   7.1000000e+01  -9.3000000e+01  -2.1000000e+01  -1.6300000e+02  -1.2000000e+01   5.3000000e+01   1.4000000e+01  -1.9700000e+02  -1.3000000e+01   7.2000000e+01  -1.6400000e+02  -2.5000000e+01   1.3900000e+02  -3.1000000e+01  -3.8000000e+01  -5.3000000e+01  -5.4000000e+01   1.8000000e+01  -6.1000000e+01  -1.9100000e+02  -1.1000000e+01  -8.0000000e+01   1.1400000e+02   5.0000000e+01  -4.2000000e+01   3.0000000e+00   3.8000000e+01  -3.6000000e+01  -1.7700000e+02   2.0000000e+01  -6.0000000e+01  -5.4000000e+01   2.7000000e+01  -1.5400000e+02  -1.8000000e+02   9.0000000e+00   7.0000000e+00  -1.2700000e+02   2.0000000e+00  -2.5000000e+01  -8.7000000e+01   6.3000000e+01  -3.6000000e+01   4.7000000e+01  -8.7000000e+01   4.4000000e+01  -5.9000000e+01  -6.3000000e+01  -7.7000000e+01  -1.5200000e+02  -1.9400000e+02  -1.1700000e+02  -7.1000000e+01   4.0000000e+01   3.4000000e+01   1.0000000e+01   1.2000000e+01   1.5000000e+01  -1.4500000e+02  -1.0000000e+00  -9.1000000e+01   7.8000000e+01   8.5000000e+01   3.5000000e+01  -1.2000000e+02  -7.4000000e+01  -1.0700000e+02  -7.2000000e+01  -4.6000000e+01  -1.0000000e+00  -1.4000000e+02  -1.8900000e+02  -1.1800000e+02  -4.5000000e+01  -1.1000000e+01  -1.2000000e+02  -7.9000000e+01  -1.8000000e+01  -1.1300000e+02  -1.6000000e+01   7.5000000e+01   8.1000000e+01  -1.6000000e+01  -1.0000000e+00   5.3000000e+01   2.2000000e+01   4.5000000e+01   5.7000000e+01  -1.7800000e+02  -1.0300000e+02  -1.0600000e+02  -3.0000000e+01  -4.2000000e+01   1.4000000e+01  -2.3000000e+01   3.0000000e+00   1.0000000e+01  -4.6000000e+01   4.3000000e+01   1.5000000e+01  -2.4500000e+02  -2.6000000e+02  -2.1700000e+02   5.2000000e+01   6.1000000e+01   6.9000000e+01   6.9000000e+01  -4.7000000e+01  -2.6000000e+01   4.2000000e+01
   1.0000000e+00   6.0000000e+01  -7.7000000e+01  -3.0000000e+01   3.0000000e+01  -4.3000000e+01  -1.0200000e+02   2.8000000e+01   3.5000000e+01  -3.0000000e+01  -4.7000000e+01  -8.0000000e+01  -3.1000000e+01  -2.6000000e+01  -1.1100000e+02  -9.5000000e+01  -2.6900000e+02   1.2000000e+01   4.2000000e+01  -4.8000000e+01  -5.9000000e+01  -3.9000000e+01   1.0000000e+00   5.0000000e+00  -5.9000000e+01  -1.0000000e+02  -3.0000000e+01   4.8000000e+01   1.5000000e+01   7.0000000e+00  -1.3200000e+02  -1.1700000e+02   1.3000000e+01  -2.8000000e+01  -2.1300000e+02  -3.1000000e+01   5.6000000e+01  -1.7100000e+02   4.7000000e+01   4.4000000e+01   1.3000000e+01  -6.4000000e+01   8.2000000e+01  -2.4000000e+01  -9.8000000e+01  -7.5000000e+01  -1.5400000e+02   7.6000000e+01  -3.6000000e+01  -4.2000000e+01  -5.0000000e+01  -7.2000000e+01   1.0000000e+00  -1.6000000e+01   8.6000000e+01  -5.8000000e+01  -2.9000000e+01   7.8000000e+01  -7.5000000e+01  -2.3000000e+01  -1.0600000e+02  -7.0000000e+00   5.3000000e+01   1.5000000e+01  -1.9100000e+02  -1.5000000e+01   7.2000000e+01  -1.6400000e+02  -2.9000000e+01   1.3800000e+02  -3.1000000e+01  -3.9000000e+01  -5.2000000e+01  -4.5000000e+01  -5.3000000e+01  -2.8000000e+01  -1.8500000e+02  -6.0000000e+00  -2.3000000e+01  -2.7000000e+01   4.6000000e+01  -1.0000000e+01   1.0000000e+00  -5.4000000e+01  -2.8000000e+01  -1.3400000e+02   7.0000000e+00  -4.6000000e+01  -4.6000000e+01   2.8000000e+01  -1.4600000e+02  -1.8400000e+02   9.0000000e+00   9.0000000e+00  -1.1000000e+02   2.0000000e+00  -2.2000000e+01  -9.4000000e+01   6.4000000e+01  -3.9000000e+01   5.1000000e+01  -9.1000000e+01   4.3000000e+01  -4.3000000e+01  -7.2000000e+01  -1.1900000e+02   3.1000000e+01  -6.8000000e+01  -1.3000000e+01  -5.3000000e+01  -9.5000000e+01  -7.2000000e+01   6.0000000e+00   2.4000000e+01   1.2000000e+01  -1.4500000e+02  -9.3000000e+01  -9.9000000e+01   7.3000000e+01   8.7000000e+01   5.4000000e+01  -1.1600000e+02  -7.4000000e+01  -1.0500000e+02  -7.0000000e+01  -5.0000000e+01   2.0000000e+00  -7.7000000e+01  -1.6600000e+02  -7.7000000e+01  -4.8000000e+01  -1.3000000e+01  -1.2200000e+02  -3.0000000e+01  -5.0000000e+01  -2.8000000e+01  -2.4000000e+01   7.0000000e+01   7.8000000e+01  -3.8000000e+01  -3.1000000e+01  -6.1000000e+01   1.6000000e+01   4.5000000e+01   5.7000000e+01  -1.7700000e+02  -1.0500000e+02  -1.1400000e+02  -2.4000000e+01  -3.5000000e+01   3.3000000e+01  -2.3000000e+01   2.0000000e+00   1.0000000e+01  -4.7000000e+01   4.1000000e+01   1.8000000e+01  -2.3300000e+02  -2.7500000e+02  -2.0900000e+02   5.0000000e+01   6.7000000e+01   7.0000000e+01   6.7000000e+01  -4.7000000e+01  -2.5000000e+01   4.0000000e+01
   1.0000000e+00   6.1000000e+01   9.7000000e+01  -3.4000000e+01   2.8000000e+01  -1.1700000e+02  -9.6000000e+01   7.7000000e+01  -1.2000000e+01  -3.6000000e+01  -1.0400000e+02  -4.9000000e+01   8.9000000e+01  -4.5000000e+01  -7.4000000e+01  -7.3000000e+01  -2.9100000e+02   8.0000000e+01  -6.6000000e+01   1.3300000e+02  -4.4000000e+01  -6.0000000e+00   8.0000000e+00  -1.5000000e+01  -4.6000000e+01  -1.0000000e+02  -3.3000000e+01   2.7000000e+01  -1.3600000e+02   7.0000000e+00  -1.5000000e+02  -1.1400000e+02  -3.8000000e+01  -2.8000000e+01  -2.2000000e+02  -3.0000000e+01   5.1000000e+01  -1.6900000e+02   0.0000000e+00  -4.2000000e+01   4.1000000e+01   5.1000000e+01   9.5000000e+01  -6.1000000e+01  -7.3000000e+01   3.1000000e+01  -1.1100000e+02  -4.1000000e+01  -6.0000000e+01   1.0900000e+02  -9.9000000e+01   3.8000000e+01  -2.6000000e+01  -5.0000000e+00   9.0000000e+01  -5.7000000e+01  -6.8000000e+01   9.2000000e+01   1.1100000e+02  -2.1000000e+01  -1.5700000e+02  -1.2000000e+01   3.7000000e+01   1.7000000e+01  -1.9500000e+02  -1.3000000e+01   7.1000000e+01  -1.6400000e+02  -4.2000000e+01   9.7000000e+01  -2.6000000e+01   1.3000000e+01  -9.0000000e+00  -4.3000000e+01   3.6000000e+01  -5.8000000e+01  -1.7700000e+02  -5.0000000e+00  -7.7000000e+01   1.1700000e+02   4.9000000e+01   1.3000000e+01   4.9000000e+01   5.3000000e+01  -3.7000000e+01  -1.7500000e+02   3.9000000e+01   7.7000000e+01  -1.6200000e+02   2.7000000e+01  -1.5900000e+02   2.0000000e+00   2.0000000e+00   7.0000000e+00  -1.1000000e+02   0.0000000e+00   1.0000000e+00  -8.7000000e+01   1.2000000e+01  -4.5000000e+01   9.2000000e+01   7.8000000e+01   5.1000000e+01  -5.4000000e+01  -5.8000000e+01  -7.1000000e+01  -1.1600000e+02  -1.1800000e+02  -7.0000000e+01  -7.3000000e+01   3.6000000e+01   1.4000000e+01   1.5000000e+01   2.2000000e+01   0.0000000e+00  -1.5500000e+02  -1.8000000e+01  -8.8000000e+01   5.0000000e+00   7.4000000e+01   5.0000000e+00  -1.2300000e+02  -7.4000000e+01  -1.1000000e+02  -8.5000000e+01  -7.5000000e+01   9.0000000e+00  -1.2600000e+02  -1.8600000e+02  -1.0200000e+02  -4.5000000e+01  -1.6000000e+01  -1.1300000e+02  -6.2000000e+01   1.5000000e+01  -9.1000000e+01  -3.2000000e+01   4.9000000e+01  -2.1000000e+01  -5.4000000e+01  -1.4000000e+01   5.8000000e+01   1.9000000e+01   7.6000000e+01   3.2000000e+01  -1.5000000e+02  -1.0400000e+02  -1.2000000e+02  -1.0000000e+00   4.2000000e+01   4.1000000e+01  -2.4000000e+01   3.0000000e+00   9.0000000e+00   2.5000000e+01   4.9000000e+01   4.4000000e+01  -2.3800000e+02  -2.4600000e+02  -2.1400000e+02   4.4000000e+01   6.8000000e+01   6.3000000e+01   6.7000000e+01  -4.8000000e+01  -2.7000000e+01   3.7000000e+01
   1.0000000e+00   6.2000000e+01   9.8000000e+01  -3.3000000e+01   3.0000000e+01  -1.1700000e+02  -1.0300000e+02   7.5000000e+01   4.0000000e+01  -2.8000000e+01  -3.5000000e+01  -7.4000000e+01  -3.3000000e+01  -2.1000000e+01  -9.1000000e+01  -9.6000000e+01  -2.5000000e+02   7.8000000e+01   4.8000000e+01  -6.5000000e+01  -5.5000000e+01  -2.6000000e+01   3.0000000e+00  -3.5000000e+01  -6.4000000e+01  -1.0000000e+02  -4.5000000e+01   3.9000000e+01  -1.2400000e+02   7.0000000e+00  -1.3300000e+02  -1.1500000e+02  -3.6000000e+01  -2.6000000e+01  -2.1200000e+02  -3.1000000e+01   4.8000000e+01  -1.7100000e+02   1.0000000e+01  -4.1000000e+01   6.2000000e+01   5.4000000e+01   9.4000000e+01  -1.5000000e+01  -8.1000000e+01  -6.8000000e+01  -1.2800000e+02  -4.7000000e+01  -2.4000000e+01  -3.8000000e+01  -3.8000000e+01  -6.9000000e+01  -2.5000000e+01  -2.4000000e+01   6.4000000e+01  -5.7000000e+01  -8.3000000e+01   9.9000000e+01   1.0800000e+02  -2.4000000e+01  -9.2000000e+01  -7.0000000e+00   3.9000000e+01   1.8000000e+01  -1.9000000e+02  -1.5000000e+01   7.0000000e+01  -1.6400000e+02  -3.0000000e+01   9.6000000e+01  -1.0000000e+01   1.7000000e+01  -4.0000000e+00  -4.4000000e+01  -4.2000000e+01  -2.2000000e+01  -1.7300000e+02  -1.0000000e+00   2.0000000e+01  -3.9000000e+01   3.7000000e+01   2.2000000e+01   4.5000000e+01  -7.1000000e+01  -2.7000000e+01  -1.2000000e+02   2.8000000e+01   7.6000000e+01  -1.2800000e+02   2.8000000e+01  -1.5300000e+02   1.0000000e+00   4.0000000e+00   9.0000000e+00  -1.1000000e+02   0.0000000e+00   3.0000000e+00  -9.5000000e+01   1.3000000e+01  -4.4000000e+01   1.0100000e+02   8.1000000e+01   5.1000000e+01  -4.1000000e+01  -7.6000000e+01  -1.1400000e+02   7.5000000e+01  -3.1000000e+01  -2.5000000e+01  -5.0000000e+01  -9.6000000e+01  -7.1000000e+01  -1.1000000e+01   1.4000000e+01  -1.7000000e+01  -1.2700000e+02  -1.1500000e+02  -9.3000000e+01  -1.2000000e+01   7.3000000e+01   7.0000000e+00  -1.1700000e+02  -7.4000000e+01  -1.0800000e+02  -8.0000000e+01  -7.5000000e+01   1.2000000e+01  -6.7000000e+01  -1.6700000e+02  -7.1000000e+01  -4.8000000e+01  -1.9000000e+01  -1.1700000e+02  -3.9000000e+01  -5.0000000e+01  -1.1000000e+01  -3.5000000e+01   4.0000000e+01  -2.6000000e+01  -4.8000000e+01  -4.0000000e+01  -6.9000000e+01   4.1000000e+01   8.5000000e+01   3.9000000e+01  -1.6900000e+02  -1.0500000e+02  -1.2700000e+02   9.0000000e+00   4.3000000e+01   6.0000000e+01  -2.3000000e+01   2.0000000e+00   1.0000000e+01   2.9000000e+01   4.5000000e+01   4.7000000e+01  -2.2900000e+02  -2.7500000e+02  -2.0800000e+02   4.4000000e+01   6.9000000e+01   6.5000000e+01   6.5000000e+01  -4.9000000e+01  -2.7000000e+01   3.5000000e+01
   1.0000000e+00   6.2000000e+01   9.7000000e+01  -2.4000000e+01   8.0000000e+01  -1.1700000e+02   5.6000000e+01   7.4000000e+01  -9.0000000e+00  -3.5000000e+01  -7.0000000e+01  -3.9000000e+01  -2.7000000e+01  -2.0000000e+01  -1.1300000e+02  -1.1300000e+02  -2.7300000e+02   7.0000000e+01  -4.6000000e+01  -6.0000000e+01  -5.6000000e+01  -3.7000000e+01   7.0000000e+00   4.0000000e+00  -6.9000000e+01  -8.7000000e+01  -5.2000000e+01   4.3000000e+01  -1.5100000e+02   1.2400000e+02  -9.3000000e+01  -1.1700000e+02  -3.8000000e+01  -1.9000000e+01  -1.6200000e+02  -2.8000000e+01   4.9000000e+01  -1.7400000e+02   2.1000000e+01  -4.0000000e+01   7.4000000e+01   6.3000000e+01   9.0000000e+01  -3.1000000e+01  -9.2000000e+01  -7.0000000e+01  -9.0000000e+01  -5.3000000e+01  -7.7000000e+01  -5.9000000e+01  -9.0000000e+01  -6.5000000e+01  -2.5000000e+01  -9.0000000e+00   4.8000000e+01   1.5000000e+02  -5.5000000e+01   1.0200000e+02   9.9000000e+01   1.0900000e+02  -1.1400000e+02   4.6000000e+01   3.7000000e+01   1.7000000e+01  -1.6700000e+02   5.0000000e+00   7.1000000e+01  -1.6400000e+02  -2.2000000e+01   9.6000000e+01   5.0000000e+00   2.9000000e+01   9.0000000e+00  -2.4000000e+01  -4.4000000e+01  -5.1000000e+01  -1.7200000e+02   2.0000000e+00  -8.4000000e+01  -2.9000000e+01   5.2000000e+01  -1.0000000e+00   4.5000000e+01  -5.1000000e+01   7.5000000e+01  -1.5600000e+02   2.0000000e+01   7.7000000e+01  -1.8400000e+02   1.2200000e+02  -4.6000000e+01  -1.2000000e+01   3.0000000e+00   1.6000000e+01  -6.7000000e+01  -2.0000000e+00   9.0000000e+00  -1.5600000e+02   1.2000000e+01  -4.2000000e+01   1.0800000e+02   8.4000000e+01   4.8000000e+01  -5.1000000e+01  -6.3000000e+01  -1.1600000e+02  -9.4000000e+01  -8.1000000e+01  -5.9000000e+01  -7.7000000e+01  -9.1000000e+01  -5.6000000e+01   1.2000000e+01   2.6000000e+01   9.0000000e+00  -1.7300000e+02  -7.4000000e+01  -8.1000000e+01  -3.1000000e+01   7.0000000e+01   1.0000000e+00  -8.8000000e+01   1.4000000e+02   9.1000000e+01  -5.8000000e+01  -8.2000000e+01   1.4000000e+01  -7.4000000e+01  -1.1800000e+02  -5.5000000e+01  -1.6000000e+01  -1.1000000e+01  -1.1200000e+02  -8.5000000e+01  -6.0000000e+01  -9.0000000e+01  -3.3000000e+01   2.0000000e+01  -3.0000000e+01  -5.0000000e+01  -5.7000000e+01  -6.9000000e+01   5.5000000e+01   9.2000000e+01   4.8000000e+01  -1.7500000e+02  -1.0600000e+02  -1.3100000e+02   2.1000000e+01   5.0000000e+01   6.9000000e+01  -4.9000000e+01   1.3000000e+01  -1.2000000e+01   3.6000000e+01   3.3000000e+01   5.1000000e+01  -2.2300000e+02  -1.8300000e+02  -2.0400000e+02   5.0000000e+01   7.1000000e+01   6.7000000e+01   6.7000000e+01  -4.9000000e+01  -2.9000000e+01   3.5000000e+01
   1.0000000e+00   6.3000000e+01   8.4000000e+01   1.5000000e+01   1.3800000e+02  -1.1700000e+02  -4.8000000e+01   3.5000000e+01  -4.4000000e+01  -2.6000000e+01  -1.0900000e+02  -3.4000000e+01  -3.8000000e+01  -4.3000000e+01  -9.5000000e+01  -1.2100000e+02  -2.4000000e+02   4.0000000e+00  -9.0000000e+01  -4.6000000e+01  -2.0000000e+01  -2.5000000e+01  -8.0000000e+00  -4.5000000e+01  -5.5000000e+01  -1.0000000e+02   1.8000000e+01   1.0000000e+00  -4.7000000e+01   7.0000000e+00  -1.3600000e+02  -9.3000000e+01  -5.4000000e+01   1.3000000e+01  -1.8200000e+02  -1.3000000e+01   4.3000000e+01  -1.7500000e+02   6.7000000e+01  -3.9000000e+01   1.2000000e+01   7.6000000e+01   9.4000000e+01  -6.4000000e+01  -7.9000000e+01  -6.7000000e+01  -7.1000000e+01  -1.4400000e+02  -3.7000000e+01  -1.5000000e+01  -9.2000000e+01  -7.0000000e+01  -1.0000000e+01  -1.3000000e+01   4.0000000e+01  -5.1000000e+01  -3.8000000e+01   3.7000000e+01   8.1000000e+01   8.0000000e+00  -1.4900000e+02   1.7500000e+02   1.2000000e+01   2.1000000e+01  -1.8600000e+02  -5.1000000e+01   6.8000000e+01  -1.6400000e+02  -1.0000000e+00   9.3000000e+01   1.0000000e+01   5.5000000e+01   2.5000000e+01  -3.5000000e+01  -3.7000000e+01  -7.7000000e+01  -1.7900000e+02  -2.4000000e+01  -6.9000000e+01  -5.0000000e+01   5.6000000e+01   2.0000000e+01   1.0000000e+01  -7.1000000e+01   1.7100000e+02  -1.7300000e+02   3.4000000e+01   8.9000000e+01  -4.2000000e+01   5.1000000e+01  -1.3800000e+02  -7.2000000e+01   1.0000000e+01   9.7000000e+01  -7.6000000e+01   0.0000000e+00   4.0000000e+00  -1.8100000e+02   6.4000000e+01  -3.0000000e+01   3.6000000e+01   8.7000000e+01   5.3000000e+01  -7.0000000e+01  -6.8000000e+01  -1.1200000e+02  -8.8000000e+01  -1.6600000e+02  -7.1000000e+01  -7.5000000e+01  -9.5000000e+01  -6.7000000e+01  -1.0000000e+01   1.2000000e+01  -1.8000000e+01  -1.4200000e+02  -2.5000000e+01  -9.7000000e+01   6.7000000e+01   6.0000000e+01   7.0000000e+00  -1.1700000e+02  -5.0000000e+01  -8.1000000e+01   3.0000000e+01  -9.7000000e+01   2.1000000e+01  -1.0800000e+02  -1.5900000e+02  -7.7000000e+01  -4.3000000e+01  -1.1000000e+01  -1.2900000e+02  -7.0000000e+01  -5.3000000e+01  -8.6000000e+01  -1.6000000e+01   8.2000000e+01  -1.9000000e+01  -4.0000000e+01  -5.7000000e+01  -7.1000000e+01   4.0000000e+01   5.0000000e+01   6.2000000e+01  -1.7800000e+02   1.3500000e+02  -1.2300000e+02   3.8000000e+01   7.6000000e+01  -6.0000000e+00  -2.1000000e+01  -3.8000000e+01   3.0000000e+01   4.1000000e+01   4.9000000e+01   4.2000000e+01  -2.2900000e+02  -1.7100000e+02  -2.0600000e+02   4.2000000e+01   7.4000000e+01   6.3000000e+01   6.4000000e+01  -5.0000000e+01  -2.8000000e+01   2.9000000e+01
   1.0000000e+00   6.0000000e+01  -8.4000000e+01  -3.1000000e+01   7.4000000e+01  -5.8000000e+01   6.5000000e+01   3.4000000e+01   1.5000000e+01  -4.2000000e+01  -1.2900000e+02  -5.9000000e+01  -7.8000000e+01  -6.7000000e+01  -1.1100000e+02  -9.1000000e+01  -3.0100000e+02   1.4000000e+01  -9.8000000e+01   1.2000000e+01  -2.9000000e+01  -6.9000000e+01   1.0000000e+00   2.4000000e+01  -4.5000000e+01  -8.4000000e+01  -1.7000000e+01   3.4000000e+01   0.0000000e+00   1.2500000e+02  -1.4300000e+02  -1.1700000e+02   1.2000000e+01  -2.1000000e+01  -2.3500000e+02  -3.0000000e+01   6.1000000e+01  -1.7400000e+02   5.3000000e+01   5.0000000e+01   9.0000000e+00  -6.2000000e+01   8.5000000e+01  -8.7000000e+01  -7.1000000e+01  -1.0300000e+02  -1.2200000e+02   6.6000000e+01  -7.2000000e+01   5.0000000e+00  -1.0200000e+02  -1.0900000e+02  -4.0000000e+00   1.0000000e+00   8.7000000e+01   1.4700000e+02  -5.5000000e+01   7.5000000e+01  -9.1000000e+01   1.1400000e+02  -1.7300000e+02   3.8000000e+01   5.3000000e+01   1.2000000e+01  -1.9500000e+02   1.0000000e+01   7.3000000e+01  -1.6400000e+02  -2.5000000e+01   1.3900000e+02  -3.0000000e+01  -3.8000000e+01  -5.2000000e+01  -6.0000000e+01  -1.2000000e+02  -7.3000000e+01  -1.9100000e+02  -9.0000000e+00  -6.4000000e+01  -2.3000000e+01   5.3000000e+01  -5.0000000e+01   3.0000000e+00  -5.3000000e+01   5.1000000e+01  -1.8200000e+02   1.9000000e+01  -5.7000000e+01  -5.9000000e+01   1.2000000e+02  -7.2000000e+01  -1.8100000e+02   8.0000000e+00   1.8000000e+01  -1.3500000e+02   0.0000000e+00  -2.4000000e+01  -5.0000000e+01   6.5000000e+01  -3.7000000e+01   4.9000000e+01  -8.8000000e+01   4.4000000e+01  -6.6000000e+01  -6.4000000e+01  -1.0000000e+02  -1.2800000e+02  -1.9200000e+02  -1.2300000e+02  -7.6000000e+01  -9.2000000e+01  -6.7000000e+01   2.0000000e+00   7.0000000e+00   2.0000000e+01  -1.3600000e+02   0.0000000e+00  -3.9000000e+01   7.7000000e+01   8.7000000e+01   4.0000000e+01  -1.1700000e+02   1.4100000e+02   9.6000000e+01  -5.4000000e+01  -4.8000000e+01  -3.0000000e+00  -1.5700000e+02  -1.7900000e+02  -1.3200000e+02  -1.5000000e+01  -4.0000000e+00  -1.1200000e+02  -8.5000000e+01  -1.3400000e+02  -1.1500000e+02  -1.7000000e+01   7.6000000e+01   8.1000000e+01  -3.0000000e+00  -5.1000000e+01  -3.6000000e+01   2.2000000e+01   4.6000000e+01   5.8000000e+01  -1.7800000e+02  -1.0400000e+02  -1.0600000e+02  -2.8000000e+01  -4.1000000e+01   2.0000000e+01  -4.9000000e+01   1.6000000e+01  -1.1000000e+01  -4.6000000e+01   4.2000000e+01   1.6000000e+01  -2.4400000e+02  -2.5900000e+02  -2.1600000e+02   5.3000000e+01   6.2000000e+01   6.9000000e+01   7.0000000e+01  -4.8000000e+01  -2.7000000e+01   4.4000000e+01
   1.0000000e+00   5.9000000e+01  -1.7700000e+02  -3.8000000e+01   1.3600000e+02  -1.0700000e+02  -6.0000000e+01   6.7000000e+01  -1.0000000e+01  -2.2000000e+01  -7.3000000e+01  -6.4000000e+01  -7.9000000e+01  -3.4000000e+01  -1.3300000e+02  -8.7000000e+01  -3.0400000e+02   2.1000000e+01  -9.2000000e+01   9.0000000e+00  -5.7000000e+01  -8.9000000e+01  -4.0000000e+00   1.2000000e+01   1.1000000e+01  -9.9000000e+01  -3.6000000e+01   4.6000000e+01  -1.4800000e+02   8.0000000e+00  -1.4400000e+02  -1.1400000e+02   2.5000000e+01   1.5000000e+01  -2.2000000e+02  -1.4000000e+01   6.2000000e+01  -1.7400000e+02   4.0000000e+01   6.3000000e+01   8.6000000e+01  -5.0000000e+01   7.3000000e+01  -4.1000000e+01  -9.3000000e+01  -1.2400000e+02  -1.4200000e+02   3.5000000e+01  -4.3000000e+01   2.8000000e+01  -7.5000000e+01  -9.5000000e+01  -2.8000000e+01   1.1000000e+01   1.1300000e+02  -5.2000000e+01  -4.8000000e+01   1.0000000e+02  -1.6400000e+02   6.0000000e+00  -1.3600000e+02   1.7900000e+02   5.7000000e+01   1.3000000e+01  -1.9500000e+02  -5.2000000e+01   7.3000000e+01  -1.6400000e+02  -1.0000000e+00   1.2600000e+02   1.1000000e+01  -3.7000000e+01  -4.9000000e+01  -4.3000000e+01  -1.0700000e+02  -3.9000000e+01  -1.8600000e+02   1.0000000e+00  -1.1900000e+02  -4.6000000e+01   4.7000000e+01  -5.1000000e+01   3.8000000e+01  -7.4000000e+01   1.6500000e+02  -1.5800000e+02   1.1000000e+01  -7.4000000e+01  -7.6000000e+01   4.5000000e+01  -1.5500000e+02  -1.9100000e+02   9.0000000e+00   1.0000000e+02  -1.1200000e+02   4.0000000e+00  -3.8000000e+01  -1.8500000e+02   1.0000000e+01  -1.7000000e+01   1.1100000e+02  -7.3000000e+01   3.9000000e+01  -4.5000000e+01  -6.2000000e+01  -1.1800000e+02  -1.4100000e+02  -8.7000000e+01  -2.3000000e+01  -6.0000000e+01  -1.0100000e+02  -7.1000000e+01  -4.7000000e+01  -2.6000000e+01  -2.0000000e+00  -1.6100000e+02  -3.1000000e+01  -9.0000000e+01  -3.0000000e+01   6.0000000e+01  -2.5000000e+01  -1.2100000e+02  -4.5000000e+01  -8.5000000e+01   2.6000000e+01  -4.8000000e+01  -6.0000000e+00  -1.0200000e+02  -1.8100000e+02  -9.0000000e+01  -3.9000000e+01   0.0000000e+00  -1.2800000e+02  -8.4000000e+01  -7.7000000e+01  -1.0300000e+02   6.0000000e+00  -1.1000000e+01   1.0300000e+02   2.4000000e+01  -2.7000000e+01  -4.4000000e+01   7.1000000e+01   9.6000000e+01   5.4000000e+01  -1.7800000e+02   1.4300000e+02  -1.1500000e+02  -3.0000000e+00  -2.9000000e+01   7.8000000e+01  -2.0000000e+01  -3.8000000e+01   3.0000000e+01  -4.7000000e+01   4.4000000e+01   2.0000000e+01  -2.4200000e+02  -2.6600000e+02  -2.1500000e+02   5.0000000e+01   7.9000000e+01   7.0000000e+01   6.9000000e+01  -4.7000000e+01  -2.4000000e+01   4.5000000e+01
   1.0000000e+00   5.8000000e+01  -1.7100000e+02  -4.7000000e+01   2.9000000e+01  -1.1700000e+02  -9.7000000e+01   5.0000000e+01  -6.0000000e+00  -3.6000000e+01  -1.1200000e+02  -4.6000000e+01   9.8000000e+01  -4.9000000e+01  -4.9000000e+01  -7.2000000e+01  -2.8700000e+02   3.8000000e+01  -8.1000000e+01   1.2400000e+02  -3.3000000e+01  -8.0000000e+00  -1.7000000e+01  -3.0000000e+00  -5.1000000e+01  -1.0000000e+02  -6.0000000e+00   1.9000000e+01  -5.4000000e+01   7.0000000e+00  -1.4500000e+02  -1.1700000e+02   2.8000000e+01  -3.1000000e+01  -2.1500000e+02  -3.1000000e+01   6.1000000e+01  -1.7000000e+02   4.6000000e+01  -3.6000000e+01   3.0000000e+00  -4.7000000e+01   5.5000000e+01  -6.7000000e+01  -7.3000000e+01   4.6000000e+01  -1.0100000e+02  -1.2400000e+02  -6.9000000e+01   8.2000000e+01  -9.9000000e+01   4.9000000e+01  -1.4000000e+01  -1.0000000e+01   7.9000000e+01  -5.7000000e+01  -5.6000000e+01   7.6000000e+01  -1.4000000e+02  -2.2000000e+01  -1.5800000e+02  -1.1000000e+01   4.8000000e+01   1.3000000e+01  -1.9400000e+02  -1.4000000e+01   7.2000000e+01  -1.6400000e+02  -3.2000000e+01  -1.1000000e+01  -3.9000000e+01  -3.8000000e+01  -5.5000000e+01  -4.4000000e+01   5.7000000e+01  -6.7000000e+01  -1.8400000e+02  -1.2000000e+01  -7.0000000e+01   1.1800000e+02   5.3000000e+01   2.0000000e+00   7.0000000e+00   5.0000000e+01  -3.4000000e+01  -1.7600000e+02   3.4000000e+01  -5.6000000e+01  -8.2000000e+01   2.7000000e+01  -1.5200000e+02  -2.0000000e+02   1.1000000e+01   7.0000000e+00  -1.0500000e+02   3.0000000e+00  -4.8000000e+01  -8.9000000e+01   5.2000000e+01  -7.3000000e+01   5.3000000e+01  -7.1000000e+01   3.4000000e+01  -6.1000000e+01  -6.1000000e+01  -5.9000000e+01  -1.1500000e+02  -1.8200000e+02  -8.6000000e+01  -7.6000000e+01   4.3000000e+01   9.0000000e+00   1.6000000e+01   2.4000000e+01   3.0000000e+00  -1.4600000e+02  -1.3000000e+01  -9.3000000e+01   6.5000000e+01   8.4000000e+01   1.2000000e+01  -1.1900000e+02  -7.3000000e+01  -1.0700000e+02  -7.7000000e+01  -9.1000000e+01  -7.0000000e+00  -1.2700000e+02  -1.7900000e+02  -1.0100000e+02  -4.6000000e+01  -8.0000000e+00  -1.1900000e+02  -5.8000000e+01   4.1000000e+01  -5.8000000e+01  -3.6000000e+01   8.0000000e+01  -7.0000000e+00  -4.5000000e+01  -3.4000000e+01   4.3000000e+01   9.0000000e+00   3.7000000e+01   3.7000000e+01  -1.7800000e+02  -1.0400000e+02  -1.1700000e+02  -3.3000000e+01  -3.7000000e+01   1.4000000e+01  -2.4000000e+01   2.0000000e+00   9.0000000e+00  -4.2000000e+01   5.7000000e+01   3.0000000e+01  -2.3800000e+02  -2.3000000e+02  -2.1200000e+02   3.4000000e+01   1.0300000e+02   5.9000000e+01   6.8000000e+01  -4.6000000e+01  -2.4000000e+01   4.5000000e+01
   1.0000000e+00   6.1000000e+01  -6.3000000e+01  -7.8000000e+01   3.0000000e+01  -1.1700000e+02  -1.0000000e+02   6.2000000e+01   3.5000000e+01  -2.7000000e+01  -4.1000000e+01  -8.2000000e+01  -3.2000000e+01  -2.4000000e+01  -8.8000000e+01  -9.3000000e+01  -2.8400000e+02   6.1000000e+01   6.1000000e+01  -2.9000000e+01  -5.5000000e+01  -3.0000000e+01  -1.5000000e+01  -1.0000000e+00  -5.7000000e+01  -1.0000000e+02  -3.7000000e+01   5.8000000e+01  -1.1900000e+02   7.0000000e+00  -1.3500000e+02  -1.1700000e+02  -4.7000000e+01  -2.5000000e+01  -2.1700000e+02  -3.1000000e+01   4.3000000e+01  -1.7100000e+02   4.0000000e+00  -3.8000000e+01   5.8000000e+01  -4.0000000e+01   9.7000000e+01  -2.0000000e+01  -8.2000000e+01  -7.5000000e+01  -1.5600000e+02  -9.5000000e+01  -3.8000000e+01  -4.3000000e+01  -4.2000000e+01  -7.0000000e+01  -2.0000000e+01  -1.5000000e+01   8.7000000e+01  -5.7000000e+01  -4.1000000e+01   1.0200000e+02  -1.3800000e+02  -2.3000000e+01  -1.0100000e+02  -8.0000000e+00  -1.2100000e+02   2.0000000e+01  -1.9100000e+02  -1.5000000e+01   6.7000000e+01  -1.6400000e+02  -4.4000000e+01   8.2000000e+01  -2.4000000e+01  -5.9000000e+01  -5.6000000e+01  -4.6000000e+01  -5.4000000e+01  -2.4000000e+01  -1.8000000e+02   9.0000000e+00   9.0000000e+00  -2.0000000e+01   4.1000000e+01   1.0000000e+00   2.0000000e+01  -5.1000000e+01  -2.9000000e+01  -1.2900000e+02   2.1000000e+01  -3.0000000e+01  -1.0000000e+02   2.8000000e+01  -1.5200000e+02  -2.0000000e+02   1.5000000e+01   8.0000000e+00  -1.1400000e+02   1.0000000e+00  -3.0000000e+01  -9.2000000e+01   3.1000000e+01  -6.4000000e+01   9.4000000e+01  -3.7000000e+01   5.3000000e+01  -4.1000000e+01  -7.4000000e+01  -1.1800000e+02   4.7000000e+01  -1.2600000e+02  -2.2000000e+01  -4.9000000e+01  -8.6000000e+01  -7.4000000e+01   8.0000000e+00   2.5000000e+01   5.0000000e+00  -1.3500000e+02  -9.4000000e+01  -9.4000000e+01   2.3000000e+01   8.6000000e+01   2.6000000e+01  -1.1800000e+02  -7.3000000e+01  -1.0700000e+02  -7.5000000e+01  -1.2200000e+02   1.7000000e+01  -7.5000000e+01  -1.7100000e+02  -7.7000000e+01  -4.8000000e+01  -2.1000000e+01  -1.2000000e+02  -1.9000000e+01  -3.8000000e+01   4.0000000e+00  -4.4000000e+01   5.1000000e+01  -2.0000000e+01  -4.5000000e+01  -4.4000000e+01  -6.4000000e+01   2.5000000e+01   6.5000000e+01   2.2000000e+01  -1.7800000e+02  -1.0500000e+02  -1.2000000e+02  -2.4000000e+01  -2.4000000e+01   6.8000000e+01  -2.3000000e+01   2.0000000e+00   1.0000000e+01  -3.6000000e+01   7.6000000e+01  -3.3000000e+01  -2.3300000e+02  -2.8400000e+02  -2.1000000e+02   2.2000000e+01   8.5000000e+01   4.6000000e+01   6.3000000e+01  -4.8000000e+01  -2.6000000e+01   3.1000000e+01
   1.0000000e+00   6.1000000e+01  -7.8000000e+01  -7.4000000e+01   2.9000000e+01  -1.1700000e+02  -9.9000000e+01   6.2000000e+01  -1.3000000e+01  -3.2000000e+01  -8.0000000e+01  -4.3000000e+01   9.7000000e+01  -2.9000000e+01  -5.6000000e+01  -7.2000000e+01  -2.8300000e+02   5.3000000e+01  -5.5000000e+01   1.2600000e+02  -4.9000000e+01  -3.9000000e+01  -1.4000000e+01   2.1000000e+01  -6.0000000e+01  -1.0000000e+02  -5.3000000e+01   6.2000000e+01  -1.3700000e+02   7.0000000e+00  -1.3300000e+02  -1.1700000e+02  -5.0000000e+01  -2.6000000e+01  -1.8800000e+02  -3.1000000e+01   4.6000000e+01  -1.7100000e+02   7.0000000e+00  -3.9000000e+01   7.7000000e+01  -3.8000000e+01   9.6000000e+01  -4.1000000e+01  -8.6000000e+01   4.4000000e+01  -9.7000000e+01  -9.3000000e+01  -7.5000000e+01   8.7000000e+01  -9.2000000e+01   4.7000000e+01  -2.6000000e+01   5.0000000e+00   7.2000000e+01  -5.8000000e+01  -4.2000000e+01   1.0500000e+02  -1.4800000e+02  -2.2000000e+01  -1.3000000e+02  -9.0000000e+00  -1.3300000e+02   1.9000000e+01  -1.8800000e+02  -1.4000000e+01   6.8000000e+01  -1.6400000e+02  -2.8000000e+01   8.5000000e+01  -3.0000000e+00  -5.2000000e+01  -5.5000000e+01  -3.1000000e+01   5.4000000e+01  -5.4000000e+01  -1.8000000e+02   9.0000000e+00  -9.1000000e+01   1.1800000e+02   5.5000000e+01  -5.1000000e+01   2.4000000e+01   5.0000000e+01  -3.1000000e+01  -1.6100000e+02   1.1000000e+01  -3.4000000e+01  -1.6200000e+02   2.7000000e+01  -1.4700000e+02  -2.0100000e+02   1.4000000e+01   8.0000000e+00  -8.0000000e+01   0.0000000e+00  -2.5000000e+01  -9.1000000e+01   1.4000000e+01  -6.9000000e+01   1.0300000e+02  -4.2000000e+01   5.1000000e+01  -5.4000000e+01  -6.3000000e+01  -6.2000000e+01  -1.3700000e+02  -1.2300000e+02  -6.4000000e+01  -7.5000000e+01   4.3000000e+01   1.1000000e+01   6.0000000e+00   1.0000000e+00   1.8000000e+01  -1.6600000e+02  -4.5000000e+01  -9.7000000e+01  -9.0000000e+00   7.8000000e+01   1.7000000e+01  -1.1700000e+02  -7.3000000e+01  -1.0500000e+02  -7.8000000e+01  -1.2600000e+02   1.5000000e+01  -8.8000000e+01  -1.5800000e+02  -6.9000000e+01  -4.7000000e+01  -2.0000000e+01  -1.1900000e+02  -6.8000000e+01   3.7000000e+01  -6.6000000e+01  -4.3000000e+01   2.1000000e+01  -2.3000000e+01   1.0000000e+00  -2.3000000e+01   4.5000000e+01   5.0000000e+01   7.9000000e+01   2.6000000e+01  -1.7800000e+02  -1.0400000e+02  -1.2200000e+02  -1.0000000e+01  -1.9000000e+01   8.0000000e+01  -2.4000000e+01   2.0000000e+00   9.0000000e+00  -3.5000000e+01   7.3000000e+01  -3.7000000e+01  -2.3000000e+02  -2.0100000e+02  -2.0700000e+02   2.4000000e+01   8.6000000e+01   4.5000000e+01   6.4000000e+01  -4.8000000e+01  -2.6000000e+01   3.2000000e+01
   1.0000000e+00   6.1000000e+01  -6.8000000e+01  -7.7000000e+01   2.8000000e+01  -1.1700000e+02  -9.4000000e+01   6.6000000e+01   1.1100000e+02  -4.5000000e+01  -1.2300000e+02  -5.7000000e+01  -9.9000000e+01  -9.6000000e+01  -9.4000000e+01  -1.0700000e+02  -2.7000000e+02   6.3000000e+01  -8.5000000e+01   8.0000000e+00  -2.0000000e+00  -5.2000000e+01  -1.6000000e+01   1.5000000e+01  -5.9000000e+01  -1.0000000e+02  -2.7000000e+01   5.7000000e+01  -1.1900000e+02   8.0000000e+00  -1.5300000e+02  -1.1700000e+02  -5.7000000e+01  -2.7000000e+01  -2.4000000e+02  -3.0000000e+01   4.7000000e+01  -1.6800000e+02   4.0000000e+00  -3.9000000e+01   6.6000000e+01  -3.9000000e+01   9.7000000e+01  -1.1800000e+02  -6.2000000e+01  -1.1100000e+02  -1.0700000e+02  -8.3000000e+01  -5.7000000e+01   2.8000000e+01  -6.3000000e+01  -9.7000000e+01  -3.2000000e+01   1.5000000e+01   3.6000000e+01  -5.8000000e+01   2.5000000e+01   1.0400000e+02  -1.4600000e+02  -2.0000000e+01  -1.8700000e+02  -1.4000000e+01  -1.2500000e+02   1.9000000e+01  -1.9400000e+02  -1.2000000e+01   6.8000000e+01  -1.6400000e+02  -3.8000000e+01   8.7000000e+01  -1.8000000e+01  -5.7000000e+01  -5.6000000e+01  -7.6000000e+01  -1.1500000e+02  -8.8000000e+01  -1.8400000e+02   6.0000000e+00  -3.2000000e+01  -4.3000000e+01   4.4000000e+01  -5.1000000e+01   2.7000000e+01  -7.0000000e+01  -3.9000000e+01  -1.6200000e+02   2.2000000e+01  -3.5000000e+01   7.0000000e+01   2.7000000e+01  -1.5300000e+02  -2.0000000e+02   1.2000000e+01   6.0000000e+00  -1.5200000e+02   2.0000000e+00  -2.0000000e+01  -8.5000000e+01   1.8000000e+01  -6.6000000e+01   1.0000000e+02  -3.9000000e+01   5.2000000e+01  -9.0000000e+01  -7.2000000e+01  -1.0100000e+02  -5.8000000e+01  -1.1400000e+02  -8.5000000e+01  -6.8000000e+01  -1.0600000e+02  -6.2000000e+01  -2.8000000e+01  -2.4000000e+01   1.5000000e+01  -9.6000000e+01  -2.0000000e+00  -9.2000000e+01   2.0000000e+01   8.3000000e+01   1.7000000e+01  -1.2000000e+02  -7.3000000e+01  -1.0700000e+02  -8.2000000e+01  -1.2900000e+02   1.2000000e+01  -1.8500000e+02  -2.0100000e+02  -1.6500000e+02  -4.4000000e+01  -1.7000000e+01  -1.1500000e+02  -6.0000000e+01  -1.1600000e+02  -8.0000000e+01  -4.6000000e+01   3.9000000e+01  -1.9000000e+01   1.9000000e+01  -2.4000000e+01  -4.4000000e+01   3.7000000e+01   7.4000000e+01   2.4000000e+01  -1.7800000e+02  -1.0400000e+02  -1.0900000e+02  -2.0000000e+01  -2.4000000e+01   7.2000000e+01  -2.3000000e+01   3.0000000e+00   9.0000000e+00  -3.6000000e+01   7.3000000e+01  -3.8000000e+01  -2.3800000e+02  -2.5400000e+02  -2.1300000e+02   2.4000000e+01   8.3000000e+01   4.7000000e+01   6.4000000e+01  -4.8000000e+01  -2.5000000e+01   3.4000000e+01
   1.0000000e+00   2.0000000e+01  -1.9300000e+02  -1.4700000e+02   3.3000000e+01  -1.1700000e+02  -3.7000000e+01   4.7000000e+01  -1.0000000e+00  -4.8000000e+01  -1.3000000e+02  -4.7000000e+01  -4.7000000e+01  -6.3000000e+01  -1.0900000e+02  -9.6000000e+01  -2.8800000e+02   4.4000000e+01  -8.6000000e+01   6.0000000e+00  -2.2000000e+01  -6.1000000e+01  -2.2000000e+01   9.0000000e+00  -5.3000000e+01  -9.7000000e+01  -3.0000000e+01   3.9000000e+01  -4.2000000e+01  -4.0000000e+00  -1.4900000e+02  -1.1700000e+02  -2.0000000e+00   3.3000000e+01  -2.2800000e+02   1.0500000e+02   4.8000000e+01  -1.7500000e+02   3.4000000e+01  -1.4300000e+02   1.7000000e+01  -1.7400000e+02  -1.0700000e+02  -8.6000000e+01  -6.4000000e+01  -9.7000000e+01  -1.0300000e+02  -1.0200000e+02  -6.6000000e+01  -1.9000000e+01  -9.9000000e+01  -9.5000000e+01  -2.0000000e+01  -4.0000000e+00   6.7000000e+01  -8.7000000e+01  -6.1000000e+01   8.3000000e+01  -1.3200000e+02   5.0000000e+00  -1.7100000e+02  -6.0000000e+01  -1.8000000e+02   3.8000000e+01  -1.9400000e+02  -2.9000000e+01   1.5000000e+01  -1.6400000e+02  -5.6000000e+01  -1.3300000e+02  -6.5000000e+01  -1.6000000e+02  -1.4900000e+02  -5.2000000e+01  -1.0100000e+02  -7.6000000e+01  -1.8400000e+02  -2.1000000e+01  -5.2000000e+01  -1.3000000e+01   5.9000000e+01  -2.0000000e+01   2.0000000e+00  -4.8000000e+01  -5.1000000e+01  -1.8100000e+02   2.2000000e+01  -8.9000000e+01  -1.0200000e+02  -1.8000000e+01  -1.5100000e+02  -2.0200000e+02   1.0000000e+01   6.0000000e+00  -1.2200000e+02   4.1000000e+01   9.3000000e+01  -7.3000000e+01   3.5000000e+01  -1.5100000e+02   6.3000000e+01  -1.9500000e+02   1.8000000e+01  -6.6000000e+01  -6.0000000e+01  -1.0200000e+02  -1.0400000e+02  -1.7200000e+02  -9.1000000e+01  -7.4000000e+01  -9.6000000e+01  -6.4000000e+01   2.0000000e+00   2.4000000e+01   2.0000000e+01  -1.4000000e+02  -1.1000000e+01  -8.9000000e+01   5.4000000e+01   8.3000000e+01   2.8000000e+01  -1.1800000e+02  -7.9000000e+01  -9.5000000e+01   8.0000000e+00  -4.6000000e+01   7.0000000e+00  -1.5400000e+02  -1.9000000e+02  -1.2400000e+02  -7.0000000e+00   5.3000000e+01   1.0500000e+02  -9.1000000e+01  -1.2200000e+02  -1.1200000e+02  -4.6000000e+01   7.2000000e+01  -3.9000000e+01  -3.5000000e+01  -6.4000000e+01  -4.7000000e+01   5.0000000e+00   3.4000000e+01   1.8000000e+01  -1.7700000e+02  -1.0100000e+02  -1.1600000e+02  -8.1000000e+01  -8.9000000e+01   3.6000000e+01   1.1500000e+02  -7.0000000e+00   2.7000000e+01  -1.6800000e+02  -2.3000000e+01  -1.8500000e+02  -2.4200000e+02  -2.4600000e+02  -2.1400000e+02  -1.3300000e+02  -8.2000000e+01  -1.8000000e+01   4.2000000e+01  -3.3000000e+01   2.6000000e+01  -5.0000000e+00
   1.0000000e+00   5.0000000e+00  -1.8900000e+02  -1.2600000e+02   1.1000000e+01  -1.1700000e+02  -1.7400000e+02   4.6000000e+01   6.0000000e+00  -3.9000000e+01  -6.7000000e+01  -4.9000000e+01  -2.9000000e+01  -2.3000000e+01  -1.3100000e+02  -9.7000000e+01  -2.9500000e+02   5.4000000e+01  -5.6000000e+01  -2.0000000e+01  -5.8000000e+01  -6.9000000e+01  -2.2000000e+01   1.5000000e+01  -5.9000000e+01  -9.6000000e+01  -5.4000000e+01   6.5000000e+01  -1.1300000e+02  -1.2000000e+01  -1.3200000e+02  -1.1500000e+02  -6.6000000e+01   1.1400000e+02  -2.0000000e+02  -2.1000000e+01   5.2000000e+01  -1.7500000e+02   1.0000000e+00  -1.4300000e+02   6.8000000e+01  -1.6000000e+02  -9.0000000e+01  -3.2000000e+01  -9.0000000e+01  -8.3000000e+01  -1.1700000e+02  -8.4000000e+01  -9.4000000e+01  -4.9000000e+01  -7.7000000e+01  -8.0000000e+01  -2.6000000e+01  -3.0000000e+00   7.7000000e+01  -4.3000000e+01  -3.7000000e+01   9.7000000e+01  -1.3500000e+02  -1.1900000e+02  -1.2400000e+02   1.5000000e+02  -1.9400000e+02   1.8000000e+01  -1.8700000e+02  -3.3000000e+01   8.0000000e+00  -1.6400000e+02  -4.7000000e+01  -1.3300000e+02  -5.0000000e+00  -1.4100000e+02  -1.4800000e+02  -3.0000000e+01  -6.8000000e+01  -3.9000000e+01  -1.8100000e+02   0.0000000e+00  -9.8000000e+01  -1.5000000e+01   5.6000000e+01  -4.1000000e+01   7.0000000e+00  -4.8000000e+01  -8.6000000e+01  -1.5300000e+02  -2.0000000e+00  -5.1000000e+01  -1.3200000e+02   1.7000000e+01  -1.4900000e+02  -2.0200000e+02   3.0000000e+00   1.2000000e+02  -8.8000000e+01  -1.9000000e+01   6.2000000e+01  -1.8400000e+02   1.4000000e+01  -1.5300000e+02   9.0000000e+01  -1.8600000e+02   2.7000000e+01  -4.3000000e+01  -5.8000000e+01  -1.1600000e+02  -1.4500000e+02  -1.3900000e+02  -8.2000000e+01  -6.8000000e+01  -9.4000000e+01  -6.3000000e+01  -2.0000000e+00   1.5000000e+01   2.1000000e+01  -1.6900000e+02  -6.5000000e+01  -9.3000000e+01   0.0000000e+00   7.4000000e+01   3.2000000e+01  -1.1300000e+02  -7.1000000e+01  -1.1900000e+02   9.4000000e+01  -1.3900000e+02   5.5000000e+01  -8.5000000e+01  -1.6200000e+02  -7.0000000e+01  -1.3000000e+01  -1.9000000e+01  -4.0000000e+00  -9.6000000e+01  -8.4000000e+01  -1.0600000e+02  -1.0100000e+02   3.3000000e+01  -8.8000000e+01  -1.8000000e+01  -5.9000000e+01  -5.4000000e+01   3.6000000e+01   6.0000000e+01   1.2000000e+01  -1.7700000e+02  -1.0100000e+02  -1.2100000e+02  -1.6000000e+01  -3.7000000e+01   7.7000000e+01   8.7000000e+01  -4.1000000e+01   9.0000000e+00  -1.6900000e+02  -3.9000000e+01  -1.9400000e+02  -2.3300000e+02  -2.3700000e+02  -2.0700000e+02  -1.2500000e+02  -1.2500000e+02   1.8000000e+01   7.8000000e+01  -3.0000000e+01  -1.3000000e+01  -7.1000000e+01
   1.0000000e+00   2.0000000e+01  -1.9200000e+02  -1.4500000e+02   3.3000000e+01  -1.1700000e+02  -3.5000000e+01   6.0000000e+01  -1.0000000e+00   6.6000000e+01  -1.2100000e+02  -5.2000000e+01   8.3000000e+01  -5.7000000e+01  -8.0000000e+01  -7.6000000e+01  -2.9800000e+02   5.1000000e+01  -8.9000000e+01   1.3700000e+02  -3.7000000e+01   7.3000000e+01   8.8000000e+01   1.3500000e+02  -4.6000000e+01  -9.8000000e+01  -5.0000000e+00   4.7000000e+01  -5.6000000e+01  -4.0000000e+00  -1.5000000e+02  -1.1700000e+02  -2.0000000e+00   3.2000000e+01  -2.2900000e+02   1.0500000e+02   4.8000000e+01  -1.7500000e+02   2.1000000e+01  -1.4300000e+02   3.1000000e+01  -1.7100000e+02  -1.0700000e+02  -7.6000000e+01  -6.9000000e+01   2.3000000e+01  -1.1500000e+02  -8.0000000e+01   4.0000000e+00   1.2200000e+02  -1.0300000e+02   3.5000000e+01   9.9000000e+01   1.2000000e+02   8.9000000e+01  -8.8000000e+01  -5.9000000e+01   8.8000000e+01  -1.3300000e+02   5.0000000e+00  -1.6600000e+02  -6.2000000e+01  -1.8100000e+02   3.8000000e+01  -1.9500000e+02  -2.9000000e+01   1.5000000e+01  -1.6400000e+02  -6.0000000e+01  -1.3300000e+02  -5.6000000e+01  -1.5600000e+02  -1.4900000e+02  -5.1000000e+01   2.3000000e+01  -6.6000000e+01  -1.8500000e+02  -1.5000000e+01  -6.6000000e+01   1.1500000e+02   5.2000000e+01   1.2000000e+02   6.0000000e+01   7.5000000e+01  -5.1000000e+01  -1.8000000e+02   4.2000000e+01  -8.0000000e+01  -1.0900000e+02  -1.8000000e+01  -1.5300000e+02  -2.0200000e+02   1.0000000e+01   5.0000000e+00  -1.2300000e+02   4.1000000e+01   9.3000000e+01  -6.9000000e+01   2.8000000e+01  -1.5200000e+02   7.2000000e+01  -1.9300000e+02   1.9000000e+01  -6.0000000e+01  -5.9000000e+01  -7.5000000e+01  -1.2700000e+02  -1.6700000e+02  -9.3000000e+01  -7.4000000e+01   3.4000000e+01   2.1000000e+01   1.2900000e+02   1.5600000e+02   1.5300000e+02  -1.4900000e+02  -1.1000000e+01  -8.9000000e+01   4.3000000e+01   8.3000000e+01   3.1000000e+01  -1.2000000e+02  -7.9000000e+01  -9.5000000e+01   6.0000000e+00  -4.7000000e+01   6.0000000e+00  -1.4600000e+02  -1.9100000e+02  -1.1900000e+02  -6.0000000e+00   5.3000000e+01   1.0500000e+02  -3.9000000e+01  -3.0000000e+00  -9.8000000e+01  -5.0000000e+01   6.5000000e+01  -3.0000000e+01   9.8000000e+01   3.6000000e+01   7.9000000e+01   6.0000000e+00   3.9000000e+01   1.5000000e+01  -1.7700000e+02  -1.0000000e+02  -1.1500000e+02  -6.6000000e+01  -7.7000000e+01   4.8000000e+01   1.1400000e+02  -7.0000000e+00   2.7000000e+01  -1.6900000e+02  -2.3000000e+01  -1.8600000e+02  -2.4300000e+02  -2.5400000e+02  -2.1600000e+02  -1.3300000e+02  -8.2000000e+01  -1.8000000e+01   4.2000000e+01  -3.2000000e+01   2.7000000e+01  -4.0000000e+00
   1.0000000e+00   5.0000000e+00  -1.9300000e+02  -1.4500000e+02   1.2000000e+01  -1.1600000e+02  -1.7600000e+02   5.7000000e+01  -4.0000000e+00   6.5000000e+01  -1.1900000e+02  -4.8000000e+01   8.4000000e+01  -5.4000000e+01  -7.6000000e+01  -7.5000000e+01  -2.9300000e+02   5.0000000e+01  -8.8000000e+01   1.3500000e+02  -3.3000000e+01   7.6000000e+01   8.3000000e+01   1.3300000e+02  -4.7000000e+01  -9.6000000e+01  -7.0000000e+00   4.3000000e+01  -5.6000000e+01  -1.0000000e+01  -1.4600000e+02  -1.1500000e+02  -6.8000000e+01   1.1300000e+02  -2.2400000e+02  -1.6000000e+01   5.1000000e+01  -1.7500000e+02   2.0000000e+01  -1.4300000e+02   2.7000000e+01  -1.7200000e+02  -9.1000000e+01  -7.4000000e+01  -6.9000000e+01   2.9000000e+01  -1.0800000e+02  -7.9000000e+01   9.0000000e+00   1.1700000e+02  -1.0000000e+02   3.6000000e+01   9.6000000e+01   1.1600000e+02   8.3000000e+01  -4.3000000e+01  -6.3000000e+01   8.6000000e+01  -1.3300000e+02  -1.1200000e+02  -1.6400000e+02   1.5400000e+02  -1.9400000e+02   1.9000000e+01  -1.9200000e+02  -3.3000000e+01   9.0000000e+00  -1.6400000e+02  -6.1000000e+01  -1.3300000e+02  -5.9000000e+01  -1.5700000e+02  -1.4900000e+02  -4.8000000e+01   2.9000000e+01  -6.7000000e+01  -1.8400000e+02  -1.5000000e+01  -6.4000000e+01   1.1500000e+02   5.1000000e+01   1.2100000e+02   5.6000000e+01   7.4000000e+01  -8.5000000e+01  -1.7800000e+02   4.0000000e+01  -8.3000000e+01  -1.1000000e+02   1.7000000e+01  -1.5400000e+02  -2.0200000e+02   3.0000000e+00   1.1400000e+02  -1.1700000e+02  -1.4000000e+01   6.5000000e+01  -1.8500000e+02   2.7000000e+01  -1.5200000e+02   6.9000000e+01  -1.9300000e+02   2.7000000e+01  -6.0000000e+01  -5.9000000e+01  -7.2000000e+01  -1.2100000e+02  -1.6400000e+02  -9.1000000e+01  -7.5000000e+01   3.8000000e+01   2.3000000e+01   1.3000000e+02   1.5500000e+02   1.5000000e+02  -1.4300000e+02  -9.0000000e+00  -9.0000000e+01   4.3000000e+01   8.2000000e+01   2.8000000e+01  -1.1700000e+02  -7.1000000e+01  -1.2200000e+02   9.2000000e+01  -1.4100000e+02   5.4000000e+01  -1.4100000e+02  -1.8500000e+02  -1.1300000e+02  -1.3000000e+01  -1.6000000e+01  -1.0000000e+00  -3.1000000e+01   2.0000000e+00  -9.4000000e+01  -5.1000000e+01   6.5000000e+01  -3.1000000e+01   9.5000000e+01   3.0000000e+01   7.6000000e+01   3.0000000e+00   3.7000000e+01   1.3000000e+01  -1.7700000e+02  -1.0100000e+02  -1.1600000e+02  -7.0000000e+01  -8.1000000e+01   4.4000000e+01   9.7000000e+01  -4.1000000e+01   1.3000000e+01  -1.6900000e+02  -4.0000000e+01  -1.9400000e+02  -2.4100000e+02  -2.4600000e+02  -2.1300000e+02  -1.2500000e+02  -1.2400000e+02   1.8000000e+01   7.6000000e+01  -3.0000000e+01  -1.2000000e+01  -6.9000000e+01
   1.0000000e+00   2.0000000e+01  -1.8900000e+02  -1.3200000e+02   3.3000000e+01  -1.1700000e+02  -3.6000000e+01   7.2000000e+01   1.1800000e+02   8.0000000e+00  -1.2200000e+02  -5.5000000e+01  -8.5000000e+01  -9.7000000e+01  -9.6000000e+01  -1.0800000e+02  -2.6300000e+02   5.7000000e+01  -8.5000000e+01   1.0000000e+01   1.0000000e+00   3.2000000e+01   8.5000000e+01   1.4700000e+02  -6.1000000e+01  -9.8000000e+01   5.5000000e+01   6.5000000e+01  -9.3000000e+01  -4.0000000e+00  -1.5100000e+02  -1.1700000e+02  -3.0000000e+00   3.2000000e+01  -2.3800000e+02   1.0500000e+02   4.7000000e+01  -1.7500000e+02   8.0000000e+00  -1.4300000e+02   6.0000000e+01  -1.6300000e+02  -1.0600000e+02  -1.1700000e+02  -6.2000000e+01  -1.0900000e+02  -1.0200000e+02  -7.4000000e+01  -5.9000000e+01   2.6000000e+01  -6.0000000e+01  -7.3000000e+01   7.1000000e+01   1.4800000e+02   2.6000000e+01  -8.8000000e+01   3.9000000e+01   9.8000000e+01  -1.3200000e+02   6.0000000e+00  -1.8600000e+02  -6.1000000e+01  -1.8100000e+02   3.8000000e+01  -1.9300000e+02  -2.9000000e+01   1.5000000e+01  -1.6400000e+02  -5.7000000e+01  -1.3300000e+02  -1.8000000e+01  -1.4600000e+02  -1.4900000e+02  -7.5000000e+01  -1.1100000e+02  -8.5000000e+01  -1.8500000e+02  -1.2000000e+01  -3.0000000e+01  -3.0000000e+01   4.8000000e+01   7.3000000e+01   7.5000000e+01   3.5000000e+01  -5.3000000e+01  -1.6200000e+02   6.8000000e+01  -5.4000000e+01   5.8000000e+01  -1.8000000e+01  -1.4900000e+02  -2.0200000e+02   1.0000000e+01   6.0000000e+00  -1.4800000e+02   4.1000000e+01   9.3000000e+01  -7.2000000e+01   2.0000000e+01  -1.5500000e+02   8.7000000e+01  -1.8800000e+02   1.9000000e+01  -9.2000000e+01  -7.3000000e+01  -1.0400000e+02  -5.2000000e+01  -1.2200000e+02  -1.0700000e+02  -6.1000000e+01  -1.0700000e+02  -6.1000000e+01   1.1800000e+02   1.3800000e+02   1.5900000e+02  -1.0000000e+02  -7.0000000e+00  -9.1000000e+01   2.4000000e+01   8.0000000e+01   3.7000000e+01  -1.1700000e+02  -7.9000000e+01  -9.4000000e+01   6.0000000e+00  -4.9000000e+01   6.0000000e+00  -1.8400000e+02  -1.9800000e+02  -1.6300000e+02  -7.0000000e+00   5.3000000e+01   1.0500000e+02  -7.4000000e+01  -1.1600000e+02  -8.0000000e+01  -8.2000000e+01   5.2000000e+01  -5.6000000e+01   1.3800000e+02   5.4000000e+01   5.4000000e+01   2.5000000e+01   5.5000000e+01   1.4000000e+01  -1.7700000e+02  -1.0100000e+02  -1.1400000e+02  -2.7000000e+01  -4.4000000e+01   7.2000000e+01   1.1400000e+02  -7.0000000e+00   2.7000000e+01  -1.6900000e+02  -2.3000000e+01  -1.8600000e+02  -2.4000000e+02  -2.5000000e+02  -2.1300000e+02  -1.3200000e+02  -8.2000000e+01  -1.8000000e+01   4.2000000e+01  -3.2000000e+01   2.7000000e+01  -4.0000000e+00
   1.0000000e+00   5.0000000e+00  -1.9300000e+02  -1.0800000e+02   1.1000000e+01  -1.1600000e+02  -1.7400000e+02   4.0000000e+01   3.8000000e+01  -3.8000000e+01  -1.0200000e+02  -3.9000000e+01   8.2000000e+01  -4.0000000e+01  -8.7000000e+01  -8.1000000e+01  -2.7700000e+02   4.2000000e+01  -7.5000000e+01   1.3800000e+02  -2.6000000e+01  -6.5000000e+01  -2.2000000e+01   1.4000000e+01  -5.8000000e+01  -9.6000000e+01   1.8000000e+01   5.8000000e+01  -1.0900000e+02  -1.1000000e+01  -1.3600000e+02  -1.1500000e+02  -6.8000000e+01   1.1400000e+02  -1.9900000e+02  -1.8000000e+01   5.1000000e+01  -1.7500000e+02   3.1000000e+01  -1.4300000e+02   8.7000000e+01  -1.5900000e+02  -9.0000000e+01  -5.8000000e+01  -7.6000000e+01   2.5000000e+01  -8.9000000e+01  -8.9000000e+01  -7.4000000e+01   1.2500000e+02  -9.4000000e+01   2.3000000e+01  -3.5000000e+01   1.1000000e+01   6.3000000e+01  -4.4000000e+01   6.3000000e+01   9.1000000e+01  -1.5200000e+02  -1.1500000e+02  -1.4700000e+02   1.5200000e+02  -1.9400000e+02   1.9000000e+01  -1.8800000e+02  -3.3000000e+01   9.0000000e+00  -1.6400000e+02  -3.0000000e+00  -1.3300000e+02   2.5000000e+01  -1.3300000e+02  -1.4900000e+02  -3.6000000e+01   2.2000000e+01  -6.5000000e+01  -1.8200000e+02  -1.0000000e+00  -7.5000000e+01   1.1500000e+02   6.0000000e+01  -6.4000000e+01   1.1000000e+01   4.5000000e+01  -8.7000000e+01  -1.7100000e+02  -3.0000000e+00  -6.3000000e+01   8.4000000e+01   1.7000000e+01  -1.4900000e+02  -2.0200000e+02   3.0000000e+00   1.1600000e+02  -8.8000000e+01  -1.6000000e+01   6.5000000e+01  -1.8200000e+02   2.0000000e+00  -1.4700000e+02   9.7000000e+01  -1.9000000e+02   2.7000000e+01  -6.0000000e+01  -6.1000000e+01  -8.0000000e+01  -1.1400000e+02  -8.7000000e+01  -5.1000000e+01  -7.3000000e+01   3.7000000e+01   2.6000000e+01  -1.2000000e+01  -1.5000000e+01   1.7000000e+01  -1.5000000e+02  -2.3000000e+01  -9.3000000e+01   5.9000000e+01   5.0000000e+01   2.0000000e+00  -1.1400000e+02  -7.1000000e+01  -1.1900000e+02   9.3000000e+01  -1.4100000e+02   5.4000000e+01  -1.1000000e+02  -1.6500000e+02  -8.4000000e+01  -1.3000000e+01  -1.7000000e+01  -2.0000000e+00  -8.1000000e+01  -8.0000000e+00  -9.7000000e+01  -7.6000000e+01   3.0000000e+00  -1.1300000e+02   1.1000000e+01   2.7000000e+01   5.8000000e+01   6.6000000e+01   7.6000000e+01   2.7000000e+01  -1.7700000e+02  -1.0100000e+02  -1.1600000e+02   3.0000000e+00  -3.1000000e+01   8.4000000e+01   9.3000000e+01  -4.1000000e+01   1.2000000e+01  -1.6900000e+02  -4.0000000e+01  -1.9500000e+02  -2.3600000e+02  -2.0600000e+02  -2.0800000e+02  -1.2500000e+02  -1.2300000e+02   1.8000000e+01   7.6000000e+01  -3.0000000e+01  -1.2000000e+01  -6.9000000e+01
   1.0000000e+00   6.0000000e+00  -1.8500000e+02  -1.2700000e+02   2.4000000e+01  -1.1700000e+02  -1.3200000e+02   6.1000000e+01  -9.0000000e+00   4.0000000e+01  -8.1000000e+01  -4.1000000e+01   1.0400000e+02  -2.8000000e+01  -1.8000000e+01  -7.1000000e+01  -2.8000000e+02   5.5000000e+01  -5.1000000e+01   1.0500000e+02  -5.0000000e+01   6.2000000e+01   9.0000000e+01   1.4200000e+02  -6.5000000e+01  -9.9000000e+01   8.0000000e+00   6.8000000e+01  -6.9000000e+01  -3.8000000e+01  -1.3000000e+02  -1.1600000e+02  -8.0000000e+00   8.6000000e+01  -1.8300000e+02   8.0000000e+00   4.2000000e+01  -1.7400000e+02   3.0000000e+00  -1.4500000e+02   6.1000000e+01  -1.5600000e+02  -1.3700000e+02  -4.1000000e+01  -7.9000000e+01   5.1000000e+01  -9.2000000e+01  -8.7000000e+01  -4.6000000e+01   3.5000000e+01  -9.5000000e+01   6.3000000e+01   9.0000000e+01   1.3500000e+02   6.0000000e+01  -4.4000000e+01  -4.0000000e+01   9.2000000e+01  -1.2300000e+02  -6.5000000e+01  -1.2900000e+02   1.1500000e+02  -1.8400000e+02   1.2000000e+01  -1.8600000e+02  -1.0000000e+01   2.4000000e+01  -1.6400000e+02  -5.4000000e+01  -1.3300000e+02  -9.0000000e+00  -1.4000000e+02  -1.4800000e+02  -2.9000000e+01   7.3000000e+01  -5.6000000e+01  -1.7900000e+02  -2.0000000e+00  -8.8000000e+01   1.1200000e+02   5.7000000e+01   1.0100000e+02   6.8000000e+01   7.5000000e+01  -3.7000000e+01  -1.6100000e+02   4.6000000e+01  -3.7000000e+01  -1.3200000e+02   3.0000000e+00  -1.4700000e+02  -2.0000000e+02   1.7000000e+01   1.0000000e+02  -7.6000000e+01   4.5000000e+01   1.9000000e+01  -4.9000000e+01   2.5000000e+01  -1.5500000e+02   8.1000000e+01  -1.7900000e+02  -6.0000000e+00  -5.5000000e+01  -6.4000000e+01  -4.7000000e+01  -1.2100000e+02  -1.4600000e+02  -9.0000000e+01  -7.6000000e+01   3.7000000e+01  -7.0000000e+00   1.2500000e+02   1.5000000e+02   1.5800000e+02  -1.7100000e+02  -6.0000000e+01  -9.8000000e+01   9.0000000e+00   7.3000000e+01   4.4000000e+01  -1.1500000e+02  -9.2000000e+01  -1.1500000e+02   9.3000000e+01   1.7000000e+01  -3.0000000e+00  -8.6000000e+01  -1.5400000e+02  -6.6000000e+01  -4.6000000e+01   5.0000000e+01  -1.2800000e+02  -9.0000000e+00   6.6000000e+01  -4.0000000e+00  -9.3000000e+01   4.6000000e+01  -7.7000000e+01   1.1900000e+02   2.4000000e+01   6.9000000e+01   2.5000000e+01   4.7000000e+01   1.3000000e+01  -1.7700000e+02  -1.0100000e+02  -1.2300000e+02  -1.5000000e+01  -2.9000000e+01   7.4000000e+01   1.1700000e+02  -2.3000000e+01   5.9000000e+01  -1.6800000e+02  -1.0600000e+02  -1.8800000e+02  -2.2800000e+02  -1.9200000e+02  -2.0500000e+02  -1.3000000e+02   1.0000000e+00   1.0000000e+00   6.7000000e+01  -2.3000000e+01   3.9000000e+01   4.9000000e+01
   1.0000000e+00  -6.0000000e+00  -1.8500000e+02  -1.2700000e+02  -7.0000000e+00  -1.1700000e+02  -1.5400000e+02   6.0000000e+01  -7.0000000e+00   3.5000000e+01  -7.6000000e+01  -4.4000000e+01   1.0200000e+02  -2.7000000e+01  -2.1000000e+01  -6.9000000e+01  -2.8500000e+02   5.3000000e+01  -5.5000000e+01   1.0700000e+02  -5.1000000e+01   6.1000000e+01   8.6000000e+01   1.4200000e+02  -6.2000000e+01  -9.7000000e+01   1.0000000e+01   6.7000000e+01  -6.8000000e+01   1.0000000e+01  -1.3000000e+02  -1.1600000e+02  -1.4200000e+02  -2.6000000e+01  -1.8300000e+02   1.0700000e+02   5.9000000e+01   5.8000000e+01   1.0000000e+00  -1.4400000e+02   6.0000000e+01  -1.5700000e+02  -1.1000000e+02  -3.8000000e+01  -8.2000000e+01   5.2000000e+01  -9.7000000e+01  -8.7000000e+01  -4.9000000e+01   4.3000000e+01  -9.1000000e+01   5.9000000e+01   8.5000000e+01   1.3400000e+02   6.6000000e+01  -7.8000000e+01  -3.9000000e+01   9.2000000e+01  -1.2200000e+02  -8.0000000e+00  -1.2500000e+02   5.3000000e+01  -1.9500000e+02  -3.3000000e+01  -1.8600000e+02  -2.9000000e+01   1.6000000e+01  -1.6400000e+02  -5.5000000e+01  -1.3300000e+02  -9.0000000e+00  -1.4000000e+02  -1.4800000e+02  -3.0000000e+01   7.1000000e+01  -5.3000000e+01  -1.8000000e+02  -3.0000000e+00  -9.3000000e+01   1.1200000e+02   5.7000000e+01   9.8000000e+01   6.5000000e+01   7.4000000e+01  -9.1000000e+01  -1.5800000e+02   4.6000000e+01  -3.7000000e+01  -1.2900000e+02  -1.0000000e+00  -1.4900000e+02  -2.0200000e+02  -7.0000000e+00   1.2000000e+01  -7.7000000e+01   1.8000000e+01  -5.4000000e+01  -1.7300000e+02   2.3000000e+01  -1.5400000e+02   8.0000000e+01  -1.8000000e+02   1.2000000e+01  -5.4000000e+01  -6.5000000e+01  -4.6000000e+01  -1.2700000e+02  -1.4700000e+02  -9.1000000e+01  -7.5000000e+01   4.0000000e+01  -4.0000000e+00   1.2500000e+02   1.4700000e+02   1.5600000e+02  -1.6900000e+02  -5.6000000e+01  -9.4000000e+01   1.0000000e+01   7.3000000e+01   4.3000000e+01  -1.1400000e+02  -6.4000000e+01  -1.0000000e+02   1.2000000e+01  -5.0000000e+01   2.4000000e+01  -8.3000000e+01  -1.5400000e+02  -6.5000000e+01   4.4000000e+01   6.8000000e+01   8.7000000e+01  -1.6000000e+01   6.1000000e+01  -1.1000000e+01  -9.5000000e+01   4.4000000e+01  -7.9000000e+01   1.1900000e+02   2.8000000e+01   7.0000000e+01   2.4000000e+01   4.6000000e+01   1.1000000e+01  -1.7700000e+02  -1.0100000e+02  -1.2200000e+02  -1.6000000e+01  -3.0000000e+01   7.3000000e+01   9.1000000e+01  -1.6000000e+01  -1.5000000e+01  -1.6800000e+02  -1.3100000e+02  -1.9500000e+02  -2.3200000e+02  -1.9600000e+02  -2.0600000e+02  -1.2400000e+02  -1.9000000e+01   2.5000000e+01   1.2300000e+02   4.0000000e+00   3.2000000e+01   1.1800000e+02
   1.0000000e+00   2.0000000e+01  -1.9600000e+02  -1.3200000e+02   3.3000000e+01  -1.1700000e+02  -4.0000000e+01   3.7000000e+01  -6.0000000e+00  -3.9000000e+01  -8.3000000e+01  -5.1000000e+01   1.0500000e+02  -3.4000000e+01  -2.1000000e+01  -6.4000000e+01  -2.8400000e+02   1.0000000e+01   1.5000000e+01   1.0800000e+02  -5.1000000e+01   2.0000000e+00  -2.3000000e+01  -2.1000000e+01  -4.9000000e+01  -9.7000000e+01  -6.0000000e+00   5.0000000e+00  -3.6000000e+01  -3.0000000e+00  -1.4200000e+02  -1.1700000e+02  -2.0000000e+00   3.7000000e+01  -2.1500000e+02   1.0200000e+02   4.8000000e+01  -1.7500000e+02   6.2000000e+01  -1.4400000e+02   1.1000000e+01  -1.8100000e+02  -1.0600000e+02  -4.5000000e+01  -7.7000000e+01   5.2000000e+01  -1.2000000e+02  -1.2500000e+02   1.0000000e+01   4.0000000e+01  -8.8000000e+01   6.4000000e+01  -1.8000000e+01  -1.7000000e+01   9.4000000e+01  -8.7000000e+01  -5.6000000e+01   6.1000000e+01  -1.3800000e+02   5.0000000e+00  -1.4200000e+02  -5.3000000e+01  -1.8000000e+02   3.9000000e+01  -1.9300000e+02  -3.0000000e+01   1.4000000e+01  -1.6400000e+02  -1.0000000e+01  -1.3300000e+02  -4.3000000e+01  -1.6500000e+02  -1.4900000e+02  -3.7000000e+01   7.3000000e+01  -4.5000000e+01  -1.8300000e+02  -3.1000000e+01  -7.2000000e+01   1.1400000e+02   5.5000000e+01   7.0000000e+00  -4.0000000e+00   5.2000000e+01  -4.8000000e+01  -1.6400000e+02   2.6000000e+01  -1.1700000e+02  -5.6000000e+01  -1.8000000e+01  -1.5200000e+02  -2.0200000e+02   1.0000000e+01   9.0000000e+00  -1.0300000e+02   3.9000000e+01   9.2000000e+01  -9.2000000e+01   4.2000000e+01  -1.4400000e+02   4.1000000e+01  -2.0000000e+02   1.8000000e+01  -4.6000000e+01  -5.6000000e+01  -4.6000000e+01  -3.3000000e+01   6.0000000e+00   5.0000000e+01  -6.6000000e+01   3.8000000e+01  -9.0000000e+00   1.0000000e+01   2.5000000e+01  -2.0000000e+00  -1.6400000e+02  -3.3000000e+01  -8.9000000e+01   6.7000000e+01   7.4000000e+01   6.0000000e+00  -1.1800000e+02  -7.9000000e+01  -9.5000000e+01   1.5000000e+01  -4.4000000e+01   9.0000000e+00  -1.0600000e+02  -1.7800000e+02  -8.8000000e+01  -9.0000000e+00   5.2000000e+01   1.0500000e+02   3.0000000e+00   6.6000000e+01  -8.0000000e+00  -1.3000000e+01   7.9000000e+01  -3.4000000e+01  -5.4000000e+01  -4.8000000e+01   3.1000000e+01   3.5000000e+01   3.5000000e+01   3.8000000e+01  -1.7700000e+02  -1.0100000e+02  -1.1700000e+02  -9.8000000e+01  -1.1800000e+02   0.0000000e+00   1.1600000e+02  -7.0000000e+00   3.0000000e+01  -1.6800000e+02  -2.2000000e+01  -1.8300000e+02  -2.4000000e+02  -2.5000000e+02  -2.1300000e+02  -1.3300000e+02  -8.3000000e+01  -1.8000000e+01   4.2000000e+01  -3.3000000e+01   2.6000000e+01  -7.0000000e+00
   1.0000000e+00   4.0000000e+00  -1.8800000e+02  -1.4000000e+02   1.2000000e+01  -1.1600000e+02  -1.7500000e+02   4.9000000e+01   4.3000000e+01   8.2000000e+01  -4.1000000e+01  -8.2000000e+01  -3.0000000e+01  -2.4000000e+01  -1.0700000e+02  -9.1000000e+01  -2.5200000e+02   5.1000000e+01   3.9000000e+01  -5.7000000e+01  -5.4000000e+01   8.9000000e+01   7.4000000e+01   1.2400000e+02  -6.0000000e+01  -9.6000000e+01  -3.2000000e+01   5.7000000e+01  -3.9000000e+01  -1.3000000e+01  -1.3200000e+02  -1.1400000e+02  -6.4000000e+01   1.1400000e+02  -2.1800000e+02  -2.1000000e+01   5.2000000e+01  -1.7500000e+02   1.9000000e+01  -1.4400000e+02   3.9000000e+01  -1.6400000e+02  -8.9000000e+01  -1.9000000e+01  -9.3000000e+01  -7.8000000e+01  -1.4500000e+02  -9.4000000e+01   4.7000000e+01  -3.7000000e+01  -4.1000000e+01  -1.2000000e+01   9.9000000e+01   9.6000000e+01   7.6000000e+01  -4.2000000e+01  -5.3000000e+01   8.8000000e+01  -1.2200000e+02  -1.2000000e+02  -1.0300000e+02   1.5100000e+02  -1.9400000e+02   1.6000000e+01  -1.8900000e+02  -3.3000000e+01   8.0000000e+00  -1.6400000e+02  -6.2000000e+01  -1.3300000e+02  -4.2000000e+01  -1.5000000e+02  -1.4800000e+02  -4.5000000e+01  -4.9000000e+01  -2.2000000e+01  -1.8000000e+02  -1.0000000e+00  -7.0000000e+00  -3.3000000e+01   4.3000000e+01   1.3500000e+02   4.6000000e+01   4.1000000e+01  -8.5000000e+01  -1.2900000e+02   2.4000000e+01  -5.5000000e+01  -8.1000000e+01   1.7000000e+01  -1.5100000e+02  -2.0200000e+02   3.0000000e+00   1.1900000e+02  -1.1600000e+02  -1.8000000e+01   6.0000000e+01  -1.8500000e+02   3.4000000e+01  -1.5400000e+02   7.1000000e+01  -1.8500000e+02   2.7000000e+01  -4.0000000e+01  -7.2000000e+01  -1.1700000e+02   5.1000000e+01  -5.7000000e+01  -2.4000000e+01  -4.6000000e+01  -1.0200000e+02  -7.1000000e+01   1.3100000e+02   1.5700000e+02   1.4200000e+02  -1.3600000e+02  -1.0800000e+02  -9.2000000e+01   3.6000000e+01   8.0000000e+01   4.2000000e+01  -1.1400000e+02  -7.2000000e+01  -1.2100000e+02   9.4000000e+01  -1.3800000e+02   5.4000000e+01  -7.6000000e+01  -1.7100000e+02  -7.8000000e+01  -1.4000000e+01  -1.9000000e+01  -5.0000000e+00   1.1000000e+01  -4.8000000e+01  -2.7000000e+01  -6.6000000e+01   6.5000000e+01  -5.1000000e+01   7.0000000e+01  -3.0000000e+01   2.0000000e+01   9.0000000e+00   3.6000000e+01   1.6000000e+01  -1.7700000e+02  -1.0100000e+02  -1.2000000e+02  -4.6000000e+01  -5.5000000e+01   5.7000000e+01   8.8000000e+01  -4.1000000e+01   8.0000000e+00  -1.6800000e+02  -3.8000000e+01  -1.9300000e+02  -2.3400000e+02  -2.7900000e+02  -2.0800000e+02  -1.2500000e+02  -1.2600000e+02   1.7000000e+01   7.9000000e+01  -2.9000000e+01  -1.4000000e+01  -7.2000000e+01
   1.0000000e+00   9.0000000e+00  -1.9000000e+02  -1.2500000e+02   2.3000000e+01  -1.1700000e+02   8.5000000e+01   4.7000000e+01   6.0000000e+00  -3.9000000e+01  -7.1000000e+01  -4.6000000e+01  -2.6000000e+01  -2.4000000e+01  -1.2700000e+02  -9.8000000e+01  -2.9100000e+02   5.6000000e+01  -5.4000000e+01  -2.3000000e+01  -5.9000000e+01  -6.7000000e+01  -2.0000000e+01   1.4000000e+01  -6.2000000e+01  -9.8000000e+01  -5.4000000e+01   6.6000000e+01  -1.1600000e+02   4.6000000e+01  -1.3100000e+02  -1.1500000e+02  -5.0000000e+00   9.2000000e+01  -1.6500000e+02   4.0000000e+01   4.2000000e+01   1.3500000e+02   3.0000000e+00  -1.4400000e+02   7.0000000e+01  -1.6000000e+02  -1.3600000e+02  -3.4000000e+01  -8.6000000e+01  -8.4000000e+01  -1.1100000e+02  -8.3000000e+01  -9.3000000e+01  -5.0000000e+01  -8.2000000e+01  -7.5000000e+01  -2.4000000e+01  -2.0000000e+00   7.1000000e+01  -4.3000000e+01  -3.8000000e+01   9.8000000e+01  -1.3600000e+02   8.1000000e+01  -1.2800000e+02   1.1300000e+02  -1.8300000e+02   1.5000000e+01  -1.0300000e+02   9.3000000e+01   2.5000000e+01  -1.6500000e+02  -4.5000000e+01  -1.3300000e+02  -3.0000000e+00  -1.4100000e+02  -1.4800000e+02  -2.9000000e+01  -6.5000000e+01  -4.2000000e+01  -1.8000000e+02   1.0000000e+00  -9.4000000e+01  -1.4000000e+01   5.6000000e+01  -3.8000000e+01   8.0000000e+00  -4.8000000e+01  -3.8000000e+01  -1.5600000e+02  -2.0000000e+00  -5.1000000e+01  -1.3600000e+02   1.6000000e+01  -9.6000000e+01  -2.0000000e+02   1.7000000e+01   1.0800000e+02  -8.7000000e+01   4.5000000e+01   2.6000000e+01   1.2300000e+02   1.5000000e+01  -1.5400000e+02   9.1000000e+01  -1.8600000e+02  -5.0000000e+00  -4.4000000e+01  -5.7000000e+01  -1.1500000e+02  -1.3600000e+02  -1.3900000e+02  -8.2000000e+01  -6.9000000e+01  -9.6000000e+01  -6.1000000e+01  -2.0000000e+00   1.8000000e+01   2.3000000e+01  -1.7200000e+02  -6.8000000e+01  -9.5000000e+01  -1.0000000e+00   7.4000000e+01   3.2000000e+01  -1.1500000e+02  -7.2000000e+01  -6.5000000e+01   8.8000000e+01   1.6000000e+01  -4.0000000e+00  -8.7000000e+01  -1.3900000e+02  -7.1000000e+01   7.1000000e+01   4.8000000e+01   1.0000000e+00  -9.4000000e+01  -8.0000000e+01  -1.0600000e+02  -1.0000000e+02   3.6000000e+01  -8.6000000e+01  -2.0000000e+01  -6.0000000e+01  -5.6000000e+01   3.8000000e+01   6.1000000e+01   1.3000000e+01  -1.7700000e+02  -1.0100000e+02  -1.2200000e+02  -1.5000000e+01  -3.6000000e+01   7.8000000e+01   1.1400000e+02   5.0000000e+01   5.7000000e+01  -1.6800000e+02  -9.9000000e+01  -1.8700000e+02  -2.3100000e+02  -2.1700000e+02  -1.0400000e+02  -1.3000000e+02   0.0000000e+00  -1.0000000e+00   6.4000000e+01  -2.4000000e+01   3.8000000e+01   4.5000000e+01
   1.0000000e+00   2.1000000e+01  -1.9200000e+02  -1.4600000e+02   3.3000000e+01  -1.1700000e+02   1.2900000e+02   4.8000000e+01   1.0000000e+00  -4.8000000e+01  -1.3100000e+02  -5.1000000e+01  -4.9000000e+01  -6.4000000e+01  -1.0900000e+02  -9.3000000e+01  -2.9300000e+02   4.5000000e+01  -8.7000000e+01   8.0000000e+00  -2.6000000e+01  -6.2000000e+01  -2.0000000e+01   9.0000000e+00  -5.0000000e+01  -9.7000000e+01  -3.1000000e+01   4.2000000e+01  -4.4000000e+01   1.0800000e+02  -1.3700000e+02  -1.1700000e+02  -3.0000000e+00   4.2000000e+01  -1.8800000e+02   9.9000000e+01   4.8000000e+01   3.6000000e+01   3.4000000e+01  -1.4200000e+02   2.0000000e+01  -1.7300000e+02  -1.0200000e+02  -8.6000000e+01  -6.5000000e+01  -9.8000000e+01  -1.0900000e+02  -1.0200000e+02  -6.6000000e+01  -1.7000000e+01  -1.0300000e+02  -9.6000000e+01  -1.9000000e+01  -3.0000000e+00   7.5000000e+01   2.0000000e+00  -5.9000000e+01   8.5000000e+01  -1.3200000e+02   1.3200000e+02  -1.7300000e+02  -5.8000000e+01  -1.7900000e+02   3.8000000e+01  -5.2000000e+01   7.6000000e+01   1.3000000e+01  -1.6500000e+02  -5.5000000e+01  -1.3300000e+02  -6.3000000e+01  -1.5900000e+02  -1.4800000e+02  -5.5000000e+01  -1.0300000e+02  -7.5000000e+01  -1.8600000e+02  -2.1000000e+01  -5.5000000e+01  -1.3000000e+01   6.0000000e+01  -2.0000000e+01   3.0000000e+00  -4.8000000e+01  -4.9000000e+01  -1.8400000e+02   2.2000000e+01  -8.7000000e+01  -1.0200000e+02   6.3000000e+01   3.5000000e+01  -2.0200000e+02   8.0000000e+00   1.4000000e+01  -1.2700000e+02   3.9000000e+01   9.3000000e+01   1.1300000e+02   3.5000000e+01  -1.5100000e+02   6.5000000e+01  -1.9400000e+02   1.8000000e+01  -6.6000000e+01  -6.1000000e+01  -1.0100000e+02  -1.1000000e+02  -1.7400000e+02  -9.2000000e+01  -7.4000000e+01  -9.7000000e+01  -6.5000000e+01   1.0000000e+00   2.5000000e+01   2.2000000e+01  -1.4600000e+02  -1.3000000e+01  -8.7000000e+01   5.3000000e+01   8.5000000e+01   3.0000000e+01  -1.1900000e+02   7.9000000e+01   8.6000000e+01   2.3000000e+01  -5.3000000e+01   1.5000000e+01  -1.5500000e+02  -1.4700000e+02  -1.2700000e+02   1.9000000e+01   5.4000000e+01   1.0800000e+02  -9.1000000e+01  -1.2400000e+02  -1.1200000e+02  -4.6000000e+01   7.3000000e+01  -3.8000000e+01  -3.4000000e+01  -6.3000000e+01  -4.5000000e+01   7.0000000e+00   3.6000000e+01   1.9000000e+01  -1.7700000e+02  -1.0100000e+02  -1.1400000e+02  -7.8000000e+01  -8.7000000e+01   3.9000000e+01   1.2100000e+02   5.4000000e+01   4.0000000e+01  -1.6800000e+02  -1.9000000e+01  -1.8400000e+02  -2.4500000e+02  -2.4800000e+02  -1.9900000e+02  -1.3100000e+02  -8.5000000e+01  -1.7000000e+01   4.1000000e+01  -3.3000000e+01   2.2000000e+01  -1.1000000e+01
   1.0000000e+00   2.1000000e+01  -1.9300000e+02  -1.4700000e+02   1.4000000e+02  -1.1700000e+02  -3.6000000e+01   4.7000000e+01  -2.0000000e+00  -4.8000000e+01  -1.3000000e+02  -4.7000000e+01  -4.6000000e+01  -6.3000000e+01  -1.0900000e+02  -9.6000000e+01  -2.8700000e+02   4.4000000e+01  -8.6000000e+01   6.0000000e+00  -2.2000000e+01  -6.1000000e+01  -2.2000000e+01   9.0000000e+00  -3.0000000e+00  -9.7000000e+01  -3.0000000e+01   3.9000000e+01  -4.2000000e+01   3.0000000e+00  -1.4800000e+02  -1.1600000e+02  -1.0000000e+00   3.0000000e+01  -2.2700000e+02   1.0800000e+02   4.6000000e+01  -1.7500000e+02   3.4000000e+01  -1.4300000e+02   1.7000000e+01  -1.7400000e+02  -1.0800000e+02  -8.6000000e+01  -6.4000000e+01  -9.7000000e+01  -1.0300000e+02  -1.0300000e+02  -6.6000000e+01  -2.0000000e+01  -9.9000000e+01  -9.4000000e+01  -2.0000000e+01  -4.0000000e+00   6.6000000e+01  -1.3000000e+01  -6.1000000e+01   8.3000000e+01  -1.3200000e+02   5.0000000e+00  -1.7100000e+02   1.4600000e+02  -1.8000000e+02   3.8000000e+01  -1.9300000e+02  -2.8000000e+01   1.6000000e+01  -1.6400000e+02  -5.5000000e+01  -1.3300000e+02  -6.5000000e+01  -1.6000000e+02  -1.4900000e+02  -5.2000000e+01  -1.0000000e+02  -7.7000000e+01  -1.8400000e+02  -2.1000000e+01  -5.2000000e+01  -1.2000000e+01   5.9000000e+01  -1.9000000e+01   2.0000000e+00  -4.8000000e+01   1.9400000e+02  -1.8100000e+02   2.2000000e+01  -9.0000000e+01  -1.0200000e+02   6.5000000e+01  -1.5000000e+02  -2.0200000e+02   1.0000000e+01   7.8000000e+01  -1.2200000e+02   4.2000000e+01   9.1000000e+01  -7.4000000e+01   3.5000000e+01  -1.5100000e+02   6.2000000e+01  -1.9500000e+02   1.7000000e+01  -6.6000000e+01  -6.0000000e+01  -1.0200000e+02  -1.0300000e+02  -1.7200000e+02  -9.0000000e+01  -7.4000000e+01  -9.6000000e+01  -6.4000000e+01   2.0000000e+00   2.4000000e+01   2.0000000e+01  -1.4000000e+02  -1.2000000e+01  -8.6000000e+01   5.4000000e+01   8.3000000e+01   2.8000000e+01  -1.1800000e+02  -7.6000000e+01  -9.4000000e+01   2.5000000e+01  -4.1000000e+01   3.0000000e+00  -1.5400000e+02  -1.8900000e+02  -1.2300000e+02  -5.0000000e+00   5.4000000e+01   1.0200000e+02  -9.1000000e+01  -1.2200000e+02  -1.1200000e+02  -4.6000000e+01   7.2000000e+01  -3.9000000e+01  -3.5000000e+01  -6.5000000e+01  -4.7000000e+01   6.0000000e+00   3.4000000e+01   1.9000000e+01  -1.7700000e+02  -1.0100000e+02  -1.1600000e+02  -8.1000000e+01  -8.9000000e+01   3.6000000e+01   1.1000000e+02  -6.0000000e+00   5.6000000e+01  -1.6800000e+02  -2.4000000e+01  -1.8500000e+02  -2.4100000e+02  -2.4500000e+02  -2.1300000e+02  -1.3300000e+02  -7.6000000e+01  -1.8000000e+01   4.3000000e+01  -3.3000000e+01   2.7000000e+01   0.0000000e+00
   1.0000000e+00   9.0000000e+00  -1.8900000e+02  -1.2500000e+02   1.1400000e+02  -1.1700000e+02  -1.5000000e+01   4.6000000e+01   7.0000000e+00  -3.9000000e+01  -6.9000000e+01  -4.9000000e+01  -2.9000000e+01  -2.5000000e+01  -1.3100000e+02  -9.6000000e+01  -2.9400000e+02   5.5000000e+01  -5.6000000e+01  -1.9000000e+01  -5.9000000e+01  -7.0000000e+01  -2.1000000e+01   1.5000000e+01  -6.0000000e+01  -9.2000000e+01  -5.4000000e+01   6.7000000e+01  -1.1400000e+02   1.1600000e+02  -1.2700000e+02  -1.1000000e+02  -6.5000000e+01   1.1200000e+02  -2.0200000e+02  -2.5000000e+01   5.2000000e+01  -1.7500000e+02   2.0000000e+00  -1.4300000e+02   7.0000000e+01  -1.6000000e+02  -8.5000000e+01  -3.3000000e+01  -8.8000000e+01  -8.5000000e+01  -1.1700000e+02  -8.5000000e+01  -9.4000000e+01  -4.8000000e+01  -7.9000000e+01  -7.9000000e+01  -2.4000000e+01  -1.0000000e+00   7.6000000e+01   1.4700000e+02  -3.6000000e+01   9.8000000e+01  -1.3500000e+02   8.3000000e+01  -1.2700000e+02   1.4100000e+02  -1.9300000e+02   2.1000000e+01  -1.8800000e+02  -6.0000000e+00   8.0000000e+00  -1.6400000e+02  -4.5000000e+01  -1.3300000e+02  -3.0000000e+00  -1.4000000e+02  -1.4800000e+02  -3.1000000e+01  -7.0000000e+01  -4.0000000e+01  -1.8100000e+02   1.0000000e+00  -9.7000000e+01  -1.4000000e+01   5.6000000e+01  -4.2000000e+01   8.0000000e+00  -4.8000000e+01   1.3400000e+02  -1.5500000e+02  -2.0000000e+00  -4.9000000e+01  -1.3200000e+02   1.3100000e+02  -1.3300000e+02  -2.0200000e+02   4.0000000e+00   1.2700000e+02  -9.0000000e+01  -2.9000000e+01   7.0000000e+01  -1.8600000e+02   1.5000000e+01  -1.5300000e+02   9.1000000e+01  -1.8500000e+02   2.5000000e+01  -4.4000000e+01  -5.8000000e+01  -1.1600000e+02  -1.4600000e+02  -1.4100000e+02  -8.2000000e+01  -6.8000000e+01  -9.5000000e+01  -6.3000000e+01  -3.0000000e+00   1.6000000e+01   2.3000000e+01  -1.7000000e+02  -6.6000000e+01  -8.1000000e+01  -1.0000000e+00   7.4000000e+01   3.3000000e+01  -1.1400000e+02   1.1700000e+02   3.2000000e+01   9.5000000e+01  -1.4000000e+02   5.8000000e+01  -8.8000000e+01  -1.5900000e+02  -7.3000000e+01  -1.4000000e+01  -2.6000000e+01  -2.0000000e+00  -9.5000000e+01  -8.4000000e+01  -1.0700000e+02  -1.0000000e+02   3.5000000e+01  -8.8000000e+01  -1.6000000e+01  -5.9000000e+01  -5.3000000e+01   3.8000000e+01   6.1000000e+01   1.3000000e+01  -1.7800000e+02  -1.0200000e+02  -1.2100000e+02  -1.4000000e+01  -3.5000000e+01   7.8000000e+01   6.4000000e+01   1.8000000e+01   4.8000000e+01  -1.6800000e+02  -3.6000000e+01  -1.9300000e+02  -2.3300000e+02  -2.3800000e+02  -2.0700000e+02  -1.2400000e+02  -1.2100000e+02   1.7000000e+01   7.5000000e+01  -3.3000000e+01  -1.4000000e+01  -6.6000000e+01
   1.0000000e+00   7.0000000e+00  -1.9700000e+02  -1.5800000e+02   2.6000000e+01  -1.1700000e+02  -1.3400000e+02   4.0000000e+01   3.9000000e+01  -3.2000000e+01  -1.0900000e+02  -5.3000000e+01   1.5000000e+01  -4.9000000e+01  -1.0800000e+02  -7.8000000e+01  -2.9500000e+02   3.4000000e+01  -7.7000000e+01   4.1000000e+01  -8.3000000e+01   4.7000000e+01  -2.0000000e+01   6.6000000e+01  -6.2000000e+01  -9.2000000e+01   2.0000000e+00  -1.0000000e+01  -6.3000000e+01  -3.8000000e+01  -1.4100000e+02  -1.1600000e+02  -8.0000000e+00   8.9000000e+01  -2.2800000e+02   1.7000000e+01   4.2000000e+01  -1.7400000e+02   3.0000000e+00  -1.4400000e+02  -3.1000000e+01  -1.8100000e+02  -1.3600000e+02  -6.6000000e+01  -6.7000000e+01  -9.5000000e+01  -1.2600000e+02  -1.1500000e+02  -7.3000000e+01   2.5000000e+01  -1.0800000e+02   3.8000000e+01  -1.9000000e+01  -6.0000000e+00   6.5000000e+01  -4.3000000e+01  -4.0000000e+01   5.5000000e+01  -1.4600000e+02  -7.2000000e+01  -1.5900000e+02   1.1200000e+02  -1.8300000e+02   1.2000000e+01  -1.8600000e+02  -9.0000000e+00   2.6000000e+01  -1.6500000e+02  -1.0500000e+02  -1.3200000e+02  -1.1100000e+02  -1.6700000e+02  -1.4800000e+02  -4.7000000e+01  -7.3000000e+01  -5.2000000e+01  -1.7900000e+02   0.0000000e+00  -7.4000000e+01   3.3000000e+01   4.7000000e+01  -8.0000000e+00   2.0000000e+00   8.2000000e+01  -4.7000000e+01  -1.7400000e+02   3.0000000e+01  -1.3100000e+02  -5.6000000e+01   7.0000000e+00  -1.4600000e+02  -2.0000000e+02   1.6000000e+01   9.5000000e+01  -1.2700000e+02   4.6000000e+01   1.7000000e+01  -5.1000000e+01   3.8000000e+01  -1.5300000e+02   3.1000000e+01  -2.0300000e+02  -6.0000000e+00  -4.9000000e+01  -5.2000000e+01  -9.4000000e+01  -1.3100000e+02  -1.7500000e+02  -9.6000000e+01  -6.6000000e+01  -1.0600000e+02  -6.3000000e+01   7.8000000e+01   1.0000000e+00  -1.1000000e+01  -1.9200000e+02  -1.1000000e+02  -9.0000000e+01   5.9000000e+01   6.7000000e+01  -1.4000000e+01  -1.1000000e+02  -8.8000000e+01  -1.1200000e+02   9.5000000e+01   1.6000000e+01  -3.0000000e+00  -1.4100000e+02  -1.8600000e+02  -1.1700000e+02  -4.2000000e+01   5.0000000e+01  -1.2700000e+02  -2.1000000e+01  -3.1000000e+01  -1.0400000e+02  -9.7000000e+01   4.7000000e+01  -9.6000000e+01   1.5000000e+01   6.6000000e+01   9.0000000e+01  -3.3000000e+01   1.7000000e+01   1.7000000e+01  -1.7800000e+02  -1.0300000e+02  -1.2000000e+02  -1.1800000e+02  -1.2700000e+02  -1.6000000e+01   1.2000000e+02  -2.4000000e+01   5.3000000e+01  -1.6800000e+02  -1.0400000e+02  -1.8800000e+02  -2.3600000e+02  -2.6400000e+02  -2.0600000e+02  -1.3000000e+02   3.0000000e+00   0.0000000e+00   6.7000000e+01  -2.3000000e+01   3.7000000e+01   5.1000000e+01
   1.0000000e+00   2.2000000e+01  -1.9600000e+02  -1.4400000e+02   3.3000000e+01  -1.1700000e+02  -4.2000000e+01   6.1000000e+01   7.1000000e+01  -3.2000000e+01  -1.6800000e+02  -5.4000000e+01  -1.0700000e+02  -9.1000000e+01  -9.5000000e+01  -1.0400000e+02  -2.7200000e+02   3.4000000e+01  -1.0300000e+02  -2.4000000e+01  -3.4000000e+01  -6.0000000e+01  -1.9000000e+01  -3.1000000e+01  -6.0000000e+01  -9.2000000e+01   1.0000000e+01   3.3000000e+01  -1.1800000e+02  -2.0000000e+00  -1.4700000e+02  -1.1700000e+02  -3.0000000e+00   3.3000000e+01  -2.3600000e+02   1.0500000e+02   4.7000000e+01  -1.7500000e+02  -3.0000000e+01  -1.4200000e+02   3.7000000e+01  -1.7600000e+02  -1.0500000e+02  -1.2200000e+02  -6.1000000e+01  -1.3000000e+02  -1.0600000e+02  -9.9000000e+01  -6.9000000e+01   4.9000000e+01  -1.2500000e+02  -7.8000000e+01  -3.6000000e+01  -2.3000000e+01   4.5000000e+01  -8.5000000e+01   8.0000000e+01   8.8000000e+01  -1.4800000e+02   6.0000000e+00  -1.8500000e+02  -5.4000000e+01  -1.7900000e+02   3.8000000e+01  -1.8800000e+02  -2.8000000e+01   1.5000000e+01  -1.6500000e+02  -9.5000000e+01  -1.3300000e+02  -5.7000000e+01  -1.5800000e+02  -1.4900000e+02  -7.1000000e+01  -1.2000000e+02  -1.0000000e+02  -1.8200000e+02   0.0000000e+00  -3.3000000e+01  -8.8000000e+01   6.3000000e+01  -6.6000000e+01   2.5000000e+01  -4.8000000e+01  -5.2000000e+01  -1.9100000e+02   2.5000000e+01  -1.0700000e+02  -1.2100000e+02  -1.7000000e+01  -1.4600000e+02  -2.0200000e+02   9.0000000e+00   9.0000000e+00  -1.4700000e+02   4.2000000e+01   9.2000000e+01  -1.6100000e+02  -1.0000000e+00  -1.5300000e+02   8.0000000e+01  -2.0000000e+02   1.8000000e+01  -8.6000000e+01  -6.9000000e+01  -1.0000000e+02  -6.3000000e+01  -9.8000000e+01  -5.3000000e+01  -7.7000000e+01  -1.3500000e+02  -5.3000000e+01  -5.6000000e+01  -6.2000000e+01  -5.1000000e+01  -1.6600000e+02  -5.1000000e+01  -8.7000000e+01   2.2000000e+01   7.5000000e+01   2.0000000e+00  -1.1200000e+02  -7.6000000e+01  -9.2000000e+01   8.0000000e+00  -4.9000000e+01   8.0000000e+00  -1.8000000e+02  -1.9600000e+02  -1.5900000e+02  -9.0000000e+00   5.5000000e+01   1.0600000e+02  -8.0000000e+01  -1.0400000e+02  -8.3000000e+01  -1.2900000e+02  -3.0000000e+00  -1.1800000e+02   3.0000000e+00   7.3000000e+01   6.0000000e+00   7.0000000e+00   5.7000000e+01   8.0000000e+00  -1.7800000e+02  -1.0200000e+02  -1.1600000e+02  -7.2000000e+01  -9.2000000e+01   4.5000000e+01   1.1700000e+02  -8.0000000e+00   2.3000000e+01  -1.6900000e+02  -2.1000000e+01  -1.8500000e+02  -2.4100000e+02  -2.5200000e+02  -2.1000000e+02  -1.3300000e+02  -8.0000000e+01  -1.8000000e+01   4.1000000e+01  -3.3000000e+01   2.4000000e+01  -5.0000000e+00
   1.0000000e+00   2.2000000e+01  -1.9600000e+02  -1.4500000e+02   3.3000000e+01  -1.1700000e+02  -4.2000000e+01   6.2000000e+01  -9.0000000e+00  -2.8000000e+01  -1.7100000e+02  -5.5000000e+01   2.7000000e+01  -9.2000000e+01  -9.1000000e+01  -1.0300000e+02  -2.7400000e+02   3.2000000e+01  -7.2000000e+01   2.3000000e+01  -3.6000000e+01   6.9000000e+01  -1.7000000e+01   5.5000000e+01  -6.0000000e+01  -9.2000000e+01  -3.0000000e+01   3.1000000e+01  -1.1800000e+02  -2.0000000e+00  -1.4700000e+02  -1.1700000e+02  -3.0000000e+00   3.4000000e+01  -2.3700000e+02   1.0500000e+02   4.7000000e+01  -1.7500000e+02  -3.4000000e+01  -1.4200000e+02   3.3000000e+01  -1.7600000e+02  -1.0500000e+02  -1.2400000e+02  -6.0000000e+01  -9.5000000e+01  -1.0800000e+02  -1.0100000e+02  -2.5000000e+01  -8.0000000e+00  -1.2900000e+02   5.4000000e+01  -3.3000000e+01  -7.0000000e+00   4.6000000e+01  -8.5000000e+01  -6.1000000e+01   8.8000000e+01  -1.4900000e+02   6.0000000e+00  -1.8600000e+02  -5.3000000e+01  -1.7900000e+02   3.8000000e+01  -1.8800000e+02  -2.8000000e+01   1.5000000e+01  -1.6500000e+02  -9.9000000e+01  -1.3300000e+02  -6.3000000e+01  -1.5900000e+02  -1.4800000e+02  -7.3000000e+01  -5.3000000e+01  -1.0100000e+02  -1.8200000e+02   0.0000000e+00  -3.3000000e+01   3.1000000e+01   6.4000000e+01   2.2000000e+01   2.6000000e+01   8.2000000e+01  -5.2000000e+01  -1.9200000e+02   2.9000000e+01  -1.1100000e+02  -1.4200000e+02  -1.7000000e+01  -1.4600000e+02  -2.0200000e+02   9.0000000e+00   9.0000000e+00  -1.5000000e+02   4.2000000e+01   9.2000000e+01  -1.6100000e+02  -1.0000000e+00  -1.5300000e+02   7.9000000e+01  -2.0000000e+02   1.8000000e+01  -8.6000000e+01  -6.9000000e+01  -9.8000000e+01  -6.2000000e+01  -1.0000000e+02  -5.0000000e+01  -7.7000000e+01  -1.0800000e+02  -5.0000000e+01   8.4000000e+01   8.0000000e+00  -7.0000000e+00  -1.6900000e+02  -5.4000000e+01  -8.7000000e+01   2.5000000e+01   7.7000000e+01   1.0000000e+00  -1.1200000e+02  -7.6000000e+01  -9.2000000e+01   9.0000000e+00  -4.8000000e+01   9.0000000e+00  -1.8200000e+02  -1.9700000e+02  -1.6300000e+02  -1.0000000e+01   5.5000000e+01   1.0600000e+02   2.6000000e+01   5.0000000e+00  -6.2000000e+01  -1.3200000e+02  -6.0000000e+00  -1.2000000e+02  -1.1000000e+01   2.7000000e+01   7.5000000e+01   3.0000000e+00   5.6000000e+01   7.0000000e+00  -1.7800000e+02  -1.0200000e+02  -1.1600000e+02  -7.6000000e+01  -9.6000000e+01   4.2000000e+01   1.1800000e+02  -8.0000000e+00   2.3000000e+01  -1.6800000e+02  -2.1000000e+01  -1.8500000e+02  -2.4100000e+02  -2.5400000e+02  -2.1000000e+02  -1.3300000e+02  -8.1000000e+01  -1.8000000e+01   4.1000000e+01  -3.3000000e+01   2.4000000e+01  -5.0000000e+00
   1.0000000e+00   7.0000000e+00  -1.9700000e+02  -1.5700000e+02   2.6000000e+01  -1.1700000e+02  -1.3500000e+02   4.0000000e+01   3.7000000e+01  -3.4000000e+01  -1.0500000e+02  -5.4000000e+01  -6.1000000e+01  -4.8000000e+01  -9.5000000e+01  -7.9000000e+01  -2.9500000e+02   3.4000000e+01   6.3000000e+01  -7.9000000e+01  -8.1000000e+01   1.6000000e+01  -2.1000000e+01  -6.8000000e+01  -6.2000000e+01  -9.2000000e+01  -2.0000000e+00  -7.0000000e+00  -5.9000000e+01  -3.8000000e+01  -1.4000000e+02  -1.1600000e+02  -8.0000000e+00   8.9000000e+01  -2.2700000e+02   1.6000000e+01   4.2000000e+01  -1.7400000e+02   7.0000000e+00  -1.4400000e+02  -2.8000000e+01  -1.8100000e+02  -1.3600000e+02  -6.3000000e+01  -7.0000000e+01  -1.2500000e+02  -1.2800000e+02  -1.1400000e+02   3.8000000e+01  -3.1000000e+01  -1.0400000e+02  -1.8000000e+01  -2.5000000e+01  -2.9000000e+01   6.6000000e+01  -4.3000000e+01  -7.1000000e+01   5.6000000e+01  -1.4500000e+02  -7.1000000e+01  -1.5700000e+02   1.1300000e+02  -1.8300000e+02   1.2000000e+01  -1.8600000e+02  -9.0000000e+00   2.6000000e+01  -1.6500000e+02  -1.0000000e+02  -1.3200000e+02  -1.0800000e+02  -1.6700000e+02  -1.4800000e+02  -4.7000000e+01  -7.5000000e+01  -5.1000000e+01  -1.7900000e+02  -2.0000000e+00  -5.0000000e+01  -9.0000000e+01   4.7000000e+01   0.0000000e+00   2.0000000e+00  -4.5000000e+01  -4.6000000e+01  -1.7200000e+02   2.9000000e+01  -1.2800000e+02  -5.6000000e+01   6.0000000e+00  -1.4700000e+02  -2.0000000e+02   1.6000000e+01   9.5000000e+01  -1.2500000e+02   4.5000000e+01   1.6000000e+01  -5.1000000e+01   3.8000000e+01  -1.5400000e+02   3.3000000e+01  -2.0200000e+02  -6.0000000e+00  -4.9000000e+01  -5.4000000e+01  -9.7000000e+01  -6.2000000e+01  -1.7200000e+02   7.0000000e+00  -6.5000000e+01  -1.3500000e+02  -6.4000000e+01  -3.2000000e+01  -5.3000000e+01  -5.3000000e+01  -1.9000000e+02  -1.0800000e+02  -9.0000000e+01   5.9000000e+01   6.8000000e+01  -1.1000000e+01  -1.1100000e+02  -8.9000000e+01  -1.1300000e+02   9.5000000e+01   1.6000000e+01  -3.0000000e+00  -1.3700000e+02  -1.8500000e+02  -1.1400000e+02  -4.3000000e+01   5.0000000e+01  -1.2700000e+02   4.8000000e+01  -3.0000000e+00  -1.8000000e+01  -9.3000000e+01   4.9000000e+01  -9.2000000e+01  -5.8000000e+01  -4.3000000e+01  -4.6000000e+01  -2.9000000e+01   1.8000000e+01   1.8000000e+01  -1.7800000e+02  -1.0200000e+02  -1.2000000e+02  -1.1600000e+02  -1.2500000e+02  -1.3000000e+01   1.2000000e+02  -2.4000000e+01   5.3000000e+01  -1.6800000e+02  -1.0500000e+02  -1.8800000e+02  -2.3600000e+02  -2.6300000e+02  -2.0700000e+02  -1.3000000e+02   3.0000000e+00   0.0000000e+00   6.7000000e+01  -2.3000000e+01   3.7000000e+01   5.1000000e+01
   1.0000000e+00   2.3000000e+01  -1.9700000e+02  -1.5900000e+02   1.4000000e+02  -1.1700000e+02  -4.4000000e+01   4.2000000e+01   4.4000000e+01  -3.2000000e+01  -1.1100000e+02  -5.7000000e+01  -1.2600000e+02  -5.2000000e+01  -1.1000000e+02  -7.5000000e+01  -2.9900000e+02   3.3000000e+01  -7.1000000e+01  -7.4000000e+01  -8.4000000e+01  -9.8000000e+01  -1.8000000e+01  -6.9000000e+01  -2.3000000e+01  -9.2000000e+01   2.0000000e+00  -9.0000000e+00  -6.5000000e+01   4.0000000e+00  -1.4400000e+02  -1.1600000e+02  -1.0000000e+00   3.2000000e+01  -2.3300000e+02   1.0700000e+02   4.6000000e+01  -1.7500000e+02  -1.0000000e+00  -1.4300000e+02  -3.2000000e+01  -1.8200000e+02  -1.0700000e+02  -6.8000000e+01  -6.8000000e+01  -1.3400000e+02  -1.3400000e+02  -1.1600000e+02  -8.4000000e+01  -2.8000000e+01  -1.0700000e+02  -1.1100000e+02  -2.0000000e+01  -2.6000000e+01   6.9000000e+01  -1.7000000e+01  -6.8000000e+01   5.6000000e+01  -1.4600000e+02   6.0000000e+00  -1.6200000e+02   1.5000000e+02  -1.7800000e+02   3.8000000e+01  -1.8800000e+02  -2.8000000e+01   1.6000000e+01  -1.6500000e+02  -1.0800000e+02  -1.3300000e+02  -1.1200000e+02  -1.6800000e+02  -1.4800000e+02  -5.0000000e+01  -1.4300000e+02  -5.2000000e+01  -1.8100000e+02   2.0000000e+00  -7.5000000e+01  -1.0400000e+02   4.8000000e+01  -9.0000000e+01   4.0000000e+00  -5.8000000e+01   1.9400000e+02  -1.7500000e+02   3.2000000e+01  -1.3100000e+02  -5.4000000e+01   6.2000000e+01  -1.4600000e+02  -2.0200000e+02   9.0000000e+00   8.1000000e+01  -1.3400000e+02   4.3000000e+01   9.0000000e+01  -1.6400000e+02   3.7000000e+01  -1.5300000e+02   3.3000000e+01  -2.0400000e+02   1.6000000e+01  -4.9000000e+01  -5.3000000e+01  -9.1000000e+01  -1.5700000e+02  -1.7600000e+02  -9.8000000e+01  -6.3000000e+01  -1.3300000e+02  -6.4000000e+01  -7.2000000e+01  -7.2000000e+01  -6.0000000e+01  -1.9200000e+02  -1.1300000e+02  -8.5000000e+01   6.1000000e+01   6.9000000e+01  -1.3000000e+01  -1.1200000e+02  -7.3000000e+01  -9.2000000e+01   2.9000000e+01  -4.0000000e+01   7.0000000e+00  -1.4600000e+02  -1.9100000e+02  -1.2400000e+02  -9.0000000e+00   5.5000000e+01   1.0300000e+02  -8.5000000e+01  -1.3000000e+02  -1.1100000e+02  -1.0100000e+02   4.4000000e+01  -9.9000000e+01  -5.4000000e+01  -4.8000000e+01  -3.8000000e+01  -3.6000000e+01   1.7000000e+01   1.6000000e+01  -1.7800000e+02   1.1300000e+02  -1.1800000e+02  -1.1800000e+02  -1.2700000e+02  -1.5000000e+01   1.1400000e+02  -8.0000000e+00   5.5000000e+01  -1.6800000e+02  -2.2000000e+01  -1.8300000e+02  -2.3900000e+02  -2.7100000e+02  -2.0900000e+02  -1.3300000e+02  -7.5000000e+01  -1.8000000e+01   4.2000000e+01  -3.3000000e+01   2.5000000e+01  -2.0000000e+00
   1.0000000e+00   8.0000000e+00  -1.9600000e+02  -1.4600000e+02   1.1600000e+02  -1.1700000e+02  -7.0000000e+00   6.3000000e+01  -1.0000000e+01  -2.8000000e+01  -1.7200000e+02  -5.4000000e+01  -1.0200000e+02  -9.3000000e+01  -9.2000000e+01  -1.0400000e+02  -2.7000000e+02   3.2000000e+01  -1.0000000e+02  -9.6000000e+01  -3.6000000e+01  -5.9000000e+01  -1.6000000e+01  -8.1000000e+01  -6.2000000e+01  -8.8000000e+01  -3.0000000e+01   2.7000000e+01  -1.1700000e+02   1.2000000e+02  -1.4400000e+02  -1.1300000e+02  -6.9000000e+01   1.1700000e+02  -2.3600000e+02  -2.1000000e+01   5.2000000e+01  -1.7500000e+02  -3.7000000e+01  -1.4200000e+02   2.9000000e+01  -1.7700000e+02  -8.4000000e+01  -1.2600000e+02  -5.9000000e+01  -1.3200000e+02  -1.0500000e+02  -1.0200000e+02  -6.7000000e+01  -5.6000000e+01  -1.2900000e+02  -7.2000000e+01  -3.3000000e+01  -3.0000000e+01   4.3000000e+01   1.4500000e+02  -5.6000000e+01   8.6000000e+01  -1.5000000e+02   8.8000000e+01  -1.8500000e+02   1.4400000e+02  -1.9300000e+02   2.0000000e+01  -1.8600000e+02   0.0000000e+00   7.0000000e+00  -1.6500000e+02  -1.0400000e+02  -1.3200000e+02  -6.9000000e+01  -1.5900000e+02  -1.4800000e+02  -7.2000000e+01  -1.1700000e+02  -1.0200000e+02  -1.8100000e+02   2.0000000e+00  -3.0000000e+01  -1.0400000e+02   6.4000000e+01  -6.2000000e+01   2.7000000e+01  -5.5000000e+01   1.2700000e+02  -1.9200000e+02   3.1000000e+01  -1.1500000e+02  -1.4000000e+02   1.3400000e+02  -1.3900000e+02  -2.0200000e+02   3.0000000e+00   1.2200000e+02  -1.5000000e+02  -2.4000000e+01   7.0000000e+01  -1.8400000e+02  -1.0000000e+00  -1.5300000e+02   7.7000000e+01  -2.0100000e+02   2.4000000e+01  -8.7000000e+01  -6.9000000e+01  -9.8000000e+01  -5.8000000e+01  -1.0000000e+02  -4.8000000e+01  -7.7000000e+01  -1.3500000e+02  -4.9000000e+01  -5.7000000e+01  -7.0000000e+01  -6.0000000e+01  -1.6900000e+02  -5.7000000e+01  -8.2000000e+01   2.7000000e+01   7.6000000e+01  -2.0000000e+00  -1.1000000e+02   1.1600000e+02   3.1000000e+01   9.5000000e+01  -1.4000000e+02   5.8000000e+01  -1.8100000e+02  -1.9500000e+02  -1.6300000e+02  -1.3000000e+01  -2.4000000e+01   0.0000000e+00  -9.3000000e+01  -1.0500000e+02  -7.9000000e+01  -1.3300000e+02  -6.0000000e+00  -1.2100000e+02  -8.2000000e+01  -6.5000000e+01  -7.3000000e+01  -2.0000000e+00   5.4000000e+01   6.0000000e+00  -1.7800000e+02  -1.0300000e+02  -1.1700000e+02  -8.1000000e+01  -1.0000000e+02   3.8000000e+01   7.8000000e+01   2.6000000e+01   5.2000000e+01  -1.6900000e+02  -3.7000000e+01  -1.9400000e+02  -2.3900000e+02  -2.5300000e+02  -2.0700000e+02  -1.2300000e+02  -1.1800000e+02   1.7000000e+01   7.5000000e+01  -3.3000000e+01  -1.6000000e+01  -6.6000000e+01
   1.0000000e+00   9.0000000e+00  -1.9800000e+02  -1.5800000e+02   2.5000000e+01  -1.1700000e+02   8.4000000e+01   4.2000000e+01   4.1000000e+01  -3.3000000e+01  -1.1200000e+02  -5.3000000e+01  -1.2300000e+02  -5.1000000e+01  -1.1000000e+02  -7.7000000e+01  -2.9500000e+02   3.5000000e+01  -6.9000000e+01  -7.3000000e+01  -8.4000000e+01  -9.7000000e+01  -1.8000000e+01  -6.8000000e+01  -6.2000000e+01  -9.2000000e+01   3.0000000e+00  -1.2000000e+01  -6.9000000e+01   4.4000000e+01  -1.4200000e+02  -1.1600000e+02  -5.0000000e+00   9.5000000e+01  -2.0500000e+02   4.3000000e+01   4.2000000e+01   1.3700000e+02   0.0000000e+00  -1.4400000e+02  -3.3000000e+01  -1.8200000e+02  -1.3600000e+02  -6.9000000e+01  -6.5000000e+01  -1.3600000e+02  -1.2600000e+02  -1.1500000e+02  -8.4000000e+01  -2.8000000e+01  -1.1100000e+02  -1.0900000e+02  -2.1000000e+01  -2.4000000e+01   6.3000000e+01  -4.2000000e+01  -6.8000000e+01   5.5000000e+01  -1.4700000e+02   7.9000000e+01  -1.6200000e+02   1.1200000e+02  -1.8100000e+02   1.5000000e+01  -1.3700000e+02   9.4000000e+01   2.6000000e+01  -1.6500000e+02  -1.0800000e+02  -1.3200000e+02  -1.1200000e+02  -1.6700000e+02  -1.4800000e+02  -4.8000000e+01  -1.4200000e+02  -5.4000000e+01  -1.7900000e+02   2.0000000e+00  -7.1000000e+01  -1.0300000e+02   4.8000000e+01  -9.0000000e+01   4.0000000e+00  -5.6000000e+01  -4.6000000e+01  -1.7500000e+02   3.2000000e+01  -1.3300000e+02  -5.7000000e+01   1.7000000e+01  -1.0100000e+02  -2.0000000e+02   1.6000000e+01   1.0400000e+02  -1.2900000e+02   4.5000000e+01   2.4000000e+01   1.2300000e+02   3.7000000e+01  -1.5300000e+02   3.2000000e+01  -2.0300000e+02  -6.0000000e+00  -5.0000000e+01  -5.2000000e+01  -9.2000000e+01  -1.4500000e+02  -1.7300000e+02  -9.5000000e+01  -6.6000000e+01  -1.3300000e+02  -6.1000000e+01  -7.0000000e+01  -7.2000000e+01  -5.9000000e+01  -1.9300000e+02  -1.1300000e+02  -8.9000000e+01   6.0000000e+01   6.8000000e+01  -1.6000000e+01  -1.1100000e+02  -7.0000000e+01  -6.4000000e+01   9.0000000e+01   1.5000000e+01  -5.0000000e+00  -1.4500000e+02  -1.7600000e+02  -1.2100000e+02   7.4000000e+01   4.8000000e+01   6.0000000e+00  -8.5000000e+01  -1.3200000e+02  -1.1000000e+02  -1.0000000e+02   4.5000000e+01  -9.8000000e+01  -5.4000000e+01  -5.2000000e+01  -3.9000000e+01  -3.6000000e+01   1.6000000e+01   1.6000000e+01  -1.7800000e+02  -1.0300000e+02  -1.2000000e+02  -1.1900000e+02  -1.2800000e+02  -1.7000000e+01   1.1700000e+02   5.0000000e+01   5.4000000e+01  -1.6800000e+02  -9.8000000e+01  -1.8700000e+02  -2.3700000e+02  -2.6500000e+02  -1.4400000e+02  -1.3000000e+02   2.0000000e+00  -2.0000000e+00   6.4000000e+01  -2.5000000e+01   3.6000000e+01   4.7000000e+01
   1.0000000e+00   2.3000000e+01  -1.9600000e+02  -1.4500000e+02   3.3000000e+01  -1.1700000e+02   1.2900000e+02   6.4000000e+01  -2.0000000e+00  -2.6000000e+01  -1.7600000e+02  -5.9000000e+01  -1.0200000e+02  -9.5000000e+01  -8.9000000e+01  -9.9000000e+01  -2.8100000e+02   3.1000000e+01  -1.0000000e+02  -9.3000000e+01  -4.2000000e+01  -5.9000000e+01  -1.6000000e+01  -7.8000000e+01  -5.8000000e+01  -9.2000000e+01  -3.2000000e+01   3.2000000e+01  -1.1800000e+02   1.1100000e+02  -1.4900000e+02  -1.1700000e+02  -3.0000000e+00   4.4000000e+01  -2.1300000e+02   9.8000000e+01   4.7000000e+01   3.5000000e+01  -3.4000000e+01  -1.4100000e+02   3.4000000e+01  -1.7700000e+02  -1.0000000e+02  -1.2600000e+02  -6.0000000e+01  -1.2400000e+02  -1.1500000e+02  -1.0400000e+02  -6.6000000e+01  -5.5000000e+01  -1.3600000e+02  -7.3000000e+01  -3.1000000e+01  -3.2000000e+01   5.4000000e+01   2.0000000e+00  -5.0000000e+01   8.9000000e+01  -1.4900000e+02   1.3400000e+02  -1.8900000e+02  -4.7000000e+01  -1.7700000e+02   3.8000000e+01  -9.0000000e+01   8.0000000e+01   1.3000000e+01  -1.6500000e+02  -1.0000000e+02  -1.3200000e+02  -6.4000000e+01  -1.5900000e+02  -1.4800000e+02  -7.6000000e+01  -1.1400000e+02  -1.0200000e+02  -1.8300000e+02   2.0000000e+00  -3.4000000e+01  -1.0300000e+02   6.5000000e+01  -6.1000000e+01   2.7000000e+01  -5.2000000e+01  -5.0000000e+01  -1.9500000e+02   3.1000000e+01  -1.1200000e+02  -1.3600000e+02   6.8000000e+01   2.8000000e+01  -2.0200000e+02   7.0000000e+00   1.7000000e+01  -1.5800000e+02   4.1000000e+01   9.2000000e+01   1.1400000e+02   0.0000000e+00  -1.5300000e+02   8.0000000e+01  -2.0100000e+02   1.7000000e+01  -8.5000000e+01  -6.9000000e+01  -9.4000000e+01  -6.7000000e+01  -1.0700000e+02  -4.9000000e+01  -8.0000000e+01  -1.3100000e+02  -5.1000000e+01  -5.3000000e+01  -6.8000000e+01  -6.0000000e+01  -1.7400000e+02  -5.9000000e+01  -8.5000000e+01   2.7000000e+01   7.8000000e+01   1.0000000e+00  -1.1300000e+02   7.9000000e+01   8.4000000e+01   2.4000000e+01  -5.5000000e+01   1.8000000e+01  -1.8600000e+02  -1.7700000e+02  -1.6900000e+02   2.0000000e+01   5.6000000e+01   1.0900000e+02  -9.8000000e+01  -1.0700000e+02  -7.8000000e+01  -1.3200000e+02  -6.0000000e+00  -1.2200000e+02  -8.2000000e+01  -6.4000000e+01  -6.8000000e+01   3.0000000e+00   5.6000000e+01   8.0000000e+00  -1.7800000e+02  -1.0300000e+02  -1.1500000e+02  -7.7000000e+01  -9.7000000e+01   4.2000000e+01   1.2300000e+02   5.6000000e+01   4.0000000e+01  -1.6800000e+02  -1.8000000e+01  -1.8300000e+02  -2.4300000e+02  -2.6200000e+02  -2.0400000e+02  -1.3100000e+02  -8.3000000e+01  -1.7000000e+01   4.0000000e+01  -3.3000000e+01   2.0000000e+01  -1.1000000e+01
   1.0000000e+00   2.3000000e+01  -1.9700000e+02  -1.5800000e+02   1.4000000e+02  -1.1700000e+02  -4.4000000e+01   4.0000000e+01   4.3000000e+01  -3.2000000e+01  -1.0700000e+02  -5.7000000e+01   1.2000000e+01  -5.1000000e+01  -1.0900000e+02  -7.5000000e+01  -3.0000000e+02   3.3000000e+01  -7.8000000e+01   4.3000000e+01  -8.3000000e+01   4.3000000e+01  -1.9000000e+01   6.7000000e+01  -2.1000000e+01  -9.2000000e+01   2.0000000e+00  -7.0000000e+00  -5.9000000e+01   4.0000000e+00  -1.4400000e+02  -1.1600000e+02  -1.0000000e+00   3.2000000e+01  -2.3200000e+02   1.0700000e+02   4.6000000e+01  -1.7500000e+02   2.0000000e+00  -1.4300000e+02  -3.0000000e+01  -1.8200000e+02  -1.0700000e+02  -6.6000000e+01  -7.0000000e+01  -9.6000000e+01  -1.3500000e+02  -1.1600000e+02  -7.7000000e+01   2.8000000e+01  -1.0400000e+02   3.4000000e+01  -1.8000000e+01  -6.0000000e+00   7.1000000e+01  -1.7000000e+01  -3.6000000e+01   5.6000000e+01  -1.4500000e+02   6.0000000e+00  -1.6000000e+02   1.5000000e+02  -1.7800000e+02   3.8000000e+01  -1.8800000e+02  -2.8000000e+01   1.6000000e+01  -1.6500000e+02  -1.0500000e+02  -1.3300000e+02  -1.1000000e+02  -1.6700000e+02  -1.4800000e+02  -5.0000000e+01  -7.7000000e+01  -5.0000000e+01  -1.8100000e+02   0.0000000e+00  -7.9000000e+01   3.2000000e+01   4.7000000e+01  -1.2000000e+01   2.0000000e+00   8.1000000e+01   1.9400000e+02  -1.7400000e+02   3.0000000e+01  -1.2900000e+02  -5.3000000e+01   6.2000000e+01  -1.4600000e+02  -2.0200000e+02   9.0000000e+00   8.0000000e+01  -1.3300000e+02   4.3000000e+01   9.0000000e+01  -1.6400000e+02   3.8000000e+01  -1.5300000e+02   3.2000000e+01  -2.0300000e+02   1.6000000e+01  -4.9000000e+01  -5.3000000e+01  -9.3000000e+01  -1.4100000e+02  -1.7700000e+02  -9.8000000e+01  -6.2000000e+01  -1.0400000e+02  -6.6000000e+01   7.7000000e+01   1.0000000e+00  -1.1000000e+01  -1.9000000e+02  -1.1100000e+02  -8.6000000e+01   6.1000000e+01   6.9000000e+01  -1.0000000e+01  -1.1200000e+02  -7.3000000e+01  -9.2000000e+01   2.9000000e+01  -4.0000000e+01   7.0000000e+00  -1.4300000e+02  -1.9000000e+02  -1.2100000e+02  -9.0000000e+00   5.5000000e+01   1.0300000e+02  -2.9000000e+01  -3.8000000e+01  -1.0900000e+02  -9.8000000e+01   4.6000000e+01  -9.7000000e+01   1.9000000e+01   7.0000000e+01   9.1000000e+01  -3.3000000e+01   1.7000000e+01   1.8000000e+01  -1.7800000e+02   1.1300000e+02  -1.1800000e+02  -1.1700000e+02  -1.2600000e+02  -1.4000000e+01   1.1400000e+02  -8.0000000e+00   5.5000000e+01  -1.6800000e+02  -2.2000000e+01  -1.8300000e+02  -2.3900000e+02  -2.7100000e+02  -2.0900000e+02  -1.3300000e+02  -7.5000000e+01  -1.8000000e+01   4.2000000e+01  -3.3000000e+01   2.5000000e+01  -2.0000000e+00
   1.0000000e+00   4.0000000e+00  -1.9600000e+02  -1.4400000e+02   1.4000000e+02  -1.1700000e+02  -1.2700000e+02   6.1000000e+01   6.5000000e+01  -3.3000000e+01  -1.7000000e+02  -5.0000000e+01  -1.0700000e+02  -9.4000000e+01  -9.6000000e+01  -1.0900000e+02  -2.5300000e+02   3.9000000e+01  -9.7000000e+01  -1.5000000e+01  -3.1000000e+01  -5.7000000e+01  -1.8000000e+01  -2.1000000e+01  -6.7000000e+01  -9.3000000e+01   9.0000000e+00   3.2000000e+01  -1.2000000e+02   6.5000000e+01  -1.4000000e+02  -1.1700000e+02  -1.1000000e+01   8.4000000e+01  -2.3200000e+02   5.1000000e+01   4.5000000e+01  -1.7500000e+02  -2.8000000e+01  -1.4300000e+02   3.6000000e+01  -1.7400000e+02  -1.3600000e+02  -1.2900000e+02  -5.9000000e+01  -1.3400000e+02  -9.6000000e+01  -9.6000000e+01  -6.9000000e+01   5.1000000e+01  -1.1900000e+02  -7.9000000e+01  -3.6000000e+01  -2.0000000e+01   2.6000000e+01   1.3600000e+02   7.5000000e+01   8.7000000e+01  -1.4900000e+02  -1.0000000e+01  -1.8500000e+02   1.1000000e+02  -1.8400000e+02   7.0000000e+00  -1.8500000e+02  -1.0000000e+01   2.6000000e+01  -1.6500000e+02  -9.6000000e+01  -1.3200000e+02  -5.9000000e+01  -1.5700000e+02  -1.4700000e+02  -7.1000000e+01  -1.2300000e+02  -1.0200000e+02  -1.7900000e+02   2.0000000e+00  -2.7000000e+01  -8.1000000e+01   6.0000000e+01  -6.6000000e+01   2.6000000e+01  -4.2000000e+01   2.0300000e+02  -1.8900000e+02   2.6000000e+01  -1.0900000e+02  -1.4000000e+02   1.1600000e+02  -1.4200000e+02  -2.0000000e+02   1.8000000e+01   8.2000000e+01  -1.4300000e+02   4.6000000e+01   1.1000000e+01  -4.5000000e+01   1.0000000e+00  -1.5300000e+02   8.0000000e+01  -1.9900000e+02  -6.0000000e+00  -9.1000000e+01  -7.1000000e+01  -1.0400000e+02  -4.7000000e+01  -9.4000000e+01  -5.5000000e+01  -7.3000000e+01  -1.3400000e+02  -4.7000000e+01  -5.1000000e+01  -6.1000000e+01  -4.9000000e+01  -1.6500000e+02  -5.7000000e+01  -6.8000000e+01   2.1000000e+01   7.5000000e+01   0.0000000e+00  -1.1000000e+02   5.8000000e+01  -9.6000000e+01   1.0100000e+02   1.4000000e+01  -1.0000000e+00  -1.8000000e+02  -1.8800000e+02  -1.5900000e+02  -4.3000000e+01   5.3000000e+01  -1.2100000e+02  -7.2000000e+01  -1.0200000e+02  -8.0000000e+01  -1.2800000e+02   2.0000000e+00  -1.1500000e+02   7.0000000e+00   7.5000000e+01   1.5000000e+01   7.0000000e+00   5.7000000e+01   9.0000000e+00  -1.7800000e+02  -1.0300000e+02  -1.2000000e+02  -7.3000000e+01  -9.4000000e+01   4.3000000e+01   1.2600000e+02  -1.0000000e+01   6.5000000e+01  -1.6800000e+02  -1.0800000e+02  -1.8900000e+02  -2.3300000e+02  -2.4300000e+02  -2.0400000e+02  -1.2800000e+02   7.0000000e+00   0.0000000e+00   7.3000000e+01  -2.0000000e+01   3.6000000e+01   6.0000000e+01
   1.0000000e+00   2.3000000e+01  -1.9600000e+02  -1.4500000e+02   1.4000000e+02  -1.1700000e+02  -4.2000000e+01   6.2000000e+01  -1.0000000e+01  -2.8000000e+01  -1.7100000e+02  -5.5000000e+01   2.7000000e+01  -9.3000000e+01  -9.0000000e+01  -1.0300000e+02  -2.7300000e+02   3.2000000e+01  -7.1000000e+01   2.3000000e+01  -3.5000000e+01   6.9000000e+01  -1.7000000e+01   5.5000000e+01  -4.4000000e+01  -9.2000000e+01  -3.0000000e+01   3.1000000e+01  -1.1800000e+02   4.0000000e+00  -1.4600000e+02  -1.1600000e+02  -2.0000000e+00   3.1000000e+01  -2.3700000e+02   1.0800000e+02   4.6000000e+01  -1.7500000e+02  -3.4000000e+01  -1.4200000e+02   3.3000000e+01  -1.7600000e+02  -1.0700000e+02  -1.2500000e+02  -6.0000000e+01  -9.5000000e+01  -1.0700000e+02  -1.0000000e+02  -2.5000000e+01  -9.0000000e+00  -1.2800000e+02   5.4000000e+01  -3.2000000e+01  -7.0000000e+00   4.5000000e+01  -1.7000000e+01  -6.1000000e+01   8.8000000e+01  -1.4900000e+02   6.0000000e+00  -1.8600000e+02   1.4900000e+02  -1.7800000e+02   3.8000000e+01  -1.8800000e+02  -2.8000000e+01   1.7000000e+01  -1.6500000e+02  -1.0000000e+02  -1.3300000e+02  -6.3000000e+01  -1.5900000e+02  -1.4800000e+02  -7.3000000e+01  -5.3000000e+01  -1.0100000e+02  -1.8200000e+02   1.0000000e+00  -3.2000000e+01   3.1000000e+01   6.4000000e+01   2.2000000e+01   2.6000000e+01   8.2000000e+01   1.9300000e+02  -1.9200000e+02   2.9000000e+01  -1.1100000e+02  -1.4200000e+02   6.4000000e+01  -1.4500000e+02  -2.0200000e+02   9.0000000e+00   8.0000000e+01  -1.5000000e+02   4.3000000e+01   9.0000000e+01  -1.6100000e+02  -1.0000000e+00  -1.5300000e+02   7.9000000e+01  -2.0000000e+02   1.7000000e+01  -8.6000000e+01  -6.9000000e+01  -9.8000000e+01  -6.1000000e+01  -1.0000000e+02  -5.1000000e+01  -7.7000000e+01  -1.0800000e+02  -5.0000000e+01   8.4000000e+01   9.0000000e+00  -6.0000000e+00  -1.6900000e+02  -5.5000000e+01  -8.6000000e+01   2.5000000e+01   7.7000000e+01   1.0000000e+00  -1.1100000e+02  -7.3000000e+01  -9.1000000e+01   2.7000000e+01  -4.3000000e+01   5.0000000e+00  -1.8200000e+02  -1.9600000e+02  -1.6300000e+02  -8.0000000e+00   5.6000000e+01   1.0300000e+02   2.6000000e+01   5.0000000e+00  -6.2000000e+01  -1.3100000e+02  -5.0000000e+00  -1.2000000e+02  -1.1000000e+01   2.7000000e+01   7.5000000e+01   3.0000000e+00   5.6000000e+01   7.0000000e+00  -1.7800000e+02   1.0200000e+02  -1.1700000e+02  -7.6000000e+01  -9.6000000e+01   4.2000000e+01   1.1300000e+02  -8.0000000e+00   5.5000000e+01  -1.6800000e+02  -2.3000000e+01  -1.8500000e+02  -2.4000000e+02  -2.5400000e+02  -2.0900000e+02  -1.3300000e+02  -7.5000000e+01  -1.8000000e+01   4.2000000e+01  -3.3000000e+01   2.5000000e+01  -1.0000000e+00
   1.0000000e+00   5.0000000e+00  -1.9700000e+02  -1.5600000e+02   1.4000000e+02  -1.1700000e+02  -1.3200000e+02   4.1000000e+01   3.5000000e+01  -3.3000000e+01  -1.1000000e+02  -5.1000000e+01  -6.4000000e+01  -4.9000000e+01  -9.5000000e+01  -8.1000000e+01  -2.9100000e+02   3.5000000e+01   6.3000000e+01  -7.9000000e+01  -8.3000000e+01   1.7000000e+01  -2.1000000e+01  -6.7000000e+01  -5.9000000e+01  -9.3000000e+01  -1.0000000e+00  -7.0000000e+00  -6.1000000e+01   6.4000000e+01  -1.3800000e+02  -1.1700000e+02  -1.0000000e+01   8.7000000e+01  -2.2500000e+02   4.3000000e+01   4.4000000e+01  -1.7500000e+02   9.0000000e+00  -1.4400000e+02  -2.7000000e+01  -1.8000000e+02  -1.3500000e+02  -6.6000000e+01  -6.7000000e+01  -1.2800000e+02  -1.2100000e+02  -1.1500000e+02   4.2000000e+01  -3.0000000e+01  -1.1100000e+02  -1.9000000e+01  -2.5000000e+01  -2.9000000e+01   6.1000000e+01   1.3600000e+02  -7.1000000e+01   5.7000000e+01  -1.4500000e+02  -1.2000000e+01  -1.5900000e+02   1.1100000e+02  -1.8400000e+02   9.0000000e+00  -1.8500000e+02  -1.0000000e+01   2.7000000e+01  -1.6500000e+02  -9.8000000e+01  -1.3200000e+02  -1.0700000e+02  -1.6600000e+02  -1.4700000e+02  -4.6000000e+01  -7.9000000e+01  -5.5000000e+01  -1.7800000e+02  -2.0000000e+00  -4.8000000e+01  -9.2000000e+01   4.7000000e+01   4.0000000e+00   3.0000000e+00  -4.5000000e+01   2.0400000e+02  -1.7500000e+02   3.0000000e+01  -1.2800000e+02  -5.8000000e+01   1.1500000e+02  -1.4400000e+02  -2.0000000e+02   1.7000000e+01   8.5000000e+01  -1.2300000e+02   4.6000000e+01   6.0000000e+00  -5.0000000e+01   3.9000000e+01  -1.5300000e+02   3.4000000e+01  -2.0100000e+02  -6.0000000e+00  -5.1000000e+01  -5.3000000e+01  -9.7000000e+01  -6.0000000e+01  -1.7200000e+02   1.2000000e+01  -6.9000000e+01  -1.3400000e+02  -6.1000000e+01  -3.1000000e+01  -5.1000000e+01  -5.2000000e+01  -1.9200000e+02  -1.0900000e+02  -7.5000000e+01   5.9000000e+01   6.9000000e+01  -1.1000000e+01  -1.1000000e+02   5.7000000e+01  -9.8000000e+01   1.0000000e+02   1.6000000e+01  -1.0000000e+00  -1.3900000e+02  -1.8200000e+02  -1.1500000e+02  -4.3000000e+01   5.2000000e+01  -1.2300000e+02   4.9000000e+01  -5.0000000e+00  -2.0000000e+01  -9.1000000e+01   5.1000000e+01  -9.0000000e+01  -5.7000000e+01  -4.3000000e+01  -4.6000000e+01  -2.7000000e+01   1.9000000e+01   2.0000000e+01  -1.7800000e+02  -1.0300000e+02  -1.2100000e+02  -1.1500000e+02  -1.2400000e+02  -1.2000000e+01   1.2500000e+02  -1.1000000e+01   6.4000000e+01  -1.6700000e+02  -1.0700000e+02  -1.8700000e+02  -2.3200000e+02  -2.5800000e+02  -2.0500000e+02  -1.2800000e+02   7.0000000e+00   1.0000000e+00   7.1000000e+01  -2.1000000e+01   3.6000000e+01   5.8000000e+01
   1.0000000e+00   9.0000000e+00  -1.9600000e+02  -1.4500000e+02   2.5000000e+01  -1.1700000e+02   8.4000000e+01   6.2000000e+01  -1.4000000e+01  -2.8000000e+01  -1.7100000e+02  -5.2000000e+01   2.8000000e+01  -9.3000000e+01  -9.1000000e+01  -1.0600000e+02  -2.6400000e+02   3.4000000e+01  -6.4000000e+01   1.9000000e+01  -3.3000000e+01   7.2000000e+01  -1.6000000e+01   5.3000000e+01  -6.3000000e+01  -9.2000000e+01  -3.1000000e+01   2.9000000e+01  -1.2000000e+02   4.3000000e+01  -1.4400000e+02  -1.1600000e+02  -5.0000000e+00   9.4000000e+01  -2.1900000e+02   4.4000000e+01   4.2000000e+01   1.3800000e+02  -3.3000000e+01  -1.4300000e+02   3.2000000e+01  -1.7600000e+02  -1.3600000e+02  -1.2600000e+02  -5.9000000e+01  -9.7000000e+01  -1.0100000e+02  -9.9000000e+01  -2.2000000e+01  -1.3000000e+01  -1.2500000e+02   5.6000000e+01  -3.3000000e+01  -7.0000000e+00   3.6000000e+01  -4.3000000e+01  -6.3000000e+01   8.7000000e+01  -1.5000000e+02   7.8000000e+01  -1.8500000e+02   1.1100000e+02  -1.8200000e+02   1.4000000e+01  -1.5100000e+02   9.3000000e+01   2.6000000e+01  -1.6500000e+02  -1.0000000e+02  -1.3200000e+02  -6.4000000e+01  -1.5900000e+02  -1.4800000e+02  -7.2000000e+01  -5.1000000e+01  -1.0200000e+02  -1.8000000e+02   1.0000000e+00  -2.9000000e+01   3.0000000e+01   6.3000000e+01   2.6000000e+01   2.7000000e+01   8.1000000e+01  -4.9000000e+01  -1.9100000e+02   2.9000000e+01  -1.1300000e+02  -1.4700000e+02   1.6000000e+01  -9.9000000e+01  -2.0000000e+02   1.6000000e+01   1.0200000e+02  -1.4600000e+02   4.5000000e+01   2.6000000e+01   1.2400000e+02  -1.0000000e+00  -1.5300000e+02   7.9000000e+01  -2.0000000e+02  -6.0000000e+00  -8.8000000e+01  -7.0000000e+01  -1.0100000e+02  -5.5000000e+01  -9.5000000e+01  -5.1000000e+01  -7.5000000e+01  -1.0700000e+02  -4.7000000e+01   8.4000000e+01   9.0000000e+00  -7.0000000e+00  -1.6800000e+02  -5.6000000e+01  -9.0000000e+01   2.4000000e+01   7.6000000e+01  -2.0000000e+00  -1.1000000e+02  -7.0000000e+01  -6.4000000e+01   9.0000000e+01   1.4000000e+01  -5.0000000e+00  -1.8100000e+02  -1.8900000e+02  -1.6100000e+02   7.3000000e+01   4.9000000e+01   8.0000000e+00   3.1000000e+01   8.0000000e+00  -5.9000000e+01  -1.3100000e+02  -4.0000000e+00  -1.1900000e+02  -1.4000000e+01   2.0000000e+01   7.2000000e+01   2.0000000e+00   5.6000000e+01   8.0000000e+00  -1.7800000e+02  -1.0200000e+02  -1.1900000e+02  -7.8000000e+01  -9.8000000e+01   4.0000000e+01   1.1800000e+02   4.9000000e+01   5.4000000e+01  -1.6900000e+02  -9.8000000e+01  -1.8800000e+02  -2.3700000e+02  -2.3000000e+02  -1.3400000e+02  -1.3000000e+02   2.0000000e+00  -3.0000000e+00   6.5000000e+01  -2.4000000e+01   3.6000000e+01   4.8000000e+01
   1.0000000e+00   2.3000000e+01  -1.9600000e+02  -1.5700000e+02   3.3000000e+01  -1.1700000e+02   1.2900000e+02   4.1000000e+01   4.6000000e+01  -3.2000000e+01  -1.0400000e+02  -6.4000000e+01  -5.0000000e+01  -5.2000000e+01  -9.4000000e+01  -7.5000000e+01  -3.0300000e+02   3.3000000e+01   5.9000000e+01  -8.0000000e+01  -8.2000000e+01   2.2000000e+01  -2.0000000e+01  -6.5000000e+01  -5.6000000e+01  -9.3000000e+01  -3.0000000e+00   0.0000000e+00  -5.4000000e+01   1.1200000e+02  -1.3100000e+02  -1.1700000e+02  -3.0000000e+00   4.6000000e+01  -2.0700000e+02   9.6000000e+01   4.8000000e+01   3.3000000e+01   6.0000000e+00  -1.4200000e+02  -2.4000000e+01  -1.8100000e+02  -1.0000000e+02  -6.5000000e+01  -7.5000000e+01  -1.1800000e+02  -1.4600000e+02  -1.1600000e+02   3.6000000e+01  -3.0000000e+01  -9.8000000e+01  -1.0000000e+01  -2.3000000e+01  -3.2000000e+01   7.7000000e+01   4.0000000e+00  -7.0000000e+01   6.1000000e+01  -1.4300000e+02   1.3400000e+02  -1.6100000e+02  -3.1000000e+01  -1.7600000e+02   3.8000000e+01  -7.7000000e+01   8.0000000e+01   1.3000000e+01  -1.6500000e+02  -1.0100000e+02  -1.3200000e+02  -1.0600000e+02  -1.6700000e+02  -1.4800000e+02  -5.4000000e+01  -6.9000000e+01  -4.9000000e+01  -1.8200000e+02  -2.0000000e+00  -5.8000000e+01  -8.4000000e+01   4.5000000e+01   5.0000000e+00   2.0000000e+00  -3.8000000e+01  -4.7000000e+01  -1.7300000e+02   2.9000000e+01  -1.2400000e+02  -5.2000000e+01   6.9000000e+01   2.7000000e+01  -2.0200000e+02   7.0000000e+00   1.9000000e+01  -1.3800000e+02   4.0000000e+01   9.1000000e+01   1.1300000e+02   3.8000000e+01  -1.5300000e+02   3.7000000e+01  -2.0200000e+02   1.6000000e+01  -4.9000000e+01  -5.7000000e+01  -9.5000000e+01  -7.8000000e+01  -1.7700000e+02  -3.0000000e+00  -5.8000000e+01  -1.3200000e+02  -7.1000000e+01  -2.2000000e+01  -4.9000000e+01  -5.3000000e+01  -1.8800000e+02  -1.1100000e+02  -8.4000000e+01   6.1000000e+01   7.2000000e+01  -4.0000000e+00  -1.1400000e+02   8.0000000e+01   8.4000000e+01   2.8000000e+01  -5.2000000e+01   2.0000000e+01  -1.4100000e+02  -1.4900000e+02  -1.2300000e+02   1.9000000e+01   5.5000000e+01   1.0800000e+02   5.0000000e+01   1.0000000e+00  -1.8000000e+01  -9.4000000e+01   4.8000000e+01  -9.3000000e+01  -5.9000000e+01  -3.6000000e+01  -4.6000000e+01  -2.8000000e+01   2.0000000e+01   1.9000000e+01  -1.7800000e+02  -1.0300000e+02  -1.1600000e+02  -1.1200000e+02  -1.2100000e+02  -6.0000000e+00   1.2400000e+02   5.6000000e+01   4.2000000e+01  -1.6700000e+02  -1.8000000e+01  -1.8200000e+02  -2.4200000e+02  -2.7800000e+02  -2.0600000e+02  -1.3100000e+02  -8.4000000e+01  -1.7000000e+01   4.1000000e+01  -3.3000000e+01   1.9000000e+01  -1.4000000e+01
   1.0000000e+00   9.0000000e+00  -1.9700000e+02  -1.5800000e+02   2.5000000e+01  -1.1700000e+02   8.4000000e+01   4.0000000e+01   4.0000000e+01  -3.2000000e+01  -1.0900000e+02  -5.3000000e+01   1.5000000e+01  -5.0000000e+01  -1.0800000e+02  -7.8000000e+01  -2.9600000e+02   3.5000000e+01  -7.7000000e+01   4.1000000e+01  -8.3000000e+01   4.6000000e+01  -2.0000000e+01   6.7000000e+01  -6.1000000e+01  -9.2000000e+01   2.0000000e+00  -9.0000000e+00  -6.3000000e+01   4.4000000e+01  -1.4200000e+02  -1.1600000e+02  -5.0000000e+00   9.5000000e+01  -2.0400000e+02   4.3000000e+01   4.2000000e+01   1.3700000e+02   3.0000000e+00  -1.4400000e+02  -3.1000000e+01  -1.8100000e+02  -1.3600000e+02  -6.6000000e+01  -6.7000000e+01  -9.6000000e+01  -1.2700000e+02  -1.1500000e+02  -7.4000000e+01   2.5000000e+01  -1.0700000e+02   3.7000000e+01  -1.9000000e+01  -6.0000000e+00   6.5000000e+01  -4.2000000e+01  -4.0000000e+01   5.5000000e+01  -1.4600000e+02   7.9000000e+01  -1.6000000e+02   1.1200000e+02  -1.8100000e+02   1.5000000e+01  -1.3500000e+02   9.4000000e+01   2.6000000e+01  -1.6500000e+02  -1.0500000e+02  -1.3200000e+02  -1.1000000e+02  -1.6700000e+02  -1.4800000e+02  -4.7000000e+01  -7.4000000e+01  -5.2000000e+01  -1.7900000e+02   1.0000000e+00  -7.4000000e+01   3.3000000e+01   4.7000000e+01  -8.0000000e+00   3.0000000e+00   8.2000000e+01  -4.6000000e+01  -1.7400000e+02   3.0000000e+01  -1.3000000e+02  -5.6000000e+01   1.6000000e+01  -1.0100000e+02  -2.0000000e+02   1.6000000e+01   1.0400000e+02  -1.2800000e+02   4.5000000e+01   2.4000000e+01   1.2300000e+02   3.8000000e+01  -1.5300000e+02   3.2000000e+01  -2.0300000e+02  -6.0000000e+00  -4.9000000e+01  -5.3000000e+01  -9.4000000e+01  -1.3200000e+02  -1.7500000e+02  -9.6000000e+01  -6.5000000e+01  -1.0600000e+02  -6.3000000e+01   7.8000000e+01   2.0000000e+00  -1.1000000e+01  -1.9100000e+02  -1.1100000e+02  -8.9000000e+01   5.9000000e+01   6.8000000e+01  -1.3000000e+01  -1.1100000e+02  -7.0000000e+01  -6.4000000e+01   9.0000000e+01   1.5000000e+01  -5.0000000e+00  -1.4200000e+02  -1.7400000e+02  -1.1800000e+02   7.4000000e+01   4.8000000e+01   6.0000000e+00  -2.2000000e+01  -3.2000000e+01  -1.0500000e+02  -9.7000000e+01   4.6000000e+01  -9.6000000e+01   1.6000000e+01   6.7000000e+01   9.0000000e+01  -3.3000000e+01   1.7000000e+01   1.7000000e+01  -1.7800000e+02  -1.0200000e+02  -1.1900000e+02  -1.1700000e+02  -1.2600000e+02  -1.5000000e+01   1.1700000e+02   5.0000000e+01   5.4000000e+01  -1.6800000e+02  -9.8000000e+01  -1.8700000e+02  -2.3700000e+02  -2.6500000e+02  -1.4300000e+02  -1.3000000e+02   2.0000000e+00  -2.0000000e+00   6.4000000e+01  -2.5000000e+01   3.6000000e+01   4.7000000e+01
   1.0000000e+00   2.3000000e+01  -1.9600000e+02  -1.4300000e+02   3.3000000e+01  -1.1700000e+02   1.2900000e+02   6.1000000e+01   7.0000000e+01  -3.1000000e+01  -1.7000000e+02  -5.7000000e+01  -1.0800000e+02  -9.2000000e+01  -9.4000000e+01  -1.0200000e+02  -2.7800000e+02   3.4000000e+01  -1.0400000e+02  -2.8000000e+01  -3.8000000e+01  -5.9000000e+01  -1.8000000e+01  -2.8000000e+01  -5.8000000e+01  -9.3000000e+01   1.4000000e+01   3.5000000e+01  -1.1900000e+02   1.1100000e+02  -1.4800000e+02  -1.1700000e+02  -3.0000000e+00   4.3000000e+01  -2.0800000e+02   9.9000000e+01   4.7000000e+01   3.5000000e+01  -2.8000000e+01  -1.4100000e+02   4.0000000e+01  -1.7500000e+02  -1.0000000e+02  -1.2200000e+02  -6.2000000e+01  -1.2800000e+02  -1.1100000e+02  -9.9000000e+01  -6.9000000e+01   4.6000000e+01  -1.3000000e+02  -7.8000000e+01  -3.5000000e+01  -2.2000000e+01   5.2000000e+01   1.0000000e+00   8.4000000e+01   8.9000000e+01  -1.4800000e+02   1.3400000e+02  -1.8700000e+02  -5.0000000e+01  -1.7700000e+02   3.8000000e+01  -8.4000000e+01   8.0000000e+01   1.3000000e+01  -1.6500000e+02  -9.2000000e+01  -1.3200000e+02  -5.4000000e+01  -1.5700000e+02  -1.4800000e+02  -7.3000000e+01  -1.1900000e+02  -1.0000000e+02  -1.8300000e+02   1.0000000e+00  -3.6000000e+01  -9.0000000e+01   6.3000000e+01  -6.5000000e+01   2.5000000e+01  -4.8000000e+01  -5.0000000e+01  -1.9300000e+02   2.5000000e+01  -1.0600000e+02  -1.2100000e+02   6.7000000e+01   2.9000000e+01  -2.0200000e+02   7.0000000e+00   1.6000000e+01  -1.5100000e+02   4.1000000e+01   9.2000000e+01   1.1400000e+02   0.0000000e+00  -1.5300000e+02   8.2000000e+01  -2.0000000e+02   1.7000000e+01  -8.5000000e+01  -6.9000000e+01  -9.8000000e+01  -6.9000000e+01  -1.0100000e+02  -5.3000000e+01  -7.9000000e+01  -1.3400000e+02  -5.4000000e+01  -5.5000000e+01  -6.1000000e+01  -5.0000000e+01  -1.7000000e+02  -5.3000000e+01  -8.5000000e+01   2.2000000e+01   7.6000000e+01   4.0000000e+00  -1.1400000e+02   7.9000000e+01   8.4000000e+01   2.3000000e+01  -5.5000000e+01   1.7000000e+01  -1.8200000e+02  -1.7200000e+02  -1.6200000e+02   2.0000000e+01   5.6000000e+01   1.0900000e+02  -8.1000000e+01  -1.0500000e+02  -8.3000000e+01  -1.2900000e+02  -3.0000000e+00  -1.1800000e+02   8.0000000e+00   7.4000000e+01   6.0000000e+00   1.0000000e+01   5.8000000e+01   9.0000000e+00  -1.7800000e+02  -1.0300000e+02  -1.1500000e+02  -6.9000000e+01  -9.0000000e+01   4.7000000e+01   1.2300000e+02   5.6000000e+01   4.0000000e+01  -1.6800000e+02  -1.8000000e+01  -1.8400000e+02  -2.4300000e+02  -2.5500000e+02  -2.0200000e+02  -1.3100000e+02  -8.3000000e+01  -1.7000000e+01   4.0000000e+01  -3.3000000e+01   2.0000000e+01  -1.1000000e+01
   1.0000000e+00  -7.0000000e+00  -1.9000000e+02  -1.2700000e+02   2.0000000e+01  -1.1700000e+02  -1.4900000e+02   4.6000000e+01   1.0000000e+00  -4.1000000e+01  -6.1000000e+01  -5.0000000e+01  -3.3000000e+01  -2.1000000e+01  -1.3400000e+02  -1.0000000e+02  -2.9500000e+02   5.2000000e+01  -5.8000000e+01  -2.3000000e+01  -5.6000000e+01  -6.9000000e+01  -2.5000000e+01   1.4000000e+01  -5.7000000e+01  -9.2000000e+01  -5.6000000e+01   6.2000000e+01  -1.1100000e+02  -3.8000000e+01  -1.2700000e+02  -1.1600000e+02  -6.9000000e+01  -1.5000000e+01  -1.9400000e+02  -3.6000000e+01   5.4000000e+01  -1.7500000e+02  -3.0000000e+00  -1.4300000e+02   6.5000000e+01  -1.6100000e+02  -1.5100000e+02  -2.8000000e+01  -9.5000000e+01  -8.0000000e+01  -1.1800000e+02  -8.3000000e+01  -9.5000000e+01  -5.3000000e+01  -7.3000000e+01  -8.4000000e+01  -3.0000000e+01  -7.0000000e+00   7.9000000e+01  -9.5000000e+01  -3.9000000e+01   9.5000000e+01  -1.3500000e+02  -5.0000000e+01  -1.1700000e+02   1.9000000e+01  -1.9300000e+02  -3.1000000e+01  -1.8500000e+02  -8.0000000e+00   7.0000000e+00  -1.6400000e+02  -5.1000000e+01  -1.3300000e+02  -9.0000000e+00  -1.4200000e+02  -1.4800000e+02  -2.9000000e+01  -6.8000000e+01  -3.8000000e+01  -1.8000000e+02  -2.0000000e+00  -1.0000000e+02  -1.8000000e+01   5.6000000e+01  -4.2000000e+01   6.0000000e+00  -5.0000000e+01  -7.8000000e+01  -1.4800000e+02  -2.0000000e+00  -5.4000000e+01  -1.3100000e+02  -4.6000000e+01  -1.4500000e+02  -2.0200000e+02   1.6000000e+01  -1.0000000e+00  -8.4000000e+01   1.3000000e+01   6.2000000e+01  -1.7600000e+02   1.1000000e+01  -1.5300000e+02   8.8000000e+01  -1.8700000e+02  -3.7000000e+01  -4.4000000e+01  -6.1000000e+01  -1.1800000e+02  -1.4500000e+02  -1.3400000e+02  -8.1000000e+01  -6.9000000e+01  -8.9000000e+01  -6.4000000e+01  -1.0000000e+00   1.1000000e+01   1.5000000e+01  -1.6300000e+02  -5.8000000e+01  -8.9000000e+01   2.0000000e+00   7.3000000e+01   3.0000000e+01  -1.1000000e+02  -9.9000000e+01  -1.1000000e+02  -2.2000000e+01   4.0000000e+00   1.5000000e+01  -7.8000000e+01  -1.5700000e+02  -6.5000000e+01  -6.3000000e+01   2.5000000e+01  -1.1800000e+02  -9.8000000e+01  -8.8000000e+01  -1.0600000e+02  -1.0400000e+02   2.9000000e+01  -9.1000000e+01  -2.0000000e+01  -5.9000000e+01  -5.5000000e+01   3.3000000e+01   5.8000000e+01   1.0000000e+01  -1.7800000e+02  -1.0200000e+02  -1.2000000e+02  -2.1000000e+01  -4.1000000e+01   7.3000000e+01  -1.0000000e+00  -2.3000000e+01  -3.2000000e+01  -1.6800000e+02  -1.4500000e+02  -1.9500000e+02  -2.3500000e+02  -2.3200000e+02  -2.0600000e+02  -1.3500000e+02  -8.7000000e+01  -3.6000000e+01   9.0000000e+01   2.4000000e+01   8.2000000e+01   2.9000000e+01
   1.0000000e+00  -7.0000000e+00  -1.9300000e+02  -1.4800000e+02   3.6000000e+01  -1.1700000e+02  -1.6200000e+02   4.4000000e+01  -4.0000000e+00  -5.0000000e+01  -1.2100000e+02  -4.3000000e+01  -5.0000000e+01  -5.7000000e+01  -1.1600000e+02  -1.0100000e+02  -2.8100000e+02   4.3000000e+01  -8.4000000e+01   1.0000000e+00  -1.7000000e+01  -5.7000000e+01  -2.7000000e+01   6.0000000e+00  -5.3000000e+01  -9.1000000e+01  -2.7000000e+01   3.1000000e+01  -4.1000000e+01  -9.8000000e+01  -1.4200000e+02  -1.1700000e+02  -2.1000000e+01   2.4000000e+01  -2.1700000e+02  -4.5000000e+01   6.0000000e+01  -1.7500000e+02   2.9000000e+01  -1.4300000e+02   9.0000000e+00  -1.7400000e+02  -1.3700000e+02  -7.9000000e+01  -6.6000000e+01  -9.4000000e+01  -9.5000000e+01  -1.0000000e+02  -7.0000000e+01  -2.2000000e+01  -9.1000000e+01  -9.6000000e+01  -2.6000000e+01  -1.0000000e+01   6.0000000e+01  -7.9000000e+01  -6.6000000e+01   7.7000000e+01  -1.3300000e+02  -1.1700000e+02  -1.6400000e+02  -8.9000000e+01  -1.9100000e+02  -1.0000000e+01  -1.8800000e+02  -1.4000000e+01   6.0000000e+00  -1.6400000e+02  -6.1000000e+01  -1.3300000e+02  -7.2000000e+01  -1.6000000e+02  -1.4800000e+02  -4.7000000e+01  -1.0100000e+02  -7.5000000e+01  -1.8200000e+02  -2.1000000e+01  -5.5000000e+01  -1.6000000e+01   5.5000000e+01  -1.9000000e+01  -1.0000000e+00  -5.0000000e+01  -7.4000000e+01  -1.7400000e+02   2.1000000e+01  -9.5000000e+01  -1.0000000e+02  -9.0000000e+00  -1.4800000e+02  -2.0200000e+02   2.7000000e+01  -1.2000000e+01  -1.1000000e+02   3.0000000e+00   9.0000000e+01  -1.6700000e+02   3.3000000e+01  -1.5100000e+02   5.7000000e+01  -1.9500000e+02   6.0000000e+00  -6.5000000e+01  -6.0000000e+01  -1.0800000e+02  -1.0300000e+02  -1.6800000e+02  -9.0000000e+01  -7.4000000e+01  -9.0000000e+01  -6.4000000e+01   3.0000000e+00   1.8000000e+01   1.0000000e+01  -1.2700000e+02  -4.0000000e+00  -8.6000000e+01   5.3000000e+01   7.9000000e+01   2.2000000e+01  -1.1200000e+02  -1.0500000e+02  -1.1900000e+02   2.0000000e+00  -2.0000000e+01  -7.0000000e+00  -1.4300000e+02  -1.8000000e+02  -1.1100000e+02  -2.2000000e+01  -2.0000000e+01  -4.4000000e+01  -9.1000000e+01  -1.2100000e+02  -1.1800000e+02  -5.2000000e+01   6.8000000e+01  -4.3000000e+01  -3.9000000e+01  -6.9000000e+01  -5.3000000e+01   0.0000000e+00   3.0000000e+01   1.5000000e+01  -1.7800000e+02  -1.0200000e+02  -1.1700000e+02  -8.7000000e+01  -9.5000000e+01   2.8000000e+01   0.0000000e+00  -3.7000000e+01  -3.2000000e+01  -1.6800000e+02  -1.0800000e+02  -1.9300000e+02  -2.4100000e+02  -2.3200000e+02  -2.1000000e+02  -1.3500000e+02  -1.2100000e+02  -7.8000000e+01   7.5000000e+01   1.5000000e+01   7.0000000e+01  -2.2000000e+01
   1.0000000e+00   4.0000000e+01  -9.5000000e+01  -6.1000000e+01  -3.8000000e+01  -1.1600000e+02   5.4000000e+01   3.0000000e+01  -1.6400000e+02  -1.2000000e+01   6.0000000e+00  -3.2200000e+02  -2.0400000e+02  -1.1100000e+02  -2.9200000e+02  -2.8300000e+02  -3.0500000e+02  -2.7000000e+01  -1.0200000e+02  -2.2200000e+02  -4.7000000e+01  -5.1000000e+01  -2.8000000e+01  -6.3000000e+01   2.9400000e+02   8.7000000e+01   5.0000000e+00  -2.1000000e+01  -5.4000000e+01  -6.0000000e+01   9.8000000e+01  -1.1700000e+02  -1.0200000e+02  -4.5000000e+01   3.0000000e+00  -1.3400000e+02   2.6000000e+01  -1.6000000e+02   5.3000000e+01  -2.1000000e+01   4.8000000e+01  -4.2000000e+01  -5.9000000e+01  -3.2000000e+01  -3.1000000e+02  -2.7800000e+02  -3.3400000e+02  -1.4200000e+02  -1.4000000e+01  -2.0400000e+02  -3.0000000e+00  -1.2800000e+02  -1.5000000e+01  -2.4000000e+01  -1.1000000e+02   8.1000000e+01  -5.7000000e+01   4.2000000e+01  -1.3700000e+02   2.0000000e+00   7.0000000e+00  -1.0200000e+02  -1.5700000e+02   2.6000000e+01   1.0800000e+02  -1.3000000e+02   4.8000000e+01  -1.6500000e+02   2.0000000e+01  -2.7000000e+01   9.0000000e+00  -5.0000000e+01  -7.9000000e+01  -2.9600000e+02  -2.4800000e+02  -9.9000000e+01  -1.8100000e+02  -3.5000000e+01  -2.6800000e+02  -2.1700000e+02  -1.7900000e+02  -3.0000000e+00  -1.0000000e+01  -1.1100000e+02   1.2100000e+02   1.7000000e+01   2.6000000e+01  -4.8000000e+01  -4.3000000e+01  -5.4000000e+01   1.3000000e+02  -2.0200000e+02  -1.3000000e+01  -1.1600000e+02  -3.0900000e+02   2.8000000e+01  -5.5000000e+01  -3.5000000e+01  -2.7000000e+01  -7.0000000e+01   3.4000000e+01  -5.1000000e+01   3.0000000e+01  -2.4300000e+02  -3.0100000e+02  -3.0600000e+02  -2.3000000e+02  -1.7000000e+02  -4.3000000e+01  -2.0800000e+02  -2.7900000e+02  -2.4100000e+02  -4.2000000e+01  -6.0000000e+00  -2.5000000e+01   2.4000000e+01  -4.0000000e+00   1.8200000e+02   6.4000000e+01   6.1000000e+01  -2.0000000e+01   8.2000000e+01   6.2000000e+01   1.1000000e+02  -1.0900000e+02  -1.3200000e+02  -1.7000000e+01  -2.6000000e+01   7.6000000e+01  -1.1000000e+02  -1.8700000e+02   1.7000000e+01  -1.3800000e+02  -6.8000000e+01  -1.6600000e+02  -2.2500000e+02  -2.2000000e+01  -3.0000000e+00  -1.8000000e+01  -5.7000000e+01  -1.3300000e+02  -1.3600000e+02   6.5000000e+01   1.3000000e+01  -2.0000000e+01  -1.7700000e+02  -3.7000000e+01  -8.6000000e+01  -2.2000000e+01  -4.2000000e+01   6.0000000e+00  -7.5000000e+01  -1.2400000e+02  -1.1200000e+02  -8.9000000e+01  -4.7000000e+01  -1.0200000e+02  -2.4100000e+02  -3.0200000e+02   5.9000000e+01  -5.4000000e+01  -3.1000000e+01   3.1000000e+01   4.9000000e+01  -3.7000000e+01   8.0000000e+00   3.2000000e+01
   1.0000000e+00   4.9000000e+01  -1.8900000e+02  -1.4500000e+02   3.3000000e+01  -1.1700000e+02   5.6000000e+01   2.0600000e+02  -1.8300000e+02  -4.4000000e+01  -8.0000000e+00  -3.1000000e+02  -1.1200000e+02  -8.4000000e+01  -2.6900000e+02  -2.8400000e+02  -3.0500000e+02   4.8000000e+01  -1.2300000e+02  -1.1200000e+02  -2.2000000e+02  -2.3000000e+01   7.1000000e+01  -6.0000000e+00   1.9900000e+02   4.3000000e+01   9.0000000e+01   5.3000000e+01  -9.4000000e+01   1.9000000e+01   6.5000000e+01  -1.1600000e+02  -1.0600000e+02  -2.5000000e+01  -1.7000000e+01  -2.9000000e+01   2.4000000e+01  -1.7300000e+02   2.5000000e+01  -1.4400000e+02   4.9000000e+01  -1.6100000e+02  -8.1000000e+01  -2.8000000e+01  -2.9700000e+02  -2.4200000e+02  -3.3400000e+02  -9.7000000e+01  -5.1000000e+01  -1.3200000e+02  -8.5000000e+01  -7.0000000e+01  -1.4000000e+01   8.5000000e+01  -1.2900000e+02   1.2900000e+02  -1.0800000e+02   2.0700000e+02  -1.4500000e+02   3.1000000e+01   4.8000000e+01  -4.7000000e+01  -1.9500000e+02   3.0000000e+01   2.9000000e+01  -2.9000000e+01   5.2000000e+01  -1.6500000e+02  -6.9000000e+01  -1.3400000e+02  -6.1000000e+01  -1.5000000e+02  -1.4900000e+02  -2.3400000e+02  -1.8500000e+02  -2.1500000e+02  -1.8200000e+02  -1.4000000e+01  -2.7400000e+02  -1.1100000e+02  -1.8200000e+02  -1.0000000e+01   1.5600000e+02  -3.6000000e+01   7.3000000e+01   2.3000000e+01   1.7800000e+02  -4.6000000e+01  -6.3000000e+01   1.0000000e+01   4.9000000e+01  -2.0200000e+02  -1.2000000e+01  -1.8000000e+01  -9.4000000e+01   2.3000000e+01  -5.6000000e+01   5.0000000e+00   3.7000000e+01  -1.5400000e+02   1.9000000e+02  -1.8500000e+02   2.4000000e+01  -2.6000000e+02  -2.8800000e+02  -2.9000000e+02  -2.5800000e+02  -1.7800000e+02  -1.2400000e+02  -2.4300000e+02  -2.5000000e+02  -2.3300000e+02   1.0000000e+00   0.0000000e+00   2.6000000e+01  -2.4000000e+01  -1.3000000e+01   1.2600000e+02   1.0700000e+02   2.0600000e+02   8.0000000e+00   5.2000000e+01   1.3300000e+02   7.2000000e+01  -8.2000000e+01  -1.2700000e+02   5.0000000e+00   3.7000000e+01   4.5000000e+01  -6.0000000e+00  -2.6000000e+01   2.0000000e+00  -1.3100000e+02  -6.0000000e+01  -1.1600000e+02  -1.9800000e+02  -6.6000000e+01   6.4000000e+01  -5.3000000e+01  -1.0000000e+00  -5.4000000e+01  -3.8000000e+01   2.2000000e+01   1.5900000e+02   7.4000000e+01  -1.7700000e+02  -1.0100000e+02  -1.1800000e+02  -5.7000000e+01  -4.7000000e+01   7.1000000e+01  -3.9000000e+01  -2.7000000e+01  -3.9000000e+01  -1.6900000e+02  -5.3000000e+01  -1.9600000e+02  -2.3800000e+02  -2.8300000e+02  -3.8000000e+01  -1.1900000e+02  -2.9000000e+01   3.0000000e+01   4.9000000e+01  -4.2000000e+01  -1.0000000e+00   2.5000000e+01
   1.0000000e+00   4.6000000e+01  -1.9900000e+02  -1.0900000e+02   1.3000000e+01  -1.0800000e+02  -6.0000000e+00   2.4000000e+01  -9.8000000e+01   5.0000000e+00  -1.0200000e+02  -2.8400000e+02  -1.8400000e+02  -2.4100000e+02  -2.6000000e+02  -2.8100000e+02  -1.8500000e+02   3.1000000e+01  -8.6000000e+01  -1.8900000e+02  -1.7300000e+02  -1.0200000e+02  -1.6000000e+01  -5.0000000e+01   2.0000000e+00   4.5000000e+01   1.8000000e+01  -1.9000000e+01  -1.2700000e+02   2.5000000e+01   8.8000000e+01  -1.1700000e+02  -1.0500000e+02  -1.5000000e+01   4.2000000e+01  -6.7000000e+01   3.4000000e+01  -1.6400000e+02   7.4000000e+01  -1.4400000e+02   7.1000000e+01  -1.7700000e+02  -7.6000000e+01  -1.9800000e+02  -2.9400000e+02  -2.6200000e+02  -2.6700000e+02  -5.7000000e+01  -1.6000000e+01  -1.4300000e+02  -1.1400000e+02  -1.4800000e+02  -1.6000000e+01  -7.0000000e+00  -1.1100000e+02   1.1700000e+02  -1.0000000e+00   3.9000000e+01  -1.7000000e+02   2.2000000e+01   6.0000000e+00  -7.6000000e+01  -1.9500000e+02   2.4000000e+01   7.0000000e+01  -7.0000000e+00   5.6000000e+01  -1.5800000e+02   2.0000000e+01  -1.3300000e+02   1.6000000e+01  -1.4600000e+02  -1.4800000e+02  -2.7900000e+02  -2.0700000e+02  -2.5800000e+02  -1.3500000e+02  -3.5000000e+01  -2.2700000e+02  -1.9900000e+02  -1.8200000e+02  -1.0000000e+00   8.0000000e+00  -1.2800000e+02   1.3200000e+02  -9.0000000e+00   1.3000000e+01  -1.5700000e+02  -4.3000000e+01   8.0000000e+00   7.8000000e+01  -2.0200000e+02  -1.4000000e+01   1.8000000e+01  -1.1700000e+02   2.6000000e+01  -4.6000000e+01  -2.5000000e+01   3.2000000e+01  -1.4100000e+02   7.5000000e+01  -2.0600000e+02   2.6000000e+01  -2.8500000e+02  -3.0400000e+02  -2.8900000e+02  -1.2700000e+02   1.1200000e+02   1.3000000e+01  -2.4500000e+02  -2.7400000e+02  -2.4200000e+02  -7.9000000e+01  -1.9000000e+01  -2.4000000e+01   2.1000000e+01   5.0000000e+01   8.2000000e+01   2.5000000e+01   7.0000000e+00  -1.1700000e+02   5.7000000e+01   1.3500000e+02   9.0000000e+01  -8.1000000e+01  -1.3300000e+02  -1.9000000e+01  -3.0000000e+00   8.4000000e+01  -3.8000000e+01  -3.5000000e+01   1.6000000e+01  -1.3000000e+02  -9.4000000e+01  -1.3900000e+02  -1.6000000e+02  -1.7000000e+01   4.7000000e+01  -1.1100000e+02  -1.0000000e+01  -4.0000000e+01  -1.0300000e+02   7.8000000e+01   7.8000000e+01   6.0000000e+01  -1.7700000e+02  -1.0100000e+02  -1.2100000e+02  -3.2000000e+01  -1.0400000e+02   4.1000000e+01  -3.9000000e+01  -3.4000000e+01  -2.6000000e+01  -1.6800000e+02  -4.5000000e+01  -1.9500000e+02  -2.0700000e+02  -4.8000000e+01   2.4000000e+01  -1.2000000e+02  -4.2000000e+01   2.9000000e+01   5.5000000e+01  -4.0000000e+01   2.0000000e+00   3.7000000e+01
   1.0000000e+00   4.6000000e+01  -1.9900000e+02  -1.1300000e+02   1.3000000e+01  -1.1700000e+02  -6.0000000e+00   1.2700000e+02  -7.1000000e+01  -3.0000000e+01  -1.0300000e+02  -2.8900000e+02  -1.9100000e+02  -2.4200000e+02  -2.7600000e+02  -2.8200000e+02  -2.9800000e+02  -5.4000000e+01  -6.5000000e+01  -1.9500000e+02  -1.7300000e+02  -5.3000000e+01   4.8000000e+01   5.9000000e+01   2.8000000e+01   4.4000000e+01   1.6200000e+02  -4.7000000e+01  -9.0000000e+01   2.4000000e+01   8.9000000e+01  -1.1600000e+02  -1.0300000e+02  -1.5000000e+01   4.1000000e+01  -6.7000000e+01   3.3000000e+01  -1.6500000e+02   7.6000000e+01  -1.4500000e+02   5.6000000e+01  -1.8100000e+02  -7.6000000e+01  -1.9800000e+02  -3.0000000e+02  -2.7100000e+02  -2.8400000e+02  -1.4100000e+02  -7.0000000e+00  -1.3400000e+02  -1.1700000e+02  -1.2300000e+02  -1.0000000e+01   1.4600000e+02  -1.2600000e+02   1.1800000e+02   7.3000000e+01   4.8000000e+01  -1.5800000e+02   2.0000000e+01   8.0000000e+00  -7.6000000e+01  -1.9500000e+02   2.4000000e+01   6.9000000e+01  -7.0000000e+00   5.6000000e+01  -1.6500000e+02   1.7000000e+01  -1.3300000e+02   5.0000000e+00  -1.5100000e+02  -1.4800000e+02  -2.8300000e+02  -2.3100000e+02  -2.5800000e+02  -1.8000000e+02  -4.2000000e+01  -2.3000000e+02  -2.0700000e+02  -1.7400000e+02  -1.3000000e+01   9.9000000e+01  -1.0400000e+02   1.3300000e+02  -1.0000000e+01   1.6200000e+02  -1.6500000e+02  -7.9000000e+01   8.0000000e+00   7.8000000e+01  -2.0200000e+02  -1.4000000e+01   1.8000000e+01  -1.1900000e+02   2.6000000e+01  -4.8000000e+01  -2.5000000e+01   3.9000000e+01  -1.4100000e+02   6.7000000e+01  -2.0800000e+02   2.6000000e+01  -2.8500000e+02  -3.0600000e+02  -2.9700000e+02  -1.7200000e+02  -1.3800000e+02  -2.0000000e+01  -2.4500000e+02  -2.7600000e+02  -2.4100000e+02  -2.6000000e+01   1.2000000e+01   9.8000000e+01   2.0000000e+01   5.0000000e+01   8.2000000e+01   6.9000000e+01   7.4000000e+01  -8.7000000e+01   5.8000000e+01   1.3500000e+02   8.9000000e+01  -8.0000000e+01  -1.3300000e+02  -1.8000000e+01  -2.0000000e+00   8.4000000e+01  -3.8000000e+01  -3.6000000e+01   1.6000000e+01  -1.3100000e+02  -5.5000000e+01  -1.4400000e+02  -1.8400000e+02  -9.0000000e+00   6.2000000e+01  -8.2000000e+01   1.3400000e+02   2.7000000e+01  -9.2000000e+01   7.0000000e+01   7.3000000e+01   5.8000000e+01  -1.7700000e+02  -1.0100000e+02  -1.2100000e+02  -5.1000000e+01  -1.3100000e+02   1.8000000e+01  -3.9000000e+01  -3.4000000e+01  -2.6000000e+01  -1.6800000e+02  -4.4000000e+01  -1.9400000e+02  -2.3400000e+02  -5.1000000e+01   2.2000000e+01  -1.2000000e+02  -4.4000000e+01   2.9000000e+01   5.4000000e+01  -4.0000000e+01   2.0000000e+00   3.7000000e+01
   1.0000000e+00   4.3000000e+01  -1.4500000e+02  -1.2700000e+02  -9.7000000e+01  -1.1700000e+02   3.5000000e+01   7.4000000e+01  -8.3000000e+01  -3.4000000e+01  -5.2000000e+01  -1.8800000e+02  -1.4000000e+02  -8.3000000e+01  -1.8300000e+02  -1.9500000e+02  -2.9900000e+02   5.2000000e+01  -1.6400000e+02  -1.2900000e+02  -4.9000000e+01  -2.8000000e+01  -6.0000000e+00   1.4000000e+01   1.9300000e+02   8.0000000e+01  -2.9000000e+01   2.9000000e+01   1.2500000e+02  -6.0000000e+01   1.0600000e+02  -1.1700000e+02   6.2000000e+01  -2.4000000e+01  -3.2000000e+01  -1.3300000e+02   6.3000000e+01  -1.7300000e+02   2.5000000e+01  -1.2200000e+02   1.0000000e+01  -1.1900000e+02   1.0400000e+02  -6.7000000e+01  -1.9500000e+02  -1.8400000e+02  -3.1800000e+02  -9.3000000e+01  -6.0000000e+01  -1.0700000e+02  -2.1000000e+01  -8.8000000e+01  -1.0000000e+01   1.0000000e+01  -5.4000000e+01   3.2000000e+01  -7.0000000e+01   1.0500000e+02  -6.5000000e+01  -5.0000000e+00  -2.4000000e+01  -1.0200000e+02  -1.0300000e+02   2.5000000e+01   8.7000000e+01  -1.4100000e+02   5.7000000e+01  -1.6500000e+02  -4.7000000e+01  -1.1600000e+02  -2.4000000e+01  -1.2100000e+02  -1.1800000e+02  -1.1100000e+02  -1.7100000e+02  -1.1000000e+02  -1.8000000e+02  -1.6000000e+01  -1.8400000e+02  -1.3800000e+02  -6.0000000e+01  -2.0000000e+00   2.0000000e+01  -4.0000000e+01   7.0000000e+00  -3.7000000e+01   2.0000000e+01  -3.1000000e+01   7.9000000e+01  -8.8000000e+01   1.2700000e+02  -1.9700000e+02   7.5000000e+01  -1.1300000e+02  -9.5000000e+01   2.8000000e+01  -4.7000000e+01  -1.0000000e+02   3.2000000e+01  -1.5300000e+02   9.0000000e+01  -1.4200000e+02   1.3600000e+02  -1.6700000e+02  -1.9400000e+02  -1.9000000e+02  -2.5800000e+02  -1.7500000e+02  -1.4900000e+02  -1.5100000e+02  -1.9800000e+02  -1.5800000e+02   9.0000000e+00   2.2000000e+01   2.5000000e+01  -4.3000000e+01  -6.0000000e+00   1.2000000e+02   1.1100000e+02   8.7000000e+01   5.8000000e+01   1.0600000e+02   8.1000000e+01   1.1900000e+02  -1.0300000e+02  -9.3000000e+01  -4.0000000e+00  -5.5000000e+01   6.8000000e+01  -6.5000000e+01  -1.8800000e+02   1.4000000e+01  -1.3800000e+02  -8.3000000e+01  -1.4700000e+02  -1.6900000e+02  -5.6000000e+01   7.0000000e+01  -4.1000000e+01  -3.0000000e+00  -4.3000000e+01  -3.6000000e+01  -4.0000000e+00   5.2000000e+01   2.0000000e+01  -1.3600000e+02  -9.5000000e+01  -5.2000000e+01  -9.0000000e+00  -1.4000000e+01   3.3000000e+01  -6.5000000e+01  -1.2400000e+02  -1.1200000e+02  -9.2000000e+01   1.0100000e+02  -7.6000000e+01  -2.3100000e+02  -3.0000000e+02   4.0000000e+00   4.9000000e+01   1.2400000e+02   1.4400000e+02   4.1000000e+01  -3.0000000e+01   1.5000000e+01   2.3000000e+01
   1.0000000e+00   4.2000000e+01  -1.9800000e+02  -1.5600000e+02  -4.4000000e+01  -1.1700000e+02   0.0000000e+00   2.8000000e+01  -6.8000000e+01  -3.9000000e+01  -6.3000000e+01  -2.2600000e+02  -1.1200000e+02  -1.2300000e+02  -2.1200000e+02  -1.7400000e+02  -3.0400000e+02   2.6000000e+01  -7.6000000e+01  -1.0300000e+02  -1.0200000e+02  -7.4000000e+01  -1.9000000e+01  -6.3000000e+01   1.1700000e+02   1.3200000e+02   6.0000000e+00  -3.5000000e+01  -6.4000000e+01   4.7000000e+01   8.8000000e+01  -1.1700000e+02   5.3000000e+01  -3.1000000e+01   3.8000000e+01  -1.3200000e+02   6.5000000e+01  -1.7400000e+02   1.4000000e+01  -1.3800000e+02  -4.2000000e+01  -1.8400000e+02   1.0300000e+02  -8.4000000e+01  -2.0500000e+02  -1.9800000e+02  -2.8500000e+02  -1.2100000e+02  -1.0100000e+02  -9.8000000e+01  -1.2100000e+02  -8.3000000e+01  -2.0000000e+01  -2.6000000e+01  -8.1000000e+01   1.6500000e+02  -5.2000000e+01   3.6000000e+01  -1.4900000e+02   4.3000000e+01   4.0000000e+01  -1.0100000e+02  -1.5500000e+02   2.5000000e+01   3.3000000e+01  -1.4300000e+02   5.7000000e+01  -1.6500000e+02  -9.4000000e+01  -1.2200000e+02  -1.1400000e+02  -1.6900000e+02  -1.2700000e+02  -1.6800000e+02  -1.7700000e+02  -1.5600000e+02  -1.7900000e+02  -5.0000000e+00  -1.7500000e+02  -1.0100000e+02  -7.0000000e+01  -8.3000000e+01  -3.0000000e+00  -4.4000000e+01   5.5000000e+01   5.7000000e+01   2.6000000e+01  -1.4200000e+02  -4.4000000e+01   3.0000000e+01   7.2000000e+01  -2.0200000e+02   6.7000000e+01  -1.1300000e+02  -6.8000000e+01   2.7000000e+01  -3.3000000e+01  -1.5600000e+02   4.2000000e+01  -1.5400000e+02   1.4000000e+01  -2.0600000e+02   1.3100000e+02  -1.6400000e+02  -1.7700000e+02  -2.0200000e+02  -1.6400000e+02  -1.7900000e+02  -9.8000000e+01  -1.5300000e+02  -1.9600000e+02  -1.5800000e+02  -4.9000000e+01  -6.9000000e+01  -5.8000000e+01   1.5000000e+02   1.8400000e+02   1.9500000e+02   6.0000000e+01   5.6000000e+01  -3.2000000e+01   7.7000000e+01   1.5500000e+02   1.2300000e+02  -1.0800000e+02  -1.1000000e+02  -8.0000000e+00   3.4000000e+01   8.3000000e+01   2.0000000e+00  -1.8700000e+02   1.4000000e+01  -1.3800000e+02  -1.0300000e+02  -1.3800000e+02  -1.5900000e+02  -9.0000000e+01   5.0000000e+01  -9.2000000e+01  -5.2000000e+01  -7.5000000e+01  -4.5000000e+01  -2.5000000e+01   1.3000000e+01   2.6000000e+01  -1.7700000e+02  -1.0200000e+02  -1.1700000e+02  -1.3000000e+02  -1.3900000e+02  -4.4000000e+01  -6.9000000e+01  -1.1600000e+02  -1.1100000e+02  -1.2200000e+02   9.6000000e+01  -9.7000000e+01  -2.4200000e+02  -5.7000000e+01  -4.1000000e+01   5.4000000e+01   1.2800000e+02   1.4200000e+02   4.3000000e+01  -3.2000000e+01   1.2000000e+01   2.6000000e+01
   1.0000000e+00   4.3000000e+01  -1.9900000e+02  -1.5500000e+02  -1.9000000e+01  -1.1700000e+02   8.0000000e+01   2.3000000e+01  -7.4000000e+01  -3.9000000e+01   1.4000000e+01  -2.1300000e+02  -1.1700000e+02  -1.3100000e+02  -2.0900000e+02  -1.7700000e+02  -3.0000000e+02   2.2000000e+01  -7.4000000e+01  -1.0200000e+02  -8.9000000e+01  -7.8000000e+01  -1.8000000e+01  -6.3000000e+01   2.8900000e+02   7.9000000e+01   4.0000000e+00  -3.5000000e+01  -5.4000000e+01  -3.0000000e+01   9.1000000e+01  -1.1700000e+02   5.4000000e+01  -2.6000000e+01  -3.5000000e+01  -1.3400000e+02   6.3000000e+01  -1.6000000e+02   1.8000000e+01  -1.3900000e+02  -4.0000000e+01  -1.8300000e+02   1.0300000e+02  -3.5000000e+01  -1.9600000e+02  -2.0000000e+02  -3.2200000e+02  -1.2500000e+02  -9.7000000e+01  -9.8000000e+01  -8.0000000e+00  -8.7000000e+01  -1.8000000e+01  -3.2000000e+01  -4.0000000e+00   7.8000000e+01  -5.2000000e+01   3.3000000e+01  -1.4700000e+02   3.9000000e+01   3.0000000e+01  -1.0100000e+02  -1.5300000e+02   2.6000000e+01   1.1300000e+02  -1.1900000e+02   5.6000000e+01  -1.6500000e+02  -8.9000000e+01  -1.2300000e+02  -1.1200000e+02  -1.6900000e+02  -1.2700000e+02  -1.8500000e+02  -1.7800000e+02  -1.2400000e+02  -1.7700000e+02  -7.0000000e+00  -1.7400000e+02  -1.0300000e+02  -7.0000000e+01  -8.5000000e+01  -4.0000000e+00  -4.5000000e+01   1.3400000e+02   4.4000000e+01   2.2000000e+01  -1.4000000e+02  -3.6000000e+01  -5.2000000e+01   1.4200000e+02  -2.0200000e+02   6.8000000e+01  -1.1200000e+02  -2.9400000e+02   2.6000000e+01  -3.9000000e+01  -2.0000000e+00   4.4000000e+01  -1.5400000e+02   1.3000000e+01  -2.0500000e+02   1.3200000e+02  -1.5900000e+02  -1.7200000e+02  -1.9900000e+02  -1.9300000e+02  -1.8000000e+02  -9.8000000e+01  -1.5700000e+02  -1.9500000e+02  -1.5500000e+02  -5.0000000e+01  -6.8000000e+01  -6.0000000e+01   4.4000000e+01  -8.0000000e+00   1.8500000e+02   6.1000000e+01   5.4000000e+01  -2.9000000e+01   8.4000000e+01   8.7000000e+01   1.3100000e+02  -1.0500000e+02  -1.0700000e+02  -4.0000000e+00  -1.0000000e+01   6.0000000e+01  -1.1600000e+02  -1.8800000e+02   1.1000000e+01  -1.3900000e+02  -1.0100000e+02  -1.3900000e+02  -1.5900000e+02  -8.8000000e+01   5.2000000e+01  -9.4000000e+01  -5.4000000e+01  -7.2000000e+01  -4.3000000e+01  -1.9000000e+01   1.6000000e+01   3.0000000e+01  -1.7700000e+02  -3.2000000e+01  -7.7000000e+01  -1.3000000e+02  -1.3800000e+02  -4.5000000e+01  -6.8000000e+01  -1.2100000e+02  -1.1100000e+02  -1.2200000e+02   9.6000000e+01  -9.1000000e+01  -2.3900000e+02  -3.0700000e+02   6.0000000e+01   5.3000000e+01   1.2700000e+02   1.4200000e+02   4.1000000e+01  -3.2000000e+01   1.2000000e+01   2.3000000e+01
   1.0000000e+00   4.2000000e+01  -1.9700000e+02  -1.4200000e+02  -4.7000000e+01  -1.1700000e+02   7.3000000e+01   6.2000000e+01  -4.6000000e+01  -2.9000000e+01  -3.0000000e+00  -1.8600000e+02  -1.1800000e+02  -6.2000000e+01  -1.9100000e+02  -2.0300000e+02  -3.0200000e+02   1.7000000e+01  -1.3900000e+02  -1.0100000e+02  -1.3100000e+02  -7.7000000e+01  -1.6000000e+01  -6.5000000e+01   1.7300000e+02   2.5400000e+02  -4.6000000e+01   3.2000000e+01  -1.2500000e+02   6.0000000e+00   1.8900000e+02  -1.1700000e+02   5.9000000e+01  -3.5000000e+01  -3.0000000e+00  -1.3100000e+02   6.3000000e+01  -1.7500000e+02  -2.8000000e+01  -1.3800000e+02   4.2000000e+01  -1.7000000e+02   1.0500000e+02  -1.4000000e+01  -1.7700000e+02  -2.0000000e+02  -2.9700000e+02  -1.0500000e+02  -5.4000000e+01  -8.7000000e+01  -8.4000000e+01  -8.9000000e+01  -3.6000000e+01  -3.7000000e+01  -8.1000000e+01   2.0800000e+02  -6.0000000e+01   8.8000000e+01  -1.5100000e+02   5.8000000e+01   5.2000000e+01  -1.0100000e+02  -1.4300000e+02   2.3000000e+01   2.1000000e+01  -1.1100000e+02   5.7000000e+01  -1.6500000e+02  -8.7000000e+01  -1.2400000e+02  -5.0000000e+01  -1.5700000e+02  -1.2600000e+02  -1.4400000e+02  -1.7600000e+02  -1.6200000e+02  -1.8000000e+02  -6.0000000e+00  -1.5600000e+02  -1.0200000e+02  -5.6000000e+01  -6.0000000e+01   2.8000000e+01  -4.5000000e+01  -1.5000000e+01   2.4000000e+01   2.4000000e+01  -1.0700000e+02  -1.4800000e+02   1.5000000e+01   2.4000000e+02  -2.0200000e+02   7.0000000e+01  -1.1300000e+02  -6.4000000e+01   2.8000000e+01  -4.1000000e+01  -3.0000000e+00  -1.2000000e+01  -1.5400000e+02   8.3000000e+01  -1.9200000e+02   1.3300000e+02  -1.8300000e+02  -1.8800000e+02  -1.9800000e+02  -1.7700000e+02  -8.6000000e+01  -3.5000000e+01  -1.7100000e+02  -1.9600000e+02  -1.5000000e+02  -5.1000000e+01  -6.5000000e+01  -6.0000000e+01  -1.4000000e+01   3.1000000e+01   1.5500000e+02   1.2000000e+01   7.2000000e+01  -3.0000000e+00   2.4900000e+02   2.7000000e+02   2.7900000e+02  -1.0900000e+02  -9.9000000e+01  -1.1000000e+01   4.7000000e+01   7.1000000e+01   1.2000000e+01  -1.8700000e+02   1.8000000e+01  -1.3800000e+02  -1.2100000e+02  -1.6100000e+02  -1.7700000e+02  -1.3500000e+02  -3.1000000e+01  -1.3300000e+02  -7.5000000e+01  -6.9000000e+01  -4.1000000e+01   1.4000000e+01   6.2000000e+01   1.1000000e+01  -1.7700000e+02  -1.0200000e+02  -1.1700000e+02  -6.8000000e+01  -9.1000000e+01   4.7000000e+01  -6.9000000e+01  -1.1900000e+02  -1.1100000e+02  -1.1600000e+02   1.0000000e+02  -6.5000000e+01  -2.4000000e+02  -1.3500000e+02  -1.7900000e+02   5.4000000e+01   1.2400000e+02   1.4100000e+02   4.5000000e+01  -3.1000000e+01   1.3000000e+01   3.0000000e+01
   1.0000000e+00   5.5000000e+01  -1.3800000e+02  -5.9000000e+01  -7.4000000e+01  -1.1700000e+02   1.0000000e+01   3.7000000e+01  -7.2000000e+01  -3.4000000e+01  -2.9000000e+01  -2.2600000e+02  -1.9900000e+02  -6.7000000e+01  -2.8100000e+02  -2.9000000e+02  -2.9700000e+02  -6.4000000e+01  -6.5000000e+01  -1.7400000e+02  -1.8400000e+02  -6.4000000e+01   8.0000000e+00  -4.6000000e+01   1.0900000e+02   1.1000000e+02   1.4000000e+01  -2.4000000e+01  -1.3300000e+02   2.4000000e+01   6.2000000e+01  -1.1800000e+02   1.9000000e+01  -8.3000000e+01   9.0000000e+00  -1.4200000e+02   4.8000000e+01  -1.7500000e+02   7.2000000e+01  -3.6000000e+01   6.9000000e+01  -3.9000000e+01   7.1000000e+01  -3.2000000e+01  -2.7500000e+02  -2.7900000e+02  -2.4100000e+02  -1.3500000e+02  -1.0000000e+01  -1.1400000e+02  -1.0500000e+02  -1.3600000e+02  -2.1000000e+01  -1.3000000e+01  -4.3000000e+01   1.4700000e+02   5.0000000e+00   5.2000000e+01  -1.7100000e+02   3.4000000e+01   3.1000000e+01  -1.0000000e+02  -3.2000000e+01   1.7000000e+01  -5.0000000e+00  -1.4300000e+02   6.5000000e+01  -1.6400000e+02   0.0000000e+00   5.0000000e+00   2.0000000e+00  -4.1000000e+01  -5.7000000e+01  -1.4600000e+02  -2.3900000e+02  -2.1900000e+02  -1.8100000e+02  -4.1000000e+01  -2.0300000e+02  -2.0100000e+02  -1.6900000e+02  -2.1000000e+01   3.0000000e+01  -1.1100000e+02  -3.7000000e+01  -9.0000000e+00   5.0000000e+00  -9.6000000e+01  -4.0000000e+01  -8.0000000e+00   8.1000000e+01  -2.0200000e+02   1.2000000e+01  -1.1400000e+02  -4.6000000e+01   7.0000000e+00  -3.7000000e+01  -1.6600000e+02   4.8000000e+01  -7.3000000e+01   8.7000000e+01  -5.6000000e+01   3.6000000e+01  -2.6000000e+02  -2.8500000e+02  -3.0400000e+02  -1.5200000e+02  -1.0700000e+02  -1.5000000e+01  -2.5000000e+02  -2.8300000e+02  -2.4500000e+02  -6.2000000e+01  -3.8000000e+01  -3.5000000e+01  -1.1000000e+01   5.6000000e+01   1.0900000e+02   1.3000000e+01   3.0000000e+00  -1.1200000e+02   7.9000000e+01   1.4800000e+02   1.2900000e+02  -1.1800000e+02  -1.2200000e+02   0.0000000e+00   3.4000000e+01   5.0000000e+01   1.0000000e+01  -1.8500000e+02  -1.2000000e+01  -1.4000000e+02  -6.2000000e+01  -1.5300000e+02  -1.8700000e+02  -2.4000000e+01   4.4000000e+01  -2.6000000e+01  -9.0000000e+00  -2.7000000e+01  -8.7000000e+01   7.5000000e+01   9.3000000e+01   7.6000000e+01  -1.7900000e+02  -1.0500000e+02  -1.1800000e+02  -1.9000000e+01  -4.4000000e+01   3.8000000e+01  -9.6000000e+01  -1.1800000e+02  -1.0800000e+02  -3.4000000e+01   7.8000000e+01   1.1000000e+01  -2.3700000e+02  -7.2000000e+01  -1.2500000e+02   1.7000000e+01   1.0900000e+02   4.5000000e+01   6.0000000e+01  -4.3000000e+01  -1.9000000e+01   3.8000000e+01
   1.0000000e+00   5.7000000e+01  -8.1000000e+01  -7.5000000e+01  -6.4000000e+01  -1.1700000e+02   5.3000000e+01   6.5000000e+01  -1.2900000e+02  -3.4000000e+01   4.0000000e+00  -3.2400000e+02  -1.1900000e+02  -1.0400000e+02  -2.9700000e+02  -2.6000000e+02  -3.0100000e+02   5.0000000e+01  -1.9100000e+02  -8.5000000e+01  -4.6000000e+01  -4.8000000e+01  -1.7000000e+01   1.0000000e+00   1.8700000e+02   7.2000000e+01  -3.4000000e+01   5.3000000e+01  -1.3300000e+02  -6.5000000e+01   9.7000000e+01  -1.1800000e+02  -4.8000000e+01  -8.2000000e+01   5.0000000e+00  -1.4400000e+02   4.6000000e+01  -1.5800000e+02  -3.0000000e+00  -3.9000000e+01   6.5000000e+01  -3.8000000e+01   9.4000000e+01  -3.1000000e+01  -3.2600000e+02  -2.3800000e+02  -3.3400000e+02  -9.2000000e+01  -7.7000000e+01  -7.7000000e+01  -5.0000000e+00  -8.6000000e+01  -3.4000000e+01  -1.0000000e+01  -1.4000000e+02   1.0500000e+02  -5.5000000e+01   1.0100000e+02  -1.4900000e+02   0.0000000e+00   5.0000000e+00  -1.0000000e+02  -1.3700000e+02   1.8000000e+01   1.0800000e+02  -1.2900000e+02   6.6000000e+01  -1.6400000e+02  -3.9000000e+01   8.3000000e+01  -1.7000000e+01  -5.1000000e+01  -5.5000000e+01  -2.9400000e+02  -2.0700000e+02  -9.4000000e+01  -1.8000000e+02   7.0000000e+00  -2.9700000e+02  -1.0200000e+02  -1.5400000e+02  -4.3000000e+01   2.8000000e+01  -3.5000000e+01   1.1300000e+02   1.2000000e+01   1.8000000e+01  -3.9000000e+01  -1.9000000e+02  -7.1000000e+01   1.2900000e+02  -2.0100000e+02   9.0000000e+00  -1.1400000e+02  -3.0600000e+02   4.0000000e+00  -2.1000000e+01  -3.4000000e+01   9.0000000e+00  -6.9000000e+01   9.8000000e+01  -4.2000000e+01   5.0000000e+01  -2.2600000e+02  -3.0800000e+02  -2.9500000e+02  -2.5300000e+02  -1.2400000e+02  -5.9000000e+01  -1.8000000e+02  -2.3000000e+02  -1.9900000e+02  -8.0000000e+00  -1.9000000e+01  -9.0000000e+00   1.9000000e+01  -1.4000000e+01   1.5600000e+02   2.0000000e+00   7.9000000e+01   1.1000000e+01   8.0000000e+01   6.7000000e+01   1.0800000e+02  -1.2000000e+02  -1.3000000e+02   8.0000000e+00  -2.7000000e+01   7.6000000e+01  -1.0500000e+02  -1.8600000e+02  -2.1000000e+01  -1.3900000e+02  -1.0600000e+02  -1.4900000e+02  -2.5600000e+02  -4.8000000e+01   1.4000000e+01  -2.3000000e+01  -8.0000000e+00  -1.4000000e+01  -2.1000000e+01   3.8000000e+01   7.5000000e+01   2.3000000e+01  -1.7800000e+02  -1.0500000e+02  -1.1900000e+02  -1.9000000e+01  -2.5000000e+01   7.0000000e+01  -9.8000000e+01  -1.2200000e+02  -1.0900000e+02  -3.6000000e+01   7.4000000e+01  -3.8000000e+01  -2.3500000e+02  -2.9800000e+02   6.1000000e+01   2.1000000e+01   8.8000000e+01   4.5000000e+01   6.0000000e+01  -4.5000000e+01  -2.2000000e+01   3.4000000e+01
[truncated: 874,072 more chars]
