# Supplementary material for: A pre-averaged pseudo nearest neighbor classifier
Source: PeerJ Comput Sci. 2024 Aug 13;10:e2247. doi: 10.7717/peerj-cs.2247 (PMC11419614; doi:10.7717/peerj-cs.2247)
Supplement: Supplemental Information 2 [file peerj-cs-10-2247-s002.zip › dataset/parkinsons.data]

   1.0000000e+00   1.1999200e+02   1.5730200e+02   7.4997000e+01   7.8400000e-03   7.0000000e-05   3.7000000e-03   5.5400000e-03   1.1090000e-02   4.3740000e-02   4.2600000e-01   2.1820000e-02   3.1300000e-02   2.9710000e-02   6.5450000e-02   2.2110000e-02   2.1033000e+01   4.1478300e-01   8.1528500e-01  -4.8130310e+00   2.6648200e-01   2.3014420e+00   2.8465400e-01
   1.0000000e+00   1.2240000e+02   1.4865000e+02   1.1381900e+02   9.6800000e-03   8.0000000e-05   4.6500000e-03   6.9600000e-03   1.3940000e-02   6.1340000e-02   6.2600000e-01   3.1340000e-02   4.5180000e-02   4.3680000e-02   9.4030000e-02   1.9290000e-02   1.9085000e+01   4.5835900e-01   8.1952100e-01  -4.0751920e+00   3.3559000e-01   2.4868550e+00   3.6867400e-01
   1.0000000e+00   1.1668200e+02   1.3111100e+02   1.1155500e+02   1.0500000e-02   9.0000000e-05   5.4400000e-03   7.8100000e-03   1.6330000e-02   5.2330000e-02   4.8200000e-01   2.7570000e-02   3.8580000e-02   3.5900000e-02   8.2700000e-02   1.3090000e-02   2.0651000e+01   4.2989500e-01   8.2528800e-01  -4.4431790e+00   3.1117300e-01   2.3422590e+00   3.3263400e-01
   1.0000000e+00   1.1667600e+02   1.3787100e+02   1.1136600e+02   9.9700000e-03   9.0000000e-05   5.0200000e-03   6.9800000e-03   1.5050000e-02   5.4920000e-02   5.1700000e-01   2.9240000e-02   4.0050000e-02   3.7720000e-02   8.7710000e-02   1.3530000e-02   2.0644000e+01   4.3496900e-01   8.1923500e-01  -4.1175010e+00   3.3414700e-01   2.4055540e+00   3.6897500e-01
   1.0000000e+00   1.1601400e+02   1.4178100e+02   1.1065500e+02   1.2840000e-02   1.1000000e-04   6.5500000e-03   9.0800000e-03   1.9660000e-02   6.4250000e-02   5.8400000e-01   3.4900000e-02   4.8250000e-02   4.4650000e-02   1.0470000e-01   1.7670000e-02   1.9649000e+01   4.1735600e-01   8.2348400e-01  -3.7477870e+00   2.3451300e-01   2.3321800e+00   4.1033500e-01
   1.0000000e+00   1.2055200e+02   1.3116200e+02   1.1378700e+02   9.6800000e-03   8.0000000e-05   4.6300000e-03   7.5000000e-03   1.3880000e-02   4.7010000e-02   4.5600000e-01   2.3280000e-02   3.5260000e-02   3.2430000e-02   6.9850000e-02   1.2220000e-02   2.1378000e+01   4.1556400e-01   8.2506900e-01  -4.2428670e+00   2.9911100e-01   2.1875600e+00   3.5777500e-01
   1.0000000e+00   1.2026700e+02   1.3724400e+02   1.1482000e+02   3.3300000e-03   3.0000000e-05   1.5500000e-03   2.0200000e-03   4.6600000e-03   1.6080000e-02   1.4000000e-01   7.7900000e-03   9.3700000e-03   1.3510000e-02   2.3370000e-02   6.0700000e-03   2.4886000e+01   5.9604000e-01   7.6411200e-01  -5.6343220e+00   2.5768200e-01   1.8547850e+00   2.1175600e-01
   1.0000000e+00   1.0733200e+02   1.1384000e+02   1.0431500e+02   2.9000000e-03   3.0000000e-05   1.4400000e-03   1.8200000e-03   4.3100000e-03   1.5670000e-02   1.3400000e-01   8.2900000e-03   9.4600000e-03   1.2560000e-02   2.4870000e-02   3.4400000e-03   2.6892000e+01   6.3742000e-01   7.6326200e-01  -6.1676030e+00   1.8372100e-01   2.0646930e+00   1.6375500e-01
   1.0000000e+00   9.5730000e+01   1.3206800e+02   9.1754000e+01   5.5100000e-03   6.0000000e-05   2.9300000e-03   3.3200000e-03   8.8000000e-03   2.0930000e-02   1.9100000e-01   1.0730000e-02   1.2770000e-02   1.7170000e-02   3.2180000e-02   1.0700000e-02   2.1812000e+01   6.1555100e-01   7.7358700e-01  -5.4986780e+00   3.2776900e-01   2.3225110e+00   2.3157100e-01
   1.0000000e+00   9.5056000e+01   1.2010300e+02   9.1226000e+01   5.3200000e-03   6.0000000e-05   2.6800000e-03   3.3200000e-03   8.0300000e-03   2.8380000e-02   2.5500000e-01   1.4410000e-02   1.7250000e-02   2.4440000e-02   4.3240000e-02   1.0220000e-02   2.1862000e+01   5.4703700e-01   7.9846300e-01  -5.0118790e+00   3.2599600e-01   2.4327920e+00   2.7136200e-01
   1.0000000e+00   8.8333000e+01   1.1224000e+02   8.4072000e+01   5.0500000e-03   6.0000000e-05   2.5400000e-03   3.3000000e-03   7.6300000e-03   2.1430000e-02   1.9700000e-01   1.0790000e-02   1.3420000e-02   1.8920000e-02   3.2370000e-02   1.1660000e-02   2.1118000e+01   6.1113700e-01   7.7615600e-01  -5.2497700e+00   3.9100200e-01   2.4073130e+00   2.4974000e-01
   1.0000000e+00   9.1904000e+01   1.1587100e+02   8.6292000e+01   5.4000000e-03   6.0000000e-05   2.8100000e-03   3.3600000e-03   8.4400000e-03   2.7520000e-02   2.4900000e-01   1.4240000e-02   1.6410000e-02   2.2140000e-02   4.2720000e-02   1.1410000e-02   2.1414000e+01   5.8339000e-01   7.9252000e-01  -4.9602340e+00   3.6356600e-01   2.6424760e+00   2.7593100e-01
   1.0000000e+00   1.3692600e+02   1.5986600e+02   1.3127600e+02   2.9300000e-03   2.0000000e-05   1.1800000e-03   1.5300000e-03   3.5500000e-03   1.2590000e-02   1.1200000e-01   6.5600000e-03   7.1700000e-03   1.1400000e-02   1.9680000e-02   5.8100000e-03   2.5703000e+01   4.6060000e-01   6.4684600e-01  -6.5471480e+00   1.5281300e-01   2.0412770e+00   1.3851200e-01
   1.0000000e+00   1.3917300e+02   1.7913900e+02   7.6556000e+01   3.9000000e-03   3.0000000e-05   1.6500000e-03   2.0800000e-03   4.9600000e-03   1.6420000e-02   1.5400000e-01   7.2800000e-03   9.3200000e-03   1.7970000e-02   2.1840000e-02   1.0410000e-02   2.4889000e+01   4.3016600e-01   6.6583300e-01  -5.6602170e+00   2.5498900e-01   2.5194220e+00   1.9988900e-01
   1.0000000e+00   1.5284500e+02   1.6330500e+02   7.5836000e+01   2.9400000e-03   2.0000000e-05   1.2100000e-03   1.4900000e-03   3.6400000e-03   1.8280000e-02   1.5800000e-01   1.0640000e-02   9.7200000e-03   1.2460000e-02   3.1910000e-02   6.0900000e-03   2.4922000e+01   4.7479100e-01   6.5402700e-01  -6.1050980e+00   2.0365300e-01   2.1256180e+00   1.7010000e-01
   1.0000000e+00   1.4216700e+02   2.1745500e+02   8.3159000e+01   3.6900000e-03   3.0000000e-05   1.5700000e-03   2.0300000e-03   4.7100000e-03   1.5030000e-02   1.2600000e-01   7.7200000e-03   8.8800000e-03   1.3590000e-02   2.3160000e-02   8.3900000e-03   2.5175000e+01   5.6592400e-01   6.5824500e-01  -5.3401150e+00   2.1018500e-01   2.2055460e+00   2.3458900e-01
   1.0000000e+00   1.4418800e+02   3.4925900e+02   8.2764000e+01   5.4400000e-03   4.0000000e-05   2.1100000e-03   2.9200000e-03   6.3200000e-03   2.0470000e-02   1.9200000e-01   9.6900000e-03   1.2000000e-02   2.0740000e-02   2.9080000e-02   1.8590000e-02   2.2333000e+01   5.6738000e-01   6.4469200e-01  -5.4400400e+00   2.3976400e-01   2.2645010e+00   2.1816400e-01
   1.0000000e+00   1.6877800e+02   2.3218100e+02   7.5603000e+01   7.1800000e-03   4.0000000e-05   2.8400000e-03   3.8700000e-03   8.5300000e-03   3.3270000e-02   3.4800000e-01   1.4410000e-02   1.8930000e-02   3.4300000e-02   4.3220000e-02   2.9190000e-02   2.0376000e+01   6.3109900e-01   6.0541700e-01  -2.9310700e+00   4.3432600e-01   3.0074630e+00   4.3078800e-01
   1.0000000e+00   1.5304600e+02   1.7582900e+02   6.8623000e+01   7.4200000e-03   5.0000000e-05   3.6400000e-03   4.3200000e-03   1.0920000e-02   5.5170000e-02   5.4200000e-01   2.4710000e-02   3.5720000e-02   5.7670000e-02   7.4130000e-02   3.1600000e-02   1.7280000e+01   6.6531800e-01   7.1946700e-01  -3.9490790e+00   3.5787000e-01   3.1090100e+00   3.7742900e-01
   1.0000000e+00   1.5640500e+02   1.8939800e+02   1.4282200e+02   7.6800000e-03   5.0000000e-05   3.7200000e-03   3.9900000e-03   1.1160000e-02   3.9950000e-02   3.4800000e-01   1.7210000e-02   2.3740000e-02   4.3100000e-02   5.1640000e-02   3.3650000e-02   1.7153000e+01   6.4955400e-01   6.8608000e-01  -4.5544660e+00   3.4017600e-01   2.8566760e+00   3.2211100e-01
   1.0000000e+00   1.5384800e+02   1.6573800e+02   6.5782000e+01   8.4000000e-03   5.0000000e-05   4.2800000e-03   4.5000000e-03   1.2850000e-02   3.8100000e-02   3.2800000e-01   1.6670000e-02   2.3830000e-02   4.0550000e-02   5.0000000e-02   3.8710000e-02   1.7536000e+01   6.6012500e-01   7.0408700e-01  -4.0954420e+00   2.6256400e-01   2.7397100e+00   3.6539100e-01
   1.0000000e+00   1.5388000e+02   1.7286000e+02   7.8128000e+01   4.8000000e-03   3.0000000e-05   2.3200000e-03   2.6700000e-03   6.9600000e-03   4.1370000e-02   3.7000000e-01   2.0210000e-02   2.5910000e-02   4.5250000e-02   6.0620000e-02   1.8490000e-02   1.9493000e+01   6.2901700e-01   6.9895100e-01  -5.1869600e+00   2.3762200e-01   2.5575360e+00   2.5976500e-01
   1.0000000e+00   1.6793000e+02   1.9322100e+02   7.9068000e+01   4.4200000e-03   3.0000000e-05   2.2000000e-03   2.4700000e-03   6.6100000e-03   4.3510000e-02   3.7700000e-01   2.2280000e-02   2.5400000e-02   4.2460000e-02   6.6850000e-02   1.2800000e-02   2.2468000e+01   6.1906000e-01   6.7983400e-01  -4.3309560e+00   2.6238400e-01   2.9167770e+00   2.8569500e-01
   1.0000000e+00   1.7391700e+02   1.9273500e+02   8.6180000e+01   4.7600000e-03   3.0000000e-05   2.2100000e-03   2.5800000e-03   6.6300000e-03   4.1920000e-02   3.6400000e-01   2.1870000e-02   2.4700000e-02   3.7720000e-02   6.5620000e-02   1.8400000e-02   2.0422000e+01   5.3726400e-01   6.8689400e-01  -5.2487760e+00   2.1027900e-01   2.5475080e+00   2.5355600e-01
   1.0000000e+00   1.6365600e+02   2.0084100e+02   7.6779000e+01   7.4200000e-03   5.0000000e-05   3.8000000e-03   3.9000000e-03   1.1400000e-02   1.6590000e-02   1.6400000e-01   7.3800000e-03   9.4800000e-03   1.4970000e-02   2.2140000e-02   1.7780000e-02   2.3831000e+01   3.9793700e-01   7.3247900e-01  -5.5574470e+00   2.2089000e-01   2.6921760e+00   2.1596100e-01
   1.0000000e+00   1.0440000e+02   2.0600200e+02   7.7968000e+01   6.3300000e-03   6.0000000e-05   3.1600000e-03   3.7500000e-03   9.4800000e-03   3.7670000e-02   3.8100000e-01   1.7320000e-02   2.2450000e-02   3.7800000e-02   5.1970000e-02   2.8870000e-02   2.2066000e+01   5.2274600e-01   7.3794800e-01  -5.5718430e+00   2.3685300e-01   2.8463690e+00   2.1951400e-01
   1.0000000e+00   1.7104100e+02   2.0831300e+02   7.5501000e+01   4.5500000e-03   3.0000000e-05   2.5000000e-03   2.3400000e-03   7.5000000e-03   1.9660000e-02   1.8600000e-01   8.8900000e-03   1.1690000e-02   1.8720000e-02   2.6660000e-02   1.0950000e-02   2.5908000e+01   4.1862200e-01   7.2091600e-01  -6.1835900e+00   2.2627800e-01   2.5897020e+00   1.4740300e-01
   1.0000000e+00   1.4684500e+02   2.0870100e+02   8.1737000e+01   4.9600000e-03   3.0000000e-05   2.5000000e-03   2.7500000e-03   7.4900000e-03   1.9190000e-02   1.9800000e-01   8.8300000e-03   1.1440000e-02   1.8260000e-02   2.6500000e-02   1.3280000e-02   2.5119000e+01   3.5877300e-01   7.2665200e-01  -6.2716900e+00   1.9610200e-01   2.3142090e+00   1.6299900e-01
   1.0000000e+00   1.5535800e+02   2.2738300e+02   8.0055000e+01   3.1000000e-03   2.0000000e-05   1.5900000e-03   1.7600000e-03   4.7600000e-03   1.7180000e-02   1.6100000e-01   7.6900000e-03   1.0120000e-02   1.6610000e-02   2.3070000e-02   6.7700000e-03   2.5970000e+01   4.7047800e-01   6.7625800e-01  -7.1209250e+00   2.7978900e-01   2.2417420e+00   1.0851400e-01
   1.0000000e+00   1.6256800e+02   1.9834600e+02   7.7630000e+01   5.0200000e-03   3.0000000e-05   2.8000000e-03   2.5300000e-03   8.4100000e-03   1.7910000e-02   1.6800000e-01   7.9300000e-03   1.0570000e-02   1.7990000e-02   2.3800000e-02   1.1700000e-02   2.5678000e+01   4.2778500e-01   7.2379700e-01  -6.6357290e+00   2.0986600e-01   1.9579610e+00   1.3524200e-01
   0.0000000e+00   1.9707600e+02   2.0689600e+02   1.9205500e+02   2.8900000e-03   1.0000000e-05   1.6600000e-03   1.6800000e-03   4.9800000e-03   1.0980000e-02   9.7000000e-02   5.6300000e-03   6.8000000e-03   8.0200000e-03   1.6890000e-02   3.3900000e-03   2.6775000e+01   4.2222900e-01   7.4136700e-01  -7.3483000e+00   1.7755100e-01   1.7438670e+00   8.5569000e-02
   0.0000000e+00   1.9922800e+02   2.0951200e+02   1.9209100e+02   2.4100000e-03   1.0000000e-05   1.3400000e-03   1.3800000e-03   4.0200000e-03   1.0150000e-02   8.9000000e-02   5.0400000e-03   6.4100000e-03   7.6200000e-03   1.5130000e-02   1.6700000e-03   3.0940000e+01   4.3243900e-01   7.4205500e-01  -7.6825870e+00   1.7331900e-01   2.1031060e+00   6.8501000e-02
   0.0000000e+00   1.9838300e+02   2.1520300e+02   1.9310400e+02   2.1200000e-03   1.0000000e-05   1.1300000e-03   1.3500000e-03   3.3900000e-03   1.2630000e-02   1.1100000e-01   6.4000000e-03   8.2500000e-03   9.5100000e-03   1.9190000e-02   1.1900000e-03   3.0775000e+01   4.6594600e-01   7.3870300e-01  -7.0679310e+00   1.7518100e-01   1.5122750e+00   9.6320000e-02
   0.0000000e+00   2.0226600e+02   2.1160400e+02   1.9707900e+02   1.8000000e-03   9.0000000e-06   9.3000000e-04   1.0700000e-03   2.7800000e-03   9.5400000e-03   8.5000000e-02   4.6900000e-03   6.0600000e-03   7.1900000e-03   1.4070000e-02   7.2000000e-04   3.2684000e+01   3.6853500e-01   7.4213300e-01  -7.6957340e+00   1.7854000e-01   1.5446090e+00   5.6141000e-02
   0.0000000e+00   2.0318400e+02   2.1152600e+02   1.9616000e+02   1.7800000e-03   9.0000000e-06   9.4000000e-04   1.0600000e-03   2.8300000e-03   9.5800000e-03   8.5000000e-02   4.6800000e-03   6.1000000e-03   7.2600000e-03   1.4030000e-02   6.5000000e-04   3.3047000e+01   3.4006800e-01   7.4189900e-01  -7.9649840e+00   1.6351900e-01   1.4232870e+00   4.4539000e-02
   0.0000000e+00   2.0146400e+02   2.1056500e+02   1.9570800e+02   1.9800000e-03   1.0000000e-05   1.0500000e-03   1.1500000e-03   3.1400000e-03   1.1940000e-02   1.0700000e-01   5.8600000e-03   7.6000000e-03   9.5700000e-03   1.7580000e-02   1.3500000e-03   3.1732000e+01   3.4425200e-01   7.4273700e-01  -7.7776850e+00   1.7018300e-01   2.4470640e+00   5.7610000e-02
   1.0000000e+00   1.7787600e+02   1.9292100e+02   1.6801300e+02   4.1100000e-03   2.0000000e-05   2.3300000e-03   2.4100000e-03   7.0000000e-03   2.1260000e-02   1.8900000e-01   1.1540000e-02   1.3470000e-02   1.6120000e-02   3.4630000e-02   5.8600000e-03   2.3216000e+01   3.6014800e-01   7.7883400e-01  -6.1496530e+00   2.1803700e-01   2.4770820e+00   1.6582700e-01
   1.0000000e+00   1.7617000e+02   1.8560400e+02   1.6356400e+02   3.6900000e-03   2.0000000e-05   2.0500000e-03   2.1800000e-03   6.1600000e-03   1.8510000e-02   1.6800000e-01   9.3800000e-03   1.1600000e-02   1.4910000e-02   2.8140000e-02   3.4000000e-03   2.4951000e+01   3.4143500e-01   7.8362600e-01  -6.0064140e+00   1.9637100e-01   2.5365270e+00   1.7321800e-01
   1.0000000e+00   1.8019800e+02   2.0124900e+02   1.7545600e+02   2.8400000e-03   2.0000000e-05   1.5300000e-03   1.6600000e-03   4.5900000e-03   1.4440000e-02   1.3100000e-01   7.2600000e-03   8.8500000e-03   1.1900000e-02   2.1770000e-02   2.3100000e-03   2.6738000e+01   4.0388400e-01   7.6620900e-01  -6.4520580e+00   2.1229400e-01   2.2693980e+00   1.4192900e-01
   1.0000000e+00   1.8773300e+02   2.0232400e+02   1.7301500e+02   3.1600000e-03   2.0000000e-05   1.6800000e-03   1.8200000e-03   5.0400000e-03   1.6630000e-02   1.5100000e-01   8.2900000e-03   1.0030000e-02   1.3660000e-02   2.4880000e-02   2.6500000e-03   2.6310000e+01   3.9679300e-01   7.5832400e-01  -6.0066470e+00   2.6689200e-01   2.3825440e+00   1.6069100e-01
   1.0000000e+00   1.8616300e+02   1.9772400e+02   1.7758400e+02   2.9800000e-03   2.0000000e-05   1.6500000e-03   1.7500000e-03   4.9600000e-03   1.4950000e-02   1.3500000e-01   7.7400000e-03   9.4100000e-03   1.2330000e-02   2.3210000e-02   2.3100000e-03   2.6822000e+01   3.2648000e-01   7.6562300e-01  -6.6473790e+00   2.0109500e-01   2.3740730e+00   1.3055400e-01
   1.0000000e+00   1.8405500e+02   1.9653700e+02   1.6697700e+02   2.5800000e-03   1.0000000e-05   1.3400000e-03   1.4700000e-03   4.0300000e-03   1.4630000e-02   1.3200000e-01   7.4200000e-03   9.0100000e-03   1.2340000e-02   2.2260000e-02   2.5700000e-03   2.6453000e+01   3.0644300e-01   7.5920300e-01  -7.0441050e+00   6.3412000e-02   2.3615320e+00   1.1573000e-01
   0.0000000e+00   2.3722600e+02   2.4732600e+02   2.2522700e+02   2.9800000e-03   1.0000000e-05   1.6900000e-03   1.8200000e-03   5.0700000e-03   1.7520000e-02   1.6400000e-01   1.0350000e-02   1.0240000e-02   1.1330000e-02   3.1040000e-02   7.4000000e-03   2.2736000e+01   3.0506200e-01   6.5417200e-01  -7.3105500e+00   9.8648000e-02   2.4168380e+00   9.5032000e-02
   0.0000000e+00   2.4140400e+02   2.4883400e+02   2.3248300e+02   2.8100000e-03   1.0000000e-05   1.5700000e-03   1.7300000e-03   4.7000000e-03   1.7600000e-02   1.5400000e-01   1.0060000e-02   1.0380000e-02   1.2510000e-02   3.0170000e-02   6.7500000e-03   2.3145000e+01   4.5770200e-01   6.3426700e-01  -6.7935470e+00   1.5826600e-01   2.2566990e+00   1.1739900e-01
   0.0000000e+00   2.4343900e+02   2.5091200e+02   2.3243500e+02   2.1000000e-03   9.0000000e-06   1.0900000e-03   1.3700000e-03   3.2700000e-03   1.4190000e-02   1.2600000e-01   7.7700000e-03   8.9800000e-03   1.0330000e-02   2.3300000e-02   4.5400000e-03   2.5368000e+01   4.3829600e-01   6.3528500e-01  -7.0578690e+00   9.1608000e-02   2.3307160e+00   9.1470000e-02
   0.0000000e+00   2.4285200e+02   2.5503400e+02   2.2791100e+02   2.2500000e-03   9.0000000e-06   1.1700000e-03   1.3900000e-03   3.5000000e-03   1.4940000e-02   1.3400000e-01   8.4700000e-03   8.7900000e-03   1.0140000e-02   2.5420000e-02   4.7600000e-03   2.5032000e+01   4.3128500e-01   6.3892800e-01  -6.9958200e+00   1.0208300e-01   2.3658000e+00   1.0270600e-01
   0.0000000e+00   2.4551000e+02   2.6209000e+02   2.3184800e+02   2.3500000e-03   1.0000000e-05   1.2700000e-03   1.4800000e-03   3.8000000e-03   1.6080000e-02   1.4100000e-01   9.0600000e-03   9.7700000e-03   1.1490000e-02   2.7190000e-02   4.7600000e-03   2.4602000e+01   4.6748900e-01   6.3165300e-01  -7.1560760e+00   1.2764200e-01   2.3921220e+00   9.7336000e-02
   0.0000000e+00   2.5245500e+02   2.6148700e+02   1.8278600e+02   1.8500000e-03   7.0000000e-06   9.2000000e-04   1.1300000e-03   2.7600000e-03   1.1520000e-02   1.0300000e-01   6.1400000e-03   7.3000000e-03   8.6000000e-03   1.8410000e-02   4.3200000e-03   2.6805000e+01   6.1036700e-01   6.3520400e-01  -7.3195100e+00   2.0087300e-01   2.0286120e+00   8.6398000e-02
   0.0000000e+00   1.2218800e+02   1.2861100e+02   1.1576500e+02   5.2400000e-03   4.0000000e-05   1.6900000e-03   2.0300000e-03   5.0700000e-03   1.6130000e-02   1.4300000e-01   8.5500000e-03   7.7600000e-03   1.4330000e-02   2.5660000e-02   8.3900000e-03   2.3162000e+01   5.7959700e-01   7.3365900e-01  -6.4393980e+00   2.6639200e-01   2.0799220e+00   1.3386700e-01
   0.0000000e+00   1.2296400e+02   1.3004900e+02   1.1467600e+02   4.2800000e-03   3.0000000e-05   1.2400000e-03   1.5500000e-03   3.7300000e-03   1.6810000e-02   1.5400000e-01   9.3000000e-03   8.0200000e-03   1.4000000e-02   2.7890000e-02   4.6200000e-03   2.4971000e+01   5.3868800e-01   7.5407300e-01  -6.4820960e+00   2.6496700e-01   2.0544190e+00   1.2887200e-01
   0.0000000e+00   1.2444500e+02   1.3506900e+02   1.1749500e+02   4.3100000e-03   3.0000000e-05   1.4100000e-03   1.6700000e-03   4.2200000e-03   2.1840000e-02   1.9700000e-01   1.2410000e-02   1.0240000e-02   1.6850000e-02   3.7240000e-02   4.7900000e-03   2.5135000e+01   5.5313400e-01   7.7593300e-01  -6.6504710e+00   2.5449800e-01   1.8401980e+00   1.0356100e-01
   0.0000000e+00   1.2634400e+02   1.3423100e+02   1.1277300e+02   4.4800000e-03   4.0000000e-05   1.3100000e-03   1.6900000e-03   3.9300000e-03   2.0330000e-02   1.8500000e-01   1.1430000e-02   9.5900000e-03   1.6140000e-02   3.4290000e-02   4.7400000e-03   2.5030000e+01   5.0750400e-01   7.6036100e-01  -6.6891510e+00   2.9195400e-01   2.4318540e+00   1.0599300e-01
   0.0000000e+00   1.2800100e+02   1.3805200e+02   1.2208000e+02   4.3600000e-03   3.0000000e-05   1.3700000e-03   1.6600000e-03   4.1100000e-03   2.2970000e-02   2.1000000e-01   1.3230000e-02   1.0720000e-02   1.6770000e-02   3.9690000e-02   4.8100000e-03   2.4692000e+01   4.5976600e-01   7.6620400e-01  -7.0724190e+00   2.2043400e-01   1.9722970e+00   1.1930800e-01
   0.0000000e+00   1.2933600e+02   1.3986700e+02   1.1860400e+02   4.9000000e-03   4.0000000e-05   1.6500000e-03   1.8300000e-03   4.9500000e-03   2.4980000e-02   2.2800000e-01   1.3960000e-02   1.2190000e-02   1.9470000e-02   4.1880000e-02   4.8400000e-03   2.5429000e+01   4.2038300e-01   7.8571400e-01  -6.8368110e+00   2.6986600e-01   2.2237190e+00   1.4749100e-01
   1.0000000e+00   1.0880700e+02   1.3465600e+02   1.0287400e+02   7.6100000e-03   7.0000000e-05   3.4900000e-03   4.8600000e-03   1.0460000e-02   2.7190000e-02   2.5500000e-01   1.4830000e-02   1.6090000e-02   2.0670000e-02   4.4500000e-02   1.0360000e-02   2.1028000e+01   5.3600900e-01   8.1903200e-01  -4.6495730e+00   2.0555800e-01   1.9868990e+00   3.1670000e-01
   1.0000000e+00   1.0986000e+02   1.2635800e+02   1.0443700e+02   8.7400000e-03   8.0000000e-05   3.9800000e-03   5.3900000e-03   1.1930000e-02   3.2090000e-02   3.0700000e-01   1.7890000e-02   1.9920000e-02   2.4540000e-02   5.3680000e-02   1.1800000e-02   2.0767000e+01   5.5858600e-01   8.1184300e-01  -4.3335430e+00   2.2172700e-01   2.0146060e+00   3.4483400e-01
   1.0000000e+00   1.1041700e+02   1.3106700e+02   1.0337000e+02   7.8400000e-03   7.0000000e-05   3.5200000e-03   5.1400000e-03   1.0560000e-02   3.7150000e-02   3.3400000e-01   2.0320000e-02   2.3020000e-02   2.8020000e-02   6.0970000e-02   9.6900000e-03   2.1422000e+01   5.4178100e-01   8.2136400e-01  -4.4384530e+00   2.3829800e-01   1.9229400e+00   3.3504100e-01
   1.0000000e+00   1.1727400e+02   1.2991600e+02   1.1040200e+02   7.5200000e-03   6.0000000e-05   2.9900000e-03   4.6900000e-03   8.9800000e-03   2.2930000e-02   2.2100000e-01   1.1890000e-02   1.4590000e-02   1.9480000e-02   3.5680000e-02   6.8100000e-03   2.2817000e+01   5.3052900e-01   8.1775600e-01  -4.6082600e+00   2.9002400e-01   2.0215910e+00   3.1446400e-01
   1.0000000e+00   1.1687900e+02   1.3189700e+02   1.0815300e+02   7.8800000e-03   7.0000000e-05   3.3400000e-03   4.9300000e-03   1.0030000e-02   2.6450000e-02   2.6500000e-01   1.3940000e-02   1.6250000e-02   2.1370000e-02   4.1830000e-02   7.8600000e-03   2.2603000e+01   5.4004900e-01   8.1343200e-01  -4.4767550e+00   2.6263300e-01   1.8270120e+00   3.2619700e-01
   1.0000000e+00   1.1484700e+02   2.7131400e+02   1.0468000e+02   8.6700000e-03   8.0000000e-05   3.7300000e-03   5.2000000e-03   1.1200000e-02   3.2250000e-02   3.5000000e-01   1.8050000e-02   1.9740000e-02   2.5190000e-02   5.4140000e-02   1.1430000e-02   2.1660000e+01   5.4797500e-01   8.1739600e-01  -4.6091610e+00   2.2171100e-01   1.8316910e+00   3.1639500e-01
   0.0000000e+00   2.0914400e+02   2.3749400e+02   1.0937900e+02   2.8200000e-03   1.0000000e-05   1.4700000e-03   1.5200000e-03   4.4200000e-03   1.8610000e-02   1.7000000e-01   9.7500000e-03   1.2580000e-02   1.3820000e-02   2.9250000e-02   8.7100000e-03   2.5554000e+01   3.4178800e-01   6.7887400e-01  -7.0405080e+00   6.6994000e-02   2.4607910e+00   1.0151600e-01
   0.0000000e+00   2.2336500e+02   2.3898700e+02   9.8664000e+01   2.6400000e-03   1.0000000e-05   1.5400000e-03   1.5100000e-03   4.6100000e-03   1.9060000e-02   1.6500000e-01   1.0130000e-02   1.2960000e-02   1.3400000e-02   3.0390000e-02   3.0100000e-03   2.6138000e+01   4.4797900e-01   6.8626400e-01  -7.2938010e+00   8.6372000e-02   2.3215600e+00   9.8555000e-02
   0.0000000e+00   2.2223600e+02   2.3134500e+02   2.0549500e+02   2.6600000e-03   1.0000000e-05   1.5200000e-03   1.4400000e-03   4.5700000e-03   1.6430000e-02   1.4500000e-01   8.6700000e-03   1.1080000e-02   1.2000000e-02   2.6020000e-02   3.4000000e-03   2.5856000e+01   3.6486700e-01   6.9439900e-01  -6.9663210e+00   9.5882000e-02   2.2786870e+00   1.0322400e-01
   0.0000000e+00   2.2883200e+02   2.3461900e+02   2.2363400e+02   2.9600000e-03   1.0000000e-05   1.7500000e-03   1.5500000e-03   5.2600000e-03   1.6440000e-02   1.4500000e-01   8.8200000e-03   1.0750000e-02   1.1790000e-02   2.6470000e-02   3.5100000e-03   2.5964000e+01   2.5657000e-01   6.8329600e-01  -7.2456200e+00   1.8689000e-02   2.4982240e+00   9.3534000e-02
   0.0000000e+00   2.2940100e+02   2.5222100e+02   2.2115600e+02   2.0500000e-03   9.0000000e-06   1.1400000e-03   1.1300000e-03   3.4200000e-03   1.4570000e-02   1.2900000e-01   7.6900000e-03   9.5700000e-03   1.0160000e-02   2.3080000e-02   3.0000000e-03   2.6415000e+01   2.7685000e-01   6.7363600e-01  -7.4962640e+00   5.6844000e-02   2.0030320e+00   7.3581000e-02
   0.0000000e+00   2.2896900e+02   2.3954100e+02   1.1320100e+02   2.3800000e-03   1.0000000e-05   1.3600000e-03   1.4000000e-03   4.0800000e-03   1.7450000e-02   1.5400000e-01   9.4200000e-03   1.1600000e-02   1.2340000e-02   2.8270000e-02   4.2000000e-03   2.4547000e+01   3.0542900e-01   6.8181100e-01  -7.3142370e+00   6.2740000e-03   2.1185960e+00   9.1546000e-02
   1.0000000e+00   1.4034100e+02   1.5977400e+02   6.7021000e+01   8.1700000e-03   6.0000000e-05   4.3000000e-03   4.4000000e-03   1.2890000e-02   3.1980000e-02   3.1300000e-01   1.8300000e-02   1.8100000e-02   2.4280000e-02   5.4900000e-02   2.1830000e-02   1.9560000e+01   4.6013900e-01   7.2090800e-01  -5.4094230e+00   2.2685000e-01   2.3599730e+00   2.2615600e-01
   1.0000000e+00   1.3696900e+02   1.6660700e+02   6.6004000e+01   9.2300000e-03   7.0000000e-05   5.0700000e-03   4.6300000e-03   1.5200000e-02   3.1110000e-02   3.0800000e-01   1.6380000e-02   1.7590000e-02   2.6030000e-02   4.9140000e-02   2.6590000e-02   1.9979000e+01   4.9813300e-01   7.2906700e-01  -5.3245740e+00   2.0566000e-01   2.2915580e+00   2.2624700e-01
   1.0000000e+00   1.4353300e+02   1.6221500e+02   6.5809000e+01   1.1010000e-02   8.0000000e-05   6.4700000e-03   4.6700000e-03   1.9410000e-02   5.3840000e-02   4.7800000e-01   3.1520000e-02   2.4220000e-02   3.3920000e-02   9.4550000e-02   4.8820000e-02   2.0338000e+01   5.1323700e-01   7.3144400e-01  -5.8697500e+00   1.5181400e-01   2.1184960e+00   1.8558000e-01
   1.0000000e+00   1.4809000e+02   1.6282400e+02   6.7343000e+01   7.6200000e-03   5.0000000e-05   4.6700000e-03   3.5400000e-03   1.4000000e-02   5.4280000e-02   4.9700000e-01   3.3570000e-02   2.4940000e-02   3.6350000e-02   1.0070000e-01   2.4310000e-02   2.1718000e+01   4.8740700e-01   7.2731300e-01  -6.2611410e+00   1.2095600e-01   2.1370750e+00   1.4195800e-01
   1.0000000e+00   1.4272900e+02   1.6240800e+02   6.5476000e+01   8.3100000e-03   6.0000000e-05   4.6900000e-03   4.1900000e-03   1.4070000e-02   3.4850000e-02   3.6500000e-01   1.8680000e-02   1.9060000e-02   2.9490000e-02   5.6050000e-02   2.5990000e-02   2.0264000e+01   4.8934500e-01   7.3038700e-01  -5.7208680e+00   1.5883000e-01   2.2779270e+00   1.8082800e-01
   1.0000000e+00   1.3635800e+02   1.7659500e+02   6.5750000e+01   9.7100000e-03   7.0000000e-05   5.3400000e-03   4.7800000e-03   1.6010000e-02   4.9780000e-02   4.8300000e-01   2.7490000e-02   2.4660000e-02   3.7360000e-02   8.2470000e-02   3.3610000e-02   1.8570000e+01   5.4329900e-01   7.3323200e-01  -5.2079850e+00   2.2485200e-01   2.6422760e+00   2.4298100e-01
   1.0000000e+00   1.2008000e+02   1.3971000e+02   1.1120800e+02   4.0500000e-03   3.0000000e-05   1.8000000e-03   2.2000000e-03   5.4000000e-03   1.7060000e-02   1.5200000e-01   9.7400000e-03   9.2500000e-03   1.3450000e-02   2.9210000e-02   4.4200000e-03   2.5742000e+01   4.9595400e-01   7.6295900e-01  -5.7918200e+00   3.2906600e-01   2.2050240e+00   1.8818000e-01
   1.0000000e+00   1.1201400e+02   5.8851800e+02   1.0702400e+02   5.3300000e-03   5.0000000e-05   2.6800000e-03   3.2900000e-03   8.0500000e-03   2.4480000e-02   2.2600000e-01   1.3730000e-02   1.3750000e-02   1.9560000e-02   4.1200000e-02   6.2300000e-03   2.4178000e+01   5.0912700e-01   7.8953200e-01  -5.3891290e+00   3.0663600e-01   1.9287080e+00   2.2546100e-01
   1.0000000e+00   1.1079300e+02   1.2810100e+02   1.0731600e+02   4.9400000e-03   4.0000000e-05   2.6000000e-03   2.8300000e-03   7.8000000e-03   2.4420000e-02   2.1600000e-01   1.4320000e-02   1.3250000e-02   1.8310000e-02   4.2950000e-02   4.7900000e-03   2.5438000e+01   4.3703100e-01   8.1590800e-01  -5.3133600e+00   2.0186100e-01   2.2258150e+00   2.4451200e-01
   1.0000000e+00   1.1070700e+02   1.2261100e+02   1.0500700e+02   5.1600000e-03   5.0000000e-05   2.7700000e-03   2.8900000e-03   8.3100000e-03   2.2150000e-02   2.0600000e-01   1.2840000e-02   1.2190000e-02   1.7150000e-02   3.8510000e-02   4.7200000e-03   2.5197000e+01   4.6351400e-01   8.0721700e-01  -5.4775920e+00   3.1507400e-01   1.8620920e+00   2.2862400e-01
   1.0000000e+00   1.1287600e+02   1.4882600e+02   1.0698100e+02   5.0000000e-03   4.0000000e-05   2.7000000e-03   2.8900000e-03   8.1000000e-03   3.9990000e-02   3.5000000e-01   2.4130000e-02   2.2310000e-02   2.7040000e-02   7.2380000e-02   9.0500000e-03   2.3370000e+01   4.8953800e-01   7.8997700e-01  -5.7759660e+00   3.4116900e-01   2.0079230e+00   1.9391800e-01
   1.0000000e+00   1.1056800e+02   1.2539400e+02   1.0682100e+02   4.6200000e-03   4.0000000e-05   2.2600000e-03   2.8000000e-03   6.7700000e-03   2.1990000e-02   1.9700000e-01   1.2840000e-02   1.1990000e-02   1.6360000e-02   3.8520000e-02   4.2000000e-03   2.5820000e+01   4.2948400e-01   8.1634000e-01  -5.3910290e+00   2.5057200e-01   1.7779010e+00   2.3274400e-01
   1.0000000e+00   9.5385000e+01   1.0214500e+02   9.0264000e+01   6.0800000e-03   6.0000000e-05   3.3100000e-03   3.3200000e-03   9.9400000e-03   3.2020000e-02   2.6300000e-01   1.8030000e-02   1.8860000e-02   2.4550000e-02   5.4080000e-02   1.0620000e-02   2.1875000e+01   6.4495400e-01   7.7961200e-01  -5.1152120e+00   2.4949400e-01   2.0177530e+00   2.6001500e-01
   1.0000000e+00   1.0077000e+02   1.1569700e+02   8.5545000e+01   1.0380000e-02   1.0000000e-04   6.2200000e-03   5.7600000e-03   1.8650000e-02   3.1210000e-02   3.6100000e-01   1.7730000e-02   1.7830000e-02   2.1390000e-02   5.3200000e-02   2.2200000e-02   1.9200000e+01   5.9438700e-01   7.9011700e-01  -4.9138850e+00   2.6569900e-01   2.3984220e+00   2.7794800e-01
   1.0000000e+00   9.6106000e+01   1.0866400e+02   8.4510000e+01   6.9400000e-03   7.0000000e-05   3.8900000e-03   4.1500000e-03   1.1680000e-02   4.0240000e-02   3.6400000e-01   2.2660000e-02   2.4510000e-02   2.8760000e-02   6.7990000e-02   1.8230000e-02   1.9055000e+01   5.4480500e-01   7.7046600e-01  -4.4415190e+00   1.5509700e-01   2.6459590e+00   3.2797800e-01
   1.0000000e+00   9.5605000e+01   1.0771500e+02   8.7549000e+01   7.0200000e-03   7.0000000e-05   4.2800000e-03   3.7100000e-03   1.2830000e-02   3.1560000e-02   2.9600000e-01   1.7920000e-02   1.8410000e-02   2.1900000e-02   5.3770000e-02   1.8250000e-02   1.9659000e+01   5.7608400e-01   7.7874700e-01  -5.1320320e+00   2.1045800e-01   2.2325760e+00   2.6063300e-01
   1.0000000e+00   1.0096000e+02   1.1001900e+02   9.5628000e+01   6.0600000e-03   6.0000000e-05   3.5100000e-03   3.4800000e-03   1.0530000e-02   2.4270000e-02   2.1600000e-01   1.3710000e-02   1.4210000e-02   1.7510000e-02   4.1140000e-02   1.2370000e-02   2.0536000e+01   5.5461000e-01   7.8789600e-01  -5.0222880e+00   1.4694800e-01   2.4283060e+00   2.6466600e-01
   1.0000000e+00   9.8804000e+01   1.0230500e+02   8.7804000e+01   4.3200000e-03   4.0000000e-05   2.4700000e-03   2.5800000e-03   7.4200000e-03   2.2230000e-02   2.0200000e-01   1.2770000e-02   1.3430000e-02   1.5520000e-02   3.8310000e-02   8.8200000e-03   2.2244000e+01   5.7664400e-01   7.7241600e-01  -6.0253670e+00   7.8202000e-02   2.0536010e+00   1.7727500e-01
   1.0000000e+00   1.7685800e+02   2.0556000e+02   7.5344000e+01   7.4700000e-03   4.0000000e-05   4.1800000e-03   4.2000000e-03   1.2540000e-02   4.7950000e-02   4.3500000e-01   2.6790000e-02   3.0220000e-02   3.5100000e-02   8.0370000e-02   5.4700000e-02   1.3893000e+01   5.5649400e-01   7.2958600e-01  -5.2889120e+00   3.4307300e-01   3.0993010e+00   2.4211900e-01
   1.0000000e+00   1.8097800e+02   2.0012500e+02   1.5549500e+02   4.0600000e-03   2.0000000e-05   2.2000000e-03   2.4400000e-03   6.5900000e-03   3.8520000e-02   3.3100000e-01   2.1070000e-02   2.4930000e-02   2.8770000e-02   6.3210000e-02   2.7820000e-02   1.6176000e+01   5.8357400e-01   7.2774700e-01  -5.6578990e+00   3.1590300e-01   3.0982560e+00   2.0042300e-01
   1.0000000e+00   1.7822200e+02   2.0245000e+02   1.4104700e+02   3.2100000e-03   2.0000000e-05   1.6300000e-03   1.9400000e-03   4.8800000e-03   3.7590000e-02   3.2700000e-01   2.0730000e-02   2.4150000e-02   2.7840000e-02   6.2190000e-02   3.1510000e-02   1.5924000e+01   5.9871400e-01   7.1219900e-01  -6.3669160e+00   3.3575300e-01   2.6542710e+00   1.4461400e-01
   1.0000000e+00   1.7628100e+02   2.2738100e+02   1.2561000e+02   5.2000000e-03   3.0000000e-05   2.8700000e-03   3.1200000e-03   8.6200000e-03   6.5110000e-02   5.8000000e-01   3.6710000e-02   4.1590000e-02   4.6830000e-02   1.1012000e-01   4.8240000e-02   1.3922000e+01   6.0287400e-01   7.4083700e-01  -5.5150710e+00   2.9954900e-01   3.1365500e+00   2.2096800e-01
   1.0000000e+00   1.7389800e+02   2.1135000e+02   7.4677000e+01   4.4800000e-03   3.0000000e-05   2.3700000e-03   2.5400000e-03   7.1000000e-03   6.7270000e-02   6.5000000e-01   3.7880000e-02   4.2540000e-02   4.8020000e-02   1.1363000e-01   4.2140000e-02   1.4739000e+01   5.9937100e-01   7.4393700e-01  -5.7832720e+00   2.9979300e-01   3.0070960e+00   1.9405200e-01
   1.0000000e+00   1.7971100e+02   2.2593000e+02   1.4487800e+02   7.0900000e-03   4.0000000e-05   3.9100000e-03   4.1900000e-03   1.1720000e-02   4.3130000e-02   4.4200000e-01   2.2970000e-02   2.7680000e-02   3.4550000e-02   6.8920000e-02   7.2230000e-02   1.1866000e+01   5.9095100e-01   7.4552600e-01  -4.3794110e+00   3.7553100e-01   3.6711550e+00   3.3208600e-01
   1.0000000e+00   1.6660500e+02   2.0600800e+02   7.8032000e+01   7.4200000e-03   4.0000000e-05   3.8700000e-03   4.5300000e-03   1.1610000e-02   6.6400000e-02   6.3400000e-01   3.6500000e-02   4.2820000e-02   5.1140000e-02   1.0949000e-01   8.7250000e-02   1.1744000e+01   6.5341000e-01   7.3316500e-01  -4.5089840e+00   3.8923200e-01   3.3175860e+00   3.0195200e-01
   1.0000000e+00   1.5195500e+02   1.6333500e+02   1.4722600e+02   4.1900000e-03   3.0000000e-05   2.2400000e-03   2.2700000e-03   6.7200000e-03   7.9590000e-02   7.7200000e-01   4.4210000e-02   4.9620000e-02   5.6900000e-02   1.3262000e-01   1.6580000e-02   1.9664000e+01   5.0103700e-01   7.1436000e-01  -6.4114970e+00   2.0715600e-01   2.3448760e+00   1.3412000e-01
   1.0000000e+00   1.4827200e+02   1.6498900e+02   1.4229900e+02   4.5900000e-03   3.0000000e-05   2.5000000e-03   2.5600000e-03   7.5000000e-03   4.1900000e-02   3.8300000e-01   2.3830000e-02   2.5210000e-02   3.0510000e-02   7.1500000e-02   1.9140000e-02   1.8780000e+01   4.5444400e-01   7.3450400e-01  -5.9520580e+00   8.7840000e-02   2.3443360e+00   1.8648900e-01
   1.0000000e+00   1.5212500e+02   1.6146900e+02   7.6596000e+01   3.8200000e-03   3.0000000e-05   1.9100000e-03   2.2600000e-03   5.7400000e-03   5.9250000e-02   6.3700000e-01   3.3410000e-02   3.7940000e-02   4.3980000e-02   1.0024000e-01   1.2110000e-02   2.0969000e+01   4.4745600e-01   6.9779000e-01  -6.1525510e+00   1.7352000e-01   2.0801210e+00   1.6080900e-01
   1.0000000e+00   1.5782100e+02   1.7297500e+02   6.8401000e+01   3.5800000e-03   2.0000000e-05   1.9600000e-03   1.9600000e-03   5.8700000e-03   3.7160000e-02   3.0700000e-01   2.0620000e-02   2.3210000e-02   2.7640000e-02   6.1850000e-02   8.5000000e-03   2.2219000e+01   5.0238000e-01   7.1217000e-01  -6.2514250e+00   1.8805600e-01   2.1438510e+00   1.6081200e-01
   1.0000000e+00   1.5744700e+02   1.6326700e+02   1.4960500e+02   3.6900000e-03   2.0000000e-05   2.0100000e-03   1.9700000e-03   6.0200000e-03   3.2720000e-02   2.8300000e-01   1.8130000e-02   1.9090000e-02   2.5710000e-02   5.4390000e-02   1.0180000e-02   2.1693000e+01   4.4728500e-01   7.0565800e-01  -6.2470760e+00   1.8052800e-01   2.3443480e+00   1.6491600e-01
   1.0000000e+00   1.5911600e+02   1.6891300e+02   1.4481100e+02   3.4200000e-03   2.0000000e-05   1.7800000e-03   1.8400000e-03   5.3500000e-03   3.3810000e-02   3.0700000e-01   1.8060000e-02   2.0240000e-02   2.8090000e-02   5.4170000e-02   8.5200000e-03   2.2663000e+01   3.6632900e-01   6.9342900e-01  -6.4174400e+00   1.9462700e-01   2.4732390e+00   1.5170900e-01
   1.0000000e+00   1.2503600e+02   1.4394600e+02   1.1618700e+02   1.2800000e-02   1.0000000e-04   7.4300000e-03   6.2300000e-03   2.2280000e-02   3.8860000e-02   3.4200000e-01   2.1350000e-02   2.1740000e-02   3.0880000e-02   6.4060000e-02   8.1510000e-02   1.5338000e+01   6.2957400e-01   7.1448500e-01  -4.0200420e+00   2.6531500e-01   2.6718250e+00   3.4062300e-01
   1.0000000e+00   1.2579100e+02   1.4055700e+02   9.6206000e+01   1.3780000e-02   1.1000000e-04   8.2600000e-03   6.5500000e-03   2.4780000e-02   4.6890000e-02   4.2200000e-01   2.5420000e-02   2.6300000e-02   3.9080000e-02   7.6250000e-02   1.0323000e-01   1.5433000e+01   5.7101000e-01   6.9089200e-01  -5.1591690e+00   2.0214600e-01   2.4416120e+00   2.6037500e-01
   1.0000000e+00   1.2651200e+02   1.4175600e+02   9.9770000e+01   1.9360000e-02   1.5000000e-04   1.1590000e-02   9.9000000e-03   3.4760000e-02   6.7340000e-02   6.5900000e-01   3.6110000e-02   3.9630000e-02   5.7830000e-02   1.0833000e-01   1.6744000e-01   1.2435000e+01   6.3854500e-01   6.7495300e-01  -3.7603480e+00   2.4286100e-01   2.6346330e+00   3.7848300e-01
   1.0000000e+00   1.2564100e+02   1.4106800e+02   1.1634600e+02   3.3160000e-02   2.6000000e-04   2.1440000e-02   1.5220000e-02   6.4330000e-02   9.1780000e-02   8.9100000e-01   5.3580000e-02   4.7910000e-02   6.1960000e-02   1.6074000e-01   3.1482000e-01   8.8670000e+00   6.7129900e-01   6.5684600e-01  -3.7005440e+00   2.6048100e-01   2.9910630e+00   3.7096100e-01
   1.0000000e+00   1.2845100e+02   1.5044900e+02   7.5632000e+01   1.5510000e-02   1.2000000e-04   9.0500000e-03   9.0900000e-03   2.7160000e-02   6.1700000e-02   5.8400000e-01   3.2230000e-02   3.6720000e-02   5.1740000e-02   9.6690000e-02   1.1843000e-01   1.5060000e+01   6.3980800e-01   6.4332700e-01  -4.2027300e+00   3.1016300e-01   2.6382790e+00   3.5688100e-01
   1.0000000e+00   1.3922400e+02   5.8656700e+02   6.6157000e+01   3.0110000e-02   2.2000000e-04   1.8540000e-02   1.6280000e-02   5.5630000e-02   9.4190000e-02   9.3000000e-01   5.5510000e-02   5.0050000e-02   6.0230000e-02   1.6654000e-01   2.5930000e-01   1.0489000e+01   5.9636200e-01   6.4141800e-01  -3.2694870e+00   2.7064100e-01   2.6909170e+00   4.4477400e-01
   1.0000000e+00   1.5025800e+02   1.5460900e+02   7.5349000e+01   2.4800000e-03   2.0000000e-05   1.0500000e-03   1.3600000e-03   3.1500000e-03   1.1310000e-02   1.0700000e-01   5.2200000e-03   6.5900000e-03   1.0090000e-02   1.5670000e-02   4.9500000e-03   2.6759000e+01   2.9688800e-01   7.2235600e-01  -6.8783930e+00   8.9267000e-02   2.0040550e+00   1.1394200e-01
   1.0000000e+00   1.5400300e+02   1.6026700e+02   1.2862100e+02   1.8300000e-03   1.0000000e-05   7.6000000e-04   1.0000000e-03   2.2900000e-03   1.0300000e-02   9.4000000e-02   4.6900000e-03   5.8200000e-03   8.7100000e-03   1.4060000e-02   2.4300000e-03   2.8409000e+01   2.6365400e-01   6.9148300e-01  -7.1115760e+00   1.4478000e-01   2.0654770e+00   9.3193000e-02
   1.0000000e+00   1.4968900e+02   1.6036800e+02   1.3360800e+02   2.5700000e-03   2.0000000e-05   1.1600000e-03   1.3400000e-03   3.4900000e-03   1.3460000e-02   1.2600000e-01   6.6000000e-03   8.1800000e-03   1.0590000e-02   1.9790000e-02   5.7800000e-03   2.7421000e+01   3.6548800e-01   7.1997400e-01  -6.9974030e+00   2.1027900e-01   1.9943870e+00   1.1287800e-01
   1.0000000e+00   1.5507800e+02   1.6373600e+02   1.4414800e+02   1.6800000e-03   1.0000000e-05   6.8000000e-04   9.2000000e-04   2.0400000e-03   1.0640000e-02   9.7000000e-02   5.2200000e-03   6.3200000e-03   9.2800000e-03   1.5670000e-02   2.3300000e-03   2.9746000e+01   3.3417100e-01   6.7793000e-01  -6.9812010e+00   1.8455000e-01   2.1299240e+00   1.0680200e-01
   1.0000000e+00   1.5188400e+02   1.5776500e+02   1.3375100e+02   2.5800000e-03   2.0000000e-05   1.1500000e-03   1.2200000e-03   3.4600000e-03   1.4500000e-02   1.3700000e-01   6.3300000e-03   7.8800000e-03   1.2670000e-02   1.8980000e-02   6.5900000e-03   2.6833000e+01   3.9356300e-01   7.0024600e-01  -6.6000230e+00   2.4917200e-01   2.4991480e+00   1.0530600e-01
   1.0000000e+00   1.5198900e+02   1.5733900e+02   1.3285700e+02   1.7400000e-03   1.0000000e-05   7.5000000e-04   9.6000000e-04   2.2500000e-03   1.0240000e-02   9.3000000e-02   4.5500000e-03   5.7600000e-03   9.9300000e-03   1.3640000e-02   2.3800000e-03   2.9928000e+01   3.1136900e-01   6.7606600e-01  -6.7391510e+00   1.6068600e-01   2.2968730e+00   1.1513000e-01
   1.0000000e+00   1.9303000e+02   2.0890000e+02   8.0297000e+01   7.6600000e-03   4.0000000e-05   4.5000000e-03   3.8900000e-03   1.3510000e-02   3.0440000e-02   2.7500000e-01   1.7710000e-02   1.8150000e-02   2.0840000e-02   5.3120000e-02   9.4700000e-03   2.1934000e+01   4.9755400e-01   7.4053900e-01  -5.8450990e+00   2.7867900e-01   2.6087490e+00   1.8566800e-01
   1.0000000e+00   2.0071400e+02   2.2398200e+02   8.9686000e+01   6.2100000e-03   3.0000000e-05   3.7100000e-03   3.3700000e-03   1.1120000e-02   2.2860000e-02   2.0700000e-01   1.1920000e-02   1.4390000e-02   1.8520000e-02   3.5760000e-02   7.0400000e-03   2.3239000e+01   4.3608400e-01   7.2786300e-01  -5.2583200e+00   2.5645400e-01   2.5509610e+00   2.3252000e-01
   1.0000000e+00   2.0851900e+02   2.2031500e+02   1.9902000e+02   6.0900000e-03   3.0000000e-05   3.6800000e-03   3.3900000e-03   1.1050000e-02   1.7610000e-02   1.5500000e-01   9.5200000e-03   1.0580000e-02   1.3070000e-02   2.8550000e-02   8.3000000e-03   2.2407000e+01   3.3809700e-01   7.1246600e-01  -6.4714270e+00   1.8437800e-01   2.5023360e+00   1.3639000e-01
   1.0000000e+00   2.0466400e+02   2.2130000e+02   1.8962100e+02   8.4100000e-03   4.0000000e-05   5.0200000e-03   4.8500000e-03   1.5060000e-02   2.3780000e-02   2.1000000e-01   1.2770000e-02   1.4830000e-02   1.7670000e-02   3.8310000e-02   1.3160000e-02   2.1305000e+01   4.9887700e-01   7.2208500e-01  -4.8763360e+00   2.1205400e-01   2.3767490e+00   2.6814400e-01
   1.0000000e+00   2.1014100e+02   2.3270600e+02   1.8525800e+02   5.3400000e-03   3.0000000e-05   3.2100000e-03   2.8000000e-03   9.6400000e-03   1.6800000e-02   1.4900000e-01   8.6100000e-03   1.0170000e-02   1.3010000e-02   2.5830000e-02   6.2000000e-03   2.3671000e+01   4.4109700e-01   7.2225400e-01  -5.9630400e+00   2.5028300e-01   2.4891910e+00   1.7780700e-01
   1.0000000e+00   2.0632700e+02   2.2635500e+02   9.2020000e+01   4.9500000e-03   2.0000000e-05   3.0200000e-03   2.4600000e-03   9.0500000e-03   2.1050000e-02   2.0900000e-01   1.1070000e-02   1.2840000e-02   1.6040000e-02   3.3200000e-02   1.0480000e-02   2.1864000e+01   3.3150800e-01   7.1512100e-01  -6.7297130e+00   1.8170100e-01   2.9381140e+00   1.1551500e-01
   1.0000000e+00   1.5187200e+02   4.9289200e+02   6.9085000e+01   8.5600000e-03   6.0000000e-05   4.0400000e-03   3.8500000e-03   1.2110000e-02   1.8430000e-02   2.3500000e-01   7.9600000e-03   8.3200000e-03   1.2710000e-02   2.3890000e-02   6.0510000e-02   2.3693000e+01   4.0770100e-01   6.6266800e-01  -4.6732410e+00   2.6154900e-01   2.7023550e+00   2.7440700e-01
   1.0000000e+00   1.5821900e+02   4.4255700e+02   7.1948000e+01   4.7600000e-03   3.0000000e-05   2.1400000e-03   2.0700000e-03   6.4200000e-03   1.4580000e-02   1.4800000e-01   6.0600000e-03   7.4700000e-03   1.3120000e-02   1.8180000e-02   1.5540000e-02   2.6356000e+01   4.5079800e-01   6.5382300e-01  -6.0512330e+00   2.7328000e-01   2.6407980e+00   1.7010600e-01
   1.0000000e+00   1.7075600e+02   4.5024700e+02   7.9032000e+01   5.5500000e-03   3.0000000e-05   2.4400000e-03   2.6100000e-03   7.3100000e-03   1.7250000e-02   1.7500000e-01   7.5700000e-03   9.7100000e-03   1.6520000e-02   2.2700000e-02   1.8020000e-02   2.5690000e+01   4.8673800e-01   6.7602300e-01  -4.5978340e+00   3.7211400e-01   2.9758890e+00   2.8278000e-01
   1.0000000e+00   1.7828500e+02   4.4282400e+02   8.2063000e+01   4.6200000e-03   3.0000000e-05   1.5700000e-03   1.9400000e-03   4.7200000e-03   1.2790000e-02   1.2900000e-01   6.1700000e-03   7.4400000e-03   1.1510000e-02   1.8510000e-02   8.5600000e-03   2.5020000e+01   4.7042200e-01   6.5523900e-01  -4.9131370e+00   3.9305600e-01   2.8167810e+00   2.5197200e-01
   1.0000000e+00   2.1711600e+02   2.3348100e+02   9.3978000e+01   4.0400000e-03   2.0000000e-05   1.2700000e-03   1.2800000e-03   3.8100000e-03   1.2990000e-02   1.2400000e-01   6.7900000e-03   6.3100000e-03   1.0750000e-02   2.0380000e-02   6.8100000e-03   2.4581000e+01   4.6251600e-01   5.8271000e-01  -5.5171730e+00   3.8929500e-01   2.9258620e+00   2.2065700e-01
   1.0000000e+00   1.2894000e+02   4.7969700e+02   8.8251000e+01   5.8100000e-03   5.0000000e-05   2.4100000e-03   3.1400000e-03   7.2300000e-03   2.0080000e-02   2.2100000e-01   8.4900000e-03   1.1170000e-02   1.7340000e-02   2.5480000e-02   2.3500000e-02   2.4743000e+01   4.8775600e-01   6.8413000e-01  -6.1861280e+00   2.7993300e-01   2.6862400e+00   1.5242800e-01
   1.0000000e+00   1.7682400e+02   2.1529300e+02   8.3961000e+01   4.6000000e-03   3.0000000e-05   2.0900000e-03   2.2100000e-03   6.2800000e-03   1.1690000e-02   1.1700000e-01   5.3400000e-03   6.3000000e-03   1.1040000e-02   1.6030000e-02   1.1610000e-02   2.7166000e+01   4.0008800e-01   6.5618200e-01  -4.7110070e+00   2.8161800e-01   2.6557440e+00   2.3480900e-01
   1.0000000e+00   1.3819000e+02   2.0352200e+02   8.3340000e+01   7.0400000e-03   5.0000000e-05   4.0600000e-03   3.9800000e-03   1.2180000e-02   4.4790000e-02   4.4100000e-01   2.5870000e-02   2.5670000e-02   3.2200000e-02   7.7610000e-02   1.9680000e-02   1.8305000e+01   5.3801600e-01   7.4148000e-01  -5.4187870e+00   1.6026700e-01   2.0904380e+00   2.2989200e-01
   1.0000000e+00   1.8201800e+02   1.9717300e+02   7.9187000e+01   8.4200000e-03   5.0000000e-05   5.0600000e-03   4.4900000e-03   1.5170000e-02   2.5030000e-02   2.3100000e-01   1.3720000e-02   1.5800000e-02   1.9310000e-02   4.1150000e-02   1.8130000e-02   1.8784000e+01   5.8995600e-01   7.3290300e-01  -5.4451400e+00   1.4246600e-01   2.1743060e+00   2.1555800e-01
   1.0000000e+00   1.5623900e+02   1.9510700e+02   7.9820000e+01   6.9400000e-03   4.0000000e-05   4.0300000e-03   3.9500000e-03   1.2090000e-02   2.3430000e-02   2.2400000e-01   1.2890000e-02   1.4200000e-02   1.7200000e-02   3.8670000e-02   2.0200000e-02   1.9196000e+01   6.1866300e-01   7.2842100e-01  -5.9441910e+00   1.4335900e-01   1.9297150e+00   1.8198800e-01
   1.0000000e+00   1.4517400e+02   1.9810900e+02   8.0637000e+01   7.3300000e-03   5.0000000e-05   4.1400000e-03   4.2200000e-03   1.2420000e-02   2.3620000e-02   2.3300000e-01   1.2350000e-02   1.4950000e-02   1.9440000e-02   3.7060000e-02   1.8740000e-02   1.8857000e+01   6.3751800e-01   7.3554600e-01  -5.5942750e+00   1.2795000e-01   1.7659570e+00   2.2271600e-01
   1.0000000e+00   1.3814500e+02   1.9723800e+02   8.1114000e+01   5.4400000e-03   4.0000000e-05   2.9400000e-03   3.2700000e-03   8.8300000e-03   2.7910000e-02   2.4600000e-01   1.4840000e-02   1.8050000e-02   2.2590000e-02   4.4510000e-02   1.7940000e-02   1.8178000e+01   6.2320900e-01   7.3824500e-01  -5.5403510e+00   8.7165000e-02   1.8212970e+00   2.1407500e-01
   1.0000000e+00   1.6688800e+02   1.9896600e+02   7.9512000e+01   6.3800000e-03   4.0000000e-05   3.6800000e-03   3.5100000e-03   1.1040000e-02   2.8570000e-02   2.5700000e-01   1.5470000e-02   1.8590000e-02   2.3010000e-02   4.6410000e-02   1.7960000e-02   1.8330000e+01   5.8516900e-01   7.3696400e-01  -5.8252570e+00   1.1569700e-01   1.9961460e+00   1.9653500e-01
   1.0000000e+00   1.1903100e+02   1.2753300e+02   1.0921600e+02   4.4000000e-03   4.0000000e-05   2.1400000e-03   1.9200000e-03   6.4100000e-03   1.0330000e-02   9.8000000e-02   5.3800000e-03   5.7000000e-03   8.1100000e-03   1.6140000e-02   1.7240000e-02   2.6842000e+01   4.5754100e-01   6.9978700e-01  -6.8900210e+00   1.5294100e-01   2.3285130e+00   1.1285600e-01
   1.0000000e+00   1.2007800e+02   1.2663200e+02   1.0566700e+02   2.7000000e-03   2.0000000e-05   1.1600000e-03   1.3500000e-03   3.4900000e-03   1.0220000e-02   9.0000000e-02   4.7600000e-03   5.8800000e-03   9.0300000e-03   1.4280000e-02   4.8700000e-03   2.6369000e+01   4.9134500e-01   7.1883900e-01  -5.8920610e+00   1.9597600e-01   2.1088730e+00   1.8357200e-01
   1.0000000e+00   1.2028900e+02   1.2814300e+02   1.0020900e+02   4.9200000e-03   4.0000000e-05   2.6900000e-03   2.3800000e-03   8.0800000e-03   1.4120000e-02   1.2500000e-01   7.0300000e-03   8.2000000e-03   1.1940000e-02   2.1100000e-02   1.6100000e-02   2.3949000e+01   4.6716000e-01   7.2404500e-01  -6.1352960e+00   2.0363000e-01   2.5397240e+00   1.6992300e-01
   1.0000000e+00   1.2025600e+02   1.2530600e+02   1.0477300e+02   4.0700000e-03   3.0000000e-05   2.2400000e-03   2.0500000e-03   6.7100000e-03   1.5160000e-02   1.3800000e-01   7.2100000e-03   8.1500000e-03   1.3100000e-02   2.1640000e-02   1.0150000e-02   2.6017000e+01   4.6862100e-01   7.3513600e-01  -6.1126670e+00   2.1701300e-01   2.5277420e+00   1.7063300e-01
   1.0000000e+00   1.1905600e+02   1.2521300e+02   8.6795000e+01   3.4600000e-03   3.0000000e-05   1.6900000e-03   1.7000000e-03   5.0800000e-03   1.2010000e-02   1.0600000e-01   6.3300000e-03   7.0100000e-03   9.1500000e-03   1.8980000e-02   9.0300000e-03   2.3389000e+01   4.7097200e-01   7.2130800e-01  -5.4361350e+00   2.5490900e-01   2.5163200e+00   2.3220900e-01
   1.0000000e+00   1.1874700e+02   1.2372300e+02   1.0983600e+02   3.3100000e-03   3.0000000e-05   1.6800000e-03   1.7100000e-03   5.0400000e-03   1.0430000e-02   9.9000000e-02   4.9000000e-03   6.2100000e-03   9.0300000e-03   1.4710000e-02   5.0400000e-03   2.5619000e+01   4.8229600e-01   7.2309600e-01  -6.4481340e+00   1.7871300e-01   2.0348270e+00   1.4142200e-01
   1.0000000e+00   1.0651600e+02   1.1277700e+02   9.3105000e+01   5.8900000e-03   6.0000000e-05   2.9100000e-03   3.1900000e-03   8.7300000e-03   4.9320000e-02   4.4100000e-01   2.6830000e-02   3.1120000e-02   3.6510000e-02   8.0500000e-02   3.0310000e-02   1.7060000e+01   6.3781400e-01   7.4406400e-01  -5.3013210e+00   3.2038500e-01   2.3751380e+00   2.4308000e-01
   1.0000000e+00   1.1045300e+02   1.2761100e+02   1.0555400e+02   4.9400000e-03   4.0000000e-05   2.4400000e-03   3.1500000e-03   7.3100000e-03   4.1280000e-02   3.7900000e-01   2.2290000e-02   2.5920000e-02   3.3160000e-02   6.6880000e-02   2.5290000e-02   1.7707000e+01   6.5342700e-01   7.0668700e-01  -5.3336190e+00   3.2204400e-01   2.6317930e+00   2.2831900e-01
   1.0000000e+00   1.1340000e+02   1.3334400e+02   1.0781600e+02   4.5100000e-03   4.0000000e-05   2.1900000e-03   2.8300000e-03   6.5800000e-03   4.8790000e-02   4.3100000e-01   2.3850000e-02   2.9730000e-02   4.3700000e-02   7.1540000e-02   2.2780000e-02   1.9013000e+01   6.4790000e-01   7.0814400e-01  -4.3789160e+00   3.0006700e-01   2.4455020e+00   2.5945100e-01
   1.0000000e+00   1.1316600e+02   1.3027000e+02   1.0067300e+02   5.0200000e-03   4.0000000e-05   2.5700000e-03   3.1200000e-03   7.7200000e-03   5.2790000e-02   4.7600000e-01   2.8960000e-02   3.3470000e-02   4.1340000e-02   8.6890000e-02   3.6900000e-02   1.6747000e+01   6.2536200e-01   7.0861700e-01  -4.6548940e+00   3.0410700e-01   2.6723620e+00   2.7438700e-01
   1.0000000e+00   1.1223900e+02   1.2660900e+02   1.0409500e+02   4.7200000e-03   4.0000000e-05   2.3800000e-03   2.9000000e-03   7.1500000e-03   5.6430000e-02   5.1700000e-01   3.0700000e-02   3.5300000e-02   4.4510000e-02   9.2110000e-02   2.6290000e-02   1.7366000e+01   6.4094500e-01   7.0140400e-01  -5.6345760e+00   3.0601400e-01   2.4192530e+00   2.0919100e-01
   1.0000000e+00   1.1615000e+02   1.3173100e+02   1.0981500e+02   3.8100000e-03   3.0000000e-05   1.8100000e-03   2.3200000e-03   5.4200000e-03   3.0260000e-02   2.6700000e-01   1.5140000e-02   1.8120000e-02   2.7700000e-02   4.5430000e-02   1.8270000e-02   1.8801000e+01   6.2481100e-01   6.9604900e-01  -5.8663570e+00   2.3307000e-01   2.4456460e+00   1.8498500e-01
   1.0000000e+00   1.7036800e+02   2.6879600e+02   7.9543000e+01   5.7100000e-03   3.0000000e-05   2.3200000e-03   2.6900000e-03   6.9600000e-03   3.2730000e-02   2.8100000e-01   1.7130000e-02   1.9640000e-02   2.8240000e-02   5.1390000e-02   2.4850000e-02   1.8540000e+01   6.7713100e-01   6.8505700e-01  -4.7968450e+00   3.9774900e-01   2.9637990e+00   2.7722700e-01
   1.0000000e+00   2.0808300e+02   2.5379200e+02   9.1802000e+01   7.5700000e-03   4.0000000e-05   4.2800000e-03   4.2800000e-03   1.2850000e-02   6.7250000e-02   5.7100000e-01   4.0160000e-02   4.0030000e-02   4.4640000e-02   1.2047000e-01   4.2380000e-02   1.5648000e+01   6.0634400e-01   6.6594500e-01  -5.4103360e+00   2.8891700e-01   2.6651330e+00   2.3172300e-01
   1.0000000e+00   1.9845800e+02   2.1929000e+02   1.4869100e+02   3.7600000e-03   2.0000000e-05   1.8200000e-03   2.1500000e-03   5.4600000e-03   3.5270000e-02   2.9700000e-01   2.0550000e-02   2.0760000e-02   2.5300000e-02   6.1650000e-02   1.7280000e-02   1.8702000e+01   6.0627300e-01   6.6173500e-01  -5.5852590e+00   3.1074600e-01   2.4655280e+00   2.0986300e-01
   1.0000000e+00   2.0280500e+02   2.3150800e+02   8.6232000e+01   3.7000000e-03   2.0000000e-05   1.8900000e-03   2.1100000e-03   5.6800000e-03   1.9970000e-02   1.8000000e-01   1.1170000e-02   1.1770000e-02   1.5060000e-02   3.3500000e-02   2.0100000e-02   1.8687000e+01   5.3610200e-01   6.3263100e-01  -5.8986730e+00   2.1335300e-01   2.4707460e+00   1.8903200e-01
   1.0000000e+00   2.0254400e+02   2.4135000e+02   1.6416800e+02   2.5400000e-03   1.0000000e-05   1.0000000e-03   1.3300000e-03   3.0100000e-03   2.6620000e-02   2.2800000e-01   1.4750000e-02   1.5580000e-02   2.0060000e-02   4.4260000e-02   1.0490000e-02   2.0680000e+01   4.9748000e-01   6.3040900e-01  -6.1326630e+00   2.2061700e-01   2.5765630e+00   1.5977700e-01
   1.0000000e+00   2.2336100e+02   2.6387200e+02   8.7638000e+01   3.5200000e-03   2.0000000e-05   1.6900000e-03   1.8800000e-03   5.0600000e-03   2.5360000e-02   2.2500000e-01   1.3790000e-02   1.4780000e-02   1.9090000e-02   4.1370000e-02   1.4930000e-02   2.0366000e+01   5.6684900e-01   5.7428200e-01  -5.4568110e+00   3.4523800e-01   2.8405560e+00   2.3286100e-01
   1.0000000e+00   1.6977400e+02   1.9175900e+02   1.5145100e+02   1.5680000e-02   9.0000000e-05   8.6300000e-03   9.4600000e-03   2.5890000e-02   8.1430000e-02   8.2100000e-01   3.8040000e-02   5.4260000e-02   8.8080000e-02   1.1411000e-01   7.5300000e-02   1.2359000e+01   5.6161000e-01   7.9350900e-01  -3.2976680e+00   4.1475800e-01   3.4136490e+00   4.5753300e-01
   1.0000000e+00   1.8352000e+02   2.1681400e+02   1.6134000e+02   1.4660000e-02   8.0000000e-05   8.4900000e-03   8.1900000e-03   2.5460000e-02   6.0500000e-02   6.1800000e-01   2.8650000e-02   4.1010000e-02   6.3590000e-02   8.5950000e-02   6.0570000e-02   1.4367000e+01   4.7802400e-01   7.6897400e-01  -4.2766050e+00   3.5573600e-01   3.1423640e+00   3.3608500e-01
   1.0000000e+00   1.8862000e+02   2.1630200e+02   1.6598200e+02   1.7190000e-02   9.0000000e-05   9.9600000e-03   1.0270000e-02   2.9870000e-02   7.1180000e-02   7.2200000e-01   3.4740000e-02   4.5800000e-02   6.8240000e-02   1.0422000e-01   8.0690000e-02   1.2298000e+01   5.5287000e-01   7.6403600e-01  -3.3773250e+00   3.3535700e-01   3.2748650e+00   4.1864600e-01
   1.0000000e+00   2.0263200e+02   5.6574000e+02   1.7725800e+02   1.6270000e-02   8.0000000e-05   9.1900000e-03   9.6300000e-03   2.7560000e-02   7.1700000e-02   8.3300000e-01   3.5150000e-02   4.2650000e-02   6.4600000e-02   1.0546000e-01   7.8890000e-02   1.4989000e+01   4.2762700e-01   7.7570800e-01  -4.8924950e+00   2.6228100e-01   2.9102130e+00   2.7017300e-01
   1.0000000e+00   1.8669500e+02   2.1196100e+02   1.4944200e+02   1.8720000e-02   1.0000000e-04   1.0750000e-02   1.1540000e-02   3.2250000e-02   5.8300000e-02   7.8400000e-01   2.6990000e-02   3.7140000e-02   6.2590000e-02   8.0960000e-02   1.0952000e-01   1.2529000e+01   5.0782600e-01   7.6272600e-01  -4.4843030e+00   3.4025600e-01   2.9588150e+00   3.0148700e-01
   1.0000000e+00   1.9281800e+02   2.2442900e+02   1.6879300e+02   3.1070000e-02   1.6000000e-04   1.8000000e-02   1.9580000e-02   5.4010000e-02   1.1908000e-01   1.3020000e+00   5.6470000e-02   7.9400000e-02   1.3778000e-01   1.6942000e-01   2.1713000e-01   8.4410000e+00   6.2586600e-01   7.6832000e-01  -2.4340310e+00   4.5049300e-01   3.0792210e+00   5.2736700e-01
   1.0000000e+00   1.9811600e+02   2.3309900e+02   1.7447800e+02   2.7140000e-02   1.4000000e-04   1.5680000e-02   1.6990000e-02   4.7050000e-02   8.6840000e-02   1.0180000e+00   4.2840000e-02   5.5560000e-02   8.3180000e-02   1.2851000e-01   1.6265000e-01   9.4490000e+00   5.8416400e-01   7.5444900e-01  -2.8397560e+00   3.5622400e-01   3.1840270e+00   4.5472100e-01
   1.0000000e+00   1.2134500e+02   1.3964400e+02   9.8250000e+01   6.8400000e-03   6.0000000e-05   3.8800000e-03   3.3200000e-03   1.1640000e-02   2.5340000e-02   2.4100000e-01   1.3400000e-02   1.3990000e-02   2.0560000e-02   4.0190000e-02   4.1790000e-02   2.1520000e+01   5.6686700e-01   6.7047500e-01  -4.8651940e+00   2.4640400e-01   2.0135300e+00   1.6858100e-01
   1.0000000e+00   1.1910000e+02   1.2844200e+02   8.8833000e+01   6.9200000e-03   6.0000000e-05   3.9300000e-03   3.0000000e-03   1.1790000e-02   2.6820000e-02   2.3600000e-01   1.4840000e-02   1.4050000e-02   2.0180000e-02   4.4510000e-02   4.6110000e-02   2.1824000e+01   6.5168000e-01   6.5933300e-01  -4.2390280e+00   1.7569100e-01   2.4511300e+00   2.4745500e-01
   1.0000000e+00   1.1787000e+02   1.2734900e+02   9.5654000e+01   6.4700000e-03   5.0000000e-05   3.5600000e-03   3.0000000e-03   1.0670000e-02   3.0870000e-02   2.7600000e-01   1.6590000e-02   1.8040000e-02   2.4020000e-02   4.9770000e-02   2.6310000e-02   2.2431000e+01   6.2830000e-01   6.5202500e-01  -3.5837220e+00   2.0791400e-01   2.4395970e+00   2.0625600e-01
   1.0000000e+00   1.2233600e+02   1.4236900e+02   9.4794000e+01   7.2700000e-03   6.0000000e-05   4.1500000e-03   3.3900000e-03   1.2460000e-02   2.2930000e-02   2.2300000e-01   1.2050000e-02   1.2890000e-02   1.7710000e-02   3.6150000e-02   3.1910000e-02   2.2953000e+01   6.1167900e-01   6.2373100e-01  -5.4351000e+00   2.3053200e-01   2.6996450e+00   2.2054600e-01
   1.0000000e+00   1.1796300e+02   1.3420900e+02   1.0075700e+02   1.8130000e-02   1.5000000e-04   1.1170000e-02   7.1800000e-03   3.3510000e-02   4.9120000e-02   4.3800000e-01   2.6100000e-02   2.1610000e-02   2.9160000e-02   7.8300000e-02   1.0748000e-01   1.9075000e+01   6.3054700e-01   6.4678600e-01  -3.4444780e+00   3.0321400e-01   2.9645680e+00   2.6130500e-01
   1.0000000e+00   1.2614400e+02   1.5428400e+02   9.7543000e+01   9.7500000e-03   8.0000000e-05   5.9300000e-03   4.5400000e-03   1.7780000e-02   2.8520000e-02   2.6600000e-01   1.5000000e-02   1.5810000e-02   2.1570000e-02   4.4990000e-02   3.8280000e-02   2.1534000e+01   6.3501500e-01   6.2733700e-01  -5.0700960e+00   2.8009100e-01   2.8923000e+00   2.4970300e-01
   1.0000000e+00   1.2793000e+02   1.3875200e+02   1.1217300e+02   6.0500000e-03   5.0000000e-05   3.2100000e-03   3.1800000e-03   9.6200000e-03   3.2350000e-02   3.3900000e-01   1.3600000e-02   1.6500000e-02   3.1050000e-02   4.0790000e-02   2.6630000e-02   1.9651000e+01   6.5494500e-01   6.7586500e-01  -5.4984560e+00   2.3419600e-01   2.1030140e+00   2.1663800e-01
   1.0000000e+00   1.1423800e+02   1.2439300e+02   7.7022000e+01   5.8100000e-03   5.0000000e-05   2.9900000e-03   3.1600000e-03   8.9600000e-03   4.0090000e-02   4.0600000e-01   1.5790000e-02   1.9940000e-02   4.1140000e-02   4.7360000e-02   2.0730000e-02   2.0437000e+01   6.5313900e-01   6.9457100e-01  -5.1859870e+00   2.5922900e-01   2.1511210e+00   2.4494800e-01
   1.0000000e+00   1.1532200e+02   1.3573800e+02   1.0780200e+02   6.1900000e-03   5.0000000e-05   3.5200000e-03   3.2900000e-03   1.0570000e-02   3.2730000e-02   3.2500000e-01   1.6440000e-02   1.7220000e-02   2.9310000e-02   4.9330000e-02   2.8100000e-02   1.9388000e+01   5.7780200e-01   6.8437300e-01  -5.2830090e+00   2.2652800e-01   2.4429060e+00   2.3828100e-01
   1.0000000e+00   1.1455400e+02   1.2677800e+02   9.1121000e+01   6.5100000e-03   6.0000000e-05   3.6600000e-03   3.4000000e-03   1.0970000e-02   3.6580000e-02   3.6900000e-01   1.8640000e-02   1.9400000e-02   3.0910000e-02   5.5920000e-02   2.7070000e-02   1.8954000e+01   6.8515100e-01   7.1957600e-01  -5.5298330e+00   2.4275000e-01   2.4086890e+00   2.2052000e-01
   1.0000000e+00   1.1215000e+02   1.3166900e+02   9.7527000e+01   5.1900000e-03   5.0000000e-05   2.9100000e-03   2.8400000e-03   8.7300000e-03   1.7560000e-02   1.5500000e-01   9.6700000e-03   1.0330000e-02   1.3630000e-02   2.9020000e-02   1.4350000e-02   2.1219000e+01   5.5704500e-01   6.7308600e-01  -5.6171240e+00   1.8489600e-01   1.8718710e+00   2.1238600e-01
   1.0000000e+00   1.0227300e+02   1.4283000e+02   8.5902000e+01   9.0700000e-03   9.0000000e-05   4.9300000e-03   4.6100000e-03   1.4800000e-02   2.8140000e-02   2.7200000e-01   1.5790000e-02   1.5530000e-02   2.0730000e-02   4.7360000e-02   3.8820000e-02   1.8447000e+01   6.7137800e-01   6.7456200e-01  -2.9293790e+00   3.9674600e-01   2.5604220e+00   3.6723300e-01
   0.0000000e+00   2.3620000e+02   2.4466300e+02   1.0213700e+02   2.7700000e-03   1.0000000e-05   1.5400000e-03   1.5300000e-03   4.6200000e-03   2.4480000e-02   2.1700000e-01   1.4100000e-02   1.4260000e-02   1.6210000e-02   4.2310000e-02   6.2000000e-03   2.4078000e+01   4.6992800e-01   6.2823200e-01  -6.8160860e+00   1.7227000e-01   2.2351970e+00   1.1965200e-01
   0.0000000e+00   2.3732300e+02   2.4370900e+02   2.2925600e+02   3.0300000e-03   1.0000000e-05   1.7300000e-03   1.5900000e-03   5.1900000e-03   1.2420000e-02   1.1600000e-01   6.9600000e-03   7.4700000e-03   8.8200000e-03   2.0890000e-02   5.3300000e-03   2.4679000e+01   3.8486800e-01   6.2671000e-01  -7.0180570e+00   1.7631600e-01   1.8524020e+00   9.1604000e-02
   0.0000000e+00   2.6010500e+02   2.6491900e+02   2.3730300e+02   3.3900000e-03   1.0000000e-05   2.0500000e-03   1.8600000e-03   6.1600000e-03   2.0300000e-02   1.9700000e-01   1.1860000e-02   1.2300000e-02   1.3670000e-02   3.5570000e-02   9.1000000e-03   2.1083000e+01   4.4098800e-01   6.2805800e-01  -7.5179340e+00   1.6041400e-01   1.8817670e+00   7.5587000e-02
   0.0000000e+00   1.9756900e+02   2.1762700e+02   9.0794000e+01   8.0300000e-03   4.0000000e-05   4.9000000e-03   4.4800000e-03   1.4700000e-02   2.1770000e-02   1.8900000e-01   1.2790000e-02   1.2720000e-02   1.4390000e-02   3.8360000e-02   1.3370000e-02   1.9269000e+01   3.7222200e-01   7.2521600e-01  -5.7367810e+00   1.6452900e-01   2.8824500e+00   2.0287900e-01
   0.0000000e+00   2.4030100e+02   2.4513500e+02   2.1978300e+02   5.1700000e-03   2.0000000e-05   3.1600000e-03   2.8300000e-03   9.4900000e-03   2.0180000e-02   2.1200000e-01   1.1760000e-02   1.1910000e-02   1.3440000e-02   3.5290000e-02   9.6500000e-03   2.1020000e+01   3.7183700e-01   6.4616700e-01  -7.1697010e+00   7.3298000e-02   2.2664320e+00   1.0088100e-01
   0.0000000e+00   2.4499000e+02   2.7221000e+02   2.3917000e+02   4.5100000e-03   2.0000000e-05   2.7900000e-03   2.3700000e-03   8.3700000e-03   1.8970000e-02   1.8100000e-01   1.0840000e-02   1.1210000e-02   1.2550000e-02   3.2530000e-02   1.0490000e-02   2.1528000e+01   5.2281200e-01   6.4681800e-01  -7.3045000e+00   1.7108800e-01   2.0952370e+00   9.6220000e-02
   0.0000000e+00   1.1254700e+02   1.3337400e+02   1.0571500e+02   3.5500000e-03   3.0000000e-05   1.6600000e-03   1.9000000e-03   4.9900000e-03   1.3580000e-02   1.2900000e-01   6.6400000e-03   7.8600000e-03   1.1400000e-02   1.9920000e-02   4.3500000e-03   2.6436000e+01   4.1329500e-01   7.5670000e-01  -6.3235310e+00   2.1888500e-01   2.1934120e+00   1.6037600e-01
   0.0000000e+00   1.1073900e+02   1.1359700e+02   1.0013900e+02   3.5600000e-03   3.0000000e-05   1.7000000e-03   2.0000000e-03   5.1000000e-03   1.4840000e-02   1.3300000e-01   7.5400000e-03   9.5000000e-03   1.2850000e-02   2.2610000e-02   4.3000000e-03   2.6550000e+01   3.6909000e-01   7.7615800e-01  -6.0855670e+00   1.9237500e-01   1.8890020e+00   1.7415200e-01
   0.0000000e+00   1.1371500e+02   1.1644300e+02   9.6913000e+01   3.4900000e-03   3.0000000e-05   1.7100000e-03   2.0300000e-03   5.1400000e-03   1.4720000e-02   1.3300000e-01   7.4800000e-03   9.0500000e-03   1.1480000e-02   2.2450000e-02   4.7800000e-03   2.6547000e+01   3.8025300e-01   7.6670000e-01  -5.9435010e+00   1.9215000e-01   1.8525420e+00   1.7967700e-01
   0.0000000e+00   1.1700400e+02   1.4446600e+02   9.9923000e+01   3.5300000e-03   3.0000000e-05   1.7600000e-03   2.1800000e-03   5.2800000e-03   1.6570000e-02   1.4500000e-01   8.8100000e-03   1.0620000e-02   1.3180000e-02   2.6430000e-02   5.9000000e-03   2.5445000e+01   3.8748200e-01   7.5648200e-01  -6.0125590e+00   2.2929800e-01   1.8729460e+00   1.6311800e-01
   0.0000000e+00   1.1538000e+02   1.2310900e+02   1.0863400e+02   3.3200000e-03   3.0000000e-05   1.6000000e-03   1.9900000e-03   4.8000000e-03   1.5030000e-02   1.3700000e-01   8.1200000e-03   9.3300000e-03   1.1330000e-02   2.4360000e-02   4.0100000e-03   2.6005000e+01   4.0599100e-01   7.6125500e-01  -5.9667790e+00   1.9793800e-01   1.9748570e+00   1.8406700e-01
   0.0000000e+00   1.1638800e+02   1.2903800e+02   1.0897000e+02   3.4600000e-03   3.0000000e-05   1.6900000e-03   2.1300000e-03   5.0700000e-03   1.7250000e-02   1.5500000e-01   8.7400000e-03   1.0210000e-02   1.3310000e-02   2.6230000e-02   4.1500000e-03   2.6143000e+01   3.6123200e-01   7.6324200e-01  -6.0168910e+00   1.0925600e-01   2.0047190e+00   1.7442900e-01
   1.0000000e+00   1.5173700e+02   1.9020400e+02   1.2985900e+02   3.1400000e-03   2.0000000e-05   1.3500000e-03   1.6200000e-03   4.0600000e-03   1.4690000e-02   1.3200000e-01   7.2800000e-03   8.8600000e-03   1.2300000e-02   2.1840000e-02   5.7000000e-03   2.4151000e+01   3.9661000e-01   7.4595700e-01  -6.4868220e+00   1.9791900e-01   2.4497630e+00   1.3270300e-01
   1.0000000e+00   1.4879000e+02   1.5835900e+02   1.3899000e+02   3.0900000e-03   2.0000000e-05   1.5200000e-03   1.8600000e-03   4.5600000e-03   1.5740000e-02   1.4200000e-01   8.3900000e-03   9.5600000e-03   1.3090000e-02   2.5180000e-02   4.8800000e-03   2.4412000e+01   4.0259100e-01   7.6250800e-01  -6.3119870e+00   1.8245900e-01   2.2515530e+00   1.6030600e-01
   1.0000000e+00   1.4814300e+02   1.5598200e+02   1.3504100e+02   3.9200000e-03   3.0000000e-05   2.0400000e-03   2.3100000e-03   6.1200000e-03   1.4500000e-02   1.3100000e-01   7.2500000e-03   8.7600000e-03   1.2630000e-02   2.1750000e-02   5.4000000e-03   2.3683000e+01   3.9849900e-01   7.7834900e-01  -5.7112050e+00   2.4087500e-01   2.8451090e+00   1.9273000e-01
   1.0000000e+00   1.5044000e+02   1.6344100e+02   1.4473600e+02   3.9600000e-03   3.0000000e-05   2.0600000e-03   2.3300000e-03   6.1900000e-03   2.5510000e-02   2.3700000e-01   1.3210000e-02   1.5740000e-02   2.1480000e-02   3.9640000e-02   6.1100000e-03   2.3133000e+01   3.5239600e-01   7.5932000e-01  -6.2614460e+00   1.8321800e-01   2.2642260e+00   1.4410500e-01
   1.0000000e+00   1.4846200e+02   1.6107800e+02   1.4199800e+02   3.9700000e-03   3.0000000e-05   2.0200000e-03   2.3500000e-03   6.0500000e-03   1.8310000e-02   1.6300000e-01   9.5000000e-03   1.1030000e-02   1.5590000e-02   2.8490000e-02   6.3900000e-03   2.2866000e+01   4.0859800e-01   7.6884500e-01  -5.7040530e+00   2.1620400e-01   2.6791850e+00   1.9771000e-01
   1.0000000e+00   1.4981800e+02   1.6341700e+02   1.4478600e+02   3.3600000e-03   2.0000000e-05   1.7400000e-03   1.9800000e-03   5.2100000e-03   2.1450000e-02   1.9800000e-01   1.1550000e-02   1.3410000e-02   1.6660000e-02   3.4640000e-02   5.9500000e-03   2.3008000e+01   3.2957700e-01   7.5718000e-01  -6.2771700e+00   1.0939700e-01   2.2090210e+00   1.5636800e-01
   0.0000000e+00   1.1722600e+02   1.2392500e+02   1.0665600e+02   4.1700000e-03   4.0000000e-05   1.8600000e-03   2.7000000e-03   5.5800000e-03   1.9090000e-02   1.7100000e-01   8.6400000e-03   1.2230000e-02   1.9490000e-02   2.5920000e-02   9.5500000e-03   2.3079000e+01   6.0351500e-01   6.6956500e-01  -5.6190700e+00   1.9157600e-01   2.0272280e+00   2.1572400e-01
   0.0000000e+00   1.1684800e+02   2.1755200e+02   9.9503000e+01   5.3100000e-03   5.0000000e-05   2.6000000e-03   3.4600000e-03   7.8000000e-03   1.7950000e-02   1.6300000e-01   8.1000000e-03   1.1440000e-02   1.7560000e-02   2.4290000e-02   1.1790000e-02   2.2085000e+01   6.6384200e-01   6.5651600e-01  -5.1988640e+00   2.0676800e-01   2.1204120e+00   2.5240400e-01
   0.0000000e+00   1.1628600e+02   1.7729100e+02   9.6983000e+01   3.1400000e-03   3.0000000e-05   1.3400000e-03   1.9200000e-03   4.0300000e-03   1.5640000e-02   1.3600000e-01   6.6700000e-03   9.9000000e-03   1.6910000e-02   2.0010000e-02   7.3700000e-03   2.4199000e+01   5.9851500e-01   6.5433100e-01  -5.5925840e+00   1.3391700e-01   2.0586580e+00   2.1434600e-01
   0.0000000e+00   1.1655600e+02   5.9203000e+02   8.6228000e+01   4.9600000e-03   4.0000000e-05   2.5400000e-03   2.6300000e-03   7.6200000e-03   1.6600000e-02   1.5400000e-01   8.2000000e-03   9.7200000e-03   1.4910000e-02   2.4600000e-02   1.3970000e-02   2.3958000e+01   5.6642400e-01   6.6765400e-01  -6.4311190e+00   1.5331000e-01   2.1619360e+00   1.2060500e-01
   0.0000000e+00   1.1634200e+02   5.8128900e+02   9.4246000e+01   2.6700000e-03   2.0000000e-05   1.1500000e-03   1.4800000e-03   3.4500000e-03   1.3000000e-02   1.1700000e-01   6.3100000e-03   7.8900000e-03   1.1440000e-02   1.8920000e-02   6.8000000e-03   2.5023000e+01   5.2848500e-01   6.6388400e-01  -6.3590180e+00   1.1663600e-01   2.1520830e+00   1.3886800e-01
   0.0000000e+00   1.1456300e+02   1.1916700e+02   8.6647000e+01   3.2700000e-03   3.0000000e-05   1.4600000e-03   1.8400000e-03   4.3900000e-03   1.1850000e-02   1.0600000e-01   5.5700000e-03   7.2100000e-03   1.0950000e-02   1.6720000e-02   7.0300000e-03   2.4775000e+01   5.5530300e-01   6.5913200e-01  -6.7102190e+00   1.4969400e-01   1.9139900e+00   1.2177700e-01
   0.0000000e+00   2.0177400e+02   2.6270700e+02   7.8228000e+01   6.9400000e-03   3.0000000e-05   4.1200000e-03   3.9600000e-03   1.2350000e-02   2.5740000e-02   2.5500000e-01   1.4540000e-02   1.5820000e-02   1.7580000e-02   4.3630000e-02   4.4410000e-02   1.9368000e+01   5.0847900e-01   6.8376100e-01  -6.9344740e+00   1.5989000e-01   2.3163460e+00   1.1283800e-01
   0.0000000e+00   1.7418800e+02   2.3097800e+02   9.4261000e+01   4.5900000e-03   3.0000000e-05   2.6300000e-03   2.5900000e-03   7.9000000e-03   4.0870000e-02   4.0500000e-01   2.3360000e-02   2.4980000e-02   2.7450000e-02   7.0080000e-02   2.7640000e-02   1.9517000e+01   4.4843900e-01   6.5789900e-01  -6.5385860e+00   1.2195200e-01   2.6574760e+00   1.3305000e-01
   0.0000000e+00   2.0951600e+02   2.5301700e+02   8.9488000e+01   5.6400000e-03   3.0000000e-05   3.3100000e-03   2.9200000e-03   9.9400000e-03   2.7510000e-02   2.6300000e-01   1.6040000e-02   1.6570000e-02   1.8790000e-02   4.8120000e-02   1.8100000e-02   1.9147000e+01   4.3167400e-01   6.8324400e-01  -6.1953250e+00   1.2930300e-01   2.7843120e+00   1.6889500e-01
   0.0000000e+00   1.7468800e+02   2.4000500e+02   7.4287000e+01   1.3600000e-02   8.0000000e-05   6.2400000e-03   5.6400000e-03   1.8730000e-02   2.3080000e-02   2.5600000e-01   1.2680000e-02   1.3650000e-02   1.6670000e-02   3.8040000e-02   1.0715000e-01   1.7883000e+01   4.0756700e-01   6.5568300e-01  -6.7871970e+00   1.5845300e-01   2.6797720e+00   1.3172800e-01
   0.0000000e+00   1.9876400e+02   3.9696100e+02   7.4904000e+01   7.4000000e-03   4.0000000e-05   3.7000000e-03   3.9000000e-03   1.1090000e-02   2.2960000e-02   2.4100000e-01   1.2650000e-02   1.3210000e-02   1.5880000e-02   3.7940000e-02   7.2230000e-02   1.9020000e+01   4.5122100e-01   6.4395600e-01  -6.7445770e+00   2.0745400e-01   2.1386080e+00   1.2330600e-01
   0.0000000e+00   2.1428900e+02   2.6027700e+02   7.7973000e+01   5.6700000e-03   3.0000000e-05   2.9500000e-03   3.1700000e-03   8.8500000e-03   1.8840000e-02   1.9000000e-01   1.0260000e-02   1.1610000e-02   1.3730000e-02   3.0780000e-02   4.3980000e-02   2.1209000e+01   4.6280300e-01   6.6435700e-01  -5.7240560e+00   1.9066700e-01   2.5554770e+00   1.4856900e-01
