# Supplementary material for: A pre-averaged pseudo nearest neighbor classifier
Source: PeerJ Comput Sci. 2024 Aug 13;10:e2247. doi: 10.7717/peerj-cs.2247 (PMC11419614; doi:10.7717/peerj-cs.2247)
Supplement: Supplemental Information 2 [file peerj-cs-10-2247-s002.zip › dataset/steel-plates.data]

   0.0000000e+00   4.2000000e+01   5.0000000e+01   2.7090000e+05   2.7094400e+05   2.6700000e+02   1.7000000e+01   4.4000000e+01   2.4220000e+04   7.6000000e+01   1.0800000e+02   1.6870000e+03   1.0000000e+00   0.0000000e+00   8.0000000e+01   4.9800000e-02   2.4150000e-01   1.8180000e-01   4.7000000e-03   4.7060000e-01   1.0000000e+00   1.0000000e+00   2.4265000e+00   9.0310000e-01   1.6435000e+00   8.1820000e-01  -2.9130000e-01   5.8220000e-01
   0.0000000e+00   6.4500000e+02   6.5100000e+02   2.5380790e+06   2.5381080e+06   1.0800000e+02   1.0000000e+01   3.0000000e+01   1.1397000e+04   8.4000000e+01   1.2300000e+02   1.6870000e+03   1.0000000e+00   0.0000000e+00   8.0000000e+01   7.6470000e-01   3.7930000e-01   2.0690000e-01   3.6000000e-03   6.0000000e-01   9.6670000e-01   1.0000000e+00   2.0334000e+00   7.7820000e-01   1.4624000e+00   7.9310000e-01  -1.7560000e-01   2.9840000e-01
   0.0000000e+00   8.2900000e+02   8.3500000e+02   1.5539130e+06   1.5539310e+06   7.1000000e+01   8.0000000e+00   1.9000000e+01   7.9720000e+03   9.9000000e+01   1.2500000e+02   1.6230000e+03   1.0000000e+00   0.0000000e+00   1.0000000e+02   9.7100000e-01   3.4260000e-01   3.3330000e-01   3.7000000e-03   7.5000000e-01   9.4740000e-01   1.0000000e+00   1.8513000e+00   7.7820000e-01   1.2553000e+00   6.6670000e-01  -1.2280000e-01   2.1500000e-01
   0.0000000e+00   8.5300000e+02   8.6000000e+02   3.6937000e+05   3.6941500e+05   1.7600000e+02   1.3000000e+01   4.5000000e+01   1.8996000e+04   9.9000000e+01   1.2600000e+02   1.3530000e+03   0.0000000e+00   1.0000000e+00   2.9000000e+02   7.2870000e-01   4.4130000e-01   1.5560000e-01   5.2000000e-03   5.3850000e-01   1.0000000e+00   1.0000000e+00   2.2455000e+00   8.4510000e-01   1.6532000e+00   8.4440000e-01  -1.5680000e-01   5.2120000e-01
   0.0000000e+00   1.2890000e+03   1.3060000e+03   4.9807800e+05   4.9833500e+05   2.4090000e+03   6.0000000e+01   2.6000000e+02   2.4693000e+05   3.7000000e+01   1.2600000e+02   1.3530000e+03   0.0000000e+00   1.0000000e+00   1.8500000e+02   6.9500000e-02   4.4860000e-01   6.6200000e-02   1.2600000e-02   2.8330000e-01   9.8850000e-01   1.0000000e+00   3.3818000e+00   1.2305000e+00   2.4099000e+00   9.3380000e-01  -1.9920000e-01   1.0000000e+00
   0.0000000e+00   4.3000000e+02   4.4100000e+02   1.0025000e+05   1.0033700e+05   6.3000000e+02   2.0000000e+01   8.7000000e+01   6.2357000e+04   6.4000000e+01   1.2700000e+02   1.3870000e+03   0.0000000e+00   1.0000000e+00   4.0000000e+01   6.2000000e-01   3.4170000e-01   1.2640000e-01   7.9000000e-03   5.5000000e-01   1.0000000e+00   1.0000000e+00   2.7993000e+00   1.0414000e+00   1.9395000e+00   8.7360000e-01  -2.2670000e-01   9.8740000e-01
   0.0000000e+00   4.1300000e+02   4.4600000e+02   1.3846800e+05   1.3888300e+05   9.0520000e+03   2.3000000e+02   4.3200000e+02   1.4819910e+06   2.3000000e+01   1.9900000e+02   1.6870000e+03   0.0000000e+00   1.0000000e+00   1.5000000e+02   4.8960000e-01   3.3900000e-01   7.9500000e-02   1.9600000e-02   1.4350000e-01   9.6070000e-01   1.0000000e+00   3.9567000e+00   1.5185000e+00   2.6181000e+00   9.2050000e-01   2.7910000e-01   1.0000000e+00
   0.0000000e+00   1.9000000e+02   2.0000000e+02   2.1093600e+05   2.1095600e+05   1.3200000e+02   1.1000000e+01   2.0000000e+01   2.0007000e+04   1.2400000e+02   1.7200000e+02   1.6870000e+03   0.0000000e+00   1.0000000e+00   1.5000000e+02   2.2530000e-01   3.4000000e-01   5.0000000e-01   5.9000000e-03   9.0910000e-01   1.0000000e+00   1.0000000e+00   2.1206000e+00   1.0000000e+00   1.3010000e+00   5.0000000e-01   1.8410000e-01   3.3590000e-01
   0.0000000e+00   3.3000000e+02   3.4300000e+02   4.2922700e+05   4.2925300e+05   2.6400000e+02   1.5000000e+01   2.6000000e+01   2.9748000e+04   5.3000000e+01   1.4800000e+02   1.6870000e+03   0.0000000e+00   1.0000000e+00   1.5000000e+02   3.9120000e-01   2.1890000e-01   5.0000000e-01   7.7000000e-03   8.6670000e-01   1.0000000e+00   1.0000000e+00   2.4216000e+00   1.1139000e+00   1.4150000e+00   5.0000000e-01  -1.1970000e-01   5.5930000e-01
   0.0000000e+00   7.4000000e+01   9.0000000e+01   7.7914400e+05   7.7930800e+05   1.5060000e+03   4.6000000e+01   1.6700000e+02   1.8021500e+05   5.3000000e+01   1.4300000e+02   1.6870000e+03   0.0000000e+00   1.0000000e+00   1.5000000e+02   8.7700000e-02   4.2610000e-01   9.7600000e-02   9.5000000e-03   3.4780000e-01   9.8200000e-01   1.0000000e+00   3.1778000e+00   1.2041000e+00   2.2148000e+00   9.0240000e-01  -6.5100000e-02   1.0000000e+00
   0.0000000e+00   1.0600000e+02   1.1800000e+02   8.1345200e+05   8.1350000e+05   4.4200000e+02   1.3000000e+01   4.8000000e+01   5.0393000e+04   7.6000000e+01   1.4300000e+02   1.6870000e+03   0.0000000e+00   1.0000000e+00   1.5000000e+02   1.2570000e-01   2.3260000e-01   2.5000000e-01   7.1000000e-03   9.2310000e-01   1.0000000e+00   1.0000000e+00   2.6454000e+00   1.0792000e+00   1.6812000e+00   7.5000000e-01  -1.0930000e-01   8.6120000e-01
   0.0000000e+00   5.0500000e+02   5.1500000e+02   1.0660400e+05   1.0666800e+05   2.8400000e+02   4.2000000e+01   6.9000000e+01   3.1062000e+04   9.7000000e+01   1.1900000e+02   1.6870000e+03   0.0000000e+00   1.0000000e+00   1.5000000e+02   5.9870000e-01   5.5620000e-01   1.5630000e-01   5.9000000e-03   2.3810000e-01   9.2750000e-01   1.0000000e+00   2.4533000e+00   1.0000000e+00   1.8062000e+00   8.4380000e-01  -1.4550000e-01   9.0480000e-01
   0.0000000e+00   4.6000000e+01   5.8000000e+01   1.7925800e+05   1.7931200e+05   4.8000000e+02   1.5000000e+01   5.4000000e+01   6.1966000e+04   1.0200000e+02   1.5800000e+02   1.6870000e+03   0.0000000e+00   1.0000000e+00   1.5000000e+02   5.4500000e-02   2.5930000e-01   2.2220000e-01   7.1000000e-03   8.0000000e-01   1.0000000e+00   1.0000000e+00   2.6812000e+00   1.0792000e+00   1.7324000e+00   7.7780000e-01   8.6000000e-03   9.0930000e-01
   0.0000000e+00   5.8100000e+02   5.9000000e+02   2.3064400e+05   2.3070400e+05   4.3300000e+02   2.2000000e+01   6.0000000e+01   3.8917000e+04   6.2000000e+01   1.1100000e+02   1.6870000e+03   0.0000000e+00   1.0000000e+00   1.5000000e+02   6.8880000e-01   1.9810000e-01   1.5000000e-01   5.3000000e-03   4.0910000e-01   1.0000000e+00   1.0000000e+00   2.6365000e+00   9.5420000e-01   1.7781000e+00   8.5000000e-01  -2.9780000e-01   8.2990000e-01
   0.0000000e+00   4.5100000e+02   4.6600000e+02   3.6814300e+05   3.6820800e+05   7.2800000e+02   3.0000000e+01   6.8000000e+01   6.9258000e+04   3.6000000e+01   1.3300000e+02   1.6870000e+03   0.0000000e+00   1.0000000e+00   1.5000000e+02   5.3470000e-01   2.5330000e-01   2.3080000e-01   8.9000000e-03   5.0000000e-01   9.5590000e-01   1.0000000e+00   2.8621000e+00   1.1761000e+00   1.8129000e+00   7.6920000e-01  -2.5680000e-01   9.8880000e-01
   0.0000000e+00   6.6900000e+02   6.8400000e+02   4.9155200e+05   4.9168400e+05   1.0970000e+03   5.9000000e+01   1.3300000e+02   1.1954000e+05   5.0000000e+01   1.3400000e+02   1.6870000e+03   0.0000000e+00   1.0000000e+00   1.5000000e+02   7.9310000e-01   4.4600000e-01   1.1360000e-01   8.9000000e-03   2.5420000e-01   9.9250000e-01   1.0000000e+00   3.0402000e+00   1.1761000e+00   2.1206000e+00   8.8640000e-01  -1.4870000e-01   1.0000000e+00
   0.0000000e+00   1.5600000e+02   1.9200000e+02   7.1378800e+05   7.1405600e+05   5.0440000e+03   1.6700000e+02   2.8200000e+02   5.7091100e+05   1.1000000e+01   1.4300000e+02   1.6870000e+03   0.0000000e+00   1.0000000e+00   1.5000000e+02   1.8490000e-01   4.7720000e-01   1.3430000e-01   2.1300000e-02   2.1560000e-01   9.5030000e-01   1.0000000e+00   3.7028000e+00   1.5563000e+00   2.4281000e+00   8.6570000e-01  -1.1570000e-01   1.0000000e+00
   0.0000000e+00   9.0000000e+01   1.0400000e+02   7.5105900e+05   7.5113200e+05   5.5200000e+02   3.8000000e+01   7.6000000e+01   5.9750000e+04   7.9000000e+01   1.3400000e+02   1.6870000e+03   0.0000000e+00   1.0000000e+00   1.5000000e+02   1.0670000e-01   4.5990000e-01   1.9180000e-01   8.3000000e-03   3.6840000e-01   9.6050000e-01   1.0000000e+00   2.7419000e+00   1.1461000e+00   1.8633000e+00   8.0820000e-01  -1.5430000e-01   9.9180000e-01
   0.0000000e+00   8.2000000e+01   8.9000000e+01   8.4470400e+05   8.4472900e+05   1.3700000e+02   8.0000000e+00   2.5000000e+01   1.4907000e+04   9.2000000e+01   1.2600000e+02   1.6870000e+03   0.0000000e+00   1.0000000e+00   1.5000000e+02   9.7200000e-02   2.1710000e-01   2.8000000e-01   4.1000000e-03   8.7500000e-01   1.0000000e+00   1.0000000e+00   2.1367000e+00   8.4510000e-01   1.3979000e+00   7.2000000e-01  -1.4990000e-01   2.9980000e-01
   0.0000000e+00   1.6010000e+03   1.6130000e+03   2.1349000e+04   2.1376000e+04   2.0900000e+02   1.5000000e+01   2.7000000e+01   2.4807000e+04   9.6000000e+01   1.4100000e+02   1.6870000e+03   0.0000000e+00   1.0000000e+00   2.0000000e+02   8.7700000e-02   3.5490000e-01   4.4440000e-01   7.1000000e-03   8.0000000e-01   1.0000000e+00   1.0000000e+00   2.3201000e+00   1.0792000e+00   1.4314000e+00   5.5560000e-01  -7.2700000e-02   5.3620000e-01
   0.0000000e+00   1.7000000e+01   2.8000000e+01   4.2683000e+04   4.2717000e+04   2.8400000e+02   1.8000000e+01   3.4000000e+01   3.2604000e+04   8.7000000e+01   1.4100000e+02   1.6870000e+03   0.0000000e+00   1.0000000e+00   2.0000000e+02   2.0200000e-02   2.4060000e-01   3.2350000e-01   6.5000000e-03   6.1110000e-01   1.0000000e+00   1.0000000e+00   2.4533000e+00   1.0414000e+00   1.5315000e+00   6.7650000e-01  -1.0310000e-01   6.1730000e-01
   0.0000000e+00   4.3000000e+01   5.2000000e+01   8.6284000e+04   8.6313000e+04   1.5300000e+02   1.3000000e+01   2.9000000e+01   1.7753000e+04   1.0100000e+02   1.3400000e+02   1.6870000e+03   0.0000000e+00   1.0000000e+00   2.0000000e+02   5.1000000e-02   4.1380000e-01   3.1030000e-01   5.3000000e-03   6.9230000e-01   1.0000000e+00   1.0000000e+00   2.1847000e+00   9.5420000e-01   1.4624000e+00   6.8970000e-01  -9.3500000e-02   4.3170000e-01
   0.0000000e+00   6.3000000e+01   7.2000000e+01   1.1548500e+05   1.1550400e+05   1.0600000e+02   1.0000000e+01   1.9000000e+01   1.3829000e+04   1.0700000e+02   1.5000000e+02   1.6870000e+03   0.0000000e+00   1.0000000e+00   2.0000000e+02   7.4700000e-02   3.8010000e-01   4.7370000e-01   5.3000000e-03   9.0000000e-01   1.0000000e+00   1.0000000e+00   2.0253000e+00   9.5420000e-01   1.2787000e+00   5.2630000e-01   1.9200000e-02   2.9420000e-01
   0.0000000e+00   8.2000000e+01   9.2000000e+01   1.4904400e+05   1.4908300e+05   2.6400000e+02   1.5000000e+01   3.9000000e+01   3.2175000e+04   9.2000000e+01   1.4100000e+02   1.6870000e+03   0.0000000e+00   1.0000000e+00   2.0000000e+02   9.7200000e-02   3.2310000e-01   2.5640000e-01   5.9000000e-03   6.6670000e-01   1.0000000e+00   1.0000000e+00   2.4216000e+00   1.0000000e+00   1.5911000e+00   7.4360000e-01  -4.7900000e-02   6.4220000e-01
   0.0000000e+00   7.5000000e+01   8.4000000e+01   1.8435000e+05   1.8438300e+05   2.0100000e+02   1.7000000e+01   3.5000000e+01   2.7349000e+04   1.2300000e+02   1.4800000e+02   1.6870000e+03   0.0000000e+00   1.0000000e+00   2.0000000e+02   8.8900000e-02   3.2320000e-01   2.7270000e-01   5.3000000e-03   5.2940000e-01   9.4290000e-01   1.0000000e+00   2.3032000e+00   9.5420000e-01   1.5185000e+00   7.2730000e-01   6.3000000e-02   4.9130000e-01
   0.0000000e+00   1.3630000e+03   1.3720000e+03   2.1288840e+06   2.1289070e+06   1.7100000e+02   9.0000000e+00   2.3000000e+01   1.6645000e+04   7.7000000e+01   1.1100000e+02   1.3730000e+03   0.0000000e+00   1.0000000e+00   4.0000000e+01   1.5000000e-03   1.7390000e-01   3.9130000e-01   6.6000000e-03   1.0000000e+00   1.0000000e+00   1.0000000e+00   2.2330000e+00   9.5420000e-01   1.3617000e+00   6.0870000e-01  -2.3950000e-01   3.4640000e-01
   0.0000000e+00   1.3580000e+03   1.3720000e+03   2.3563960e+06   2.3564350e+06   3.9500000e+02   1.9000000e+01   3.9000000e+01   3.8722000e+04   7.5000000e+01   1.1800000e+02   1.3730000e+03   0.0000000e+00   1.0000000e+00   4.0000000e+01   1.5000000e-03   2.7660000e-01   3.5900000e-01   1.0200000e-02   7.3680000e-01   1.0000000e+00   1.0000000e+00   2.5966000e+00   1.1461000e+00   1.5911000e+00   6.4100000e-01  -2.3410000e-01   8.3550000e-01
   0.0000000e+00   1.4040000e+03   1.4100000e+03   5.2023060e+06   5.2023240e+06   8.5000000e+01   9.0000000e+00   1.8000000e+01   8.9480000e+03   9.7000000e+01   1.1900000e+02   1.6270000e+03   0.0000000e+00   1.0000000e+00   4.0000000e+01   2.6680000e-01   2.1300000e-01   3.3330000e-01   3.7000000e-03   6.6670000e-01   1.0000000e+00   1.0000000e+00   1.9294000e+00   7.7820000e-01   1.2553000e+00   6.6670000e-01  -1.7760000e-01   2.1500000e-01
   0.0000000e+00   1.2810000e+03   1.3020000e+03   4.3325640e+06   4.3328150e+06   3.2140000e+03   9.2000000e+01   2.5300000e+02   3.6838100e+05   3.3000000e+01   1.4000000e+02   1.3730000e+03   0.0000000e+00   1.0000000e+00   4.0000000e+01   1.0340000e-01   3.9020000e-01   8.3700000e-02   1.5300000e-02   2.2830000e-01   9.9210000e-01   1.0000000e+00   3.5071000e+00   1.3222000e+00   2.3997000e+00   9.1630000e-01  -1.0450000e-01   1.0000000e+00
   0.0000000e+00   4.9000000e+01   6.2000000e+01   4.8223540e+06   4.8223920e+06   3.8600000e+02   1.5000000e+01   3.8000000e+01   3.6875000e+04   5.1000000e+01   1.2400000e+02   1.3730000e+03   0.0000000e+00   1.0000000e+00   4.0000000e+01   7.1400000e-02   2.1860000e-01   3.4210000e-01   9.5000000e-03   8.6670000e-01   1.0000000e+00   1.0000000e+00   2.5866000e+00   1.1139000e+00   1.5798000e+00   6.5790000e-01  -2.5370000e-01   7.8220000e-01
   0.0000000e+00   8.3000000e+02   8.3700000e+02   1.8743820e+06   1.8744150e+06   1.8200000e+02   9.0000000e+00   3.3000000e+01   2.0751000e+04   9.9000000e+01   1.3200000e+02   1.3730000e+03   0.0000000e+00   1.0000000e+00   4.0000000e+01   7.8080000e-01   2.1210000e-01   2.1210000e-01   5.1000000e-03   7.7780000e-01   1.0000000e+00   1.0000000e+00   2.2601000e+00   8.4510000e-01   1.5185000e+00   7.8790000e-01  -1.0930000e-01   3.8340000e-01
   0.0000000e+00   9.1000000e+01   1.0400000e+02   2.3781730e+06   2.3782360e+06   5.2700000e+02   1.9000000e+01   6.3000000e+01   4.8793000e+04   4.7000000e+01   1.2500000e+02   1.3870000e+03   0.0000000e+00   1.0000000e+00   4.0000000e+01   1.3120000e-01   3.5650000e-01   2.0630000e-01   9.4000000e-03   6.8420000e-01   1.0000000e+00   1.0000000e+00   2.7218000e+00   1.1139000e+00   1.7993000e+00   7.9360000e-01  -2.7670000e-01   9.6910000e-01
   0.0000000e+00   1.6100000e+02   1.6800000e+02   2.8917800e+06   2.8918040e+06   1.5800000e+02   9.0000000e+00   2.4000000e+01   1.6680000e+04   8.0000000e+01   1.1900000e+02   1.3870000e+03   0.0000000e+00   1.0000000e+00   4.0000000e+01   2.3220000e-01   5.9500000e-02   2.9170000e-01   5.0000000e-03   7.7780000e-01   1.0000000e+00   1.0000000e+00   2.1987000e+00   8.4510000e-01   1.3802000e+00   7.0830000e-01  -1.7520000e-01   2.9010000e-01
   0.0000000e+00   1.3280000e+03   1.3380000e+03   2.6911610e+06   2.6911890e+06   2.1400000e+02   1.0000000e+01   2.8000000e+01   1.9762000e+04   7.0000000e+01   1.1100000e+02   1.3870000e+03   0.0000000e+00   1.0000000e+00   5.0000000e+01   7.0700000e-02   2.3570000e-01   3.5710000e-01   7.2000000e-03   1.0000000e+00   1.0000000e+00   1.0000000e+00   2.3304000e+00   1.0000000e+00   1.4472000e+00   6.4290000e-01  -2.7850000e-01   4.6300000e-01
   0.0000000e+00   1.2510000e+03   1.2740000e+03   3.8741990e+06   3.8742610e+06   9.9400000e+02   2.9000000e+01   6.2000000e+01   6.8851000e+04   1.5000000e+01   1.1900000e+02   1.3870000e+03   0.0000000e+00   1.0000000e+00   5.0000000e+01   1.6290000e-01   3.0290000e-01   3.7100000e-01   1.6600000e-02   7.9310000e-01   1.0000000e+00   1.0000000e+00   2.9974000e+00   1.3617000e+00   1.7924000e+00   6.2900000e-01  -4.5880000e-01   9.9940000e-01
   0.0000000e+00   7.3300000e+02   7.4500000e+02   3.9577960e+06   3.9578390e+06   3.6700000e+02   1.6000000e+01   4.3000000e+01   3.5856000e+04   5.5000000e+01   1.2700000e+02   1.3870000e+03   0.0000000e+00   1.0000000e+00   5.0000000e+01   9.2570000e-01   2.8880000e-01   2.7910000e-01   8.7000000e-03   7.5000000e-01   1.0000000e+00   1.0000000e+00   2.5647000e+00   1.0792000e+00   1.6335000e+00   7.2090000e-01  -2.3670000e-01   8.0610000e-01
   0.0000000e+00   1.2000000e+01   2.4000000e+01   3.0443300e+05   3.0447200e+05   3.2000000e+02   1.5000000e+01   3.9000000e+01   3.2705000e+04   5.5000000e+01   1.2500000e+02   1.3530000e+03   0.0000000e+00   1.0000000e+00   7.0000000e+01   1.7700000e-02   3.1620000e-01   3.0770000e-01   8.9000000e-03   8.0000000e-01   1.0000000e+00   1.0000000e+00   2.5052000e+00   1.0792000e+00   1.5911000e+00   6.9230000e-01  -2.0150000e-01   7.5120000e-01
   0.0000000e+00   1.6200000e+02   1.7200000e+02   5.0596400e+05   5.0603500e+05   3.7800000e+02   3.4000000e+01   7.2000000e+01   4.3323000e+04   7.7000000e+01   1.3500000e+02   1.3530000e+03   0.0000000e+00   1.0000000e+00   7.0000000e+01   2.3950000e-01   4.6760000e-01   1.4080000e-01   7.4000000e-03   2.9410000e-01   9.8610000e-01   1.0000000e+00   2.5775000e+00   1.0000000e+00   1.8513000e+00   8.5910000e-01  -1.0460000e-01   9.3810000e-01
   0.0000000e+00   0.0000000e+00   1.0000000e+01   1.7014800e+06   1.7015280e+06   2.1000000e+02   3.6000000e+01   4.8000000e+01   1.7413000e+04   7.3000000e+01   1.0000000e+02   1.3330000e+03   0.0000000e+00   1.0000000e+00   4.0000000e+01   0.0000000e+00   5.6250000e-01   2.0830000e-01   7.5000000e-03   2.7780000e-01   1.0000000e+00   1.0000000e+00   2.3222000e+00   1.0000000e+00   1.6812000e+00   7.9170000e-01  -3.5220000e-01   7.6590000e-01
   0.0000000e+00   1.6170000e+03   1.6290000e+03   1.8368800e+05   1.8371100e+05   2.0100000e+02   2.2000000e+01   2.3000000e+01   2.0993000e+04   7.9000000e+01   1.2600000e+02   1.6330000e+03   0.0000000e+00   1.0000000e+00   2.5000000e+02   4.9000000e-03   2.7170000e-01   5.2170000e-01   7.4000000e-03   5.4540000e-01   1.0000000e+00   1.0000000e+00   2.3032000e+00   1.0792000e+00   1.3617000e+00   4.7830000e-01  -1.8400000e-01   4.5640000e-01
   0.0000000e+00   1.1520000e+03   1.1620000e+03   2.8414400e+05   2.8419800e+05   3.8600000e+02   3.5000000e+01   5.4000000e+01   4.4712000e+04   9.0000000e+01   1.3200000e+02   1.6870000e+03   0.0000000e+00   1.0000000e+00   2.0000000e+02   6.2240000e-01   2.8520000e-01   1.8520000e-01   5.9000000e-03   2.8570000e-01   1.0000000e+00   1.0000000e+00   2.5866000e+00   1.0000000e+00   1.7324000e+00   8.1480000e-01  -9.5000000e-02   8.2990000e-01
   0.0000000e+00   1.2590000e+03   1.2710000e+03   1.9180920e+06   1.9181280e+06   3.2400000e+02   3.0000000e+01   3.6000000e+01   3.0269000e+04   6.5000000e+01   1.2400000e+02   1.3530000e+03   0.0000000e+00   1.0000000e+00   7.0000000e+01   1.2120000e-01   2.5000000e-01   3.3330000e-01   8.9000000e-03   4.0000000e-01   1.0000000e+00   1.0000000e+00   2.5106000e+00   1.0792000e+00   1.5563000e+00   6.6670000e-01  -2.7010000e-01   7.0370000e-01
   0.0000000e+00   1.5450000e+03   1.5570000e+03   1.9815000e+04   1.9841000e+04   2.3400000e+02   2.0000000e+01   2.6000000e+01   2.3207000e+04   6.6000000e+01   1.2400000e+02   1.6270000e+03   0.0000000e+00   1.0000000e+00   4.0000000e+01   8.6000000e-02   2.5000000e-01   4.6150000e-01   7.4000000e-03   6.0000000e-01   1.0000000e+00   1.0000000e+00   2.3692000e+00   1.0792000e+00   1.4150000e+00   5.3850000e-01  -2.2520000e-01   5.1620000e-01
   0.0000000e+00   1.5800000e+03   1.5900000e+03   3.8844110e+06   3.8844610e+06   3.4000000e+02   3.0000000e+01   5.0000000e+01   3.4655000e+04   8.8000000e+01   1.1600000e+02   1.6270000e+03   0.0000000e+00   1.0000000e+00   4.0000000e+01   4.5500000e-02   3.2000000e-01   2.0000000e-01   6.1000000e-03   3.3330000e-01   1.0000000e+00   1.0000000e+00   2.5315000e+00   1.0000000e+00   1.6990000e+00   8.0000000e-01  -2.0370000e-01   7.8890000e-01
   0.0000000e+00   4.5000000e+02   4.5800000e+02   1.0099780e+06   1.0099990e+06   9.8000000e+01   1.6000000e+01   2.1000000e+01   1.0784000e+04   9.6000000e+01   1.3200000e+02   1.6900000e+03   1.0000000e+00   0.0000000e+00   6.0000000e+01   5.3250000e-01   4.1670000e-01   3.8100000e-01   4.7000000e-03   5.0000000e-01   1.0000000e+00   1.0000000e+00   1.9912000e+00   9.0310000e-01   1.3222000e+00   6.1910000e-01  -1.4030000e-01   2.9010000e-01
   0.0000000e+00   1.6250000e+03   1.6340000e+03   1.7024420e+06   1.7024910e+06   2.6700000e+02   4.3000000e+01   4.9000000e+01   2.2785000e+04   6.7000000e+01   1.1000000e+02   1.6900000e+03   1.0000000e+00   0.0000000e+00   6.0000000e+01   6.6300000e-02   3.9460000e-01   1.8370000e-01   5.3000000e-03   2.0930000e-01   1.0000000e+00   1.0000000e+00   2.4265000e+00   9.5420000e-01   1.6902000e+00   8.1630000e-01  -3.3330000e-01   7.1610000e-01
   0.0000000e+00   1.4950000e+03   1.5020000e+03   3.5097180e+06   3.5097310e+06   5.6000000e+01   1.2000000e+01   1.3000000e+01   5.5870000e+03   8.5000000e+01   1.1600000e+02   1.6860000e+03   1.0000000e+00   0.0000000e+00   6.0000000e+01   2.1830000e-01   3.8460000e-01   5.3850000e-01   4.1000000e-03   5.8330000e-01   1.0000000e+00   1.0000000e+00   1.7482000e+00   8.4510000e-01   1.1139000e+00   4.6150000e-01  -2.2060000e-01   1.9650000e-01
   0.0000000e+00   9.5800000e+02   9.6400000e+02   3.5507540e+06   3.5507710e+06   7.1000000e+01   1.1000000e+01   1.7000000e+01   7.5020000e+03   9.1000000e+01   1.2400000e+02   1.6820000e+03   1.0000000e+00   0.0000000e+00   6.0000000e+01   8.5370000e-01   3.0390000e-01   3.5290000e-01   3.6000000e-03   5.4540000e-01   1.0000000e+00   1.0000000e+00   1.8513000e+00   7.7820000e-01   1.2305000e+00   6.4710000e-01  -1.7450000e-01   2.0830000e-01
   0.0000000e+00   1.5360000e+03   1.5480000e+03   4.3036000e+04   4.3048000e+04   9.0000000e+01   1.4000000e+01   1.2000000e+01   7.5250000e+03   6.7000000e+01   1.0000000e+02   1.6880000e+03   1.0000000e+00   0.0000000e+00   6.0000000e+01   1.6590000e-01   3.7500000e-01   1.0000000e+00   7.1000000e-03   8.5710000e-01   1.0000000e+00   5.0000000e-01   1.9542000e+00   1.0792000e+00   1.0792000e+00   0.0000000e+00  -3.4680000e-01   2.5830000e-01
   0.0000000e+00   7.8000000e+02   7.8700000e+02   1.6868800e+06   1.6868910e+06   5.5000000e+01   9.0000000e+00   1.1000000e+01   6.1240000e+03   9.5000000e+01   1.2500000e+02   1.6900000e+03   1.0000000e+00   0.0000000e+00   6.0000000e+01   9.2310000e-01   2.8570000e-01   6.3640000e-01   4.1000000e-03   7.7780000e-01   1.0000000e+00   1.0000000e+00   1.7404000e+00   8.4510000e-01   1.0414000e+00   3.6360000e-01  -1.3010000e-01   1.8220000e-01
   0.0000000e+00   1.1400000e+03   1.1470000e+03   2.3791160e+06   2.3791290e+06   5.8000000e+01   9.0000000e+00   1.3000000e+01   6.5670000e+03   1.0000000e+02   1.3200000e+02   1.6900000e+03   1.0000000e+00   0.0000000e+00   6.0000000e+01   6.4260000e-01   3.6260000e-01   5.3850000e-01   4.1000000e-03   7.7780000e-01   1.0000000e+00   1.0000000e+00   1.7634000e+00   8.4510000e-01   1.1139000e+00   4.6150000e-01  -1.1540000e-01   1.9650000e-01
   0.0000000e+00   1.3000000e+01   2.4000000e+01   2.5128990e+06   2.5129650e+06   5.6700000e+02   4.7000000e+01   6.6000000e+01   4.6365000e+04   5.1000000e+01   1.0900000e+02   1.6900000e+03   1.0000000e+00   0.0000000e+00   6.0000000e+01   1.5400000e-02   2.1900000e-01   1.6670000e-01   6.5000000e-03   2.3400000e-01   1.0000000e+00   1.0000000e+00   2.7536000e+00   1.0414000e+00   1.8195000e+00   8.3330000e-01  -3.6110000e-01   9.4400000e-01
   0.0000000e+00   1.1000000e+01   2.0000000e+01   2.8452290e+06   2.8452560e+06   1.8200000e+02   2.0000000e+01   2.7000000e+01   1.6337000e+04   7.2000000e+01   1.0900000e+02   1.6880000e+03   1.0000000e+00   0.0000000e+00   6.0000000e+01   1.3000000e-02   2.5100000e-01   3.3330000e-01   5.3000000e-03   4.5000000e-01   1.0000000e+00   1.0000000e+00   2.2601000e+00   9.5420000e-01   1.4314000e+00   6.6670000e-01  -2.9870000e-01   4.0250000e-01
   0.0000000e+00   1.5890000e+03   1.5990000e+03   3.8265640e+06   3.8265880e+06   1.5400000e+02   2.0000000e+01   2.4000000e+01   1.3678000e+04   6.9000000e+01   1.0800000e+02   1.6500000e+03   1.0000000e+00   0.0000000e+00   6.9000000e+01   6.1800000e-02   3.5830000e-01   4.1670000e-01   6.1000000e-03   5.0000000e-01   1.0000000e+00   1.0000000e+00   2.1875000e+00   1.0000000e+00   1.3802000e+00   5.8330000e-01  -3.0610000e-01   3.9770000e-01
   0.0000000e+00   7.6500000e+02   7.7400000e+02   4.1575860e+06   4.1576200e+06   1.8800000e+02   2.0000000e+01   3.4000000e+01   2.0528000e+04   9.5000000e+01   1.2500000e+02   1.6480000e+03   1.0000000e+00   0.0000000e+00   6.9000000e+01   9.2840000e-01   3.8560000e-01   2.6470000e-01   5.5000000e-03   4.5000000e-01   1.0000000e+00   1.0000000e+00   2.2742000e+00   9.5420000e-01   1.5315000e+00   7.3530000e-01  -1.4690000e-01   5.0630000e-01
   0.0000000e+00   1.2680000e+03   1.2770000e+03   5.4370330e+06   5.4370600e+06   1.4600000e+02   2.0000000e+01   2.7000000e+01   1.5572000e+04   8.8000000e+01   1.2600000e+02   1.6460000e+03   1.0000000e+00   0.0000000e+00   6.9000000e+01   4.4840000e-01   3.9920000e-01   3.3330000e-01   5.5000000e-03   4.5000000e-01   1.0000000e+00   1.0000000e+00   2.1644000e+00   9.5420000e-01   1.4314000e+00   6.6670000e-01  -1.6670000e-01   4.0250000e-01
   0.0000000e+00   3.3300000e+02   3.4600000e+02   5.6830080e+06   5.6830140e+06   5.1000000e+01   1.4000000e+01   7.0000000e+00   6.9020000e+03   1.2000000e+02   1.4900000e+02   1.6500000e+03   1.0000000e+00   0.0000000e+00   6.9000000e+01   4.0360000e-01   3.4620000e-01   4.6150000e-01   7.9000000e-03   9.2860000e-01   8.5710000e-01   0.0000000e+00   1.7076000e+00   1.1139000e+00   7.7820000e-01  -5.3850000e-01   5.7300000e-02   1.8320000e-01
   0.0000000e+00   1.2870000e+03   1.2990000e+03   1.0058650e+06   1.0058950e+06   1.8400000e+02   2.5000000e+01   3.0000000e+01   1.8593000e+04   8.5000000e+01   1.1900000e+02   1.6500000e+03   1.0000000e+00   0.0000000e+00   1.0000000e+02   4.2540000e-01   4.8890000e-01   4.0000000e-01   7.3000000e-03   4.8000000e-01   1.0000000e+00   1.0000000e+00   2.2648000e+00   1.0792000e+00   1.4771000e+00   6.0000000e-01  -2.1060000e-01   5.9510000e-01
   0.0000000e+00   1.0880000e+03   1.0960000e+03   1.0946170e+06   1.0946290e+06   6.7000000e+01   1.0000000e+01   1.2000000e+01   7.4160000e+03   9.4000000e+01   1.3200000e+02   1.7100000e+03   1.0000000e+00   0.0000000e+00   1.0000000e+02   7.1810000e-01   3.0210000e-01   6.6670000e-01   4.7000000e-03   8.0000000e-01   1.0000000e+00   1.0000000e+00   1.8261000e+00   9.0310000e-01   1.0792000e+00   3.3330000e-01  -1.3530000e-01   2.0180000e-01
   0.0000000e+00   1.2550000e+03   1.2610000e+03   7.1860200e+05   7.1861700e+05   6.4000000e+01   1.0000000e+01   1.5000000e+01   7.0130000e+03   9.9000000e+01   1.2300000e+02   1.3600000e+03   1.0000000e+00   0.0000000e+00   1.0000000e+02   1.4560000e-01   2.8890000e-01   4.0000000e-01   4.4000000e-03   6.0000000e-01   1.0000000e+00   1.0000000e+00   1.8062000e+00   7.7820000e-01   1.1761000e+00   6.0000000e-01  -1.4390000e-01   1.9540000e-01
   0.0000000e+00   7.0700000e+02   7.1400000e+02   8.0787000e+05   8.0788000e+05   5.3000000e+01   1.0000000e+01   1.0000000e+01   5.0390000e+03   8.1000000e+01   1.1100000e+02   1.3600000e+03   1.0000000e+00   0.0000000e+00   1.0000000e+02   9.5000000e-01   2.4290000e-01   7.0000000e-01   5.2000000e-03   7.0000000e-01   1.0000000e+00   1.0000000e+00   1.7243000e+00   8.4510000e-01   1.0000000e+00   3.0000000e-01  -2.5720000e-01   1.7530000e-01
   0.0000000e+00   1.1860000e+03   1.1930000e+03   2.3865600e+05   2.3866700e+05   6.0000000e+01   1.0000000e+01   1.1000000e+01   6.8630000e+03   1.0000000e+02   1.3200000e+02   1.3620000e+03   1.0000000e+00   0.0000000e+00   1.2000000e+02   2.4820000e-01   2.2080000e-01   6.3640000e-01   5.1000000e-03   7.0000000e-01   1.0000000e+00   1.0000000e+00   1.7781000e+00   8.4510000e-01   1.0414000e+00   3.6360000e-01  -1.0640000e-01   1.8220000e-01
   0.0000000e+00   6.2600000e+02   6.3500000e+02   2.0719450e+06   2.0719560e+06   7.6000000e+01   1.4000000e+01   1.1000000e+01   8.0630000e+03   8.4000000e+01   1.2600000e+02   1.3620000e+03   1.0000000e+00   0.0000000e+00   1.2000000e+02   9.1920000e-01   2.3230000e-01   8.1820000e-01   6.6000000e-03   6.4290000e-01   1.0000000e+00   1.0000000e+00   1.8808000e+00   9.5420000e-01   1.0414000e+00   1.8180000e-01  -1.7120000e-01   2.0510000e-01
   0.0000000e+00   1.5030000e+03   1.5100000e+03   8.9384900e+05   8.9386100e+05   6.6000000e+01   9.0000000e+00   1.2000000e+01   6.6250000e+03   8.7000000e+01   1.1800000e+02   1.6320000e+03   1.0000000e+00   0.0000000e+00   1.0000000e+02   1.4950000e-01   2.1430000e-01   5.8330000e-01   4.3000000e-03   7.7780000e-01   1.0000000e+00   1.0000000e+00   1.8195000e+00   8.4510000e-01   1.0792000e+00   4.1670000e-01  -2.1580000e-01   1.8920000e-01
   0.0000000e+00   1.1520000e+03   1.1610000e+03   9.6990000e+05   9.6991100e+05   7.0000000e+01   9.0000000e+00   1.1000000e+01   7.8460000e+03   9.9000000e+01   1.2700000e+02   1.6320000e+03   1.0000000e+00   0.0000000e+00   1.0000000e+02   5.7720000e-01   2.9290000e-01   8.1820000e-01   5.5000000e-03   1.0000000e+00   1.0000000e+00   1.0000000e+00   1.8451000e+00   9.5420000e-01   1.0414000e+00   1.8180000e-01  -1.2430000e-01   2.0510000e-01
   0.0000000e+00   1.5330000e+03   1.5420000e+03   1.0315390e+06   1.0315990e+06   3.8200000e+02   4.3000000e+01   6.0000000e+01   3.8206000e+04   7.7000000e+01   1.1800000e+02   1.6320000e+03   1.0000000e+00   0.0000000e+00   1.0000000e+02   1.1030000e-01   2.9260000e-01   1.5000000e-01   5.5000000e-03   2.0930000e-01   1.0000000e+00   1.0000000e+00   2.5821000e+00   9.5420000e-01   1.7781000e+00   8.5000000e-01  -2.1860000e-01   8.2990000e-01
   0.0000000e+00   7.8800000e+02   7.9600000e+02   1.0607120e+06   1.0607320e+06   1.1000000e+02   1.3000000e+01   2.0000000e+01   1.1126000e+04   8.4000000e+01   1.1600000e+02   1.6300000e+03   1.0000000e+00   0.0000000e+00   1.0000000e+02   9.6690000e-01   3.1250000e-01   4.0000000e-01   4.9000000e-03   6.1540000e-01   1.0000000e+00   1.0000000e+00   2.0414000e+00   9.0310000e-01   1.3010000e+00   6.0000000e-01  -2.0980000e-01   2.7920000e-01
   0.0000000e+00   3.4000000e+01   4.0000000e+01   9.1464800e+05   9.1466100e+05   5.1000000e+01   8.0000000e+00   1.3000000e+01   5.3690000e+03   9.5000000e+01   1.1600000e+02   1.6540000e+03   1.0000000e+00   0.0000000e+00   1.0000000e+02   4.1100000e-02   3.4620000e-01   4.6150000e-01   3.6000000e-03   7.5000000e-01   1.0000000e+00   1.0000000e+00   1.7076000e+00   7.7820000e-01   1.1139000e+00   5.3850000e-01  -1.7750000e-01   1.8320000e-01
   0.0000000e+00   1.6040000e+03   1.6120000e+03   1.1948000e+06   1.1948140e+06   6.3000000e+01   1.5000000e+01   1.4000000e+01   5.2320000e+03   7.3000000e+01   9.4000000e+01   1.6560000e+03   1.0000000e+00   0.0000000e+00   1.0000000e+02   5.3100000e-02   4.3750000e-01   5.7140000e-01   4.8000000e-03   5.3330000e-01   1.0000000e+00   1.0000000e+00   1.7993000e+00   9.0310000e-01   1.1461000e+00   4.2860000e-01  -3.5120000e-01   2.1950000e-01
   0.0000000e+00   1.6100000e+03   1.6180000e+03   1.9441290e+06   1.9441380e+06   5.6000000e+01   1.2000000e+01   9.0000000e+00   4.6740000e+03   7.1000000e+01   1.0100000e+02   1.6560000e+03   1.0000000e+00   0.0000000e+00   1.0000000e+02   4.5900000e-02   2.2220000e-01   8.8890000e-01   4.8000000e-03   6.6670000e-01   1.0000000e+00   1.0000000e+00   1.7482000e+00   9.0310000e-01   9.5420000e-01   1.1110000e-01  -3.4790000e-01   1.7730000e-01
   0.0000000e+00   1.6170000e+03   1.6280000e+03   2.0954940e+06   2.0955070e+06   8.9000000e+01   1.4000000e+01   1.3000000e+01   7.8040000e+03   7.7000000e+01   1.0000000e+02   1.6580000e+03   1.0000000e+00   0.0000000e+00   1.0000000e+02   3.6200000e-02   3.7760000e-01   8.4610000e-01   6.6000000e-03   7.8570000e-01   1.0000000e+00   1.0000000e+00   1.9494000e+00   1.0414000e+00   1.1139000e+00   1.5390000e-01  -3.1500000e-01   2.5700000e-01
   0.0000000e+00   1.5890000e+03   1.5980000e+03   2.4936470e+06   2.4936750e+06   1.9000000e+02   2.1000000e+01   2.8000000e+01   1.8416000e+04   8.1000000e+01   1.1600000e+02   1.6480000e+03   1.0000000e+00   0.0000000e+00   1.0000000e+02   6.0700000e-02   2.4600000e-01   3.2140000e-01   5.5000000e-03   4.2860000e-01   1.0000000e+00   1.0000000e+00   2.2787000e+00   9.5420000e-01   1.4472000e+00   6.7860000e-01  -2.4280000e-01   4.1700000e-01
   0.0000000e+00   4.8200000e+02   4.9000000e+02   1.1430396e+07   1.1430416e+07   8.1000000e+01   1.5000000e+01   2.0000000e+01   8.7090000e+03   9.9000000e+01   1.1900000e+02   1.6560000e+03   1.0000000e+00   0.0000000e+00   1.0000000e+02   5.8210000e-01   4.9380000e-01   4.0000000e-01   4.8000000e-03   5.3330000e-01   1.0000000e+00   1.0000000e+00   1.9085000e+00   9.0310000e-01   1.3010000e+00   6.0000000e-01  -1.6000000e-01   2.7920000e-01
   0.0000000e+00   1.0670000e+03   1.0730000e+03   2.3770200e+05   2.3772000e+05   6.3000000e+01   1.7000000e+01   1.8000000e+01   4.6160000e+03   5.8000000e+01   9.3000000e+01   1.6940000e+03   1.0000000e+00   0.0000000e+00   2.1100000e+02   7.3320000e-01   4.1670000e-01   3.3330000e-01   3.5000000e-03   3.5290000e-01   1.0000000e+00   1.0000000e+00   1.7993000e+00   7.7820000e-01   1.2553000e+00   6.6670000e-01  -4.2760000e-01   2.1500000e-01
   0.0000000e+00   6.2300000e+02   6.3100000e+02   3.0951400e+05   3.0952600e+05   6.0000000e+01   9.0000000e+00   1.2000000e+01   4.5850000e+03   6.2000000e+01   9.2000000e+01   1.6940000e+03   1.0000000e+00   0.0000000e+00   2.1100000e+02   7.3550000e-01   3.7500000e-01   6.6670000e-01   4.7000000e-03   8.8890000e-01   1.0000000e+00   1.0000000e+00   1.7781000e+00   9.0310000e-01   1.0792000e+00   3.3330000e-01  -4.0300000e-01   2.0180000e-01
   0.0000000e+00   4.4600000e+02   4.5300000e+02   2.0056100e+05   2.0056700e+05   3.0000000e+01   8.0000000e+00   6.0000000e+00   3.0220000e+03   8.0000000e+01   1.1600000e+02   1.6920000e+03   1.0000000e+00   0.0000000e+00   1.4300000e+02   5.2720000e-01   2.8570000e-01   8.5710000e-01   4.1000000e-03   8.7500000e-01   1.0000000e+00   0.0000000e+00   1.4771000e+00   8.4510000e-01   7.7820000e-01  -1.4290000e-01  -2.1300000e-01   1.4990000e-01
   0.0000000e+00   3.7500000e+02   3.8400000e+02   5.1967700e+05   5.1970800e+05   2.0900000e+02   2.4000000e+01   3.1000000e+01   2.4034000e+04   9.0000000e+01   1.4300000e+02   1.6920000e+03   1.0000000e+00   0.0000000e+00   1.4300000e+02   4.4330000e-01   2.5090000e-01   2.9030000e-01   5.3000000e-03   3.7500000e-01   1.0000000e+00   1.0000000e+00   2.3201000e+00   9.5420000e-01   1.4914000e+00   7.0970000e-01  -1.0160000e-01   4.6130000e-01
   0.0000000e+00   1.2500000e+02   1.3400000e+02   1.3344200e+06   1.3344430e+06   1.5600000e+02   2.0000000e+01   2.3000000e+01   1.8654000e+04   1.0100000e+02   1.4100000e+02   1.3520000e+03   1.0000000e+00   0.0000000e+00   8.0000000e+01   1.8490000e-01   2.4640000e-01   3.9130000e-01   6.7000000e-03   4.5000000e-01   1.0000000e+00   1.0000000e+00   2.1931000e+00   9.5420000e-01   1.3617000e+00   6.0870000e-01  -6.5800000e-02   3.4640000e-01
   0.0000000e+00   1.2400000e+02   1.4000000e+02   2.3770390e+06   2.3773200e+06   2.6430000e+03   1.6500000e+02   2.8500000e+02   3.0002400e+05   6.4000000e+01   1.4000000e+02   1.4000000e+03   0.0000000e+00   1.0000000e+00   4.0000000e+01   1.7710000e-01   4.1210000e-01   5.6900000e-02   1.1400000e-02   9.7000000e-02   9.8600000e-01   1.0000000e+00   3.4221000e+00   1.2041000e+00   2.4487000e+00   9.4310000e-01  -1.1320000e-01   1.0000000e+00
   0.0000000e+00   1.3210000e+03   1.3390000e+03   5.1381200e+05   5.1401100e+05   2.1450000e+03   1.3400000e+02   2.0100000e+02   2.2899500e+05   1.6000000e+01   1.3300000e+02   1.3800000e+03   0.0000000e+00   1.0000000e+00   4.0000000e+01   5.9400000e-02   4.0120000e-01   9.0400000e-02   1.3000000e-02   1.3430000e-01   9.9010000e-01   1.0000000e+00   3.3314000e+00   1.2553000e+00   2.2989000e+00   9.0960000e-01  -1.6600000e-01   1.0000000e+00
   0.0000000e+00   8.1700000e+02   8.4300000e+02   6.6196000e+04   6.6362000e+04   1.4210000e+03   1.4200000e+02   1.8500000e+02   1.4103400e+05   4.7000000e+01   1.2600000e+02   1.6660000e+03   0.0000000e+00   1.0000000e+00   4.0000000e+01   9.8080000e-01   6.7080000e-01   1.5660000e-01   1.5600000e-02   1.8310000e-01   8.9730000e-01   1.0000000e+00   3.1526000e+00   1.4150000e+00   2.2201000e+00   8.4340000e-01  -2.2460000e-01   1.0000000e+00
   0.0000000e+00   8.0800000e+02   8.1600000e+02   1.6196700e+05   1.6198400e+05   1.0300000e+02   1.3000000e+01   1.7000000e+01   1.1430000e+04   9.7000000e+01   1.2600000e+02   1.6660000e+03   0.0000000e+00   1.0000000e+00   4.0000000e+01   9.7000000e-01   2.4270000e-01   4.7060000e-01   4.8000000e-03   6.1540000e-01   1.0000000e+00   1.0000000e+00   2.0128000e+00   9.0310000e-01   1.2305000e+00   5.2940000e-01  -1.3300000e-01   2.4820000e-01
   0.0000000e+00   1.3270000e+03   1.3350000e+03   1.2695100e+05   1.2695800e+05   4.0000000e+01   1.1000000e+01   7.0000000e+00   4.0140000e+03   8.9000000e+01   1.1100000e+02   1.3640000e+03   0.0000000e+00   1.0000000e+00   6.0000000e+01   4.2500000e-02   2.8570000e-01   8.7500000e-01   5.9000000e-03   7.2730000e-01   1.0000000e+00   0.0000000e+00   1.6021000e+00   9.0310000e-01   8.4510000e-01  -1.2500000e-01  -2.1600000e-01   1.6220000e-01
   0.0000000e+00   6.4000000e+01   9.5000000e+01   4.1761800e+05   4.1821500e+05   1.0914000e+04   4.8100000e+02   6.0400000e+02   1.0962820e+06   2.1000000e+01   1.4100000e+02   1.3620000e+03   0.0000000e+00   1.0000000e+00   6.0000000e+01   9.4000000e-02   4.1030000e-01   5.1900000e-02   2.2800000e-02   6.4500000e-02   9.8840000e-01   1.0000000e+00   4.0380000e+00   1.4914000e+00   2.7760000e+00   9.4810000e-01  -2.1530000e-01   1.0000000e+00
   0.0000000e+00   5.7000000e+01   6.9000000e+01   3.3796000e+04   3.3812000e+04   1.3500000e+02   1.8000000e+01   1.6000000e+01   1.0915000e+04   5.5000000e+01   9.7000000e+01   1.3600000e+03   0.0000000e+00   1.0000000e+00   2.0000000e+02   8.3800000e-02   2.9690000e-01   7.5000000e-01   8.8000000e-03   6.6670000e-01   1.0000000e+00   1.0000000e+00   2.1303000e+00   1.0792000e+00   1.2041000e+00   2.5000000e-01  -3.6830000e-01   3.2410000e-01
   0.0000000e+00   9.2100000e+02   9.3000000e+02   6.3846800e+05   6.3848400e+05   1.1400000e+02   1.4000000e+01   1.7000000e+01   1.3173000e+04   9.4000000e+01   1.4000000e+02   1.3920000e+03   0.0000000e+00   1.0000000e+00   2.2000000e+02   6.6380000e-01   2.0830000e-01   5.6250000e-01   6.5000000e-03   6.4290000e-01   9.4120000e-01   1.0000000e+00   2.0569000e+00   9.5420000e-01   1.2041000e+00   4.3750000e-01  -9.7200000e-02   2.5830000e-01
   0.0000000e+00   8.3000000e+02   8.3700000e+02   8.3786800e+05   8.3788800e+05   8.2000000e+01   1.3000000e+01   2.0000000e+01   9.6710000e+03   1.0600000e+02   1.2800000e+02   1.3920000e+03   0.0000000e+00   1.0000000e+00   2.2000000e+02   7.9740000e-01   4.1430000e-01   3.5000000e-01   5.0000000e-03   5.3850000e-01   1.0000000e+00   1.0000000e+00   1.9138000e+00   8.4510000e-01   1.3010000e+00   6.5000000e-01  -7.8600000e-02   2.5320000e-01
   0.0000000e+00   1.2010000e+03   1.2130000e+03   3.4960930e+06   3.4961250e+06   2.7500000e+02   1.9000000e+01   3.2000000e+01   2.8986000e+04   7.8000000e+01   1.2700000e+02   1.3620000e+03   0.0000000e+00   1.0000000e+00   4.0000000e+01   2.1880000e-01   2.8390000e-01   3.7500000e-01   8.8000000e-03   6.3160000e-01   1.0000000e+00   1.0000000e+00   2.4393000e+00   1.0792000e+00   1.5051000e+00   6.2500000e-01  -1.7650000e-01   6.3300000e-01
   0.0000000e+00   1.2270000e+03   1.2380000e+03   3.9807330e+06   3.9807690e+06   2.8900000e+02   2.5000000e+01   3.6000000e+01   3.2134000e+04   9.2000000e+01   1.3200000e+02   1.3640000e+03   0.0000000e+00   1.0000000e+00   4.0000000e+01   1.8480000e-01   2.7020000e-01   3.0560000e-01   8.1000000e-03   4.4000000e-01   1.0000000e+00   1.0000000e+00   2.4609000e+00   1.0414000e+00   1.5563000e+00   6.9440000e-01  -1.3130000e-01   6.5140000e-01
   0.0000000e+00   9.5900000e+02   9.7400000e+02   4.1780020e+06   4.1780410e+06   3.1300000e+02   3.6000000e+01   3.9000000e+01   3.5005000e+04   6.8000000e+01   1.3500000e+02   1.3640000e+03   0.0000000e+00   1.0000000e+00   4.0000000e+01   5.7190000e-01   4.6500000e-01   3.8460000e-01   1.1000000e-02   4.1670000e-01   1.0000000e+00   1.0000000e+00   2.4955000e+00   1.1761000e+00   1.5911000e+00   6.1540000e-01  -1.2630000e-01   8.6820000e-01
   0.0000000e+00   3.2000000e+02   3.3300000e+02   4.3837240e+06   4.3837760e+06   4.3700000e+02   3.6000000e+01   5.2000000e+01   4.4883000e+04   6.3000000e+01   1.3200000e+02   1.3640000e+03   0.0000000e+00   1.0000000e+00   4.0000000e+01   4.6920000e-01   3.5350000e-01   2.5000000e-01   9.5000000e-03   3.6110000e-01   1.0000000e+00   1.0000000e+00   2.6405000e+00   1.1139000e+00   1.7160000e+00   7.5000000e-01  -1.9760000e-01   9.2360000e-01
   0.0000000e+00   3.4000000e+01   5.1000000e+01   1.3250700e+05   1.3257600e+05   7.5900000e+02   4.5000000e+01   6.9000000e+01   6.7978000e+04   4.4000000e+01   1.2400000e+02   1.3620000e+03   0.0000000e+00   1.0000000e+00   4.0000000e+01   4.9900000e-02   3.5290000e-01   2.4640000e-01   1.2500000e-02   3.7780000e-01   1.0000000e+00   1.0000000e+00   2.8802000e+00   1.2305000e+00   1.8389000e+00   7.5360000e-01  -3.0030000e-01   9.9700000e-01
   0.0000000e+00   1.5900000e+02   1.7200000e+02   2.7332000e+05   2.7338700e+05   6.7700000e+02   4.4000000e+01   6.7000000e+01   6.7597000e+04   7.2000000e+01   1.2400000e+02   1.3600000e+03   0.0000000e+00   1.0000000e+00   4.0000000e+01   2.3380000e-01   2.2270000e-01   1.9400000e-01   9.6000000e-03   2.9550000e-01   1.0000000e+00   1.0000000e+00   2.8306000e+00   1.1139000e+00   1.8261000e+00   8.0600000e-01  -2.1990000e-01   9.7790000e-01
   0.0000000e+00   1.2650000e+03   1.2780000e+03   3.1580000e+04   3.1602000e+04   2.1100000e+02   1.8000000e+01   2.2000000e+01   1.7820000e+04   4.9000000e+01   1.0900000e+02   1.3640000e+03   0.0000000e+00   1.0000000e+00   1.0000000e+02   1.2610000e-01   2.6220000e-01   5.9090000e-01   9.5000000e-03   7.2220000e-01   1.0000000e+00   1.0000000e+00   2.3243000e+00   1.1139000e+00   1.3424000e+00   4.0910000e-01  -3.4020000e-01   4.7290000e-01
   0.0000000e+00   1.3430000e+03   1.3520000e+03   1.0651200e+05   1.0651900e+05   5.2000000e+01   9.0000000e+00   7.0000000e+00   5.0490000e+03   8.7000000e+01   1.0900000e+02   1.3660000e+03   0.0000000e+00   1.0000000e+00   1.0000000e+02   2.0500000e-02   1.7460000e-01   7.7780000e-01   6.6000000e-03   1.0000000e+00   1.0000000e+00   0.0000000e+00   1.7160000e+00   9.5420000e-01   8.4510000e-01  -2.2220000e-01  -2.4140000e-01   1.6870000e-01
   0.0000000e+00   5.5700000e+02   5.7000000e+02   2.4256870e+06   2.4257160e+06   2.6100000e+02   2.8000000e+01   2.9000000e+01   2.8261000e+04   9.1000000e+01   1.2600000e+02   1.3580000e+03   0.0000000e+00   1.0000000e+00   4.0000000e+01   8.2030000e-01   3.0770000e-01   4.4830000e-01   9.6000000e-03   4.6430000e-01   1.0000000e+00   1.0000000e+00   2.4166000e+00   1.1139000e+00   1.4624000e+00   5.5170000e-01  -1.5410000e-01   6.2210000e-01
   0.0000000e+00   1.0580000e+03   1.0660000e+03   3.6742900e+05   3.6745500e+05   1.3500000e+02   1.8000000e+01   2.6000000e+01   1.5385000e+04   1.0300000e+02   1.2600000e+02   1.6900000e+03   0.0000000e+00   1.0000000e+00   7.0000000e+01   7.3850000e-01   3.5100000e-01   3.0770000e-01   4.7000000e-03   4.4440000e-01   1.0000000e+00   1.0000000e+00   2.1303000e+00   9.0310000e-01   1.4150000e+00   6.9230000e-01  -1.0970000e-01   3.4790000e-01
   0.0000000e+00   7.8000000e+02   7.8700000e+02   1.0445440e+06   1.0445870e+06   1.8100000e+02   2.9000000e+01   4.3000000e+01   2.0264000e+04   9.9000000e+01   1.2500000e+02   1.6900000e+03   0.0000000e+00   1.0000000e+00   7.0000000e+01   9.2310000e-01   3.9870000e-01   1.6280000e-01   4.1000000e-03   2.4140000e-01   1.0000000e+00   1.0000000e+00   2.2577000e+00   8.4510000e-01   1.6335000e+00   8.3720000e-01  -1.2530000e-01   4.9790000e-01
   0.0000000e+00   9.7100000e+02   9.7900000e+02   1.2466980e+06   1.2467170e+06   1.0900000e+02   1.5000000e+01   1.9000000e+01   1.2212000e+04   1.0000000e+02   1.2700000e+02   1.6940000e+03   0.0000000e+00   1.0000000e+00   7.0000000e+01   8.4420000e-01   2.8290000e-01   4.2110000e-01   4.7000000e-03   5.3330000e-01   1.0000000e+00   1.0000000e+00   2.0374000e+00   9.0310000e-01   1.2787000e+00   5.7890000e-01  -1.2470000e-01   2.6860000e-01
   0.0000000e+00   3.7400000e+02   3.8200000e+02   2.6707560e+06   2.6707720e+06   1.0200000e+02   1.1000000e+01   1.6000000e+01   1.1385000e+04   9.5000000e+01   1.2700000e+02   1.6920000e+03   0.0000000e+00   1.0000000e+00   7.0000000e+01   4.4210000e-01   2.0310000e-01   5.0000000e-01   4.7000000e-03   7.2730000e-01   1.0000000e+00   1.0000000e+00   2.0086000e+00   9.0310000e-01   1.2041000e+00   5.0000000e-01  -1.2800000e-01   2.3840000e-01
   0.0000000e+00   1.0270000e+03   1.0340000e+03   2.9282470e+06   2.9282590e+06   5.1000000e+01   8.0000000e+00   1.2000000e+01   5.9990000e+03   1.1100000e+02   1.3500000e+02   1.6920000e+03   0.0000000e+00   1.0000000e+00   7.0000000e+01   7.7780000e-01   3.9290000e-01   5.8330000e-01   4.1000000e-03   8.7500000e-01   1.0000000e+00   1.0000000e+00   1.7076000e+00   8.4510000e-01   1.0792000e+00   4.1670000e-01  -8.1000000e-02   1.8920000e-01
   0.0000000e+00   1.5540000e+03   1.5640000e+03   3.3757440e+06   3.3757650e+06   1.3400000e+02   1.3000000e+01   2.1000000e+01   1.3356000e+04   8.9000000e+01   1.1100000e+02   1.6900000e+03   0.0000000e+00   1.0000000e+00   7.0000000e+01   1.4910000e-01   3.6190000e-01   4.7620000e-01   5.9000000e-03   7.6920000e-01   1.0000000e+00   1.0000000e+00   2.1271000e+00   1.0000000e+00   1.3222000e+00   5.2380000e-01  -2.2130000e-01   3.5090000e-01
   0.0000000e+00   1.7900000e+02   1.9300000e+02   1.2802280e+06   1.2802560e+06   2.6600000e+02   2.3000000e+01   2.8000000e+01   2.4547000e+04   4.9000000e+01   1.2600000e+02   1.6260000e+03   0.0000000e+00   1.0000000e+00   1.2000000e+02   2.2020000e-01   3.2140000e-01   5.0000000e-01   8.6000000e-03   6.0870000e-01   1.0000000e+00   1.0000000e+00   2.4249000e+00   1.1461000e+00   1.4472000e+00   5.0000000e-01  -2.7900000e-01   6.4530000e-01
   0.0000000e+00   9.8000000e+02   9.9200000e+02   3.3333200e+05   3.3343500e+05   9.7000000e+02   5.7000000e+01   1.0300000e+02   9.7514000e+04   6.6000000e+01   1.3300000e+02   1.3620000e+03   0.0000000e+00   1.0000000e+00   1.7500000e+02   5.4330000e-01   2.1520000e-01   1.1650000e-01   8.8000000e-03   2.1050000e-01   1.0000000e+00   1.0000000e+00   2.9868000e+00   1.0792000e+00   2.0128000e+00   8.8350000e-01  -2.1460000e-01   9.9800000e-01
   0.0000000e+00   1.5790000e+03   1.5920000e+03   5.6257600e+05   5.6263300e+05   5.1500000e+02   3.2000000e+01   5.7000000e+01   4.1622000e+04   4.6000000e+01   1.0800000e+02   1.6320000e+03   0.0000000e+00   1.0000000e+00   1.2500000e+02   4.9000000e-02   3.0500000e-01   2.2810000e-01   8.0000000e-03   4.0630000e-01   1.0000000e+00   1.0000000e+00   2.7118000e+00   1.1139000e+00   1.7559000e+00   7.7190000e-01  -3.6860000e-01   9.4910000e-01
   0.0000000e+00   2.2500000e+02   2.3500000e+02   7.1900900e+05   7.1902400e+05   1.1600000e+02   1.7000000e+01   1.5000000e+01   1.1656000e+04   7.1000000e+01   1.2700000e+02   1.6340000e+03   0.0000000e+00   1.0000000e+00   1.2500000e+02   2.7540000e-01   2.2670000e-01   6.6670000e-01   6.1000000e-03   5.8820000e-01   1.0000000e+00   1.0000000e+00   2.0645000e+00   1.0000000e+00   1.1761000e+00   3.3330000e-01  -2.1500000e-01   2.6600000e-01
   0.0000000e+00   1.4650000e+03   1.4860000e+03   1.8372630e+06   1.8374600e+06   2.4900000e+03   1.4600000e+02   1.9700000e+02   2.8303800e+05   1.9000000e+01   1.4100000e+02   1.6340000e+03   0.0000000e+00   1.0000000e+00   1.2500000e+02   1.8120000e-01   3.9810000e-01   1.0660000e-01   1.2800000e-02   1.4380000e-01   1.0000000e+00   1.0000000e+00   3.3962000e+00   1.3222000e+00   2.2945000e+00   8.9340000e-01  -1.1200000e-01   1.0000000e+00
   0.0000000e+00   1.3600000e+03   1.3730000e+03   2.0947480e+06   2.0947760e+06   2.5100000e+02   2.2000000e+01   2.8000000e+01   2.8050000e+04   8.9000000e+01   1.4000000e+02   1.6320000e+03   0.0000000e+00   1.0000000e+00   1.2500000e+02   3.1740000e-01   3.1040000e-01   4.6430000e-01   8.0000000e-03   5.9090000e-01   1.0000000e+00   1.0000000e+00   2.3997000e+00   1.1139000e+00   1.4472000e+00   5.3570000e-01  -1.2690000e-01   6.0150000e-01
   0.0000000e+00   1.1550000e+03   1.1670000e+03   2.1248160e+06   2.1248400e+06   1.6500000e+02   2.2000000e+01   2.6000000e+01   1.8742000e+04   8.7000000e+01   1.3400000e+02   1.6260000e+03   0.0000000e+00   1.0000000e+00   1.2500000e+02   5.6460000e-01   4.2710000e-01   5.0000000e-01   7.4000000e-03   5.4540000e-01   9.2310000e-01   1.0000000e+00   2.2175000e+00   1.0792000e+00   1.3802000e+00   5.0000000e-01  -1.1260000e-01   4.7630000e-01
   0.0000000e+00   1.3250000e+03   1.3340000e+03   1.9590350e+06   1.9590520e+06   1.1200000e+02   1.6000000e+01   1.7000000e+01   1.1439000e+04   8.4000000e+01   1.2700000e+02   1.3580000e+03   0.0000000e+00   1.0000000e+00   4.0000000e+01   3.5300000e-02   2.6800000e-01   5.2940000e-01   6.6000000e-03   5.6250000e-01   1.0000000e+00   1.0000000e+00   2.0492000e+00   9.5420000e-01   1.2305000e+00   4.7060000e-01  -2.0210000e-01   2.6990000e-01
   0.0000000e+00   1.2600000e+03   1.2710000e+03   5.5278300e+05   5.5281500e+05   2.0800000e+02   2.4000000e+01   3.2000000e+01   2.2478000e+04   8.4000000e+01   1.2600000e+02   1.3500000e+03   0.0000000e+00   1.0000000e+00   5.0000000e+01   1.1700000e-01   4.0910000e-01   3.4380000e-01   8.2000000e-03   4.5830000e-01   1.0000000e+00   1.0000000e+00   2.3181000e+00   1.0414000e+00   1.5051000e+00   6.5630000e-01  -1.5570000e-01   5.8220000e-01
   0.0000000e+00   1.2450000e+03   1.2580000e+03   7.0237000e+05   7.0240500e+05   3.3700000e+02   2.6000000e+01   3.5000000e+01   3.3379000e+04   6.8000000e+01   1.2500000e+02   1.3540000e+03   0.0000000e+00   1.0000000e+00   5.0000000e+01   1.4180000e-01   2.5930000e-01   3.7140000e-01   9.6000000e-03   5.0000000e-01   1.0000000e+00   1.0000000e+00   2.5276000e+00   1.1139000e+00   1.5441000e+00   6.2860000e-01  -2.2620000e-01   7.3470000e-01
   0.0000000e+00   1.6870000e+03   1.6960000e+03   1.5071200e+05   1.5074000e+05   1.6700000e+02   2.4000000e+01   2.8000000e+01   9.5590000e+03   2.3000000e+01   9.4000000e+01   1.6980000e+03   0.0000000e+00   1.0000000e+00   9.0000000e+01   2.4000000e-03   3.3730000e-01   3.2140000e-01   5.3000000e-03   3.7500000e-01   1.0000000e+00   1.0000000e+00   2.2227000e+00   9.5420000e-01   1.4472000e+00   6.7860000e-01  -5.5280000e-01   4.1700000e-01
   0.0000000e+00   1.5070000e+03   1.5160000e+03   1.8876800e+05   1.8880000e+05   2.0000000e+02   2.4000000e+01   3.2000000e+01   2.1691000e+04   9.0000000e+01   1.2500000e+02   1.6960000e+03   0.0000000e+00   1.0000000e+00   9.0000000e+01   2.1230000e-01   3.0560000e-01   2.8130000e-01   5.3000000e-03   3.7500000e-01   1.0000000e+00   1.0000000e+00   2.3010000e+00   9.5420000e-01   1.5051000e+00   7.1880000e-01  -1.5270000e-01   4.7630000e-01
   0.0000000e+00   1.6880000e+03   1.6940000e+03   2.4733000e+05   2.4741400e+05   3.5900000e+02   2.9000000e+01   8.4000000e+01   1.9226000e+04   3.0000000e+01   9.3000000e+01   1.6960000e+03   0.0000000e+00   1.0000000e+00   9.0000000e+01   2.4000000e-03   2.8770000e-01   7.1400000e-02   3.5000000e-03   2.0690000e-01   1.0000000e+00   1.0000000e+00   2.5551000e+00   7.7820000e-01   1.9243000e+00   9.2860000e-01  -5.8160000e-01   7.9330000e-01
   0.0000000e+00   1.6850000e+03   1.6920000e+03   2.9709600e+05   2.9716600e+05   3.4900000e+02   3.3000000e+01   7.0000000e+01   2.4697000e+04   4.5000000e+01   9.5000000e+01   1.6980000e+03   0.0000000e+00   1.0000000e+00   9.0000000e+01   7.1000000e-03   2.8780000e-01   1.0000000e-01   4.1000000e-03   2.1210000e-01   1.0000000e+00   1.0000000e+00   2.5428000e+00   8.4510000e-01   1.8451000e+00   9.0000000e-01  -4.4710000e-01   7.7760000e-01
   0.0000000e+00   1.6870000e+03   1.6940000e+03   3.4822700e+05   3.4825700e+05   1.4000000e+02   1.2000000e+01   3.0000000e+01   9.2530000e+03   3.8000000e+01   1.0100000e+02   1.6980000e+03   0.0000000e+00   1.0000000e+00   9.0000000e+01   4.7000000e-03   3.3330000e-01   2.3330000e-01   4.1000000e-03   5.8330000e-01   1.0000000e+00   1.0000000e+00   2.1461000e+00   8.4510000e-01   1.4771000e+00   7.6670000e-01  -4.8360000e-01   3.5090000e-01
   0.0000000e+00   1.5710000e+03   1.5830000e+03   4.3587100e+05   4.3591600e+05   3.7900000e+02   3.5000000e+01   4.5000000e+01   3.7695000e+04   8.0000000e+01   1.2400000e+02   1.7000000e+03   0.0000000e+00   1.0000000e+00   9.0000000e+01   1.3760000e-01   2.9820000e-01   2.6670000e-01   7.1000000e-03   3.4290000e-01   1.0000000e+00   1.0000000e+00   2.5786000e+00   1.0792000e+00   1.6532000e+00   7.3330000e-01  -2.2300000e-01   8.2990000e-01
   0.0000000e+00   7.5700000e+02   7.6600000e+02   4.8756800e+05   4.8758800e+05   1.2100000e+02   1.3000000e+01   2.0000000e+01   1.3345000e+04   8.9000000e+01   1.3400000e+02   1.6980000e+03   0.0000000e+00   1.0000000e+00   9.0000000e+01   8.9160000e-01   3.2780000e-01   4.5000000e-01   5.3000000e-03   6.9230000e-01   1.0000000e+00   1.0000000e+00   2.0828000e+00   9.5420000e-01   1.3010000e+00   5.5000000e-01  -1.3840000e-01   3.0680000e-01
   0.0000000e+00   1.5680000e+03   1.5830000e+03   5.6453600e+05   5.6462100e+05   7.6200000e+02   6.3000000e+01   8.6000000e+01   7.8455000e+04   8.8000000e+01   1.2400000e+02   1.6980000e+03   0.0000000e+00   1.0000000e+00   9.0000000e+01   1.3550000e-01   4.0240000e-01   1.7650000e-01   8.8000000e-03   2.3810000e-01   9.8840000e-01   1.0000000e+00   2.8819000e+00   1.1761000e+00   1.9294000e+00   8.2350000e-01  -1.9560000e-01   9.9850000e-01
   0.0000000e+00   1.5710000e+03   1.5850000e+03   6.8979200e+05   6.8989000e+05   8.6100000e+02   7.8000000e+01   9.8000000e+01   9.0154000e+04   9.1000000e+01   1.2600000e+02   1.6960000e+03   0.0000000e+00   1.0000000e+00   9.0000000e+01   1.3090000e-01   3.7240000e-01   1.4290000e-01   8.2000000e-03   1.7950000e-01   1.0000000e+00   1.0000000e+00   2.9350000e+00   1.1461000e+00   1.9912000e+00   8.5710000e-01  -1.8200000e-01   9.9920000e-01
   0.0000000e+00   1.5750000e+03   1.5890000e+03   8.1546200e+05   8.1550400e+05   3.3500000e+02   3.7000000e+01   4.2000000e+01   3.2766000e+04   8.6000000e+01   1.2400000e+02   1.6960000e+03   0.0000000e+00   1.0000000e+00   9.0000000e+01   1.2620000e-01   4.3030000e-01   3.3330000e-01   8.2000000e-03   3.7840000e-01   1.0000000e+00   1.0000000e+00   2.5250000e+00   1.1461000e+00   1.6233000e+00   6.6670000e-01  -2.3590000e-01   8.7050000e-01
   0.0000000e+00   1.5790000e+03   1.5900000e+03   9.3982700e+05   9.3986000e+05   2.4200000e+02   2.4000000e+01   3.3000000e+01   2.4672000e+04   9.0000000e+01   1.1900000e+02   1.6980000e+03   0.0000000e+00   1.0000000e+00   9.0000000e+01   1.2720000e-01   3.3330000e-01   3.3330000e-01   6.5000000e-03   4.5830000e-01   1.0000000e+00   1.0000000e+00   2.3838000e+00   1.0414000e+00   1.5185000e+00   6.6670000e-01  -2.0350000e-01   5.9990000e-01
   0.0000000e+00   1.3950000e+03   1.4070000e+03   1.1087520e+06   1.1087820e+06   2.6400000e+02   2.6000000e+01   3.0000000e+01   2.5531000e+04   6.4000000e+01   1.2600000e+02   1.6960000e+03   0.0000000e+00   1.0000000e+00   9.0000000e+01   3.4080000e-01   2.6670000e-01   4.0000000e-01   7.1000000e-03   4.6150000e-01   1.0000000e+00   1.0000000e+00   2.4216000e+00   1.0792000e+00   1.4771000e+00   6.0000000e-01  -2.4450000e-01   5.9510000e-01
   0.0000000e+00   5.0000000e+00   1.3000000e+01   1.1371890e+06   1.1372160e+06   1.3400000e+02   2.0000000e+01   2.7000000e+01   1.4605000e+04   9.4000000e+01   1.2500000e+02   1.6940000e+03   0.0000000e+00   1.0000000e+00   9.0000000e+01   5.9000000e-03   3.7960000e-01   2.9630000e-01   4.7000000e-03   4.0000000e-01   1.0000000e+00   1.0000000e+00   2.1271000e+00   9.0310000e-01   1.4314000e+00   7.0370000e-01  -1.4850000e-01   3.6010000e-01
   0.0000000e+00   1.5780000e+03   1.5900000e+03   1.2087740e+06   1.2088430e+06   3.7200000e+02   5.6000000e+01   7.0000000e+01   3.7930000e+04   7.7000000e+01   1.2500000e+02   1.6960000e+03   0.0000000e+00   1.0000000e+00   9.0000000e+01   1.2500000e-01   5.5070000e-01   1.7390000e-01   7.1000000e-03   2.1430000e-01   9.8570000e-01   1.0000000e+00   2.5705000e+00   1.0792000e+00   1.8389000e+00   8.2610000e-01  -2.0340000e-01   9.7080000e-01
   0.0000000e+00   1.5950000e+03   1.6110000e+03   1.5944300e+06   1.5945170e+06   7.9400000e+02   5.9000000e+01   8.7000000e+01   8.4410000e+04   6.2000000e+01   1.2700000e+02   1.6960000e+03   0.0000000e+00   1.0000000e+00   9.0000000e+01   1.0020000e-01   4.2960000e-01   1.8390000e-01   9.4000000e-03   2.7120000e-01   1.0000000e+00   1.0000000e+00   2.8998000e+00   1.2041000e+00   1.9395000e+00   8.1610000e-01  -1.6940000e-01   9.9930000e-01
   0.0000000e+00   1.0000000e+01   2.2000000e+01   1.6782000e+06   1.6782320e+06   2.2700000e+02   2.8000000e+01   3.2000000e+01   2.3706000e+04   7.7000000e+01   1.2700000e+02   1.6980000e+03   0.0000000e+00   1.0000000e+00   9.0000000e+01   1.1800000e-02   4.0890000e-01   3.7500000e-01   7.1000000e-03   4.2860000e-01   1.0000000e+00   1.0000000e+00   2.3560000e+00   1.0792000e+00   1.5051000e+00   6.2500000e-01  -1.8410000e-01   6.3300000e-01
   0.0000000e+00   1.5930000e+03   1.6080000e+03   1.7240270e+06   1.7241290e+06   9.2700000e+02   6.5000000e+01   1.0300000e+02   8.9508000e+04   6.8000000e+01   1.2700000e+02   1.6980000e+03   0.0000000e+00   1.0000000e+00   9.0000000e+01   1.0600000e-01   3.9410000e-01   1.4710000e-01   8.8000000e-03   2.3080000e-01   9.9030000e-01   1.0000000e+00   2.9671000e+00   1.1761000e+00   2.0086000e+00   8.5290000e-01  -2.4560000e-01   9.9970000e-01
   0.0000000e+00   9.0000000e+00   1.8000000e+01   1.7432190e+06   1.7432500e+06   2.2700000e+02   2.2000000e+01   3.1000000e+01   2.1864000e+04   7.4000000e+01   1.2600000e+02   1.6980000e+03   0.0000000e+00   1.0000000e+00   9.0000000e+01   1.0600000e-02   1.8640000e-01   2.9030000e-01   5.3000000e-03   4.0910000e-01   1.0000000e+00   1.0000000e+00   2.3560000e+00   9.5420000e-01   1.4914000e+00   7.0970000e-01  -2.4750000e-01   4.6130000e-01
   0.0000000e+00   1.5050000e+03   1.5140000e+03   1.7512600e+06   1.7513040e+06   2.7100000e+02   3.5000000e+01   4.5000000e+01   2.8268000e+04   8.5000000e+01   1.2700000e+02   1.7000000e+03   0.0000000e+00   1.0000000e+00   9.0000000e+01   2.1880000e-01   3.1570000e-01   2.0450000e-01   5.3000000e-03   2.5710000e-01   9.7780000e-01   1.0000000e+00   2.4330000e+00   9.5420000e-01   1.6435000e+00   7.9540000e-01  -1.8510000e-01   6.5140000e-01
   0.0000000e+00   1.4700000e+03   1.4880000e+03   1.7715530e+06   1.7716420e+06   7.7100000e+02   5.0000000e+01   8.9000000e+01   7.6380000e+04   6.3000000e+01   1.2700000e+02   1.6980000e+03   0.0000000e+00   1.0000000e+00   9.0000000e+01   2.4740000e-01   5.1870000e-01   2.0230000e-01   1.0600000e-02   3.6000000e-01   1.0000000e+00   1.0000000e+00   2.8870000e+00   1.2553000e+00   1.9494000e+00   7.9770000e-01  -2.2610000e-01   9.9980000e-01
   0.0000000e+00   1.6430000e+03   1.6560000e+03   1.8094700e+06   1.8095240e+06   4.7100000e+02   3.7000000e+01   5.4000000e+01   4.3880000e+04   6.2000000e+01   1.2500000e+02   1.6980000e+03   0.0000000e+00   1.0000000e+00   9.0000000e+01   4.9500000e-02   3.2910000e-01   2.4070000e-01   7.7000000e-03   3.5140000e-01   1.0000000e+00   1.0000000e+00   2.6730000e+00   1.1139000e+00   1.7324000e+00   7.5930000e-01  -2.7220000e-01   9.3490000e-01
   0.0000000e+00   1.5550000e+03   1.5700000e+03   1.8239550e+06   1.8239870e+06   2.8500000e+02   2.4000000e+01   3.2000000e+01   2.9895000e+04   8.1000000e+01   1.2600000e+02   1.6980000e+03   0.0000000e+00   1.0000000e+00   9.0000000e+01   1.5080000e-01   4.0630000e-01   4.6880000e-01   8.8000000e-03   6.2500000e-01   1.0000000e+00   1.0000000e+00   2.4548000e+00   1.1761000e+00   1.5051000e+00   5.3130000e-01  -1.8050000e-01   7.6590000e-01
   0.0000000e+00   9.2300000e+02   9.3100000e+02   1.1201570e+06   1.1201800e+06   1.2000000e+02   1.7000000e+01   2.3000000e+01   1.2238000e+04   8.4000000e+01   1.2400000e+02   1.6880000e+03   1.0000000e+00   0.0000000e+00   7.0000000e+01   8.9690000e-01   3.4780000e-01   3.4780000e-01   4.7000000e-03   4.7060000e-01   1.0000000e+00   1.0000000e+00   2.0792000e+00   9.0310000e-01   1.3617000e+00   6.5220000e-01  -2.0330000e-01   3.1250000e-01
   0.0000000e+00   1.5400000e+03   1.5580000e+03   1.5111650e+06   1.5115910e+06   4.6860000e+03   2.5100000e+02   4.2700000e+02   4.5442100e+05   3.0000000e+01   1.3300000e+02   1.6880000e+03   1.0000000e+00   0.0000000e+00   7.0000000e+01   1.5400000e-01   3.8890000e-01   4.2200000e-02   1.0700000e-02   7.1700000e-02   9.9770000e-01   1.0000000e+00   3.6708000e+00   1.2553000e+00   2.6294000e+00   9.5780000e-01  -2.4240000e-01   1.0000000e+00
   0.0000000e+00   1.2510000e+03   1.2560000e+03   4.5892300e+05   4.5894100e+05   7.0000000e+01   1.5000000e+01   1.8000000e+01   8.0510000e+03   1.0600000e+02   1.2700000e+02   1.3560000e+03   0.0000000e+00   1.0000000e+00   4.0000000e+01   1.4750000e-01   2.2220000e-01   2.7780000e-01   3.7000000e-03   3.3330000e-01   1.0000000e+00   1.0000000e+00   1.8451000e+00   6.9900000e-01   1.2553000e+00   7.2220000e-01  -1.0150000e-01   1.9540000e-01
   0.0000000e+00   8.3000000e+01   9.2000000e+01   3.5289810e+06   3.5290070e+06   1.8000000e+02   1.8000000e+01   2.6000000e+01   1.9118000e+04   8.0000000e+01   1.2700000e+02   1.3620000e+03   0.0000000e+00   1.0000000e+00   4.0000000e+01   1.2190000e-01   2.3080000e-01   3.4620000e-01   6.6000000e-03   5.0000000e-01   1.0000000e+00   1.0000000e+00   2.2553000e+00   9.5420000e-01   1.4150000e+00   6.5390000e-01  -1.7020000e-01   3.8820000e-01
   0.0000000e+00   3.7500000e+02   3.8600000e+02   1.0635040e+06   1.0635270e+06   1.7000000e+02   1.8000000e+01   2.3000000e+01   1.8052000e+04   7.9000000e+01   1.2700000e+02   1.6980000e+03   0.0000000e+00   1.0000000e+00   6.0000000e+01   4.4170000e-01   3.2810000e-01   4.7830000e-01   6.5000000e-03   6.1110000e-01   1.0000000e+00   1.0000000e+00   2.2304000e+00   1.0414000e+00   1.3617000e+00   5.2170000e-01  -1.7040000e-01   4.1870000e-01
   0.0000000e+00   1.1360000e+03   1.1420000e+03   1.4217260e+06   1.4217460e+06   8.3000000e+01   1.4000000e+01   2.0000000e+01   9.9170000e+03   1.1000000e+02   1.3400000e+02   1.6960000e+03   0.0000000e+00   1.0000000e+00   6.0000000e+01   6.5330000e-01   3.0830000e-01   3.0000000e-01   3.5000000e-03   4.2860000e-01   1.0000000e+00   1.0000000e+00   1.9191000e+00   7.7820000e-01   1.3010000e+00   7.0000000e-01  -6.6600000e-02   2.2880000e-01
   0.0000000e+00   4.5100000e+02   4.6500000e+02   2.5508450e+06   2.5512010e+06   2.7050000e+03   2.1300000e+02   3.5900000e+02   1.9795700e+05   2.8000000e+01   1.2600000e+02   1.3640000e+03   1.0000000e+00   0.0000000e+00   8.0000000e+01   6.6130000e-01   4.5730000e-01   3.9300000e-02   1.0300000e-02   6.5700000e-02   9.9160000e-01   1.0000000e+00   3.4322000e+00   1.1461000e+00   2.5515000e+00   9.6070000e-01  -4.2830000e-01   1.0000000e+00
   0.0000000e+00   1.3310000e+03   1.3360000e+03   4.2701680e+06   4.2702180e+06   1.7700000e+02   1.5000000e+01   5.0000000e+01   1.7388000e+04   6.5000000e+01   1.2600000e+02   1.3600000e+03   1.0000000e+00   0.0000000e+00   1.0000000e+02   3.5300000e-02   2.9200000e-01   1.0000000e-01   3.7000000e-03   3.3330000e-01   1.0000000e+00   1.0000000e+00   2.2480000e+00   6.9900000e-01   1.6990000e+00   9.0000000e-01  -2.3250000e-01   4.1380000e-01
   0.0000000e+00   1.7200000e+02   1.8300000e+02   2.1215700e+05   2.1218800e+05   2.2100000e+02   2.6000000e+01   3.1000000e+01   2.2508000e+04   6.6000000e+01   1.2500000e+02   1.3580000e+03   0.0000000e+00   1.0000000e+00   4.0000000e+01   2.5330000e-01   3.5190000e-01   3.5480000e-01   8.1000000e-03   4.2310000e-01   1.0000000e+00   1.0000000e+00   2.3444000e+00   1.0414000e+00   1.4914000e+00   6.4520000e-01  -2.0430000e-01   5.6420000e-01
   0.0000000e+00   3.0000000e+01   3.8000000e+01   2.2776700e+06   2.2776880e+06   1.0900000e+02   1.6000000e+01   1.8000000e+01   1.1573000e+04   8.9000000e+01   1.2600000e+02   1.3580000e+03   0.0000000e+00   1.0000000e+00   4.0000000e+01   4.4200000e-02   2.4310000e-01   4.4440000e-01   5.9000000e-03   5.0000000e-01   1.0000000e+00   1.0000000e+00   2.0374000e+00   9.0310000e-01   1.2553000e+00   5.5560000e-01  -1.7050000e-01   2.5830000e-01
   0.0000000e+00   3.8900000e+02   3.9900000e+02   5.4274100e+06   5.4274240e+06   1.0400000e+02   1.4000000e+01   1.4000000e+01   1.1748000e+04   8.4000000e+01   1.3500000e+02   1.3620000e+03   0.0000000e+00   1.0000000e+00   4.0000000e+01   5.7120000e-01   2.5710000e-01   7.1430000e-01   7.3000000e-03   7.1430000e-01   1.0000000e+00   1.0000000e+00   2.0170000e+00   1.0000000e+00   1.1461000e+00   2.8570000e-01  -1.1750000e-01   2.5320000e-01
   0.0000000e+00   4.5000000e+02   4.6600000e+02   1.1741476e+07   1.1741833e+07   3.3190000e+03   2.2100000e+02   3.5700000e+02   3.6382100e+05   3.7000000e+01   1.3300000e+02   1.3600000e+03   0.0000000e+00   1.0000000e+00   4.0000000e+01   6.6180000e-01   4.1890000e-01   4.4800000e-02   1.1800000e-02   7.2400000e-02   1.0000000e+00   1.0000000e+00   3.5210000e+00   1.2041000e+00   2.5527000e+00   9.5520000e-01  -1.4360000e-01   1.0000000e+00
   0.0000000e+00   4.1000000e+01   5.4000000e+01   1.2577343e+07   1.2577396e+07   5.0100000e+02   3.3000000e+01   5.3000000e+01   4.6520000e+04   4.9000000e+01   1.2700000e+02   1.3580000e+03   0.0000000e+00   1.0000000e+00   4.0000000e+01   6.0400000e-02   2.7290000e-01   2.4530000e-01   9.6000000e-03   3.9390000e-01   1.0000000e+00   1.0000000e+00   2.6998000e+00   1.1139000e+00   1.7243000e+00   7.5470000e-01  -2.7460000e-01   9.2940000e-01
   0.0000000e+00   2.9500000e+02   3.0800000e+02   1.2725281e+07   1.2725314e+07   2.9100000e+02   2.0000000e+01   3.3000000e+01   2.8711000e+04   6.8000000e+01   1.2600000e+02   1.3580000e+03   0.0000000e+00   1.0000000e+00   4.0000000e+01   4.3450000e-01   3.2170000e-01   3.9390000e-01   9.6000000e-03   6.5000000e-01   1.0000000e+00   1.0000000e+00   2.4639000e+00   1.1139000e+00   1.5185000e+00   6.0610000e-01  -2.2920000e-01   6.9950000e-01
   0.0000000e+00   2.6800000e+02   2.7900000e+02   1.2917033e+07   1.2917094e+07   4.4400000e+02   4.3000000e+01   6.1000000e+01   4.5269000e+04   7.8000000e+01   1.2600000e+02   1.3600000e+03   0.0000000e+00   1.0000000e+00   4.0000000e+01   3.9410000e-01   3.3830000e-01   1.8030000e-01   8.1000000e-03   2.5580000e-01   1.0000000e+00   1.0000000e+00   2.6474000e+00   1.0414000e+00   1.7853000e+00   8.1970000e-01  -2.0350000e-01   9.2120000e-01
   0.0000000e+00   6.2000000e+01   7.4000000e+01   1.2987661e+07   1.2987692e+07   2.5800000e+02   2.7000000e+01   3.1000000e+01   2.6902000e+04   7.5000000e+01   1.2500000e+02   1.3600000e+03   0.0000000e+00   1.0000000e+00   4.0000000e+01   9.1200000e-02   3.0650000e-01   3.8710000e-01   8.8000000e-03   4.4440000e-01   1.0000000e+00   1.0000000e+00   2.4116000e+00   1.0792000e+00   1.4914000e+00   6.1290000e-01  -1.8540000e-01   6.1420000e-01
   0.0000000e+00   1.8000000e+01   2.6000000e+01   4.7125300e+05   4.7128100e+05   1.6800000e+02   2.4000000e+01   2.8000000e+01   2.0267000e+04   1.0200000e+02   1.4300000e+02   1.3600000e+03   1.0000000e+00   0.0000000e+00   7.0000000e+01   2.6500000e-02   2.5000000e-01   2.8570000e-01   5.9000000e-03   3.3330000e-01   1.0000000e+00   1.0000000e+00   2.2253000e+00   9.0310000e-01   1.4472000e+00   7.1430000e-01  -5.7500000e-02   3.7250000e-01
   0.0000000e+00   1.6000000e+01   2.6000000e+01   7.8688100e+05   7.8690000e+05   1.3600000e+02   1.9000000e+01   1.9000000e+01   1.6571000e+04   9.9000000e+01   1.4300000e+02   1.3580000e+03   1.0000000e+00   0.0000000e+00   7.0000000e+01   2.3600000e-02   2.8420000e-01   5.2630000e-01   7.4000000e-03   5.2630000e-01   1.0000000e+00   1.0000000e+00   2.1335000e+00   1.0000000e+00   1.2787000e+00   4.7370000e-01  -4.8100000e-02   3.2120000e-01
   0.0000000e+00   1.9000000e+01   2.8000000e+01   8.0817300e+05   8.0819900e+05   1.1900000e+02   2.6000000e+01   2.6000000e+01   1.4471000e+04   9.7000000e+01   1.4300000e+02   1.3580000e+03   1.0000000e+00   0.0000000e+00   7.0000000e+01   2.8000000e-02   4.9150000e-01   3.4620000e-01   6.6000000e-03   3.4620000e-01   1.0000000e+00   1.0000000e+00   2.0756000e+00   9.5420000e-01   1.4150000e+00   6.5390000e-01  -5.0000000e-02   3.8820000e-01
   0.0000000e+00   1.6000000e+01   2.6000000e+01   1.3777480e+06   1.3777820e+06   2.5700000e+02   2.1000000e+01   3.4000000e+01   3.1058000e+04   9.1000000e+01   1.5100000e+02   1.3560000e+03   1.0000000e+00   0.0000000e+00   7.0000000e+01   2.3600000e-02   2.4410000e-01   2.9410000e-01   7.4000000e-03   4.7620000e-01   1.0000000e+00   1.0000000e+00   2.4099000e+00   1.0000000e+00   1.5315000e+00   7.0590000e-01  -5.5900000e-02   5.6260000e-01
   0.0000000e+00   1.4000000e+01   2.3000000e+01   1.4612470e+06   1.4613020e+06   2.6500000e+02   4.7000000e+01   5.6000000e+01   3.4055000e+04   1.0600000e+02   1.5600000e+02   1.3580000e+03   1.0000000e+00   0.0000000e+00   7.0000000e+01   2.0600000e-02   4.6470000e-01   1.6360000e-01   6.6000000e-03   1.9150000e-01   9.8210000e-01   1.0000000e+00   2.4232000e+00   9.5420000e-01   1.7404000e+00   8.3640000e-01   4.0000000e-03   7.8330000e-01
   0.0000000e+00   1.3000000e+01   2.1000000e+01   1.4886120e+06   1.4886360e+06   1.0500000e+02   1.8000000e+01   2.4000000e+01   1.3943000e+04   1.2000000e+02   1.5000000e+02   1.3580000e+03   1.0000000e+00   0.0000000e+00   7.0000000e+01   1.9200000e-02   4.5310000e-01   3.3330000e-01   5.9000000e-03   4.4440000e-01   1.0000000e+00   1.0000000e+00   2.0212000e+00   9.0310000e-01   1.3802000e+00   6.6670000e-01   3.7400000e-02   3.2410000e-01
   0.0000000e+00   1.5000000e+01   2.4000000e+01   1.6206860e+06   1.6207080e+06   1.5400000e+02   2.0000000e+01   2.2000000e+01   1.9711000e+04   1.0300000e+02   1.5600000e+02   1.3580000e+03   1.0000000e+00   0.0000000e+00   7.0000000e+01   2.2100000e-02   2.2220000e-01   4.0910000e-01   6.6000000e-03   4.5000000e-01   1.0000000e+00   1.0000000e+00   2.1875000e+00   9.5420000e-01   1.3424000e+00   5.9090000e-01   0.0000000e+00   3.3290000e-01
   0.0000000e+00   1.7000000e+01   2.6000000e+01   1.6518880e+06   1.6519090e+06   1.4500000e+02   1.8000000e+01   2.1000000e+01   1.8695000e+04   1.0100000e+02   1.5600000e+02   1.3580000e+03   1.0000000e+00   0.0000000e+00   7.0000000e+01   2.5000000e-02   2.3280000e-01   4.2860000e-01   6.6000000e-03   5.0000000e-01   1.0000000e+00   1.0000000e+00   2.1614000e+00   9.5420000e-01   1.3222000e+00   5.7140000e-01   7.3000000e-03   3.1970000e-01
   1.0000000e+00   1.1660000e+03   1.1850000e+03   2.2586480e+06   2.2586620e+06   1.2300000e+02   3.3000000e+01   1.7000000e+01   1.5858000e+04   1.1600000e+02   1.4300000e+02   1.7080000e+03   1.0000000e+00   0.0000000e+00   1.0000000e+02   6.1240000e-01   5.3760000e-01   7.3680000e-01   1.1100000e-02   5.7580000e-01   8.2350000e-01   0.0000000e+00   2.0899000e+00   1.2787000e+00   1.1461000e+00  -2.6320000e-01   7.2000000e-03   4.3990000e-01
   1.0000000e+00   7.0000000e+00   1.9000000e+01   2.1512000e+04   2.1518000e+04   5.6000000e+01   1.3000000e+01   6.0000000e+00   6.6320000e+03   1.0800000e+02   1.3200000e+02   1.3540000e+03   1.0000000e+00   0.0000000e+00   7.0000000e+01   1.0300000e-02   2.2220000e-01   5.0000000e-01   8.9000000e-03   9.2310000e-01   1.0000000e+00   0.0000000e+00   1.7482000e+00   1.0792000e+00   7.7820000e-01  -5.0000000e-01  -7.4800000e-02   1.7730000e-01
   1.0000000e+00   3.7000000e+01   5.3000000e+01   5.0442000e+04   5.0467000e+04   2.2600000e+02   3.3000000e+01   3.1000000e+01   2.5563000e+04   1.0000000e+02   1.3200000e+02   1.3540000e+03   1.0000000e+00   0.0000000e+00   7.0000000e+01   5.4700000e-02   4.3500000e-01   6.4000000e-01   1.1800000e-02   4.8480000e-01   8.0650000e-01   1.0000000e+00   2.3541000e+00   1.2041000e+00   1.3979000e+00   3.6000000e-01  -1.1630000e-01   6.5740000e-01
   1.0000000e+00   3.9000000e+01   5.1000000e+01   6.6522000e+04   6.6578000e+04   4.3600000e+02   4.1000000e+01   5.6000000e+01   3.9043000e+04   7.1000000e+01   1.1700000e+02   1.3540000e+03   1.0000000e+00   0.0000000e+00   7.0000000e+01   5.7600000e-02   3.5120000e-01   2.1430000e-01   8.9000000e-03   2.9270000e-01   1.0000000e+00   1.0000000e+00   2.6395000e+00   1.0792000e+00   1.7482000e+00   7.8570000e-01  -3.0040000e-01   9.2160000e-01
   1.0000000e+00   1.9300000e+02   2.0500000e+02   8.2308000e+04   8.2319000e+04   8.4000000e+01   1.9000000e+01   1.1000000e+01   9.1550000e+03   9.9000000e+01   1.1800000e+02   1.3540000e+03   1.0000000e+00   0.0000000e+00   7.0000000e+01   2.8510000e-01   3.6360000e-01   9.1670000e-01   8.9000000e-03   6.3160000e-01   1.0000000e+00   0.0000000e+00   1.9243000e+00   1.0792000e+00   1.0414000e+00  -8.3300000e-02  -1.4850000e-01   2.4320000e-01
   1.0000000e+00   1.4500000e+02   1.5900000e+02   1.0209900e+05   1.0211100e+05   6.3000000e+01   2.0000000e+01   1.5000000e+01   7.7520000e+03   1.0900000e+02   1.4000000e+02   1.3540000e+03   1.0000000e+00   0.0000000e+00   7.0000000e+01   2.1420000e-01   6.2500000e-01   8.5710000e-01   1.0300000e-02   7.0000000e-01   8.0000000e-01   0.0000000e+00   1.7993000e+00   1.1461000e+00   1.0792000e+00  -1.4290000e-01  -3.8700000e-02   2.9010000e-01
   1.0000000e+00   3.9000000e+01   6.0000000e+01   1.1807300e+05   1.1824200e+05   1.5900000e+03   1.4300000e+02   1.7200000e+02   1.5403500e+05   8.0000000e+01   1.1600000e+02   1.3540000e+03   1.0000000e+00   0.0000000e+00   7.0000000e+01   5.7600000e-02   5.5200000e-01   1.2430000e-01   1.5500000e-02   1.4690000e-01   9.8260000e-01   1.0000000e+00   3.2014000e+00   1.3222000e+00   2.2279000e+00   8.7570000e-01  -2.4310000e-01   1.0000000e+00
   1.0000000e+00   1.4100000e+02   1.8200000e+02   1.3368300e+05   1.3382900e+05   2.2670000e+03   2.0100000e+02   1.6100000e+02   2.4880900e+05   9.6000000e+01   1.2700000e+02   1.3540000e+03   1.0000000e+00   0.0000000e+00   7.0000000e+01   2.0830000e-01   6.2130000e-01   2.8080000e-01   3.0300000e-02   2.0400000e-01   9.0680000e-01   1.0000000e+00   3.3554000e+00   1.6128000e+00   2.1644000e+00   7.1920000e-01  -1.4260000e-01   1.0000000e+00
   1.0000000e+00   6.8000000e+01   1.0300000e+02   1.4904600e+05   1.4909200e+05   5.2100000e+02   9.0000000e+01   5.4000000e+01   6.2926000e+04   1.0400000e+02   1.3500000e+02   1.3540000e+03   1.0000000e+00   0.0000000e+00   7.0000000e+01   1.0040000e-01   6.7640000e-01   7.6090000e-01   2.5800000e-02   3.8890000e-01   8.5180000e-01   1.0000000e+00   2.7168000e+00   1.5441000e+00   1.6628000e+00   2.3910000e-01  -5.6400000e-02   9.9980000e-01
   1.0000000e+00   8.1000000e+01   9.4000000e+01   1.6288500e+05   1.6294000e+05   3.9500000e+02   5.4000000e+01   5.9000000e+01   4.1476000e+04   9.2000000e+01   1.2700000e+02   1.3560000e+03   1.0000000e+00   0.0000000e+00   7.0000000e+01   1.1950000e-01   4.4750000e-01   2.3640000e-01   9.6000000e-03   2.4070000e-01   9.3220000e-01   1.0000000e+00   2.5966000e+00   1.1139000e+00   1.7404000e+00   7.6360000e-01  -1.7970000e-01   9.4000000e-01
   1.0000000e+00   0.0000000e+00   1.7000000e+01   1.7733700e+05   1.7738700e+05   3.5300000e+02   5.3000000e+01   5.6000000e+01   3.2335000e+04   7.9000000e+01   1.1800000e+02   1.3520000e+03   1.0000000e+00   0.0000000e+00   7.0000000e+01   0.0000000e+00   5.8470000e-01   3.4000000e-01   1.2600000e-02   3.2070000e-01   8.9290000e-01   1.0000000e+00   2.5478000e+00   1.2305000e+00   1.6990000e+00   6.6000000e-01  -2.8440000e-01   9.7470000e-01
   1.0000000e+00   9.4000000e+01   1.0600000e+02   1.9088500e+05   1.9092000e+05   2.0500000e+02   3.3000000e+01   3.6000000e+01   2.2913000e+04   9.8000000e+01   1.2500000e+02   1.3540000e+03   1.0000000e+00   0.0000000e+00   7.0000000e+01   1.3890000e-01   5.1190000e-01   3.4290000e-01   8.9000000e-03   3.6360000e-01   9.7220000e-01   1.0000000e+00   2.3117000e+00   1.0792000e+00   1.5441000e+00   6.5710000e-01  -1.2680000e-01   6.8680000e-01
   1.0000000e+00   1.0000000e+01   2.1000000e+01   2.0493300e+05   2.0495300e+05   1.3500000e+02   1.6000000e+01   2.3000000e+01   8.7810000e+03   4.6000000e+01   8.6000000e+01   1.3560000e+03   1.0000000e+00   0.0000000e+00   7.0000000e+01   1.4800000e-02   3.8640000e-01   5.5000000e-01   8.1000000e-03   6.8750000e-01   8.6960000e-01   1.0000000e+00   2.1303000e+00   1.0414000e+00   1.3010000e+00   4.5000000e-01  -4.9180000e-01   3.6630000e-01
   1.0000000e+00   3.0000000e+00   1.5000000e+01   2.2110000e+05   2.2114200e+05   2.9400000e+02   3.5000000e+01   4.2000000e+01   2.0642000e+04   4.7000000e+01   9.5000000e+01   1.3560000e+03   1.0000000e+00   0.0000000e+00   7.0000000e+01   4.4000000e-03   4.1670000e-01   2.8570000e-01   8.8000000e-03   3.4290000e-01   1.0000000e+00   1.0000000e+00   2.4683000e+00   1.0792000e+00   1.6233000e+00   7.1430000e-01  -4.5150000e-01   7.9330000e-01
   1.0000000e+00   1.6000000e+01   2.4000000e+01   2.4037700e+05   2.4039000e+05   7.1000000e+01   1.2000000e+01   1.3000000e+01   6.8200000e+03   8.6000000e+01   1.1000000e+02   1.3560000e+03   1.0000000e+00   0.0000000e+00   7.0000000e+01   2.3600000e-02   3.1730000e-01   6.1540000e-01   5.9000000e-03   6.6670000e-01   1.0000000e+00   1.0000000e+00   1.8513000e+00   9.0310000e-01   1.1139000e+00   3.8460000e-01  -2.4960000e-01   2.1050000e-01
   1.0000000e+00   1.4400000e+02   1.5000000e+02   2.5465200e+05   2.5467000e+05   5.6000000e+01   1.6000000e+01   1.9000000e+01   6.5930000e+03   1.0900000e+02   1.2600000e+02   1.3540000e+03   1.0000000e+00   0.0000000e+00   7.0000000e+01   2.1270000e-01   4.8150000e-01   3.3330000e-01   4.4000000e-03   3.7500000e-01   9.4740000e-01   1.0000000e+00   1.7482000e+00   7.7820000e-01   1.2553000e+00   6.6670000e-01  -8.0200000e-02   2.1500000e-01
   1.0000000e+00   3.0000000e+01   3.9000000e+01   2.7423000e+05   2.7424400e+05   5.4000000e+01   1.7000000e+01   1.5000000e+01   5.9120000e+03   9.7000000e+01   1.3200000e+02   1.3540000e+03   1.0000000e+00   0.0000000e+00   7.0000000e+01   4.4300000e-02   5.7140000e-01   6.4290000e-01   6.6000000e-03   5.2940000e-01   9.3330000e-01   1.0000000e+00   1.7324000e+00   9.5420000e-01   1.1461000e+00   3.5710000e-01  -1.4470000e-01   2.3590000e-01
   1.0000000e+00   6.3000000e+01   8.2000000e+01   2.8783500e+05   2.8786900e+05   4.0000000e+02   4.9000000e+01   4.2000000e+01   3.5427000e+04   7.8000000e+01   1.0100000e+02   1.3560000e+03   1.0000000e+00   0.0000000e+00   7.0000000e+01   9.2900000e-02   3.8080000e-01   5.5880000e-01   1.4000000e-02   3.8780000e-01   8.0950000e-01   1.0000000e+00   2.6021000e+00   1.2787000e+00   1.5315000e+00   4.4120000e-01  -3.0810000e-01   9.0820000e-01
   1.0000000e+00   1.6600000e+02   1.7400000e+02   3.0314900e+05   3.0316700e+05   8.2000000e+01   2.2000000e+01   2.1000000e+01   9.4670000e+03   1.0500000e+02   1.2700000e+02   1.3580000e+03   1.0000000e+00   0.0000000e+00   7.0000000e+01   2.4450000e-01   4.3060000e-01   4.4440000e-01   5.9000000e-03   3.6360000e-01   8.5710000e-01   1.0000000e+00   1.9138000e+00   9.0310000e-01   1.2553000e+00   5.5560000e-01  -9.8000000e-02   2.5830000e-01
   1.0000000e+00   1.5800000e+02   1.6800000e+02   3.1930300e+05   3.1931700e+05   6.9000000e+01   1.4000000e+01   1.4000000e+01   7.6590000e+03   9.8000000e+01   1.2500000e+02   1.3580000e+03   1.0000000e+00   0.0000000e+00   7.0000000e+01   2.3270000e-01   5.0710000e-01   7.1430000e-01   7.4000000e-03   7.1430000e-01   1.0000000e+00   1.0000000e+00   1.8389000e+00   1.0000000e+00   1.1461000e+00   2.8570000e-01  -1.3280000e-01   2.5320000e-01
   1.0000000e+00   1.7400000e+02   1.9400000e+02   3.3430400e+05   3.3431600e+05   1.1400000e+02   3.8000000e+01   2.1000000e+01   1.3595000e+04   1.0600000e+02   1.3400000e+02   1.3540000e+03   1.0000000e+00   0.0000000e+00   7.0000000e+01   2.5700000e-01   5.2500000e-01   6.0000000e-01   1.4800000e-02   5.2630000e-01   5.7140000e-01   0.0000000e+00   2.0569000e+00   1.3010000e+00   1.0792000e+00  -4.0000000e-01  -6.8300000e-02   3.9770000e-01
   1.0000000e+00   5.1300000e+02   5.2900000e+02   3.5048100e+05   3.5050000e+05   1.5800000e+02   2.8000000e+01   1.9000000e+01   1.5719000e+04   8.9000000e+01   1.1100000e+02   1.3540000e+03   1.0000000e+00   0.0000000e+00   7.0000000e+01   7.5770000e-01   4.8030000e-01   8.4210000e-01   1.1800000e-02   5.7140000e-01   1.0000000e+00   1.0000000e+00   2.1987000e+00   1.2041000e+00   1.2787000e+00   1.5790000e-01  -2.2280000e-01   5.0290000e-01
   1.0000000e+00   2.5000000e+01   3.7000000e+01   3.6272400e+05   3.6273600e+05   5.7000000e+01   1.5000000e+01   1.2000000e+01   4.5570000e+03   7.0000000e+01   9.3000000e+01   1.3540000e+03   1.0000000e+00   0.0000000e+00   7.0000000e+01   3.6900000e-02   6.0420000e-01   1.0000000e+00   8.9000000e-03   8.0000000e-01   1.0000000e+00   5.0000000e-01   1.7559000e+00   1.0792000e+00   1.0792000e+00   0.0000000e+00  -3.7540000e-01   2.5830000e-01
   1.0000000e+00   9.0000000e+00   1.8000000e+01   3.7458000e+05   3.7459100e+05   7.4000000e+01   1.5000000e+01   1.1000000e+01   4.3470000e+03   3.6000000e+01   8.4000000e+01   1.3560000e+03   1.0000000e+00   0.0000000e+00   7.0000000e+01   1.3300000e-02   2.5250000e-01   8.1820000e-01   6.6000000e-03   6.0000000e-01   1.0000000e+00   1.0000000e+00   1.8692000e+00   9.5420000e-01   1.0414000e+00   1.8180000e-01  -5.4110000e-01   2.0510000e-01
   1.0000000e+00   1.8500000e+02   1.9900000e+02   3.8740200e+05   3.8741400e+05   7.5000000e+01   2.3000000e+01   1.2000000e+01   8.5350000e+03   1.0400000e+02   1.2700000e+02   1.3560000e+03   1.0000000e+00   0.0000000e+00   7.0000000e+01   2.7290000e-01   5.5360000e-01   8.5710000e-01   1.0300000e-02   6.0870000e-01   1.0000000e+00   0.0000000e+00   1.8751000e+00   1.1461000e+00   1.0792000e+00  -1.4290000e-01  -1.1090000e-01   2.9010000e-01
   1.0000000e+00   1.3400000e+02   1.5600000e+02   4.1163000e+05   4.1171700e+05   7.8700000e+02   9.4000000e+01   9.4000000e+01   8.5268000e+04   9.4000000e+01   1.2400000e+02   1.3560000e+03   1.0000000e+00   0.0000000e+00   7.0000000e+01   1.9760000e-01   5.8880000e-01   2.5290000e-01   1.6200000e-02   2.3400000e-01   9.2550000e-01   1.0000000e+00   2.8960000e+00   1.3424000e+00   1.9395000e+00   7.4710000e-01  -1.5350000e-01   1.0000000e+00
   1.0000000e+00   8.1000000e+01   2.1600000e+02   4.2502300e+05   4.2517600e+05   5.0270000e+03   7.4800000e+02   4.0300000e+02   6.1154400e+05   9.3000000e+01   1.4300000e+02   1.3580000e+03   1.0000000e+00   0.0000000e+00   7.0000000e+01   1.1930000e-01   7.5660000e-01   8.8240000e-01   9.9400000e-02   1.8050000e-01   3.7960000e-01   1.0000000e+00   3.7013000e+00   2.1303000e+00   2.1847000e+00   1.1770000e-01  -4.9600000e-02   1.0000000e+00
   1.0000000e+00   3.8500000e+02   4.0800000e+02   4.3918000e+05   4.3921200e+05   3.5300000e+02   6.5000000e+01   4.0000000e+01   3.4230000e+04   8.4000000e+01   1.1100000e+02   1.3560000e+03   1.0000000e+00   0.0000000e+00   7.0000000e+01   5.6780000e-01   5.2040000e-01   7.1880000e-01   1.7000000e-02   3.5390000e-01   8.0000000e-01   1.0000000e+00   2.5478000e+00   1.3617000e+00   1.5051000e+00   2.8130000e-01  -2.4240000e-01   9.4740000e-01
   1.0000000e+00   3.4000000e+01   4.2000000e+01   4.5106700e+05   4.5107900e+05   5.9000000e+01   1.3000000e+01   1.2000000e+01   5.6080000e+03   8.5000000e+01   1.0300000e+02   1.3540000e+03   1.0000000e+00   0.0000000e+00   7.0000000e+01   5.0200000e-02   3.8540000e-01   6.6670000e-01   5.9000000e-03   6.1540000e-01   1.0000000e+00   1.0000000e+00   1.7708000e+00   9.0310000e-01   1.0792000e+00   3.3330000e-01  -2.5740000e-01   2.0180000e-01
   1.0000000e+00   1.1470000e+03   1.1600000e+03   4.6383600e+05   4.6384800e+05   7.4000000e+01   1.9000000e+01   1.3000000e+01   8.9150000e+03   1.0900000e+02   1.3200000e+02   1.3540000e+03   1.0000000e+00   0.0000000e+00   7.0000000e+01   2.8660000e-01   5.2560000e-01   9.2310000e-01   9.6000000e-03   6.8420000e-01   9.2310000e-01   0.0000000e+00   1.8692000e+00   1.1139000e+00   1.0792000e+00  -7.6900000e-02  -5.8800000e-02   2.7390000e-01
   1.0000000e+00   2.6000000e+02   2.7200000e+02   4.7707500e+05   4.7708200e+05   5.5000000e+01   1.2000000e+01   7.0000000e+00   6.1060000e+03   1.0100000e+02   1.2400000e+02   1.3560000e+03   1.0000000e+00   0.0000000e+00   7.0000000e+01   3.8350000e-01   3.4520000e-01   5.8330000e-01   8.8000000e-03   1.0000000e+00   1.0000000e+00   0.0000000e+00   1.7404000e+00   1.0792000e+00   8.4510000e-01  -4.1670000e-01  -1.3270000e-01   1.8920000e-01
   1.0000000e+00   1.0000000e+00   1.6000000e+01   4.9489300e+05   4.9494600e+05   3.9700000e+02   5.0000000e+01   5.6000000e+01   2.1964000e+04   3.3000000e+01   8.4000000e+01   1.3540000e+03   1.0000000e+00   0.0000000e+00   7.0000000e+01   1.5000000e-03   5.0060000e-01   2.8300000e-01   1.1100000e-02   3.0000000e-01   9.4640000e-01   1.0000000e+00   2.5988000e+00   1.1761000e+00   1.7243000e+00   7.1700000e-01  -5.6780000e-01   9.6390000e-01
   1.0000000e+00   2.2500000e+02   2.4400000e+02   5.0678300e+05   5.0679400e+05   1.2300000e+02   2.8000000e+01   1.6000000e+01   1.3148000e+04   9.5000000e+01   1.1800000e+02   1.3560000e+03   1.0000000e+00   0.0000000e+00   7.0000000e+01   3.3190000e-01   4.1150000e-01   5.7890000e-01   1.4000000e-02   6.7860000e-01   6.8750000e-01   0.0000000e+00   2.0899000e+00   1.2787000e+00   1.0414000e+00  -4.2110000e-01  -1.6490000e-01   3.4940000e-01
   1.0000000e+00   3.6900000e+02   3.8000000e+02   5.1826100e+05   5.1827200e+05   7.8000000e+01   2.4000000e+01   1.2000000e+01   8.3880000e+03   9.5000000e+01   1.1900000e+02   1.3560000e+03   1.0000000e+00   0.0000000e+00   7.0000000e+01   5.4430000e-01   3.5540000e-01   1.0000000e+00   8.1000000e-03   4.5830000e-01   9.1670000e-01   5.0000000e-01   1.8921000e+00   1.0414000e+00   1.0414000e+00   0.0000000e+00  -1.5990000e-01   2.3000000e-01
   1.0000000e+00   4.3600000e+02   4.4200000e+02   5.3096800e+05   5.3098500e+05   6.3000000e+01   1.7000000e+01   1.7000000e+01   6.3740000e+03   9.0000000e+01   1.1600000e+02   1.3560000e+03   1.0000000e+00   0.0000000e+00   7.0000000e+01   6.4310000e-01   3.8230000e-01   3.5290000e-01   4.4000000e-03   3.5290000e-01   1.0000000e+00   1.0000000e+00   1.7993000e+00   7.7820000e-01   1.2305000e+00   6.4710000e-01  -2.0960000e-01   2.0830000e-01
   1.0000000e+00   5.0600000e+02   5.1900000e+02   5.4892900e+05   5.4895300e+05   1.7000000e+02   2.8000000e+01   2.5000000e+01   2.0000000e+04   1.0500000e+02   1.2600000e+02   1.3560000e+03   1.0000000e+00   0.0000000e+00   7.0000000e+01   7.4630000e-01   4.5510000e-01   5.4170000e-01   9.6000000e-03   4.6430000e-01   9.6000000e-01   1.0000000e+00   2.2304000e+00   1.1139000e+00   1.3802000e+00   4.5830000e-01  -8.0900000e-02   5.1620000e-01
   1.0000000e+00   1.0900000e+02   1.2100000e+02   5.6042500e+05   5.6044500e+05   1.2400000e+02   1.8000000e+01   2.0000000e+01   1.3549000e+04   9.7000000e+01   1.2400000e+02   1.3520000e+03   1.0000000e+00   0.0000000e+00   7.0000000e+01   1.6120000e-01   4.8330000e-01   6.0000000e-01   8.9000000e-03   6.6670000e-01   1.0000000e+00   1.0000000e+00   2.0934000e+00   1.0792000e+00   1.3010000e+00   4.0000000e-01  -1.4640000e-01   3.9770000e-01
   1.0000000e+00   4.9000000e+01   7.1000000e+01   5.7304900e+05   5.7311800e+05   8.8400000e+02   1.0600000e+02   9.8000000e+01   8.3716000e+04   7.7000000e+01   1.1800000e+02   1.3560000e+03   1.0000000e+00   0.0000000e+00   7.0000000e+01   7.2300000e-02   4.1770000e-01   3.1880000e-01   1.6200000e-02   2.0760000e-01   7.0410000e-01   1.0000000e+00   2.9464000e+00   1.3424000e+00   1.8389000e+00   6.8120000e-01  -2.6010000e-01   9.9970000e-01
   1.0000000e+00   5.1000000e+01   6.1000000e+01   5.8586100e+05   5.8588800e+05   1.3900000e+02   2.1000000e+01   2.7000000e+01   8.2330000e+03   4.0000000e+01   7.8000000e+01   1.3560000e+03   1.0000000e+00   0.0000000e+00   7.0000000e+01   7.5200000e-02   4.8520000e-01   3.7040000e-01   7.4000000e-03   4.7620000e-01   1.0000000e+00   1.0000000e+00   2.1430000e+00   1.0000000e+00   1.4314000e+00   6.2960000e-01  -5.3730000e-01   4.4650000e-01
   1.0000000e+00   3.9700000e+02   4.1500000e+02   6.0447800e+05   6.0452800e+05   4.4400000e+02   5.8000000e+01   5.0000000e+01   5.1661000e+04   9.7000000e+01   1.3400000e+02   1.3580000e+03   1.0000000e+00   0.0000000e+00   7.0000000e+01   5.8470000e-01   5.0670000e-01   3.6000000e-01   1.3200000e-02   3.1030000e-01   1.0000000e+00   1.0000000e+00   2.6474000e+00   1.2553000e+00   1.6990000e+00   6.4000000e-01  -9.1000000e-02   9.8180000e-01
   1.0000000e+00   7.0300000e+02   7.1800000e+02   6.1813200e+05   6.1814800e+05   1.1200000e+02   2.3000000e+01   1.7000000e+01   1.1154000e+04   8.7000000e+01   1.1100000e+02   1.3560000e+03   1.0000000e+00   0.0000000e+00   7.0000000e+01   9.4100000e-01   5.3330000e-01   9.3750000e-01   1.1100000e-02   6.5220000e-01   9.4120000e-01   1.0000000e+00   2.0492000e+00   1.1761000e+00   1.2041000e+00   6.2500000e-02  -2.2200000e-01   3.9770000e-01
   1.0000000e+00   4.0500000e+02   4.1600000e+02   6.3427900e+05   6.3428800e+05   7.1000000e+01   1.5000000e+01   1.0000000e+01   8.8240000e+03   1.1300000e+02   1.3500000e+02   1.3580000e+03   1.0000000e+00   0.0000000e+00   7.0000000e+01   5.9650000e-01   2.8280000e-01   8.1820000e-01   8.1000000e-03   7.3330000e-01   9.0000000e-01   0.0000000e+00   1.8513000e+00   1.0414000e+00   9.5420000e-01  -1.8180000e-01  -2.9100000e-02   2.0510000e-01
   1.0000000e+00   1.3500000e+02   1.4200000e+02   6.4672900e+05   6.4674900e+05   7.7000000e+01   1.5000000e+01   2.0000000e+01   8.2350000e+03   9.7000000e+01   1.2400000e+02   1.3560000e+03   1.0000000e+00   0.0000000e+00   7.0000000e+01   1.9910000e-01   4.5000000e-01   3.5000000e-01   5.2000000e-03   4.6670000e-01   1.0000000e+00   1.0000000e+00   1.8865000e+00   8.4510000e-01   1.3010000e+00   6.5000000e-01  -1.6450000e-01   2.5320000e-01
   1.0000000e+00   0.0000000e+00   1.4000000e+01   6.7729700e+05   6.7741700e+05   8.1200000e+02   9.3000000e+01   1.2000000e+02   6.0260000e+04   5.1000000e+01   9.3000000e+01   1.3580000e+03   1.0000000e+00   0.0000000e+00   7.0000000e+01   0.0000000e+00   5.1670000e-01   1.1670000e-01   1.0300000e-02   1.5050000e-01   1.0000000e+00   1.0000000e+00   2.9096000e+00   1.1461000e+00   2.0792000e+00   8.8330000e-01  -4.2020000e-01   9.9990000e-01
   1.0000000e+00   1.0000000e+01   4.2000000e+01   6.9788500e+05   6.9808900e+05   2.9040000e+03   1.9700000e+02   2.0700000e+02   1.4512900e+05   2.2000000e+01   8.6000000e+01   1.3580000e+03   1.0000000e+00   0.0000000e+00   7.0000000e+01   1.4700000e-02   5.5510000e-01   1.5690000e-01   2.3600000e-02   1.6240000e-01   9.8550000e-01   1.0000000e+00   3.4630000e+00   1.5051000e+00   2.3096000e+00   8.4310000e-01  -6.0960000e-01   1.0000000e+00
   1.0000000e+00   1.0000000e+01   3.2000000e+01   7.1842500e+05   7.1852100e+05   9.6400000e+02   1.0600000e+02   1.0300000e+02   5.3750000e+04   2.9000000e+01   8.4000000e+01   1.3560000e+03   1.0000000e+00   0.0000000e+00   7.0000000e+01   1.4800000e-02   5.4360000e-01   2.2920000e-01   1.6200000e-02   2.0760000e-01   9.3200000e-01   1.0000000e+00   2.9841000e+00   1.3424000e+00   1.9823000e+00   7.7080000e-01  -5.6440000e-01   1.0000000e+00
   1.0000000e+00   8.0000000e+00   3.1000000e+01   7.5159200e+05   7.5165600e+05   5.2100000e+02   6.1000000e+01   6.7000000e+01   3.1515000e+04   4.3000000e+01   7.8000000e+01   1.3580000e+03   1.0000000e+00   0.0000000e+00   7.0000000e+01   1.1800000e-02   6.4610000e-01   3.5940000e-01   1.6900000e-02   3.7710000e-01   9.5520000e-01   1.0000000e+00   2.7168000e+00   1.3617000e+00   1.8062000e+00   6.4060000e-01  -5.2740000e-01   9.9960000e-01
   1.0000000e+00   2.1600000e+02   2.5000000e+02   7.6387200e+05   7.6394700e+05   9.3800000e+02   1.1700000e+02   9.4000000e+01   1.1012700e+05   1.0200000e+02   1.3300000e+02   1.3560000e+03   1.0000000e+00   0.0000000e+00   7.0000000e+01   3.1860000e-01   6.3220000e-01   4.5330000e-01   2.5100000e-02   2.9060000e-01   7.9790000e-01   1.0000000e+00   2.9722000e+00   1.5315000e+00   1.8751000e+00   5.4670000e-01  -8.2800000e-02   1.0000000e+00
   1.0000000e+00   3.4000000e+01   1.3900000e+02   7.7612000e+05   7.7642400e+05   4.3150000e+03   4.7000000e+02   3.8000000e+02   4.7900200e+05   8.2000000e+01   1.4800000e+02   1.3540000e+03   1.0000000e+00   0.0000000e+00   7.0000000e+01   5.0200000e-02   8.6480000e-01   3.4540000e-01   7.7600000e-02   2.2340000e-01   8.0000000e-01   1.0000000e+00   3.6350000e+00   2.0212000e+00   2.4829000e+00   6.5460000e-01  -1.3280000e-01   1.0000000e+00
   1.0000000e+00   2.2600000e+02   2.4900000e+02   7.9116100e+05   7.9124900e+05   9.9500000e+02   7.0000000e+01   9.0000000e+01   1.1099300e+05   9.5000000e+01   1.3300000e+02   1.3540000e+03   1.0000000e+00   0.0000000e+00   7.0000000e+01   3.3380000e-01   5.0840000e-01   2.6140000e-01   1.7000000e-02   3.2860000e-01   9.7780000e-01   1.0000000e+00   2.9978000e+00   1.3617000e+00   1.9445000e+00   7.3860000e-01  -1.2850000e-01   1.0000000e+00
   1.0000000e+00   1.7400000e+02   1.9400000e+02   8.0277100e+05   8.0282200e+05   5.8500000e+02   1.0100000e+02   5.6000000e+01   6.3194000e+04   9.6000000e+01   1.2500000e+02   1.3520000e+03   1.0000000e+00   0.0000000e+00   7.0000000e+01   2.5740000e-01   4.2650000e-01   3.9220000e-01   1.4800000e-02   1.9800000e-01   9.1070000e-01   1.0000000e+00   2.7672000e+00   1.3010000e+00   1.7076000e+00   6.0780000e-01  -1.5610000e-01   9.9170000e-01
   1.0000000e+00   0.0000000e+00   3.7000000e+01   8.1423600e+05   8.1462700e+05   7.2920000e+03   4.6600000e+02   5.3600000e+02   6.0899500e+05   4.3000000e+01   1.0800000e+02   1.3520000e+03   1.0000000e+00   0.0000000e+00   7.0000000e+01   0.0000000e+00   4.9600000e-01   9.4600000e-02   2.7400000e-02   7.9400000e-02   7.2950000e-01   1.0000000e+00   3.8628000e+00   1.5682000e+00   2.5922000e+00   9.0540000e-01  -3.4750000e-01   1.0000000e+00
   1.0000000e+00   2.0000000e+00   2.7000000e+01   8.3070700e+05   8.3079500e+05   1.0140000e+03   9.6000000e+01   1.0200000e+02   6.1231000e+04   4.0000000e+01   7.9000000e+01   1.3560000e+03   1.0000000e+00   0.0000000e+00   7.0000000e+01   3.0000000e-03   5.3910000e-01   2.8410000e-01   1.8400000e-02   2.6040000e-01   8.6270000e-01   1.0000000e+00   3.0060000e+00   1.3979000e+00   1.9445000e+00   7.1590000e-01  -5.2820000e-01   1.0000000e+00
   1.0000000e+00   1.6100000e+02   1.9300000e+02   8.5146000e+05   8.5155300e+05   1.7840000e+03   9.0000000e+01   9.9000000e+01   2.0253700e+05   9.5000000e+01   1.3500000e+02   1.3540000e+03   1.0000000e+00   0.0000000e+00   7.0000000e+01   2.3780000e-01   4.0050000e-01   3.4410000e-01   2.3600000e-02   3.5560000e-01   9.3940000e-01   1.0000000e+00   3.2514000e+00   1.5051000e+00   1.9685000e+00   6.5590000e-01  -1.1300000e-01   1.0000000e+00
   1.0000000e+00   1.2300000e+02   1.4300000e+02   8.7448800e+05   8.7454500e+05   5.7300000e+02   6.7000000e+01   6.2000000e+01   6.0005000e+04   9.0000000e+01   1.2600000e+02   1.3540000e+03   1.0000000e+00   0.0000000e+00   7.0000000e+01   1.8170000e-01   4.9740000e-01   3.5090000e-01   1.4800000e-02   2.9850000e-01   9.1940000e-01   1.0000000e+00   2.7582000e+00   1.3010000e+00   1.7559000e+00   6.4910000e-01  -1.8190000e-01   9.9630000e-01
   1.0000000e+00   6.5000000e+01   1.0400000e+02   8.9689900e+05   8.9703200e+05   2.8750000e+03   2.0200000e+02   1.6100000e+02   3.1623300e+05   8.2000000e+01   1.3300000e+02   1.3520000e+03   1.0000000e+00   0.0000000e+00   7.0000000e+01   9.6200000e-02   4.4570000e-01   2.9320000e-01   2.8900000e-02   1.9310000e-01   8.2610000e-01   1.0000000e+00   3.4586000e+00   1.5911000e+00   2.1239000e+00   7.0680000e-01  -1.4070000e-01   1.0000000e+00
   1.0000000e+00   2.7000000e+01   5.6000000e+01   9.0886200e+05   9.0898600e+05   2.4830000e+03   1.0700000e+02   1.2900000e+02   1.9838900e+05   4.4000000e+01   1.0100000e+02   1.3540000e+03   1.0000000e+00   0.0000000e+00   7.0000000e+01   3.9900000e-02   3.0950000e-01   2.3390000e-01   2.1400000e-02   2.7100000e-01   9.6120000e-01   1.0000000e+00   3.3950000e+00   1.4624000e+00   2.0934000e+00   7.6610000e-01  -3.7580000e-01   1.0000000e+00
   1.0000000e+00   2.4400000e+02   2.7500000e+02   9.2317000e+05   9.2321100e+05   7.0900000e+02   8.4000000e+01   5.5000000e+01   8.3627000e+04   1.0500000e+02   1.3200000e+02   1.3520000e+03   1.0000000e+00   0.0000000e+00   7.0000000e+01   3.6090000e-01   4.4220000e-01   7.5610000e-01   2.2900000e-02   3.6900000e-01   7.4550000e-01   1.0000000e+00   2.8507000e+00   1.4914000e+00   1.6128000e+00   2.4390000e-01  -7.8500000e-02   9.9840000e-01
   1.0000000e+00   1.4400000e+02   1.6400000e+02   9.3674300e+05   9.3682800e+05   1.1480000e+03   8.5000000e+01   9.4000000e+01   1.2159500e+05   8.9000000e+01   1.3200000e+02   1.3540000e+03   1.0000000e+00   0.0000000e+00   7.0000000e+01   2.1270000e-01   3.2470000e-01   2.3530000e-01   1.4800000e-02   2.3530000e-01   9.0430000e-01   1.0000000e+00   3.0599000e+00   1.3010000e+00   1.9294000e+00   7.6470000e-01  -1.7250000e-01   9.9990000e-01
   1.0000000e+00   1.3800000e+02   1.8400000e+02   9.4930600e+05   9.4949300e+05   3.8110000e+03   2.3500000e+02   2.3000000e+02   3.6594300e+05   7.8000000e+01   1.2400000e+02   1.3580000e+03   1.0000000e+00   0.0000000e+00   7.0000000e+01   2.0320000e-01   5.5700000e-01   2.4600000e-01   3.3900000e-02   1.9570000e-01   8.1300000e-01   1.0000000e+00   3.5810000e+00   1.6628000e+00   2.2718000e+00   7.5400000e-01  -2.4980000e-01   1.0000000e+00
   1.0000000e+00   6.6000000e+01   9.2000000e+01   9.6168200e+05   9.6172800e+05   6.1300000e+02   9.5000000e+01   7.7000000e+01   6.3480000e+04   9.0000000e+01   1.1700000e+02   1.3560000e+03   1.0000000e+00   0.0000000e+00   7.0000000e+01   9.7400000e-02   4.8750000e-01   5.6520000e-01   1.9200000e-02   2.7370000e-01   5.9740000e-01   1.0000000e+00   2.7875000e+00   1.4150000e+00   1.6628000e+00   4.3480000e-01  -1.9100000e-01   9.9740000e-01
   1.0000000e+00   1.6800000e+02   1.8100000e+02   9.7363500e+05   9.7370400e+05   5.4000000e+02   6.9000000e+01   7.0000000e+01   6.6181000e+04   1.1000000e+02   1.3500000e+02   1.3540000e+03   1.0000000e+00   0.0000000e+00   7.0000000e+01   2.4820000e-01   3.9800000e-01   1.8840000e-01   9.6000000e-03   1.8840000e-01   9.8570000e-01   1.0000000e+00   2.7324000e+00   1.1139000e+00   1.8389000e+00   8.1160000e-01  -4.2500000e-02   9.8140000e-01
   1.0000000e+00   1.6800000e+02   2.0100000e+02   9.8377600e+05   9.8382700e+05   6.9400000e+02   6.0000000e+01   5.3000000e+01   7.7691000e+04   9.4000000e+01   1.2700000e+02   1.3540000e+03   1.0000000e+00   0.0000000e+00   7.0000000e+01   2.4820000e-01   5.8760000e-01   6.4710000e-01   2.4400000e-02   5.5000000e-01   9.6230000e-01   1.0000000e+00   2.8414000e+00   1.5185000e+00   1.7076000e+00   3.5290000e-01  -1.2540000e-01   9.9990000e-01
   1.0000000e+00   1.5700000e+02   1.6700000e+02   1.0098760e+06   1.0098880e+06   6.7000000e+01   1.5000000e+01   1.3000000e+01   8.4770000e+03   1.1300000e+02   1.4000000e+02   1.3520000e+03   1.0000000e+00   0.0000000e+00   7.0000000e+01   2.3230000e-01   4.4170000e-01   8.3330000e-01   7.4000000e-03   6.6670000e-01   9.2310000e-01   1.0000000e+00   1.8261000e+00   1.0000000e+00   1.0792000e+00   1.6670000e-01  -1.1500000e-02   2.2880000e-01
   1.0000000e+00   1.8900000e+02   2.1400000e+02   1.0253760e+06   1.0254730e+06   1.3480000e+03   9.8000000e+01   1.0000000e+02   1.2675900e+05   8.1000000e+01   1.1800000e+02   1.3560000e+03   1.0000000e+00   0.0000000e+00   7.0000000e+01   2.7880000e-01   4.4410000e-01   2.5770000e-01   1.8400000e-02   2.5510000e-01   9.7000000e-01   1.0000000e+00   3.1297000e+00   1.3979000e+00   1.9868000e+00   7.4230000e-01  -2.6540000e-01   1.0000000e+00
   1.0000000e+00   6.1000000e+01   7.8000000e+01   1.0361260e+06   1.0361610e+06   2.6500000e+02   4.7000000e+01   4.0000000e+01   2.6694000e+04   8.6000000e+01   1.1600000e+02   1.3560000e+03   1.0000000e+00   0.0000000e+00   7.0000000e+01   9.0000000e-02   5.5460000e-01   4.8570000e-01   1.2500000e-02   3.6170000e-01   8.7500000e-01   1.0000000e+00   2.4232000e+00   1.2305000e+00   1.5441000e+00   5.1430000e-01  -2.1300000e-01   8.7560000e-01
   1.0000000e+00   1.7600000e+02   1.9300000e+02   1.0488180e+06   1.0488320e+06   1.3800000e+02   3.0000000e+01   1.6000000e+01   1.7295000e+04   1.1400000e+02   1.4100000e+02   1.3560000e+03   1.0000000e+00   0.0000000e+00   7.0000000e+01   2.5960000e-01   4.2020000e-01   8.2350000e-01   1.2500000e-02   5.6670000e-01   8.7500000e-01   0.0000000e+00   2.1399000e+00   1.2305000e+00   1.1461000e+00  -1.7650000e-01  -2.0900000e-02   3.9450000e-01
   1.0000000e+00   1.4100000e+02   1.5400000e+02   1.0602910e+06   1.0603130e+06   1.0900000e+02   2.5000000e+01   2.2000000e+01   1.2602000e+04   1.0200000e+02   1.3200000e+02   1.3560000e+03   1.0000000e+00   0.0000000e+00   7.0000000e+01   2.0800000e-01   6.1890000e-01   5.9090000e-01   9.6000000e-03   5.2000000e-01   1.0000000e+00   1.0000000e+00   2.0374000e+00   1.1139000e+00   1.3424000e+00   4.0910000e-01  -9.6800000e-02   4.7290000e-01
   1.0000000e+00   1.7200000e+02   1.7900000e+02   1.0722280e+06   1.0722480e+06   7.4000000e+01   1.9000000e+01   2.0000000e+01   8.0270000e+03   9.8000000e+01   1.1900000e+02   1.3540000e+03   1.0000000e+00   0.0000000e+00   7.0000000e+01   2.5410000e-01   4.7140000e-01   3.5000000e-01   5.2000000e-03   3.6840000e-01   1.0000000e+00   1.0000000e+00   1.8692000e+00   8.4510000e-01   1.3010000e+00   6.5000000e-01  -1.5250000e-01   2.5320000e-01
   1.0000000e+00   4.6000000e+02   5.3400000e+02   1.0827310e+06   1.0829530e+06   7.5790000e+03   5.9100000e+02   4.3100000e+02   9.1788600e+05   9.5000000e+01   1.4100000e+02   1.3560000e+03   1.0000000e+00   0.0000000e+00   7.0000000e+01   6.7850000e-01   5.3860000e-01   3.3330000e-01   5.4600000e-02   1.2520000e-01   5.1510000e-01   1.0000000e+00   3.8796000e+00   1.8692000e+00   2.3463000e+00   6.6670000e-01  -5.3800000e-02   1.0000000e+00
   1.0000000e+00   1.3700000e+02   1.5600000e+02   1.0934770e+06   1.0934920e+06   1.8400000e+02   3.1000000e+01   1.5000000e+01   1.9460000e+04   9.6000000e+01   1.1800000e+02   1.3540000e+03   1.0000000e+00   0.0000000e+00   7.0000000e+01   2.0240000e-01   3.5440000e-01   7.8950000e-01   1.4000000e-02   6.1290000e-01   1.0000000e+00   0.0000000e+00   2.2648000e+00   1.2787000e+00   1.1761000e+00  -2.1050000e-01  -1.7370000e-01   4.7130000e-01
   1.0000000e+00   1.4000000e+01   3.2000000e+01   1.1053590e+06   1.1053870e+06   2.5200000e+02   5.5000000e+01   3.6000000e+01   1.9650000e+04   5.2000000e+01   9.4000000e+01   1.3560000e+03   1.0000000e+00   0.0000000e+00   7.0000000e+01   2.0600000e-02   5.0000000e-01   6.4290000e-01   1.3300000e-02   3.2730000e-01   7.7780000e-01   1.0000000e+00   2.4014000e+00   1.2553000e+00   1.4472000e+00   3.5710000e-01  -3.9080000e-01   7.9330000e-01
   1.0000000e+00   2.1200000e+02   2.2200000e+02   1.1168780e+06   1.1168920e+06   6.2000000e+01   1.4000000e+01   1.4000000e+01   6.8190000e+03   9.8000000e+01   1.2400000e+02   1.3540000e+03   1.0000000e+00   0.0000000e+00   7.0000000e+01   3.1310000e-01   5.5710000e-01   7.1430000e-01   7.4000000e-03   7.1430000e-01   1.0000000e+00   1.0000000e+00   1.7924000e+00   1.0000000e+00   1.1461000e+00   2.8570000e-01  -1.4080000e-01   2.5320000e-01
   1.0000000e+00   1.1400000e+02   1.2700000e+02   1.1279200e+06   1.1279270e+06   6.0000000e+01   1.4000000e+01   8.0000000e+00   6.6850000e+03   1.0200000e+02   1.2400000e+02   1.3540000e+03   1.0000000e+00   0.0000000e+00   7.0000000e+01   1.6840000e-01   3.4070000e-01   5.3850000e-01   9.6000000e-03   9.2860000e-01   8.7500000e-01   0.0000000e+00   1.7781000e+00   1.1139000e+00   8.4510000e-01  -4.6150000e-01  -1.2960000e-01   1.9650000e-01
   1.0000000e+00   2.4200000e+02   2.5200000e+02   1.1377470e+06   1.1377570e+06   5.5000000e+01   2.0000000e+01   1.4000000e+01   6.4830000e+03   1.0900000e+02   1.2700000e+02   1.3540000e+03   1.0000000e+00   0.0000000e+00   7.0000000e+01   3.5750000e-01   4.5000000e-01   1.0000000e+00   7.4000000e-03   5.0000000e-01   7.1430000e-01   5.0000000e-01   1.7404000e+00   1.0000000e+00   1.0000000e+00   0.0000000e+00  -7.9100000e-02   2.0610000e-01
   1.0000000e+00   3.8000000e+01   6.3000000e+01   1.1483450e+06   1.1483640e+06   2.4100000e+02   4.5000000e+01   3.5000000e+01   1.4875000e+04   4.2000000e+01   8.5000000e+01   1.3560000e+03   1.0000000e+00   0.0000000e+00   7.0000000e+01   5.6000000e-02   4.9260000e-01   7.6000000e-01   1.8400000e-02   5.5560000e-01   5.4290000e-01   0.0000000e+00   2.3820000e+00   1.3979000e+00   1.2787000e+00  -2.4000000e-01  -5.1780000e-01   7.5980000e-01
   1.0000000e+00   1.0700000e+02   1.2000000e+02   1.1591250e+06   1.1591320e+06   5.4000000e+01   1.8000000e+01   7.0000000e+00   6.1350000e+03   1.0200000e+02   1.2400000e+02   1.3540000e+03   1.0000000e+00   0.0000000e+00   7.0000000e+01   1.5810000e-01   4.0660000e-01   5.3850000e-01   9.6000000e-03   7.2220000e-01   1.0000000e+00   0.0000000e+00   1.7324000e+00   1.1139000e+00   8.4510000e-01  -4.6150000e-01  -1.1240000e-01   1.9650000e-01
   1.0000000e+00   1.1900000e+02   1.2700000e+02   1.1726030e+06   1.1726320e+06   1.2800000e+02   2.2000000e+01   3.0000000e+01   1.5896000e+04   1.1100000e+02   1.4000000e+02   1.3560000e+03   1.0000000e+00   0.0000000e+00   7.0000000e+01   1.7550000e-01   4.4830000e-01   2.7590000e-01   5.9000000e-03   3.6360000e-01   9.6670000e-01   1.0000000e+00   2.1072000e+00   9.0310000e-01   1.4624000e+00   7.2410000e-01  -2.9800000e-02   3.8500000e-01
   1.0000000e+00   1.3410000e+03   1.3470000e+03   1.1845110e+06   1.1845250e+06   5.1000000e+01   1.7000000e+01   1.4000000e+01   4.4990000e+03   5.1000000e+01   1.1700000e+02   1.3580000e+03   1.0000000e+00   0.0000000e+00   7.0000000e+01   1.6200000e-02   3.9290000e-01   4.2860000e-01   4.4000000e-03   3.5290000e-01   1.0000000e+00   1.0000000e+00   1.7076000e+00   7.7820000e-01   1.1461000e+00   5.7140000e-01  -3.1080000e-01   1.8920000e-01
   1.0000000e+00   7.5000000e+01   8.2000000e+01   1.1969010e+06   1.1969150e+06   6.1000000e+01   1.2000000e+01   1.4000000e+01   5.6950000e+03   8.1000000e+01   1.0900000e+02   1.3540000e+03   1.0000000e+00   0.0000000e+00   7.0000000e+01   1.1080000e-01   3.7760000e-01   5.0000000e-01   5.2000000e-03   5.8330000e-01   1.0000000e+00   1.0000000e+00   1.7853000e+00   8.4510000e-01   1.1461000e+00   5.0000000e-01  -2.7060000e-01   2.0400000e-01
   1.0000000e+00   1.9500000e+02   2.1800000e+02   1.2117280e+06   1.2117950e+06   7.8000000e+02   1.0600000e+02   8.3000000e+01   8.4461000e+04   9.6000000e+01   1.2600000e+02   1.3560000e+03   1.0000000e+00   0.0000000e+00   7.0000000e+01   2.8760000e-01   4.9380000e-01   3.4330000e-01   1.7000000e-02   2.1700000e-01   8.0720000e-01   1.0000000e+00   2.8921000e+00   1.3617000e+00   1.8261000e+00   6.5670000e-01  -1.5400000e-01   9.9970000e-01
   1.0000000e+00   4.6200000e+02   4.8600000e+02   1.2261700e+06   1.2262040e+06   4.9300000e+02   5.6000000e+01   3.8000000e+01   5.9901000e+04   1.0500000e+02   1.4100000e+02   1.3540000e+03   1.0000000e+00   0.0000000e+00   7.0000000e+01   6.8240000e-01   3.9580000e-01   7.0590000e-01   1.7700000e-02   4.2860000e-01   8.9470000e-01   1.0000000e+00   2.6929000e+00   1.3802000e+00   1.5315000e+00   2.9410000e-01  -5.0800000e-02   9.6850000e-01
   1.0000000e+00   6.0300000e+02   6.1200000e+02   1.2665370e+06   1.2665480e+06   6.5000000e+01   1.0000000e+01   1.2000000e+01   6.7570000e+03   9.5000000e+01   1.1500000e+02   1.3580000e+03   1.0000000e+00   0.0000000e+00   7.0000000e+01   8.8810000e-01   3.4340000e-01   8.1820000e-01   6.6000000e-03   9.0000000e-01   9.1670000e-01   1.0000000e+00   1.8129000e+00   9.5420000e-01   1.0414000e+00   1.8180000e-01  -1.8790000e-01   2.0510000e-01
   1.0000000e+00   2.2000000e+02   2.3400000e+02   1.2857300e+06   1.2857490e+06   1.3800000e+02   2.8000000e+01   2.1000000e+01   1.4757000e+04   9.3000000e+01   1.1800000e+02   1.3580000e+03   1.0000000e+00   0.0000000e+00   7.0000000e+01   3.2400000e-01   4.8120000e-01   7.3680000e-01   1.0300000e-02   5.0000000e-01   9.0480000e-01   1.0000000e+00   2.1399000e+00   1.1461000e+00   1.2787000e+00   2.6320000e-01  -1.6460000e-01   4.3990000e-01
   1.0000000e+00   2.2500000e+02   2.4100000e+02   1.3019320e+06   1.3019450e+06   8.5000000e+01   2.3000000e+01   1.6000000e+01   8.5660000e+03   9.3000000e+01   1.1100000e+02   1.3580000e+03   1.0000000e+00   0.0000000e+00   7.0000000e+01   3.3140000e-01   5.9140000e-01   8.1250000e-01   1.1800000e-02   6.9560000e-01   8.1250000e-01   0.0000000e+00   1.9294000e+00   1.2041000e+00   1.1139000e+00  -1.8750000e-01  -2.1270000e-01   3.4790000e-01
   1.0000000e+00   1.8000000e+01   2.4000000e+01   1.3121160e+06   1.3121320e+06   5.9000000e+01   1.5000000e+01   1.6000000e+01   3.0950000e+03   4.1000000e+01   7.1000000e+01   1.3560000e+03   1.0000000e+00   0.0000000e+00   7.0000000e+01   2.6600000e-02   3.8540000e-01   3.7500000e-01   4.4000000e-03   4.0000000e-01   1.0000000e+00   1.0000000e+00   1.7708000e+00   7.7820000e-01   1.2041000e+00   6.2500000e-01  -5.9020000e-01   2.0180000e-01
   1.0000000e+00   2.9400000e+02   3.0800000e+02   1.3237170e+06   1.3237450e+06   2.2200000e+02   2.5000000e+01   2.9000000e+01   2.5660000e+04   1.0400000e+02   1.2500000e+02   1.3580000e+03   1.0000000e+00   0.0000000e+00   7.0000000e+01   4.3300000e-01   4.3370000e-01   5.0000000e-01   1.0300000e-02   5.6000000e-01   9.6550000e-01   1.0000000e+00   2.3463000e+00   1.1461000e+00   1.4472000e+00   5.0000000e-01  -9.7000000e-02   6.4530000e-01
   1.0000000e+00   7.9000000e+01   9.5000000e+01   1.3355850e+06   1.3355930e+06   7.3000000e+01   2.0000000e+01   1.1000000e+01   8.3270000e+03   1.0300000e+02   1.2600000e+02   1.3560000e+03   1.0000000e+00   0.0000000e+00   7.0000000e+01   1.1650000e-01   4.2970000e-01   5.0000000e-01   1.1800000e-02   8.0000000e-01   7.2730000e-01   0.0000000e+00   1.8633000e+00   1.2041000e+00   9.0310000e-01  -5.0000000e-01  -1.0880000e-01   2.3840000e-01
   1.0000000e+00   4.7800000e+02   5.1200000e+02   1.3469960e+06   1.3470210e+06   2.8600000e+02   5.4000000e+01   3.3000000e+01   3.0518000e+04   9.5000000e+01   1.2500000e+02   1.3560000e+03   1.0000000e+00   0.0000000e+00   7.0000000e+01   7.0500000e-01   6.6350000e-01   7.3530000e-01   2.5100000e-02   6.2960000e-01   7.5760000e-01   0.0000000e+00   2.4564000e+00   1.5315000e+00   1.3979000e+00  -2.6470000e-01  -1.6640000e-01   9.7470000e-01
   1.0000000e+00   6.5000000e+01   8.0000000e+01   1.3597840e+06   1.3598200e+06   3.9000000e+02   3.0000000e+01   3.6000000e+01   3.8672000e+04   8.0000000e+01   1.1800000e+02   1.3580000e+03   1.0000000e+00   0.0000000e+00   7.0000000e+01   9.5700000e-02   2.7780000e-01   4.1670000e-01   1.1000000e-02   5.0000000e-01   1.0000000e+00   1.0000000e+00   2.5911000e+00   1.1761000e+00   1.5563000e+00   5.8330000e-01  -2.2530000e-01   8.2990000e-01
   1.0000000e+00   1.6500000e+02   1.7600000e+02   1.3734310e+06   1.3734420e+06   5.2000000e+01   1.7000000e+01   1.3000000e+01   5.3760000e+03   9.5000000e+01   1.1100000e+02   1.3580000e+03   1.0000000e+00   0.0000000e+00   7.0000000e+01   2.4300000e-01   5.7020000e-01   1.0000000e+00   8.1000000e-03   6.4710000e-01   8.4610000e-01   5.0000000e-01   1.7160000e+00   1.0414000e+00   1.0414000e+00   0.0000000e+00  -1.9230000e-01   2.3000000e-01
   1.0000000e+00   1.3500000e+02   1.4600000e+02   1.3859000e+06   1.3859140e+06   9.8000000e+01   2.3000000e+01   1.4000000e+01   9.7330000e+03   8.9000000e+01   1.1300000e+02   1.3600000e+03   1.0000000e+00   0.0000000e+00   7.0000000e+01   1.9850000e-01   3.6360000e-01   7.8570000e-01   8.1000000e-03   4.7830000e-01   1.0000000e+00   1.0000000e+00   1.9912000e+00   1.0414000e+00   1.1461000e+00   2.1430000e-01  -2.2410000e-01   2.7120000e-01
   1.0000000e+00   8.5000000e+01   9.6000000e+01   1.3989040e+06   1.3989140e+06   6.1000000e+01   1.2000000e+01   1.1000000e+01   6.8340000e+03   1.0200000e+02   1.2400000e+02   1.3580000e+03   1.0000000e+00   0.0000000e+00   7.0000000e+01   1.2520000e-01   4.4550000e-01   9.0910000e-01   8.1000000e-03   9.1670000e-01   9.0910000e-01   0.0000000e+00   1.7853000e+00   1.0414000e+00   1.0000000e+00  -9.0900000e-02  -1.2470000e-01   2.1730000e-01
   1.0000000e+00   3.5600000e+02   3.6700000e+02   1.4118010e+06   1.4118150e+06   7.5000000e+01   1.9000000e+01   1.6000000e+01   7.3840000e+03   8.9000000e+01   1.0900000e+02   1.3580000e+03   1.0000000e+00   0.0000000e+00   7.0000000e+01   5.2430000e-01   5.1300000e-01   7.8570000e-01   8.1000000e-03   5.7890000e-01   8.7500000e-01   1.0000000e+00   1.8751000e+00   1.0414000e+00   1.1461000e+00   2.1430000e-01  -2.3080000e-01   2.7120000e-01
   1.0000000e+00   4.9000000e+01   7.1000000e+01   1.4278090e+06   1.4278830e+06   7.0500000e+02   7.6000000e+01   7.6000000e+01   6.3525000e+04   7.3000000e+01   1.1700000e+02   1.3580000e+03   1.0000000e+00   0.0000000e+00   7.0000000e+01   7.2200000e-02   5.6700000e-01   2.9730000e-01   1.6200000e-02   2.8950000e-01   9.7370000e-01   1.0000000e+00   2.8482000e+00   1.3424000e+00   1.8692000e+00   7.0270000e-01  -2.9600000e-01   9.9980000e-01
   1.0000000e+00   4.8400000e+02   5.1300000e+02   1.4577580e+06   1.4577760e+06   1.9600000e+02   5.2000000e+01   3.5000000e+01   2.2534000e+04   1.0400000e+02   1.2700000e+02   1.3600000e+03   1.0000000e+00   0.0000000e+00   7.0000000e+01   7.1180000e-01   6.2450000e-01   6.2070000e-01   2.1300000e-02   5.5770000e-01   5.1430000e-01   0.0000000e+00   2.2923000e+00   1.4624000e+00   1.2553000e+00  -3.7930000e-01  -1.0180000e-01   8.1230000e-01
   1.0000000e+00   1.0800000e+02   1.2000000e+02   1.4712770e+06   1.4712880e+06   6.4000000e+01   1.6000000e+01   1.3000000e+01   7.2160000e+03   1.0200000e+02   1.2400000e+02   1.3560000e+03   1.0000000e+00   0.0000000e+00   7.0000000e+01   1.5930000e-01   5.1520000e-01   9.1670000e-01   8.8000000e-03   7.5000000e-01   8.4610000e-01   0.0000000e+00   1.8062000e+00   1.0792000e+00   1.0414000e+00  -8.3300000e-02  -1.1910000e-01   2.4320000e-01
   1.0000000e+00   3.5700000e+02   3.7000000e+02   1.4838790e+06   1.4839010e+06   1.3000000e+02   2.6000000e+01   2.5000000e+01   1.3185000e+04   9.0000000e+01   1.1700000e+02   1.3580000e+03   1.0000000e+00   0.0000000e+00   7.0000000e+01   5.2580000e-01   5.4540000e-01   5.9090000e-01   9.6000000e-03   5.0000000e-01   8.8000000e-01   1.0000000e+00   2.1139000e+00   1.1139000e+00   1.3424000e+00   4.0910000e-01  -2.0760000e-01   4.7290000e-01
   1.0000000e+00   1.6900000e+02   1.8600000e+02   1.4958620e+06   1.4958830e+06   2.1500000e+02   3.6000000e+01   2.2000000e+01   2.4463000e+04   1.0300000e+02   1.2500000e+02   1.3560000e+03   1.0000000e+00   0.0000000e+00   7.0000000e+01   2.4930000e-01   3.9780000e-01   8.0950000e-01   1.2500000e-02   4.7220000e-01   9.5460000e-01   1.0000000e+00   2.3324000e+00   1.2305000e+00   1.3222000e+00   1.9050000e-01  -1.1110000e-01   5.9030000e-01
   1.0000000e+00   3.7000000e+01   4.8000000e+01   1.5080120e+06   1.5080400e+06   1.7800000e+02   2.5000000e+01   2.8000000e+01   1.8774000e+04   9.2000000e+01   1.1600000e+02   1.3560000e+03   1.0000000e+00   0.0000000e+00   7.0000000e+01   5.4600000e-02   4.2210000e-01   3.9290000e-01   8.1000000e-03   4.4000000e-01   1.0000000e+00   1.0000000e+00   2.2504000e+00   1.0414000e+00   1.4472000e+00   6.0710000e-01  -1.7600000e-01   5.0960000e-01
   1.0000000e+00   1.1600000e+02   1.2600000e+02   1.5366040e+06   1.5366310e+06   1.5500000e+02   2.4000000e+01   2.7000000e+01   1.6678000e+04   9.6000000e+01   1.2000000e+02   1.3560000e+03   1.0000000e+00   0.0000000e+00   7.0000000e+01   1.7110000e-01   4.2590000e-01   3.7040000e-01   7.4000000e-03   4.1670000e-01   1.0000000e+00   1.0000000e+00   2.1903000e+00   1.0000000e+00   1.4314000e+00   6.2960000e-01  -1.5940000e-01   4.4650000e-01
   1.0000000e+00   0.0000000e+00   1.7000000e+01   1.5498000e+06   1.5498910e+06   1.0300000e+03   7.2000000e+01   9.2000000e+01   7.1852000e+04   4.9000000e+01   8.4000000e+01   1.3540000e+03   1.0000000e+00   0.0000000e+00   7.0000000e+01   0.0000000e+00   3.3420000e-01   1.8680000e-01   1.2600000e-02   2.3610000e-01   9.8910000e-01   1.0000000e+00   3.0128000e+00   1.2305000e+00   1.9590000e+00   8.1320000e-01  -4.5500000e-01   9.9980000e-01
   1.0000000e+00   8.2400000e+02   8.4400000e+02   1.5645360e+06   1.5645570e+06   1.4000000e+02   2.7000000e+01   2.2000000e+01   1.5545000e+04   9.9000000e+01   1.2500000e+02   1.3560000e+03   1.0000000e+00   0.0000000e+00   7.0000000e+01   7.5520000e-01   6.6670000e-01   9.5240000e-01   1.4800000e-02   7.4070000e-01   9.5460000e-01   1.0000000e+00   2.1461000e+00   1.3010000e+00   1.3222000e+00   4.7600000e-02  -1.3250000e-01   6.8680000e-01
   1.0000000e+00   5.3000000e+01   9.1000000e+01   1.5780550e+06   1.5781290e+06   1.4700000e+03   8.4000000e+01   8.2000000e+01   1.3293900e+05   7.0000000e+01   1.1800000e+02   1.3560000e+03   1.0000000e+00   0.0000000e+00   7.0000000e+01   7.8200000e-02   4.7720000e-01   5.1350000e-01   2.8000000e-02   4.5240000e-01   9.0240000e-01   1.0000000e+00   3.1673000e+00   1.5798000e+00   1.8692000e+00   4.8650000e-01  -2.9350000e-01   1.0000000e+00
   1.0000000e+00   2.4800000e+02   2.6200000e+02   1.5894310e+06   1.5894430e+06   6.9000000e+01   2.0000000e+01   1.9000000e+01   7.5880000e+03   1.0000000e+02   1.1900000e+02   1.3560000e+03   1.0000000e+00   0.0000000e+00   7.0000000e+01   3.6580000e-01   5.8930000e-01   8.5710000e-01   1.0300000e-02   7.0000000e-01   6.3160000e-01   0.0000000e+00   1.8389000e+00   1.1461000e+00   1.0792000e+00  -1.4290000e-01  -1.4080000e-01   2.9010000e-01
   1.0000000e+00   1.0400000e+02   1.2400000e+02   1.6021800e+06   1.6021990e+06   2.3100000e+02   3.1000000e+01   2.3000000e+01   2.9896000e+04   1.1700000e+02   1.4300000e+02   1.3560000e+03   1.0000000e+00   0.0000000e+00   7.0000000e+01   1.5340000e-01   3.9210000e-01   9.5000000e-01   1.4800000e-02   6.4520000e-01   8.2610000e-01   0.0000000e+00   2.3636000e+00   1.3010000e+00   1.2787000e+00  -5.0000000e-02   1.1100000e-02   6.2680000e-01
   1.0000000e+00   1.1500000e+02   1.3600000e+02   1.6226970e+06   1.6227180e+06   1.6900000e+02   3.3000000e+01   2.8000000e+01   1.9591000e+04   1.0500000e+02   1.2700000e+02   1.3560000e+03   1.0000000e+00   0.0000000e+00   7.0000000e+01   1.6960000e-01   6.1680000e-01   1.0000000e+00   1.5500000e-02   6.3640000e-01   7.5000000e-01   5.0000000e-01   2.2279000e+00   1.3222000e+00   1.3222000e+00   0.0000000e+00  -9.4400000e-02   7.1610000e-01
   1.0000000e+00   3.1000000e+01   5.0000000e+01   1.6471430e+06   1.6471940e+06   4.4500000e+02   7.2000000e+01   5.5000000e+01   4.6236000e+04   9.1000000e+01   1.1800000e+02   1.3540000e+03   1.0000000e+00   0.0000000e+00   7.0000000e+01   4.5800000e-02   5.4080000e-01   3.7260000e-01   1.4000000e-02   2.6390000e-01   9.2730000e-01   1.0000000e+00   2.6484000e+00   1.2787000e+00   1.7076000e+00   6.2740000e-01  -1.8830000e-01   9.8840000e-01
   1.0000000e+00   2.2100000e+02   2.3600000e+02   1.6587420e+06   1.6587690e+06   2.4500000e+02   3.7000000e+01   3.3000000e+01   2.7599000e+04   1.0000000e+02   1.2400000e+02   1.3540000e+03   1.0000000e+00   0.0000000e+00   7.0000000e+01   3.2640000e-01   3.9510000e-01   5.5560000e-01   1.1100000e-02   4.0540000e-01   8.1820000e-01   1.0000000e+00   2.3892000e+00   1.1761000e+00   1.4314000e+00   4.4440000e-01  -1.1990000e-01   6.6480000e-01
   1.0000000e+00   1.9500000e+02   2.0900000e+02   1.6710980e+06   1.6711100e+06   9.9000000e+01   1.6000000e+01   1.3000000e+01   1.2056000e+04   1.1100000e+02   1.3200000e+02   1.3580000e+03   1.0000000e+00   0.0000000e+00   7.0000000e+01   2.8720000e-01   4.1070000e-01   8.5710000e-01   1.0300000e-02   8.7500000e-01   9.2310000e-01   0.0000000e+00   1.9956000e+00   1.1461000e+00   1.0792000e+00  -1.4290000e-01  -4.8600000e-02   2.9010000e-01
   1.0000000e+00   1.4400000e+02   1.5300000e+02   1.6867940e+06   1.6868100e+06   5.5000000e+01   1.9000000e+01   1.7000000e+01   6.1460000e+03   1.0400000e+02   1.2500000e+02   1.3580000e+03   1.0000000e+00   0.0000000e+00   7.0000000e+01   2.1210000e-01   6.1810000e-01   5.6250000e-01   6.6000000e-03   4.7370000e-01   9.4120000e-01   1.0000000e+00   1.7404000e+00   9.5420000e-01   1.2041000e+00   4.3750000e-01  -1.2700000e-01   2.5830000e-01
   1.0000000e+00   4.4900000e+02   5.2100000e+02   1.6997840e+06   1.6998290e+06   8.7300000e+02   1.7400000e+02   1.0000000e+02   1.0389800e+05   1.0600000e+02   1.3300000e+02   1.3580000e+03   1.0000000e+00   0.0000000e+00   7.0000000e+01   6.6130000e-01   7.3060000e-01   6.2500000e-01   5.3000000e-02   4.1380000e-01   4.5000000e-01   0.0000000e+00   2.9410000e+00   1.8573000e+00   1.6532000e+00  -3.7500000e-01  -7.0200000e-02   1.0000000e+00
   1.0000000e+00   5.5000000e+01   6.5000000e+01   1.7131720e+06   1.7131840e+06   6.4000000e+01   1.6000000e+01   1.3000000e+01   7.2860000e+03   1.0200000e+02   1.2600000e+02   1.3560000e+03   1.0000000e+00   0.0000000e+00   7.0000000e+01   8.1100000e-02   4.6670000e-01   8.3330000e-01   7.4000000e-03   6.2500000e-01   9.2310000e-01   1.0000000e+00   1.8062000e+00   1.0000000e+00   1.0792000e+00   1.6670000e-01  -1.1060000e-01   2.2880000e-01
   1.0000000e+00   1.4200000e+02   1.5500000e+02   1.7233820e+06   1.7233920e+06   6.0000000e+01   2.0000000e+01   1.1000000e+01   6.2600000e+03   9.6000000e+01   1.1700000e+02   1.3600000e+03   1.0000000e+00   0.0000000e+00   7.0000000e+01   2.0880000e-01   5.3850000e-01   7.6920000e-01   9.6000000e-03   6.5000000e-01   9.0910000e-01   0.0000000e+00   1.7781000e+00   1.1139000e+00   1.0000000e+00  -2.3080000e-01  -1.8490000e-01   2.4080000e-01
   1.0000000e+00   4.9000000e+01   7.5000000e+01   1.7368110e+06   1.7368220e+06   1.2000000e+02   3.1000000e+01   1.8000000e+01   1.2834000e+04   9.0000000e+01   1.2500000e+02   1.3560000e+03   1.0000000e+00   0.0000000e+00   7.0000000e+01   7.2300000e-02   5.8040000e-01   4.2310000e-01   1.9200000e-02   8.3870000e-01   6.1110000e-01   0.0000000e+00   2.0792000e+00   1.4150000e+00   1.0414000e+00  -5.7690000e-01  -1.6450000e-01   4.7290000e-01
   1.0000000e+00   3.2200000e+02   3.5700000e+02   1.7476250e+06   1.7476600e+06   3.1400000e+02   8.4000000e+01   5.0000000e+01   3.8597000e+04   1.1000000e+02   1.4000000e+02   1.3560000e+03   1.0000000e+00   0.0000000e+00   7.0000000e+01   4.7490000e-01   7.4370000e-01   1.0000000e+00   2.5800000e-02   4.1670000e-01   7.0000000e-01   5.0000000e-01   2.4969000e+00   1.5441000e+00   1.5441000e+00   0.0000000e+00  -3.9700000e-02   9.9790000e-01
   1.0000000e+00   2.1000000e+02   2.2400000e+02   1.7616920e+06   1.7617030e+06   6.1000000e+01   1.7000000e+01   1.1000000e+01   7.3090000e+03   1.1200000e+02   1.3200000e+02   1.3560000e+03   1.0000000e+00   0.0000000e+00   7.0000000e+01   3.0970000e-01   6.0390000e-01   7.8570000e-01   1.0300000e-02   8.2350000e-01   1.0000000e+00   0.0000000e+00   1.7853000e+00   1.1461000e+00   1.0414000e+00  -2.1430000e-01  -6.3900000e-02   2.7120000e-01
   1.0000000e+00   3.0000000e+01   5.8000000e+01   1.7727220e+06   1.7727360e+06   2.5300000e+02   5.0000000e+01   2.6000000e+01   2.8728000e+04   8.6000000e+01   1.3500000e+02   1.3560000e+03   1.0000000e+00   0.0000000e+00   7.0000000e+01   4.4300000e-02   3.5460000e-01   5.0000000e-01   2.0600000e-02   5.6000000e-01   5.3850000e-01   0.0000000e+00   2.4031000e+00   1.4472000e+00   1.1461000e+00  -5.0000000e-01  -1.1290000e-01   6.4530000e-01
   1.0000000e+00   8.8000000e+01   1.2000000e+02   1.7859010e+06   1.7859300e+06   5.0900000e+02   7.3000000e+01   6.0000000e+01   4.9765000e+04   8.0000000e+01   1.1600000e+02   1.3580000e+03   1.0000000e+00   0.0000000e+00   7.0000000e+01   1.2960000e-01   4.5150000e-01   9.0630000e-01   2.3600000e-02   4.3840000e-01   4.8330000e-01   0.0000000e+00   2.7067000e+00   1.5051000e+00   1.4624000e+00  -9.3800000e-02  -2.3620000e-01   9.8480000e-01
   1.0000000e+00   4.2000000e+01   5.5000000e+01   1.7981520e+06   1.7981720e+06   1.7000000e+02   2.5000000e+01   2.1000000e+01   1.6633000e+04   8.4000000e+01   1.1600000e+02   1.3560000e+03   1.0000000e+00   0.0000000e+00   7.0000000e+01   6.1900000e-02   3.4620000e-01   6.5000000e-01   9.6000000e-03   5.2000000e-01   9.5240000e-01   1.0000000e+00   2.2304000e+00   1.1139000e+00   1.3010000e+00   3.5000000e-01  -2.3560000e-01   4.3000000e-01
   1.0000000e+00   5.4000000e+01   7.6000000e+01   1.8102770e+06   1.8102830e+06   7.8000000e+01   2.2000000e+01   1.0000000e+01   8.2460000e+03   9.5000000e+01   1.1700000e+02   1.3560000e+03   1.0000000e+00   0.0000000e+00   7.0000000e+01   7.9600000e-02   4.0910000e-01   2.7270000e-01   1.6200000e-02   1.0000000e+00   6.0000000e-01   0.0000000e+00   1.8921000e+00   1.3424000e+00   7.7820000e-01  -7.2730000e-01  -1.7410000e-01   2.4320000e-01
   1.0000000e+00   2.9000000e+01   3.9000000e+01   1.8219040e+06   1.8219170e+06   7.7000000e+01   1.7000000e+01   1.3000000e+01   6.8610000e+03   7.6000000e+01   1.0900000e+02   1.3560000e+03   1.0000000e+00   0.0000000e+00   7.0000000e+01   4.2800000e-02   4.0770000e-01   7.6920000e-01   7.4000000e-03   5.8820000e-01   1.0000000e+00   1.0000000e+00   1.8865000e+00   1.0000000e+00   1.1139000e+00   2.3080000e-01  -3.0390000e-01   2.4080000e-01
   1.0000000e+00   1.7300000e+02   1.8800000e+02   1.8353380e+06   1.8353490e+06   8.3000000e+01   1.8000000e+01   1.2000000e+01   1.0702000e+04   1.1600000e+02   1.4000000e+02   1.3560000e+03   1.0000000e+00   0.0000000e+00   7.0000000e+01   2.5520000e-01   4.9700000e-01   7.3330000e-01   1.1100000e-02   8.3330000e-01   9.1670000e-01   0.0000000e+00   1.9191000e+00   1.1761000e+00   1.0414000e+00  -2.6670000e-01   7.3000000e-03   2.8600000e-01
   1.0000000e+00   8.3000000e+01   9.3000000e+01   1.8462800e+06   1.8462890e+06   6.1000000e+01   1.2000000e+01   1.0000000e+01   6.4900000e+03   9.6000000e+01   1.1800000e+02   1.3560000e+03   1.0000000e+00   0.0000000e+00   7.0000000e+01   1.2240000e-01   3.2220000e-01   9.0000000e-01   7.4000000e-03   8.3330000e-01   9.0000000e-01   0.0000000e+00   1.7853000e+00   1.0000000e+00   9.5420000e-01  -1.0000000e-01  -1.6880000e-01   1.9540000e-01
   1.0000000e+00   1.7000000e+01   2.7000000e+01   1.8596160e+06   1.8596330e+06   8.0000000e+01   2.3000000e+01   1.7000000e+01   4.9310000e+03   4.1000000e+01   8.4000000e+01   1.3560000e+03   1.0000000e+00   0.0000000e+00   7.0000000e+01   2.5100000e-02   5.2940000e-01   5.8820000e-01   7.4000000e-03   4.3480000e-01   1.0000000e+00   1.0000000e+00   1.9031000e+00   1.0000000e+00   1.2305000e+00   4.1180000e-01  -5.1850000e-01   2.9280000e-01
   1.0000000e+00   9.8000000e+01   1.0800000e+02   1.8894300e+06   1.8894400e+06   5.1000000e+01   1.5000000e+01   1.0000000e+01   5.5460000e+03   9.9000000e+01   1.2400000e+02   1.3560000e+03   1.0000000e+00   0.0000000e+00   7.0000000e+01   1.4450000e-01   4.9000000e-01   1.0000000e+00   7.4000000e-03   6.6670000e-01   1.0000000e+00   5.0000000e-01   1.7076000e+00   1.0000000e+00   1.0000000e+00   0.0000000e+00  -1.5040000e-01   2.0610000e-01
   1.0000000e+00   1.8400000e+02   2.0500000e+02   1.9019700e+06   1.9019750e+06   5.8000000e+01   2.2000000e+01   7.0000000e+00   7.0500000e+03   1.1100000e+02   1.3500000e+02   1.3560000e+03   1.0000000e+00   0.0000000e+00   7.0000000e+01   2.7140000e-01   4.4760000e-01   2.3810000e-01   1.5500000e-02   9.5460000e-01   7.1430000e-01   0.0000000e+00   1.7634000e+00   1.3222000e+00   6.9900000e-01  -7.6190000e-01  -5.0400000e-02   2.1160000e-01
   1.0000000e+00   1.1600000e+02   1.2600000e+02   1.9136350e+06   1.9136460e+06   5.8000000e+01   1.3000000e+01   1.1000000e+01   7.1140000e+03   1.1200000e+02   1.3300000e+02   1.3560000e+03   1.0000000e+00   0.0000000e+00   7.0000000e+01   1.7110000e-01   4.7270000e-01   9.0910000e-01   7.4000000e-03   7.6920000e-01   1.0000000e+00   1.0000000e+00   1.7634000e+00   1.0000000e+00   1.0414000e+00   9.0900000e-02  -4.1800000e-02   2.1730000e-01
   1.0000000e+00   1.7800000e+02   1.9700000e+02   1.9249230e+06   1.9249360e+06   1.3000000e+02   3.8000000e+01   2.5000000e+01   1.6308000e+04   1.1500000e+02   1.4000000e+02   1.3560000e+03   1.0000000e+00   0.0000000e+00   7.0000000e+01   2.6250000e-01   4.7370000e-01   6.8420000e-01   1.4000000e-02   5.0000000e-01   5.2000000e-01   0.0000000e+00   2.1139000e+00   1.2787000e+00   1.1139000e+00  -3.1580000e-01  -2.0000000e-02   4.0890000e-01
   1.0000000e+00   4.1000000e+01   5.6000000e+01   1.9395900e+06   1.9396020e+06   1.1700000e+02   2.2000000e+01   1.4000000e+01   1.1647000e+04   8.9000000e+01   1.1000000e+02   1.3560000e+03   1.0000000e+00   0.0000000e+00   7.0000000e+01   6.0500000e-02   3.5000000e-01   8.0000000e-01   1.1100000e-02   6.8180000e-01   8.5710000e-01   0.0000000e+00   2.0682000e+00   1.1761000e+00   1.0792000e+00  -2.0000000e-01  -2.2230000e-01   3.0680000e-01
   1.0000000e+00   8.2000000e+01   9.8000000e+01   1.9512560e+06   1.9512990e+06   4.9000000e+02   3.8000000e+01   4.4000000e+01   5.0867000e+04   8.6000000e+01   1.1800000e+02   1.3540000e+03   1.0000000e+00   0.0000000e+00   7.0000000e+01   1.2110000e-01   2.8780000e-01   3.7210000e-01   1.1800000e-02   4.2110000e-01   9.7730000e-01   1.0000000e+00   2.6902000e+00   1.2041000e+00   1.6335000e+00   6.2790000e-01  -1.8900000e-01   9.2900000e-01
   1.0000000e+00   7.3000000e+01   9.2000000e+01   1.9645610e+06   1.9645910e+06   3.1800000e+02   3.6000000e+01   3.3000000e+01   3.1789000e+04   8.5000000e+01   1.2400000e+02   1.3540000e+03   1.0000000e+00   0.0000000e+00   7.0000000e+01   1.0780000e-01   4.4210000e-01   6.3330000e-01   1.4000000e-02   5.2780000e-01   9.0910000e-01   1.0000000e+00   2.5024000e+00   1.2787000e+00   1.4771000e+00   3.6670000e-01  -2.1900000e-01   8.5630000e-01
   1.0000000e+00   2.0000000e+01   3.7000000e+01   1.9788210e+06   1.9788420e+06   1.8500000e+02   2.9000000e+01   2.4000000e+01   1.8517000e+04   8.8000000e+01   1.1900000e+02   1.3540000e+03   1.0000000e+00   0.0000000e+00   7.0000000e+01   2.9500000e-02   4.8180000e-01   8.0950000e-01   1.2600000e-02   5.8620000e-01   8.7500000e-01   1.0000000e+00   2.2672000e+00   1.2305000e+00   1.3222000e+00   1.9050000e-01  -2.1800000e-01   5.9030000e-01
   1.0000000e+00   1.5100000e+02   1.6200000e+02   1.9900210e+06   1.9900310e+06   5.9000000e+01   1.3000000e+01   1.1000000e+01   5.9570000e+03   8.9000000e+01   1.1100000e+02   1.3540000e+03   1.0000000e+00   0.0000000e+00   7.0000000e+01   2.2300000e-01   4.6360000e-01   9.0910000e-01   8.1000000e-03   8.4610000e-01   9.0910000e-01   0.0000000e+00   1.7708000e+00   1.0414000e+00   1.0000000e+00  -9.0900000e-02  -2.1120000e-01   2.1730000e-01
   1.0000000e+00   6.9000000e+01   8.1000000e+01   2.0017760e+06   2.0017940e+06   1.1900000e+02   2.0000000e+01   1.8000000e+01   1.1516000e+04   8.4000000e+01   1.1700000e+02   1.3520000e+03   1.0000000e+00   0.0000000e+00   7.0000000e+01   1.0210000e-01   4.4910000e-01   6.6670000e-01   8.9000000e-03   6.0000000e-01   1.0000000e+00   1.0000000e+00   2.0756000e+00   1.0792000e+00   1.2553000e+00   3.3330000e-01  -2.4400000e-01   3.6010000e-01
   1.0000000e+00   7.9000000e+01   8.8000000e+01   2.0129380e+06   2.0129490e+06   6.6000000e+01   1.0000000e+01   1.1000000e+01   5.6520000e+03   7.5000000e+01   1.0100000e+02   1.3560000e+03   1.0000000e+00   0.0000000e+00   7.0000000e+01   1.1650000e-01   3.3330000e-01   8.1820000e-01   6.6000000e-03   9.0000000e-01   1.0000000e+00   1.0000000e+00   1.8195000e+00   9.5420000e-01   1.0414000e+00   1.8180000e-01  -3.3100000e-01   2.0510000e-01
   1.0000000e+00   8.5000000e+01   1.0100000e+02   2.0231270e+06   2.0231500e+06   2.6800000e+02   2.8000000e+01   2.5000000e+01   2.6356000e+04   8.4000000e+01   1.1800000e+02   1.3560000e+03   1.0000000e+00   0.0000000e+00   7.0000000e+01   1.2540000e-01   2.7170000e-01   6.9560000e-01   1.1800000e-02   5.7140000e-01   9.2000000e-01   1.0000000e+00   2.4281000e+00   1.2041000e+00   1.3617000e+00   3.0430000e-01  -2.3170000e-01   6.0790000e-01
   1.0000000e+00   7.4000000e+01   9.1000000e+01   2.0329000e+06   2.0329100e+06   9.9000000e+01   2.9000000e+01   1.7000000e+01   1.1843000e+04   1.0900000e+02   1.3400000e+02   1.3540000e+03   1.0000000e+00   0.0000000e+00   7.0000000e+01   1.0930000e-01   4.1770000e-01   5.8820000e-01   1.2600000e-02   5.8620000e-01   5.8820000e-01   0.0000000e+00   1.9956000e+00   1.2305000e+00   1.0000000e+00  -4.1180000e-01  -6.5400000e-02   2.9280000e-01
   1.0000000e+00   3.4000000e+01   4.8000000e+01   2.0444480e+06   2.0444750e+06   1.9700000e+02   3.8000000e+01   2.9000000e+01   1.9139000e+04   8.6000000e+01   1.0900000e+02   1.3540000e+03   1.0000000e+00   0.0000000e+00   7.0000000e+01   5.0200000e-02   4.7880000e-01   5.1850000e-01   1.0300000e-02   3.6840000e-01   9.3100000e-01   1.0000000e+00   2.2945000e+00   1.1461000e+00   1.4314000e+00   4.8150000e-01  -2.4100000e-01   6.2360000e-01
   1.0000000e+00   1.3000000e+01   2.1000000e+01   2.0580020e+06   2.0580160e+06   9.1000000e+01   1.2000000e+01   1.4000000e+01   8.1060000e+03   7.9000000e+01   1.0100000e+02   1.3580000e+03   1.0000000e+00   0.0000000e+00   7.0000000e+01   1.9200000e-02   1.8750000e-01   5.7140000e-01   5.9000000e-03   6.6670000e-01   1.0000000e+00   1.0000000e+00   1.9590000e+00   9.0310000e-01   1.1461000e+00   4.2860000e-01  -3.0410000e-01   2.1950000e-01
   1.0000000e+00   3.2000000e+01   4.4000000e+01   2.0707690e+06   2.0707960e+06   1.4200000e+02   3.0000000e+01   2.9000000e+01   1.2465000e+04   7.2000000e+01   1.0900000e+02   1.3540000e+03   1.0000000e+00   0.0000000e+00   7.0000000e+01   4.7300000e-02   5.6170000e-01   4.4440000e-01   8.9000000e-03   4.0000000e-01   9.3100000e-01   1.0000000e+00   2.1523000e+00   1.0792000e+00   1.4314000e+00   5.5560000e-01  -3.1420000e-01   5.3620000e-01
   1.0000000e+00   8.1000000e+01   9.0000000e+01   2.0823270e+06   2.0823380e+06   6.0000000e+01   1.3000000e+01   1.1000000e+01   6.1330000e+03   9.1000000e+01   1.1700000e+02   1.3560000e+03   1.0000000e+00   0.0000000e+00   7.0000000e+01   1.1950000e-01   3.9390000e-01   8.1820000e-01   6.6000000e-03   6.9230000e-01   1.0000000e+00   1.0000000e+00   1.7781000e+00   9.5420000e-01   1.0414000e+00   1.8180000e-01  -2.0140000e-01   2.0510000e-01
   1.0000000e+00   2.2000000e+01   3.1000000e+01   2.0972570e+06   2.0972700e+06   6.0000000e+01   1.5000000e+01   1.3000000e+01   5.5730000e+03   8.1000000e+01   1.0300000e+02   1.3540000e+03   1.0000000e+00   0.0000000e+00   7.0000000e+01   3.2500000e-02   4.8720000e-01   6.9230000e-01   6.6000000e-03   6.0000000e-01   1.0000000e+00   1.0000000e+00   1.7781000e+00   9.5420000e-01   1.1139000e+00   3.0770000e-01  -2.7430000e-01   2.2530000e-01
   1.0000000e+00   2.8000000e+02   3.0500000e+02   2.1093140e+06   2.1093240e+06   1.4900000e+02   2.7000000e+01   1.7000000e+01   1.5313000e+04   9.3000000e+01   1.1100000e+02   1.3540000e+03   1.0000000e+00   0.0000000e+00   7.0000000e+01   4.1360000e-01   4.0400000e-01   4.0000000e-01   1.8500000e-02   9.2590000e-01   5.8820000e-01   0.0000000e+00   2.1732000e+00   1.3979000e+00   1.0000000e+00  -6.0000000e-01  -1.9710000e-01   4.1380000e-01
   1.0000000e+00   1.0700000e+02   1.2000000e+02   2.1264490e+06   2.1264620e+06   1.0300000e+02   1.9000000e+01   1.3000000e+01   1.2424000e+04   1.1200000e+02   1.3200000e+02   1.3560000e+03   1.0000000e+00   0.0000000e+00   7.0000000e+01   1.5780000e-01   3.9050000e-01   1.0000000e+00   9.6000000e-03   6.8420000e-01   1.0000000e+00   5.0000000e-01   2.0128000e+00   1.1139000e+00   1.1139000e+00   0.0000000e+00  -5.7600000e-02   2.9140000e-01
   1.0000000e+00   7.0000000e+00   1.9000000e+01   2.1533940e+06   2.1534100e+06   9.3000000e+01   1.9000000e+01   1.7000000e+01   9.2140000e+03   9.0000000e+01   1.0800000e+02   1.3560000e+03   1.0000000e+00   0.0000000e+00   7.0000000e+01   1.0300000e-02   5.1560000e-01   7.5000000e-01   8.8000000e-03   6.3160000e-01   9.4120000e-01   1.0000000e+00   1.9685000e+00   1.0792000e+00   1.2041000e+00   2.5000000e-01  -2.2600000e-01   3.2410000e-01
   1.0000000e+00   4.2000000e+01   5.9000000e+01   2.2165440e+06   2.2165560e+06   1.1500000e+02   2.2000000e+01   1.7000000e+01   1.1748000e+04   8.7000000e+01   1.2400000e+02   1.3560000e+03   1.0000000e+00   0.0000000e+00   7.0000000e+01   6.1900000e-02   4.3630000e-01   7.0590000e-01   1.2500000e-02   7.7270000e-01   7.0590000e-01   0.0000000e+00   2.0607000e+00   1.2305000e+00   1.0792000e+00  -2.9410000e-01  -2.0190000e-01   3.4190000e-01
   1.0000000e+00   8.0000000e+00   2.9000000e+01   2.2807790e+06   2.2808680e+06   1.2030000e+03   6.8000000e+01   8.9000000e+01   9.6937000e+04   4.8000000e+01   1.0100000e+02   1.3540000e+03   1.0000000e+00   0.0000000e+00   7.0000000e+01   1.1800000e-02   3.5630000e-01   2.3600000e-01   1.5500000e-02   3.0880000e-01   1.0000000e+00   1.0000000e+00   3.0803000e+00   1.3222000e+00   1.9494000e+00   7.6400000e-01  -3.7050000e-01   1.0000000e+00
   1.0000000e+00   8.0000000e+00   1.8000000e+01   2.2939260e+06   2.2939460e+06   1.0900000e+02   2.2000000e+01   2.0000000e+01   1.1293000e+04   9.0000000e+01   1.1600000e+02   1.3560000e+03   1.0000000e+00   0.0000000e+00   7.0000000e+01   1.1800000e-02   4.5500000e-01   5.0000000e-01   7.4000000e-03   4.5450000e-01   1.0000000e+00   1.0000000e+00   2.0374000e+00   1.0000000e+00   1.3010000e+00   5.0000000e-01  -1.9060000e-01   3.3590000e-01
   1.0000000e+00   3.1000000e+01   5.0000000e+01   2.3812570e+06   2.3814000e+06   1.3710000e+03   1.1400000e+02   1.4400000e+02   1.5041300e+05   8.5000000e+01   1.3200000e+02   1.3560000e+03   1.0000000e+00   0.0000000e+00   7.0000000e+01   4.5700000e-02   4.9540000e-01   1.3290000e-01   1.4000000e-02   1.6670000e-01   9.9310000e-01   1.0000000e+00   3.1370000e+00   1.2787000e+00   2.1553000e+00   8.6710000e-01  -1.4290000e-01   1.0000000e+00
   1.0000000e+00   4.5000000e+01   5.3000000e+01   2.4095030e+06   2.4095180e+06   8.8000000e+01   1.3000000e+01   1.5000000e+01   8.1230000e+03   8.1000000e+01   1.1000000e+02   1.3540000e+03   1.0000000e+00   0.0000000e+00   7.0000000e+01   6.6500000e-02   2.6670000e-01   5.3330000e-01   5.9000000e-03   6.1540000e-01   1.0000000e+00   1.0000000e+00   1.9445000e+00   9.0310000e-01   1.1761000e+00   4.6670000e-01  -2.7880000e-01   2.2880000e-01
   1.0000000e+00   2.5000000e+01   4.6000000e+01   2.4336600e+06   2.4337210e+06   5.6600000e+02   6.4000000e+01   7.0000000e+01   6.2326000e+04   8.9000000e+01   1.3200000e+02   1.3560000e+03   1.0000000e+00   0.0000000e+00   7.0000000e+01   3.6900000e-02   5.5820000e-01   3.4430000e-01   1.5500000e-02   3.2810000e-01   8.7140000e-01   1.0000000e+00   2.7528000e+00   1.3222000e+00   1.7853000e+00   6.5570000e-01  -1.3970000e-01   9.9850000e-01
   1.0000000e+00   4.0000000e+00   1.7000000e+01   2.4450330e+06   2.4450500e+06   9.7000000e+01   1.9000000e+01   1.7000000e+01   5.9400000e+03   4.7000000e+01   7.7000000e+01   1.3580000e+03   1.0000000e+00   0.0000000e+00   7.0000000e+01   5.9000000e-03   5.6110000e-01   7.6470000e-01   9.6000000e-03   6.8420000e-01   1.0000000e+00   1.0000000e+00   1.9868000e+00   1.1139000e+00   1.2305000e+00   2.3530000e-01  -5.2160000e-01   3.6780000e-01
   1.0000000e+00   2.7000000e+01   3.6000000e+01   2.4579190e+06   2.4579430e+06   1.4500000e+02   1.9000000e+01   2.6000000e+01   1.4997000e+04   9.1000000e+01   1.1700000e+02   1.3560000e+03   1.0000000e+00   0.0000000e+00   7.0000000e+01   3.9800000e-02   3.2870000e-01   3.7500000e-01   6.6000000e-03   4.7370000e-01   9.2310000e-01   1.0000000e+00   2.1614000e+00   9.5420000e-01   1.3802000e+00   6.2500000e-01  -1.9200000e-01   3.6010000e-01
   1.0000000e+00   2.6000000e+01   4.0000000e+01   2.5352720e+06   2.5352920e+06   2.0500000e+02   2.4000000e+01   2.1000000e+01   2.6503000e+04   1.0800000e+02   1.4800000e+02   1.3540000e+03   1.0000000e+00   0.0000000e+00   7.0000000e+01   3.8400000e-02   2.6790000e-01   7.0000000e-01   1.0300000e-02   5.8330000e-01   9.5240000e-01   1.0000000e+00   2.3117000e+00   1.1461000e+00   1.3010000e+00   3.0000000e-01   1.0000000e-02   4.6300000e-01
   1.0000000e+00   2.0000000e+00   1.1000000e+01   2.5506430e+06   2.5506530e+06   6.0000000e+01   1.2000000e+01   1.0000000e+01   3.6730000e+03   4.8000000e+01   7.7000000e+01   1.3580000e+03   1.0000000e+00   0.0000000e+00   7.0000000e+01   3.0000000e-03   3.3330000e-01   9.0000000e-01   6.6000000e-03   7.5000000e-01   1.0000000e+00   1.0000000e+00   1.7781000e+00   9.5420000e-01   1.0000000e+00   1.0000000e-01  -5.2170000e-01   1.9540000e-01
   1.0000000e+00   2.4000000e+01   3.8000000e+01   2.5632190e+06   2.5632410e+06   1.7300000e+02   2.2000000e+01   2.3000000e+01   1.7100000e+04   8.5000000e+01   1.1100000e+02   1.3560000e+03   1.0000000e+00   0.0000000e+00   7.0000000e+01   3.5400000e-02   4.3830000e-01   6.3640000e-01   1.0300000e-02   6.3640000e-01   9.5650000e-01   1.0000000e+00   2.2380000e+00   1.1461000e+00   1.3424000e+00   3.6360000e-01  -2.2780000e-01   5.0960000e-01
   1.0000000e+00   9.0000000e+00   2.5000000e+01   2.5837710e+06   2.5837800e+06   7.1000000e+01   1.9000000e+01   1.2000000e+01   6.8860000e+03   8.4000000e+01   1.1100000e+02   1.3560000e+03   1.0000000e+00   0.0000000e+00   7.0000000e+01   1.3300000e-02   5.0690000e-01   5.6250000e-01   1.1800000e-02   8.4210000e-01   7.5000000e-01   0.0000000e+00   1.8513000e+00   1.2041000e+00   9.5420000e-01  -4.3750000e-01  -2.4230000e-01   2.5830000e-01
   1.0000000e+00   5.3000000e+01   8.1000000e+01   2.5955950e+06   2.5956430e+06   5.7800000e+02   7.3000000e+01   6.8000000e+01   5.2482000e+04   7.6000000e+01   1.0900000e+02   1.3560000e+03   1.0000000e+00   0.0000000e+00   7.0000000e+01   7.8200000e-02   5.6990000e-01   5.8330000e-01   2.0600000e-02   3.8360000e-01   7.0590000e-01   1.0000000e+00   2.7619000e+00   1.4472000e+00   1.6812000e+00   4.1670000e-01  -2.9060000e-01   9.9900000e-01
   1.0000000e+00   1.3000000e+01   2.3000000e+01   2.6325200e+06   2.6325290e+06   5.3000000e+01   1.3000000e+01   9.0000000e+00   5.2670000e+03   9.0000000e+01   1.0900000e+02   1.3540000e+03   1.0000000e+00   0.0000000e+00   7.0000000e+01   1.9200000e-02   4.1110000e-01   9.0000000e-01   7.4000000e-03   7.6920000e-01   1.0000000e+00   0.0000000e+00   1.7243000e+00   1.0000000e+00   9.5420000e-01  -1.0000000e-01  -2.2360000e-01   1.9540000e-01
   1.0000000e+00   4.8000000e+01   6.1000000e+01   2.6440760e+06   2.6440970e+06   1.5300000e+02   2.5000000e+01   2.1000000e+01   1.6865000e+04   9.0000000e+01   1.2500000e+02   1.3520000e+03   1.0000000e+00   0.0000000e+00   7.0000000e+01   7.1000000e-02   4.3960000e-01   6.1910000e-01   9.6000000e-03   5.2000000e-01   1.0000000e+00   1.0000000e+00   2.1847000e+00   1.1139000e+00   1.3222000e+00   3.8100000e-01  -1.3880000e-01   4.5140000e-01
   1.0000000e+00   1.7000000e+01   3.3000000e+01   2.6568570e+06   2.6568670e+06   7.8000000e+01   2.8000000e+01   1.7000000e+01   9.2080000e+03   1.0500000e+02   1.3200000e+02   1.3520000e+03   1.0000000e+00   0.0000000e+00   7.0000000e+01   2.5100000e-02   5.1250000e-01   6.2500000e-01   1.1800000e-02   5.7140000e-01   5.8820000e-01   0.0000000e+00   1.8921000e+00   1.2041000e+00   1.0000000e+00  -3.7500000e-01  -7.7700000e-02   2.7920000e-01
   1.0000000e+00   2.3000000e+01   4.0000000e+01   2.6696650e+06   2.6696770e+06   9.4000000e+01   2.4000000e+01   1.6000000e+01   1.0847000e+04   1.0400000e+02   1.2600000e+02   1.3540000e+03   1.0000000e+00   0.0000000e+00   7.0000000e+01   3.4000000e-02   5.3920000e-01   7.0590000e-01   1.2600000e-02   7.0830000e-01   7.5000000e-01   0.0000000e+00   1.9731000e+00   1.2305000e+00   1.0792000e+00  -2.9410000e-01  -9.8500000e-02   3.4190000e-01
   1.0000000e+00   2.7000000e+01   4.2000000e+01   2.6823940e+06   2.6824350e+06   3.7600000e+02   4.0000000e+01   4.3000000e+01   3.6566000e+04   8.1000000e+01   1.1900000e+02   1.3520000e+03   1.0000000e+00   0.0000000e+00   7.0000000e+01   3.9900000e-02   3.8860000e-01   3.6590000e-01   1.1100000e-02   3.7500000e-01   9.5350000e-01   1.0000000e+00   2.5752000e+00   1.1761000e+00   1.6128000e+00   6.3420000e-01  -2.4020000e-01   8.8940000e-01
   1.0000000e+00   0.0000000e+00   1.6000000e+01   2.7245830e+06   2.7245950e+06   1.1100000e+02   2.0000000e+01   2.1000000e+01   6.3230000e+03   4.1000000e+01   7.0000000e+01   1.3560000e+03   1.0000000e+00   0.0000000e+00   7.0000000e+01   0.0000000e+00   4.2190000e-01   7.5000000e-01   1.1800000e-02   8.0000000e-01   5.7140000e-01   0.0000000e+00   2.0453000e+00   1.2041000e+00   1.0792000e+00  -2.5000000e-01  -5.5500000e-01   3.2410000e-01
   1.0000000e+00   2.4000000e+01   5.2000000e+01   2.7872990e+06   2.7874270e+06   1.5430000e+03   1.5000000e+02   1.5100000e+02   1.6037200e+05   8.1000000e+01   1.2600000e+02   1.3520000e+03   1.0000000e+00   0.0000000e+00   7.0000000e+01   3.5500000e-02   5.6950000e-01   2.1880000e-01   2.0700000e-02   1.8670000e-01   8.4770000e-01   1.0000000e+00   3.1884000e+00   1.4472000e+00   2.1072000e+00   7.8130000e-01  -1.8800000e-01   1.0000000e+00
   1.0000000e+00   1.9000000e+01   2.8000000e+01   2.8117850e+06   2.8118210e+06   1.9200000e+02   3.5000000e+01   3.6000000e+01   1.8361000e+04   8.0000000e+01   1.1800000e+02   1.3540000e+03   1.0000000e+00   0.0000000e+00   7.0000000e+01   2.8100000e-02   4.0740000e-01   2.5000000e-01   6.6000000e-03   2.5710000e-01   1.0000000e+00   1.0000000e+00   2.2833000e+00   9.5420000e-01   1.5563000e+00   7.5000000e-01  -2.5290000e-01   5.3620000e-01
   1.0000000e+00   1.7000000e+01   2.7000000e+01   2.8247290e+06   2.8247410e+06   7.6000000e+01   1.5000000e+01   1.2000000e+01   4.6430000e+03   4.3000000e+01   8.6000000e+01   1.3540000e+03   1.0000000e+00   0.0000000e+00   7.0000000e+01   2.5100000e-02   3.6670000e-01   8.3330000e-01   7.4000000e-03   6.6670000e-01   1.0000000e+00   1.0000000e+00   1.8808000e+00   1.0000000e+00   1.0792000e+00   1.6670000e-01  -5.2270000e-01   2.2880000e-01
   1.0000000e+00   1.8000000e+01   3.2000000e+01   2.8372450e+06   2.8372680e+06   1.9900000e+02   2.0000000e+01   2.3000000e+01   1.8720000e+04   8.0000000e+01   1.1000000e+02   1.3520000e+03   1.0000000e+00   0.0000000e+00   7.0000000e+01   2.6600000e-02   3.8200000e-01   6.0870000e-01   1.0400000e-02   7.0000000e-01   1.0000000e+00   1.0000000e+00   2.2989000e+00   1.1461000e+00   1.3617000e+00   3.9130000e-01  -2.6510000e-01   5.3290000e-01
   1.0000000e+00   1.5000000e+01   2.2000000e+01   2.8578870e+06   2.8579000e+06   7.1000000e+01   1.1000000e+01   1.3000000e+01   6.6570000e+03   8.1000000e+01   1.0800000e+02   1.3500000e+03   1.0000000e+00   0.0000000e+00   7.0000000e+01   2.2200000e-02   2.1980000e-01   5.3850000e-01   5.2000000e-03   6.3640000e-01   1.0000000e+00   1.0000000e+00   1.8513000e+00   8.4510000e-01   1.1139000e+00   4.6150000e-01  -2.6750000e-01   1.9650000e-01
   1.0000000e+00   0.0000000e+00   6.0000000e+00   2.9392050e+06   2.9392220e+06   6.9000000e+01   1.4000000e+01   1.8000000e+01   7.1510000e+03   9.2000000e+01   1.1800000e+02   1.3480000e+03   1.0000000e+00   0.0000000e+00   7.0000000e+01   0.0000000e+00   3.2350000e-01   3.5290000e-01   4.4000000e-03   4.2860000e-01   9.4440000e-01   1.0000000e+00   1.8389000e+00   7.7820000e-01   1.2305000e+00   6.4710000e-01  -1.9030000e-01   2.0830000e-01
   1.0000000e+00   1.2640000e+03   1.2710000e+03   7.5038700e+05   7.5039900e+05   5.2000000e+01   1.1000000e+01   1.3000000e+01   5.9070000e+03   1.0500000e+02   1.2500000e+02   1.3580000e+03   1.0000000e+00   0.0000000e+00   1.0000000e+02   1.2810000e-01   3.8100000e-01   5.8330000e-01   5.2000000e-03   6.3640000e-01   9.2310000e-01   1.0000000e+00   1.7160000e+00   8.4510000e-01   1.0792000e+00   4.1670000e-01  -1.1250000e-01   1.8920000e-01
   1.0000000e+00   1.2600000e+02   1.5100000e+02   6.3997200e+05   6.3999300e+05   3.3900000e+02   7.0000000e+01   3.5000000e+01   4.2620000e+04   1.1900000e+02   1.3500000e+02   1.3600000e+03   0.0000000e+00   1.0000000e+00   4.0000000e+01   1.8530000e-01   3.5430000e-01   8.4000000e-01   1.8400000e-02   3.5710000e-01   6.0000000e-01   0.0000000e+00   2.5302000e+00   1.3979000e+00   1.3222000e+00  -1.6000000e-01  -1.7800000e-02   8.1530000e-01
   1.0000000e+00   1.0500000e+02   1.2500000e+02   8.4382200e+05   8.4383700e+05   1.5500000e+02   3.7000000e+01   2.3000000e+01   1.9453000e+04   1.2000000e+02   1.3400000e+02   1.3620000e+03   0.0000000e+00   1.0000000e+00   4.0000000e+01   1.5420000e-01   4.8330000e-01   7.5000000e-01   1.4700000e-02   5.4050000e-01   6.5220000e-01   0.0000000e+00   2.1903000e+00   1.3010000e+00   1.1761000e+00  -2.5000000e-01  -1.9500000e-02   4.9630000e-01
   1.0000000e+00   1.1900000e+02   1.7200000e+02   9.0947100e+05   9.0949200e+05   6.1800000e+02   1.0900000e+02   5.9000000e+01   7.8470000e+04   1.1900000e+02   1.3500000e+02   1.3620000e+03   0.0000000e+00   1.0000000e+00   4.0000000e+01   1.7470000e-01   4.4470000e-01   3.9620000e-01   3.8900000e-02   4.8620000e-01   3.5590000e-01   0.0000000e+00   2.7910000e+00   1.7243000e+00   1.3222000e+00  -6.0380000e-01  -8.0000000e-03   9.9550000e-01
   1.0000000e+00   1.0300000e+02   1.2200000e+02   1.1369120e+06   1.1369240e+06   1.4200000e+02   2.5000000e+01   1.5000000e+01   1.7707000e+04   1.1900000e+02   1.3300000e+02   1.3620000e+03   0.0000000e+00   1.0000000e+00   4.0000000e+01   1.5130000e-01   3.7720000e-01   6.3160000e-01   1.3900000e-02   7.6000000e-01   8.0000000e-01   0.0000000e+00   2.1523000e+00   1.2787000e+00   1.0792000e+00  -3.6840000e-01  -2.5800000e-02   3.7870000e-01
   1.0000000e+00   1.4500000e+02   1.9700000e+02   1.3173640e+06   1.3173950e+06   5.0800000e+02   1.1200000e+02   5.9000000e+01   6.5223000e+04   1.2000000e+02   1.4200000e+02   1.3620000e+03   0.0000000e+00   1.0000000e+00   4.0000000e+01   2.1290000e-01   6.8490000e-01   5.9610000e-01   3.8200000e-02   4.6430000e-01   5.2540000e-01   0.0000000e+00   2.7059000e+00   1.7160000e+00   1.4914000e+00  -4.0380000e-01   3.1000000e-03   9.9980000e-01
   1.0000000e+00   2.0900000e+02   2.3000000e+02   1.3462480e+06   1.3462640e+06   1.5800000e+02   4.5000000e+01   3.0000000e+01   2.0312000e+04   1.2200000e+02   1.4000000e+02   1.3620000e+03   0.0000000e+00   1.0000000e+00   4.0000000e+01   3.0690000e-01   5.2980000e-01   7.6190000e-01   1.5400000e-02   4.6670000e-01   5.3330000e-01   0.0000000e+00   2.1987000e+00   1.3222000e+00   1.2041000e+00  -2.3810000e-01   4.4000000e-03   5.5600000e-01
   1.0000000e+00   2.0500000e+02   2.3500000e+02   1.4172760e+06   1.4172880e+06   1.5600000e+02   4.9000000e+01   1.7000000e+01   2.0131000e+04   1.2200000e+02   1.4000000e+02   1.3600000e+03   0.0000000e+00   1.0000000e+00   4.0000000e+01   3.0150000e-01   5.6670000e-01   4.0000000e-01   2.2100000e-02   6.1220000e-01   7.0590000e-01   0.0000000e+00   2.1931000e+00   1.4771000e+00   1.0792000e+00  -6.0000000e-01   8.2000000e-03   5.9510000e-01
   1.0000000e+00   1.8100000e+02   2.3000000e+02   1.5664270e+06   1.5664530e+06   3.1200000e+02   7.3000000e+01   4.8000000e+01   4.0573000e+04   1.2200000e+02   1.4100000e+02   1.3600000e+03   0.0000000e+00   1.0000000e+00   4.0000000e+01   2.6620000e-01   7.5510000e-01   5.3060000e-01   3.6000000e-02   6.7120000e-01   5.4170000e-01   0.0000000e+00   2.4941000e+00   1.6902000e+00   1.4150000e+00  -4.6940000e-01   1.5900000e-02   9.9850000e-01
   1.0000000e+00   1.1900000e+03   1.2010000e+03   9.0070000e+03   9.0330000e+03   1.8000000e+02   2.4000000e+01   2.7000000e+01   1.7505000e+04   8.7000000e+01   1.1100000e+02   1.3620000e+03   0.0000000e+00   1.0000000e+00   1.7500000e+02   2.3640000e-01   3.7060000e-01   4.2310000e-01   8.1000000e-03   4.5830000e-01   9.6300000e-01   1.0000000e+00   2.2553000e+00   1.0414000e+00   1.4150000e+00   5.7690000e-01  -2.4020000e-01   4.7290000e-01
   1.0000000e+00   1.2140000e+03   1.2220000e+03   7.3753800e+05   7.3756800e+05   1.4700000e+02   2.8000000e+01   3.1000000e+01   1.6908000e+04   1.0500000e+02   1.3300000e+02   1.3620000e+03   0.0000000e+00   1.0000000e+00   1.7500000e+02   2.0560000e-01   3.8750000e-01   2.6670000e-01   5.9000000e-03   2.8570000e-01   9.6770000e-01   1.0000000e+00   2.1673000e+00   9.0310000e-01   1.4771000e+00   7.3330000e-01  -1.0140000e-01   3.9770000e-01
   1.0000000e+00   1.2110000e+03   1.2290000e+03   8.4009100e+05   8.4038500e+05   1.7330000e+03   2.0600000e+02   2.9400000e+02   1.8571600e+05   9.3000000e+01   1.3300000e+02   1.3620000e+03   0.0000000e+00   1.0000000e+00   1.7500000e+02   1.9530000e-01   6.7250000e-01   6.1200000e-02   1.3200000e-02   8.7400000e-02   1.0000000e+00   1.0000000e+00   3.2388000e+00   1.2553000e+00   2.4683000e+00   9.3880000e-01  -1.6280000e-01   1.0000000e+00
   1.0000000e+00   1.2070000e+03   1.2140000e+03   8.8267400e+05   8.8271200e+05   1.2000000e+02   3.5000000e+01   3.9000000e+01   1.5035000e+04   1.1800000e+02   1.3500000e+02   1.3620000e+03   0.0000000e+00   1.0000000e+00   1.7500000e+02   2.1730000e-01   5.4890000e-01   1.8420000e-01   5.1000000e-03   2.0000000e-01   9.7440000e-01   1.0000000e+00   2.0792000e+00   8.4510000e-01   1.5798000e+00   8.1580000e-01  -2.1200000e-02   4.3990000e-01
   1.0000000e+00   1.2000000e+03   1.2200000e+03   9.7171400e+05   9.7192200e+05   1.8040000e+03   1.7500000e+02   2.1100000e+02   2.1424300e+05   1.0100000e+02   1.3500000e+02   1.3600000e+03   0.0000000e+00   1.0000000e+00   1.7500000e+02   2.0590000e-01   5.6630000e-01   9.6200000e-02   1.4700000e-02   1.1430000e-01   9.8580000e-01   1.0000000e+00   3.2562000e+00   1.3010000e+00   2.3181000e+00   9.0390000e-01  -7.2200000e-02   1.0000000e+00
   1.0000000e+00   1.1910000e+03   1.2010000e+03   1.0628810e+06   1.0629010e+06   1.2400000e+02   2.6000000e+01   2.1000000e+01   1.4323000e+04   1.0700000e+02   1.2600000e+02   1.3640000e+03   0.0000000e+00   1.0000000e+00   1.7500000e+02   2.3900000e-01   3.8000000e-01   5.0000000e-01   7.3000000e-03   3.8460000e-01   9.5240000e-01   1.0000000e+00   2.0934000e+00   1.0000000e+00   1.3010000e+00   5.0000000e-01  -9.7600000e-02   3.3590000e-01
   1.0000000e+00   1.2020000e+03   1.2150000e+03   1.1275800e+06   1.1275990e+06   1.1900000e+02   2.4000000e+01   2.0000000e+01   1.3662000e+04   1.0600000e+02   1.2700000e+02   1.3640000e+03   0.0000000e+00   1.0000000e+00   1.7500000e+02   2.1850000e-01   5.1820000e-01   6.8420000e-01   9.5000000e-03   5.4170000e-01   9.5000000e-01   1.0000000e+00   2.0756000e+00   1.1139000e+00   1.2787000e+00   3.1580000e-01  -1.0310000e-01   4.0890000e-01
   1.0000000e+00   1.1090000e+03   1.1180000e+03   1.1701940e+06   1.1702190e+06   1.3000000e+02   2.1000000e+01   2.6000000e+01   1.5147000e+04   1.0900000e+02   1.2600000e+02   1.3600000e+03   0.0000000e+00   1.0000000e+00   1.7500000e+02   3.5590000e-01   4.2220000e-01   3.6000000e-01   6.6000000e-03   4.2860000e-01   9.6150000e-01   1.0000000e+00   2.1139000e+00   9.5420000e-01   1.3979000e+00   6.4000000e-01  -8.9700000e-02   3.7400000e-01
   1.0000000e+00   1.1900000e+03   1.2190000e+03   1.1836120e+06   1.1838930e+06   3.8830000e+03   2.2900000e+02   2.8900000e+02   3.9566800e+05   7.8000000e+01   1.2700000e+02   1.3620000e+03   0.0000000e+00   1.0000000e+00   1.7500000e+02   2.1000000e-01   5.2350000e-01   1.0320000e-01   2.1300000e-02   1.2660000e-01   9.7230000e-01   1.0000000e+00   3.5892000e+00   1.4624000e+00   2.4487000e+00   8.9680000e-01  -2.0390000e-01   1.0000000e+00
   1.0000000e+00   1.1980000e+03   1.2090000e+03   1.2461880e+06   1.2462440e+06   2.9500000e+02   4.2000000e+01   5.6000000e+01   3.2358000e+04   9.6000000e+01   1.2600000e+02   1.3640000e+03   0.0000000e+00   1.0000000e+00   1.7500000e+02   2.2730000e-01   5.2110000e-01   1.9640000e-01   8.1000000e-03   2.6190000e-01   1.0000000e+00   1.0000000e+00   2.4698000e+00   1.0414000e+00   1.7482000e+00   8.0360000e-01  -1.4310000e-01   8.9010000e-01
   2.0000000e+00   4.6400000e+02   4.7400000e+02   2.8542000e+04   2.8553000e+04   7.2000000e+01   1.3000000e+01   1.2000000e+01   1.3094000e+04   1.6800000e+02   1.9800000e+02   1.3870000e+03   0.0000000e+00   1.0000000e+00   4.0000000e+01   6.6910000e-01   3.4550000e-01   9.0910000e-01   7.2000000e-03   7.6920000e-01   9.1670000e-01   1.0000000e+00   1.8573000e+00   1.0000000e+00   1.0414000e+00   9.0900000e-02   4.2080000e-01   2.1730000e-01
   2.0000000e+00   8.5300000e+02   8.6100000e+02   3.1984000e+04   3.1995000e+04   6.6000000e+01   9.0000000e+00   1.1000000e+01   1.2872000e+04   1.7800000e+02   2.0700000e+02   1.3870000e+03   0.0000000e+00   1.0000000e+00   4.0000000e+01   7.5850000e-01   2.5000000e-01   7.2730000e-01   5.8000000e-03   8.8890000e-01   1.0000000e+00   1.0000000e+00   1.8195000e+00   9.0310000e-01   1.0414000e+00   2.7270000e-01   5.2370000e-01   1.9340000e-01
   2.0000000e+00   0.0000000e+00   9.0000000e+00   3.5152000e+04   3.5164000e+04   6.1000000e+01   1.0000000e+01   1.2000000e+01   1.0855000e+04   1.6800000e+02   1.8900000e+02   1.3870000e+03   0.0000000e+00   1.0000000e+00   4.0000000e+01   0.0000000e+00   4.3520000e-01   7.5000000e-01   6.5000000e-03   9.0000000e-01   1.0000000e+00   1.0000000e+00   1.7853000e+00   9.5420000e-01   1.0792000e+00   2.5000000e-01   3.9020000e-01   2.1500000e-01
   2.0000000e+00   8.1600000e+02   8.2400000e+02   4.0184000e+04   4.0195000e+04   7.5000000e+01   8.0000000e+00   1.1000000e+01   1.4016000e+04   1.5700000e+02   2.0600000e+02   1.3870000e+03   0.0000000e+00   1.0000000e+00   4.0000000e+01   8.1180000e-01   1.4770000e-01   7.2730000e-01   5.8000000e-03   1.0000000e+00   1.0000000e+00   1.0000000e+00   1.8751000e+00   9.0310000e-01   1.0414000e+00   2.7270000e-01   4.6000000e-01   1.9340000e-01
   2.0000000e+00   8.2700000e+02   8.4300000e+02   4.8480000e+04   4.8539000e+04   4.4300000e+02   5.6000000e+01   6.0000000e+01   7.9713000e+04   7.7000000e+01   2.2100000e+02   1.3870000e+03   0.0000000e+00   1.0000000e+00   4.0000000e+01   7.8440000e-01   5.3070000e-01   2.7120000e-01   1.1500000e-02   2.8570000e-01   9.8330000e-01   1.0000000e+00   2.6464000e+00   1.2041000e+00   1.7708000e+00   7.2880000e-01   4.0580000e-01   9.8630000e-01
   2.0000000e+00   1.0590000e+03   1.0690000e+03   1.1771500e+05   1.1772400e+05   7.6000000e+01   1.0000000e+01   9.0000000e+00   1.5483000e+04   1.9500000e+02   2.1300000e+02   1.3870000e+03   0.0000000e+00   1.0000000e+00   4.0000000e+01   4.5850000e-01   1.5560000e-01   9.0000000e-01   7.2000000e-03   1.0000000e+00   1.0000000e+00   0.0000000e+00   1.8808000e+00   1.0000000e+00   9.5420000e-01  -1.0000000e-01   5.9160000e-01   1.9540000e-01
   2.0000000e+00   2.5900000e+02   2.7200000e+02   1.2502500e+05   1.2504000e+05   1.5000000e+02   1.3000000e+01   1.5000000e+01   2.8697000e+04   1.7200000e+02   2.1200000e+02   1.3870000e+03   0.0000000e+00   1.0000000e+00   4.0000000e+01   3.7350000e-01   2.3080000e-01   8.6670000e-01   9.4000000e-03   1.0000000e+00   1.0000000e+00   1.0000000e+00   2.1761000e+00   1.1139000e+00   1.1761000e+00   1.3330000e-01   4.9460000e-01   3.2850000e-01
   2.0000000e+00   8.5300000e+02   8.7200000e+02   1.3519600e+05   1.3529800e+05   8.9200000e+02   5.9000000e+01   1.0400000e+02   1.8173000e+05   6.8000000e+01   2.3600000e+02   1.3870000e+03   0.0000000e+00   1.0000000e+00   4.0000000e+01   7.4260000e-01   5.3970000e-01   1.8630000e-01   1.3700000e-02   3.2200000e-01   9.8080000e-01   1.0000000e+00   2.9504000e+00   1.2787000e+00   2.0086000e+00   8.1370000e-01   5.9170000e-01   1.0000000e+00
   2.0000000e+00   5.7000000e+02   5.8500000e+02   1.5558400e+05   1.5559300e+05   7.4000000e+01   1.6000000e+01   1.1000000e+01   1.5069000e+04   1.9600000e+02   2.1000000e+02   1.3870000e+03   0.0000000e+00   1.0000000e+00   4.0000000e+01   8.2190000e-01   4.5180000e-01   6.0000000e-01   1.0800000e-02   9.3750000e-01   8.1820000e-01   0.0000000e+00   1.8692000e+00   1.1761000e+00   9.5420000e-01  -4.0000000e-01   5.9090000e-01   2.4690000e-01
   2.0000000e+00   7.3200000e+02   7.5000000e+02   1.7707600e+05   1.7708700e+05   1.3600000e+02   1.8000000e+01   1.1000000e+01   2.7180000e+04   1.9200000e+02   2.0700000e+02   1.3870000e+03   0.0000000e+00   1.0000000e+00   4.0000000e+01   9.1850000e-01   3.1310000e-01   6.1110000e-01   1.3000000e-02   1.0000000e+00   1.0000000e+00   0.0000000e+00   2.1335000e+00   1.2553000e+00   1.0414000e+00  -3.8890000e-01   5.6130000e-01   3.3290000e-01
   2.0000000e+00   1.0840000e+03   1.0970000e+03   1.8557500e+05   1.8558800e+05   1.0800000e+02   1.6000000e+01   1.7000000e+01   2.1840000e+04   1.9500000e+02   2.1200000e+02   1.3870000e+03   0.0000000e+00   1.0000000e+00   4.0000000e+01   4.1820000e-01   3.6090000e-01   1.0000000e+00   9.4000000e-03   8.1250000e-01   7.6470000e-01   5.0000000e-01   2.0334000e+00   1.1139000e+00   1.1139000e+00   0.0000000e+00   5.7990000e-01   2.9140000e-01
   2.0000000e+00   1.2120000e+03   1.2200000e+03   1.9876400e+05   1.9877600e+05   7.4000000e+01   1.2000000e+01   1.2000000e+01   1.3025000e+04   1.6300000e+02   1.8800000e+02   1.3870000e+03   0.0000000e+00   1.0000000e+00   4.0000000e+01   2.4080000e-01   2.2920000e-01   6.6670000e-01   5.8000000e-03   6.6670000e-01   1.0000000e+00   1.0000000e+00   1.8692000e+00   9.0310000e-01   1.0792000e+00   3.3330000e-01   3.7510000e-01   2.0180000e-01
   2.0000000e+00   8.5700000e+02   8.6500000e+02   2.1198300e+05   2.1199300e+05   5.2000000e+01   8.0000000e+00   1.0000000e+01   9.9680000e+03   1.7800000e+02   2.0700000e+02   1.3870000e+03   0.0000000e+00   1.0000000e+00   4.0000000e+01   7.5270000e-01   3.5000000e-01   8.0000000e-01   5.8000000e-03   1.0000000e+00   1.0000000e+00   1.0000000e+00   1.7160000e+00   9.0310000e-01   1.0000000e+00   2.0000000e-01   4.9760000e-01   1.8520000e-01
   2.0000000e+00   8.5200000e+02   8.6000000e+02   2.2264600e+05   2.2265700e+05   6.9000000e+01   8.0000000e+00   1.1000000e+01   1.3099000e+04   1.6400000e+02   2.0500000e+02   1.3870000e+03   0.0000000e+00   1.0000000e+00   4.0000000e+01   7.5990000e-01   2.1590000e-01   7.2730000e-01   5.8000000e-03   1.0000000e+00   1.0000000e+00   1.0000000e+00   1.8389000e+00   9.0310000e-01   1.0414000e+00   2.7270000e-01   4.8310000e-01   1.9340000e-01
   2.0000000e+00   1.4100000e+02   1.4800000e+02   2.3626600e+05   2.3628000e+05   6.0000000e+01   8.0000000e+00   1.4000000e+01   1.1189000e+04   1.7800000e+02   1.9800000e+02   1.3870000e+03   0.0000000e+00   1.0000000e+00   4.0000000e+01   2.0330000e-01   3.8780000e-01   5.0000000e-01   5.0000000e-03   8.7500000e-01   1.0000000e+00   1.0000000e+00   1.7781000e+00   8.4510000e-01   1.1461000e+00   5.0000000e-01   4.5690000e-01   2.0400000e-01
   2.0000000e+00   7.1600000e+02   7.2300000e+02   2.5186900e+05   2.5188000e+05   6.8000000e+01   8.0000000e+00   1.1000000e+01   1.2624000e+04   1.7700000e+02   1.9100000e+02   1.3870000e+03   0.0000000e+00   1.0000000e+00   4.0000000e+01   9.5750000e-01   1.1690000e-01   6.3640000e-01   5.0000000e-03   8.7500000e-01   1.0000000e+00   1.0000000e+00   1.8325000e+00   8.4510000e-01   1.0414000e+00   3.6360000e-01   4.5040000e-01   1.8220000e-01
   2.0000000e+00   1.2200000e+03   1.2280000e+03   2.7070200e+05   2.7071100e+05   7.0000000e+01   8.0000000e+00   9.0000000e+00   1.1255000e+04   1.4300000e+02   1.7400000e+02   1.3870000e+03   0.0000000e+00   1.0000000e+00   4.0000000e+01   2.2930000e-01   2.7800000e-02   8.8890000e-01   5.8000000e-03   1.0000000e+00   1.0000000e+00   1.0000000e+00   1.8451000e+00   9.0310000e-01   9.5420000e-01   1.1110000e-01   2.5610000e-01   1.7730000e-01
   2.0000000e+00   1.0280000e+03   1.0520000e+03   3.6590500e+05   3.6593200e+05   5.0400000e+02   2.4000000e+01   2.7000000e+01   6.9672000e+04   4.8000000e+01   1.8900000e+02   1.3870000e+03   0.0000000e+00   1.0000000e+00   4.0000000e+01   4.8310000e-01   2.2220000e-01   8.8890000e-01   1.7300000e-02   1.0000000e+00   1.0000000e+00   1.0000000e+00   2.7024000e+00   1.3802000e+00   1.4314000e+00   1.1110000e-01   8.0000000e-02   9.0930000e-01
   2.0000000e+00   4.0000000e+00   1.6000000e+01   3.9496500e+05   3.9498000e+05   1.4000000e+02   1.2000000e+01   1.5000000e+01   2.0974000e+04   1.1800000e+02   1.7400000e+02   1.3870000e+03   0.0000000e+00   1.0000000e+00   4.0000000e+01   5.8000000e-03   2.2220000e-01   8.0000000e-01   8.7000000e-03   1.0000000e+00   1.0000000e+00   1.0000000e+00   2.1461000e+00   1.0792000e+00   1.1761000e+00   2.0000000e-01   1.7040000e-01   3.0680000e-01
   2.0000000e+00   8.6700000e+02   8.7800000e+02   4.1996000e+05   4.1997300e+05   1.0800000e+02   1.1000000e+01   1.3000000e+01   1.7174000e+04   1.2300000e+02   1.8100000e+02   1.3870000e+03   0.0000000e+00   1.0000000e+00   4.0000000e+01   7.3400000e-01   2.4480000e-01   8.4610000e-01   7.9000000e-03   1.0000000e+00   1.0000000e+00   1.0000000e+00   2.0334000e+00   1.0414000e+00   1.1139000e+00   1.5390000e-01   2.4230000e-01   2.5700000e-01
   2.0000000e+00   1.2790000e+03   1.2880000e+03   4.3587000e+05   4.3588300e+05   9.6000000e+01   9.0000000e+00   1.3000000e+01   1.4369000e+04   1.2800000e+02   1.6400000e+02   1.3870000e+03   0.0000000e+00   1.0000000e+00   4.0000000e+01   1.4270000e-01   1.7950000e-01   6.9230000e-01   6.5000000e-03   1.0000000e+00   1.0000000e+00   1.0000000e+00   1.9823000e+00   9.5420000e-01   1.1139000e+00   3.0770000e-01   1.6930000e-01   2.2530000e-01
   2.0000000e+00   9.5100000e+02   9.6100000e+02   4.9445100e+05   4.9446100e+05   8.1000000e+01   1.1000000e+01   1.0000000e+01   1.3311000e+04   1.4100000e+02   1.8200000e+02   1.3870000e+03   0.0000000e+00   1.0000000e+00   4.0000000e+01   6.1430000e-01   1.9000000e-01   1.0000000e+00   7.2000000e-03   9.0910000e-01   1.0000000e+00   5.0000000e-01   1.9085000e+00   1.0000000e+00   1.0000000e+00   0.0000000e+00   2.8390000e-01   2.0610000e-01
   2.0000000e+00   9.4500000e+02   9.5600000e+02   5.0864000e+05   5.0865000e+05   8.5000000e+01   1.2000000e+01   1.0000000e+01   1.4041000e+04   1.3900000e+02   1.8100000e+02   1.3870000e+03   0.0000000e+00   1.0000000e+00   4.0000000e+01   6.2150000e-01   2.2730000e-01   9.0910000e-01   7.9000000e-03   9.1670000e-01   1.0000000e+00   0.0000000e+00   1.9294000e+00   1.0414000e+00   1.0000000e+00  -9.0900000e-02   2.9050000e-01   2.1730000e-01
   2.0000000e+00   8.5600000e+02   8.6400000e+02   5.1925700e+05   5.1926600e+05   5.7000000e+01   1.0000000e+01   1.1000000e+01   9.8480000e+03   1.6100000e+02   1.8300000e+02   1.3870000e+03   0.0000000e+00   1.0000000e+00   4.0000000e+01   7.5410000e-01   2.0830000e-01   8.8890000e-01   5.8000000e-03   8.0000000e-01   8.1820000e-01   1.0000000e+00   1.7559000e+00   9.0310000e-01   9.5420000e-01   1.1110000e-01   3.4980000e-01   1.7730000e-01
   2.0000000e+00   9.2500000e+02   9.3400000e+02   5.5237700e+05   5.5238800e+05   7.5000000e+01   9.0000000e+00   1.1000000e+01   1.2593000e+04   1.5000000e+02   1.8000000e+02   1.3870000e+03   0.0000000e+00   1.0000000e+00   4.0000000e+01   6.5320000e-01   2.4240000e-01   8.1820000e-01   6.5000000e-03   1.0000000e+00   1.0000000e+00   1.0000000e+00   1.8751000e+00   9.5420000e-01   1.0414000e+00   1.8180000e-01   3.1180000e-01   2.0510000e-01
   2.0000000e+00   9.1900000e+02   9.3000000e+02   5.6183200e+05   5.6184200e+05   8.8000000e+01   1.1000000e+01   1.0000000e+01   1.4538000e+04   1.3400000e+02   1.8300000e+02   1.3870000e+03   0.0000000e+00   1.0000000e+00   4.0000000e+01   6.5900000e-01   2.0000000e-01   9.0910000e-01   7.9000000e-03   1.0000000e+00   1.0000000e+00   0.0000000e+00   1.9445000e+00   1.0414000e+00   1.0000000e+00  -9.0900000e-02   2.9070000e-01   2.1730000e-01
   2.0000000e+00   9.1900000e+02   9.2800000e+02   5.7838000e+05   5.7839200e+05   8.8000000e+01   1.0000000e+01   1.3000000e+01   1.4808000e+04   1.4800000e+02   1.8200000e+02   1.3870000e+03   0.0000000e+00   1.0000000e+00   4.0000000e+01   6.6190000e-01   1.8520000e-01   7.5000000e-01   6.5000000e-03   9.0000000e-01   9.2310000e-01   1.0000000e+00   1.9445000e+00   9.5420000e-01   1.0792000e+00   2.5000000e-01   3.1460000e-01   2.1500000e-01
   2.0000000e+00   9.3300000e+02   9.4000000e+02   6.1266200e+05   6.1267200e+05   5.2000000e+01   9.0000000e+00   1.0000000e+01   8.8570000e+03   1.6100000e+02   1.8200000e+02   1.3870000e+03   0.0000000e+00   1.0000000e+00   4.0000000e+01   6.4460000e-01   2.5710000e-01   7.0000000e-01   5.0000000e-03   7.7780000e-01   1.0000000e+00   1.0000000e+00   1.7160000e+00   8.4510000e-01   1.0000000e+00   3.0000000e-01   3.3070000e-01   1.7530000e-01
   2.0000000e+00   9.3600000e+02   9.4200000e+02   6.2566400e+05   6.2567500e+05   5.2000000e+01   9.0000000e+00   1.1000000e+01   8.8010000e+03   1.5900000e+02   1.8100000e+02   1.3870000e+03   0.0000000e+00   1.0000000e+00   4.0000000e+01   6.4170000e-01   2.1210000e-01   5.4540000e-01   4.3000000e-03   6.6670000e-01   1.0000000e+00   1.0000000e+00   1.7160000e+00   7.7820000e-01   1.0414000e+00   4.5450000e-01   3.2230000e-01   1.7150000e-01
   2.0000000e+00   9.3600000e+02   9.4400000e+02   6.3984800e+05   6.3985700e+05   6.5000000e+01   9.0000000e+00   9.0000000e+00   1.1132000e+04   1.6100000e+02   1.8200000e+02   1.3870000e+03   0.0000000e+00   1.0000000e+00   4.0000000e+01   6.3880000e-01   9.7200000e-02   8.8890000e-01   5.8000000e-03   8.8890000e-01   1.0000000e+00   1.0000000e+00   1.8129000e+00   9.0310000e-01   9.5420000e-01   1.1110000e-01   3.3800000e-01   1.7730000e-01
   2.0000000e+00   9.2600000e+02   9.3500000e+02   6.7531600e+05   6.7532700e+05   6.3000000e+01   9.0000000e+00   1.1000000e+01   1.0518000e+04   1.5600000e+02   1.8000000e+02   1.3870000e+03   0.0000000e+00   1.0000000e+00   4.0000000e+01   6.5180000e-01   3.6360000e-01   8.1820000e-01   6.5000000e-03   1.0000000e+00   1.0000000e+00   1.0000000e+00   1.7993000e+00   9.5420000e-01   1.0414000e+00   1.8180000e-01   3.0430000e-01   2.0510000e-01
   2.0000000e+00   8.9700000e+02   9.0700000e+02   8.9870400e+05   8.9871500e+05   1.0100000e+02   1.1000000e+01   1.1000000e+01   1.6760000e+04   1.4800000e+02   1.8200000e+02   1.3870000e+03   0.0000000e+00   1.0000000e+00   4.0000000e+01   6.9210000e-01   8.1800000e-02   9.0910000e-01   7.2000000e-03   9.0910000e-01   1.0000000e+00   1.0000000e+00   2.0043000e+00   1.0000000e+00   1.0414000e+00   9.0900000e-02   2.9640000e-01   2.1730000e-01
   2.0000000e+00   8.9200000e+02   9.0300000e+02   9.0816400e+05   9.0817600e+05   9.2000000e+01   1.2000000e+01   1.2000000e+01   1.4703000e+04   1.2800000e+02   1.7500000e+02   1.3870000e+03   0.0000000e+00   1.0000000e+00   4.0000000e+01   6.9790000e-01   3.0300000e-01   9.1670000e-01   7.9000000e-03   9.1670000e-01   1.0000000e+00   1.0000000e+00   1.9638000e+00   1.0414000e+00   1.0792000e+00   8.3300000e-02   2.4860000e-01   2.4320000e-01
   2.0000000e+00   8.2400000e+02   8.3200000e+02   9.2825600e+05   9.2826400e+05   5.3000000e+01   9.0000000e+00   8.0000000e+00   9.0330000e+03   1.5800000e+02   1.8100000e+02   1.3870000e+03   0.0000000e+00   1.0000000e+00   4.0000000e+01   8.0030000e-01   1.7190000e-01   1.0000000e+00   5.8000000e-03   8.8890000e-01   1.0000000e+00   5.0000000e-01   1.7243000e+00   9.0310000e-01   9.0310000e-01   0.0000000e+00   3.3150000e-01   1.6960000e-01
   2.0000000e+00   7.3200000e+02   7.9300000e+02   7.8207000e+04   7.8276000e+04   2.3580000e+03   1.0400000e+02   1.0100000e+02   2.3377800e+05   4.9000000e+01   1.2400000e+02   1.3870000e+03   0.0000000e+00   1.0000000e+00   4.0000000e+01   8.5650000e-01   4.3980000e-01   8.8410000e-01   4.4000000e-02   5.8650000e-01   6.8320000e-01   1.0000000e+00   3.3725000e+00   1.7853000e+00   1.8389000e+00   1.1590000e-01  -2.2540000e-01   1.0000000e+00
   2.0000000e+00   3.6700000e+02   4.4000000e+02   7.9561800e+05   7.9565900e+05   2.1080000e+03   8.0000000e+01   6.1000000e+01   1.7511000e+05   6.0000000e+00   1.1900000e+02   1.3870000e+03   0.0000000e+00   1.0000000e+00   4.0000000e+01   5.2920000e-01   2.9570000e-01   5.6160000e-01   5.2600000e-02   9.1250000e-01   6.7210000e-01   0.0000000e+00   3.3239000e+00   1.8633000e+00   1.6128000e+00  -4.3840000e-01  -3.5100000e-01   1.0000000e+00
   2.0000000e+00   4.7600000e+02   4.9000000e+02   1.3302000e+04   1.3320000e+04   2.2700000e+02   1.4000000e+01   1.8000000e+01   2.1216000e+04   3.6000000e+01   1.2700000e+02   1.3730000e+03   0.0000000e+00   1.0000000e+00   4.0000000e+01   6.9340000e-01   9.9200000e-02   7.7780000e-01   1.0200000e-02   1.0000000e+00   1.0000000e+00   1.0000000e+00   2.3560000e+00   1.1461000e+00   1.2553000e+00   2.2220000e-01  -2.6980000e-01   4.1700000e-01
   2.0000000e+00   4.9800000e+02   5.1500000e+02   3.1041000e+04   3.1058000e+04   2.3100000e+02   1.7000000e+01   1.7000000e+01   2.1639000e+04   3.3000000e+01   1.2700000e+02   1.3730000e+03   0.0000000e+00   1.0000000e+00   4.0000000e+01   7.2540000e-01   2.0070000e-01   1.0000000e+00   1.2400000e-02   1.0000000e+00   1.0000000e+00   5.0000000e-01   2.3636000e+00   1.2305000e+00   1.2305000e+00   0.0000000e+00  -2.6820000e-01   4.7790000e-01
   2.0000000e+00   1.1470000e+03   1.1620000e+03   4.1184000e+04   4.1201000e+04   1.9400000e+02   1.6000000e+01   1.7000000e+01   1.9202000e+04   6.8000000e+01   1.2400000e+02   1.3730000e+03   0.0000000e+00   1.0000000e+00   4.0000000e+01   3.0740000e-01   2.3920000e-01   8.8240000e-01   1.0900000e-02   9.3750000e-01   1.0000000e+00   1.0000000e+00   2.2878000e+00   1.1761000e+00   1.2305000e+00   1.1770000e-01  -2.2670000e-01   4.2190000e-01
   2.0000000e+00   4.8900000e+02   5.0400000e+02   5.5547000e+04   5.5568000e+04   2.4700000e+02   1.7000000e+01   2.1000000e+01   2.3671000e+04   4.3000000e+01   1.2900000e+02   1.3730000e+03   0.0000000e+00   1.0000000e+00   4.0000000e+01   7.1230000e-01   2.1590000e-01   7.1430000e-01   1.0900000e-02   8.8240000e-01   1.0000000e+00   1.0000000e+00   2.3927000e+00   1.1761000e+00   1.3222000e+00   2.8570000e-01  -2.5130000e-01   5.2120000e-01
   2.0000000e+00   2.3600000e+02   2.4900000e+02   6.4701000e+04   6.4720000e+04   1.7500000e+02   1.3000000e+01   1.9000000e+01   1.8625000e+04   6.1000000e+01   1.2600000e+02   1.3730000e+03   0.0000000e+00   1.0000000e+00   4.0000000e+01   3.4380000e-01   2.9150000e-01   6.8420000e-01   9.5000000e-03   1.0000000e+00   1.0000000e+00   1.0000000e+00   2.2430000e+00   1.1139000e+00   1.2787000e+00   3.1580000e-01  -1.6850000e-01   4.0890000e-01
   2.0000000e+00   1.3140000e+03   1.3330000e+03   3.1494940e+06   3.1495420e+06   5.6600000e+02   2.8000000e+01   4.9000000e+01   4.9867000e+04   7.0000000e+01   1.0300000e+02   1.3870000e+03   0.0000000e+00   1.0000000e+00   4.0000000e+01   7.7900000e-02   3.7940000e-01   3.9580000e-01   1.3700000e-02   6.7860000e-01   9.7960000e-01   1.0000000e+00   2.7528000e+00   1.2787000e+00   1.6812000e+00   6.0420000e-01  -3.1170000e-01   9.8310000e-01
   2.0000000e+00   1.6140000e+03   1.6380000e+03   6.7662300e+05   6.7665700e+05   6.5500000e+02   3.3000000e+01   3.5000000e+01   4.9303000e+04   5.4000000e+01   9.3000000e+01   1.6870000e+03   1.0000000e+00   0.0000000e+00   8.0000000e+01   5.8100000e-02   1.9730000e-01   7.0590000e-01   1.4200000e-02   7.2730000e-01   9.7140000e-01   1.0000000e+00   2.8162000e+00   1.3802000e+00   1.5315000e+00   2.9410000e-01  -4.1190000e-01   9.6850000e-01
   2.0000000e+00   1.9000000e+01   1.6900000e+02   4.1976070e+06   4.2157480e+06   1.5265500e+05   1.0449000e+04   1.8152000e+04   1.1591414e+07   0.0000000e+00   1.5600000e+02   1.3360000e+03   0.0000000e+00   1.0000000e+00   4.0000000e+01   2.8400000e-02   9.4390000e-01   8.3000000e-03   1.1230000e-01   1.4400000e-02   9.9940000e-01   1.0000000e+00   5.1837000e+00   2.1761000e+00   4.2587000e+00   9.9170000e-01  -4.0680000e-01   1.0000000e+00
   2.0000000e+00   0.0000000e+00   2.3000000e+02   3.0850300e+05   3.0871200e+05   2.5323000e+04   1.0220000e+03   5.9300000e+02   3.0374590e+06   2.4000000e+01   1.4800000e+02   1.4000000e+03   0.0000000e+00   1.0000000e+00   4.0000000e+01   0.0000000e+00   4.7320000e-01   9.0870000e-01   1.6430000e-01   2.2510000e-01   3.5250000e-01   0.0000000e+00   4.4035000e+00   2.3617000e+00   2.3201000e+00  -9.1300000e-02  -6.2900000e-02   1.0000000e+00
   2.0000000e+00   3.0000000e+00   2.2300000e+02   3.3337300e+05   3.3357600e+05   2.1110000e+04   1.1380000e+03   5.9700000e+02   2.5548850e+06   2.1000000e+01   1.4800000e+02   1.4020000e+03   0.0000000e+00   1.0000000e+00   4.0000000e+01   4.3000000e-03   5.2730000e-01   9.2270000e-01   1.5690000e-01   1.9330000e-01   3.4000000e-01   0.0000000e+00   4.3245000e+00   2.3424000e+00   2.3075000e+00  -7.7300000e-02  -5.4500000e-02   1.0000000e+00
   2.0000000e+00   0.0000000e+00   2.2500000e+02   3.4401600e+05   3.4422500e+05   2.5473000e+04   9.9200000e+02   5.7800000e+02   3.0615970e+06   2.3000000e+01   1.4800000e+02   1.4000000e+03   0.0000000e+00   1.0000000e+00   4.0000000e+01   0.0000000e+00   4.5830000e-01   9.2890000e-01   1.6070000e-01   2.2680000e-01   3.6160000e-01   0.0000000e+00   4.4061000e+00   2.3522000e+00   2.3201000e+00  -7.1100000e-02  -6.1000000e-02   1.0000000e+00
   2.0000000e+00   0.0000000e+00   4.3600000e+02   4.0793600e+05   4.0817000e+05   2.4365000e+04   1.0840000e+03   6.8000000e+02   2.9354140e+06   2.2000000e+01   1.4300000e+02   1.4040000e+03   0.0000000e+00   1.0000000e+00   4.0000000e+01   0.0000000e+00   7.6120000e-01   5.3670000e-01   3.1050000e-01   4.0220000e-01   3.4410000e-01   0.0000000e+00   4.3868000e+00   2.6395000e+00   2.3692000e+00  -4.6330000e-01  -5.8800000e-02   1.0000000e+00
   2.0000000e+00   0.0000000e+00   2.2400000e+02   4.1860000e+05   4.1879800e+05   2.0894000e+04   1.1690000e+03   7.1200000e+02   2.5291400e+06   1.8000000e+01   1.4300000e+02   1.3980000e+03   0.0000000e+00   1.0000000e+00   4.0000000e+01   0.0000000e+00   5.2890000e-01   8.8390000e-01   1.6020000e-01   1.9160000e-01   2.7810000e-01   0.0000000e+00   4.3200000e+00   2.3503000e+00   2.2967000e+00  -1.1610000e-01  -5.4300000e-02   1.0000000e+00
   2.0000000e+00   0.0000000e+00   8.2800000e+02   4.6831700e+05   4.6852000e+05   2.0726000e+04   1.1930000e+03   7.0900000e+02   2.4998190e+06   2.5000000e+01   1.4300000e+02   1.4020000e+03   0.0000000e+00   1.0000000e+00   4.0000000e+01   0.0000000e+00   8.7670000e-01   2.4520000e-01   5.9060000e-01   6.9410000e-01   2.8630000e-01   0.0000000e+00   4.3165000e+00   2.9180000e+00   2.3075000e+00  -7.5480000e-01  -5.7700000e-02   1.0000000e+00
   2.0000000e+00   1.0000000e+00   2.2200000e+02   4.8606900e+05   4.8629100e+05   2.2554000e+04   9.9900000e+02   6.0500000e+02   2.7121040e+06   2.7000000e+01   1.5000000e+02   1.4000000e+03   0.0000000e+00   1.0000000e+00   4.0000000e+01   1.4000000e-03   5.4030000e-01   9.9550000e-01   1.5790000e-01   2.2120000e-01   3.6690000e-01   1.0000000e+00   4.3532000e+00   2.3444000e+00   2.3463000e+00   4.5000000e-03  -6.0600000e-02   1.0000000e+00
   2.0000000e+00   0.0000000e+00   2.2300000e+02   5.0027600e+05   5.0048200e+05   2.1987000e+04   1.0500000e+03   6.8400000e+02   2.6384020e+06   2.1000000e+01   1.4300000e+02   1.3980000e+03   0.0000000e+00   1.0000000e+00   4.0000000e+01   0.0000000e+00   5.2140000e-01   9.2380000e-01   1.5950000e-01   2.1240000e-01   3.0120000e-01   0.0000000e+00   4.3422000e+00   2.3483000e+00   2.3139000e+00  -7.6200000e-02  -6.2500000e-02   1.0000000e+00
   2.0000000e+00   0.0000000e+00   3.8400000e+02   5.1093100e+05   5.1115000e+05   2.1036000e+04   1.0150000e+03   5.8600000e+02   2.5195110e+06   2.4000000e+01   1.4300000e+02   1.4020000e+03   0.0000000e+00   1.0000000e+00   4.0000000e+01   0.0000000e+00   7.4990000e-01   5.7030000e-01   2.7390000e-01   3.7830000e-01   3.7370000e-01   0.0000000e+00   4.3230000e+00   2.5843000e+00   2.3404000e+00  -4.2970000e-01  -6.4300000e-02   1.0000000e+00
   2.0000000e+00   4.1000000e+01   2.1800000e+02   5.5354900e+05   5.5373300e+05   1.6759000e+04   7.2900000e+02   4.3300000e+02   2.0206240e+06   2.4000000e+01   1.4300000e+02   1.4020000e+03   0.0000000e+00   1.0000000e+00   4.0000000e+01   5.8500000e-02   4.8540000e-01   9.6200000e-01   1.2620000e-01   2.4280000e-01   4.2490000e-01   1.0000000e+00   4.2242000e+00   2.2480000e+00   2.2648000e+00   3.8000000e-02  -5.8000000e-02   1.0000000e+00
   2.0000000e+00   4.1000000e+01   2.2200000e+02   5.6420000e+05   5.6439500e+05   1.7977000e+04   7.9600000e+02   5.1300000e+02   2.1442440e+06   2.4000000e+01   1.4300000e+02   1.4020000e+03   0.0000000e+00   1.0000000e+00   4.0000000e+01   5.8500000e-02   4.9070000e-01   9.2820000e-01   1.2910000e-01   2.2740000e-01   3.8010000e-01   1.0000000e+00   4.2547000e+00   2.2577000e+00   2.2900000e+00   7.1800000e-02  -6.8100000e-02   1.0000000e+00
   2.0000000e+00   4.1000000e+01   7.3500000e+02   5.8194900e+05   5.8212900e+05   1.9629000e+04   7.8800000e+02   5.3400000e+02   2.3323200e+06   2.2000000e+01   1.4300000e+02   1.4000000e+03   0.0000000e+00   1.0000000e+00   4.0000000e+01   5.8600000e-02   8.4290000e-01   2.5940000e-01   4.9570000e-01   8.8070000e-01   3.3710000e-01   0.0000000e+00   4.2929000e+00   2.8414000e+00   2.2553000e+00  -7.4060000e-01  -7.1700000e-02   1.0000000e+00
   2.0000000e+00   4.1000000e+01   2.2200000e+02   5.9261400e+05   5.9281900e+05   1.7887000e+04   7.1300000e+02   4.4800000e+02   2.1566670e+06   2.1000000e+01   1.4300000e+02   1.4000000e+03   0.0000000e+00   1.0000000e+00   4.0000000e+01   5.8600000e-02   5.1790000e-01   8.8290000e-01   1.2930000e-01   2.5390000e-01   4.5760000e-01   1.0000000e+00   4.2525000e+00   2.2577000e+00   2.3117000e+00   1.1710000e-01  -5.8000000e-02   1.0000000e+00
   2.0000000e+00   3.7000000e+01   2.6100000e+02   6.5296900e+05   6.5319500e+05   1.8517000e+04   1.0210000e+03   6.9600000e+02   2.2305100e+06   2.5000000e+01   1.5000000e+02   1.3980000e+03   0.0000000e+00   1.0000000e+00   4.0000000e+01   5.2900000e-02   6.3420000e-01   9.9120000e-01   1.6020000e-01   2.1940000e-01   3.2470000e-01   1.0000000e+00   4.2676000e+00   2.3503000e+00   2.3541000e+00   8.8000000e-03  -5.8900000e-02   1.0000000e+00
   2.0000000e+00   4.1000000e+01   2.2000000e+02   6.6361800e+05   6.6383200e+05   1.7825000e+04   7.9000000e+02   5.3900000e+02   2.1555230e+06   2.4000000e+01   1.4300000e+02   1.4000000e+03   0.0000000e+00   1.0000000e+00   4.0000000e+01   5.8600000e-02   5.3470000e-01   8.3640000e-01   1.2790000e-01   2.2660000e-01   3.9700000e-01   1.0000000e+00   4.2510000e+00   2.2529000e+00   2.3304000e+00   1.6360000e-01  -5.5300000e-02   1.0000000e+00
   2.0000000e+00   4.1000000e+01   4.5600000e+02   6.7429000e+05   6.7448200e+05   1.6686000e+04   8.4200000e+02   5.6200000e+02   2.0135570e+06   1.9000000e+01   1.5000000e+02   1.4020000e+03   0.0000000e+00   1.0000000e+00   4.0000000e+01   5.8500000e-02   7.9060000e-01   4.6270000e-01   2.9600000e-01   4.9290000e-01   3.4160000e-01   0.0000000e+00   4.2224000e+00   2.6181000e+00   2.2833000e+00  -5.3730000e-01  -5.7200000e-02   1.0000000e+00
   2.0000000e+00   3.9000000e+01   7.3400000e+02   6.8493300e+05   6.8513400e+05   1.6521000e+04   9.2600000e+02   5.9100000e+02   1.9926040e+06   2.1000000e+01   1.4900000e+02   1.4000000e+03   0.0000000e+00   1.0000000e+00   4.0000000e+01   5.5700000e-02   8.8170000e-01   2.8920000e-01   4.9640000e-01   7.5050000e-01   3.4010000e-01   0.0000000e+00   4.2180000e+00   2.8420000e+00   2.3032000e+00  -7.1080000e-01  -5.7700000e-02   1.0000000e+00
   2.0000000e+00   4.1000000e+01   2.2600000e+02   6.9557800e+05   6.9578800e+05   1.7706000e+04   8.0200000e+02   5.3700000e+02   2.1474420e+06   2.4000000e+01   1.4800000e+02   1.4040000e+03   0.0000000e+00   1.0000000e+00   4.0000000e+01   5.8400000e-02   5.4430000e-01   8.8090000e-01   1.3180000e-01   2.3070000e-01   3.9110000e-01   1.0000000e+00   4.2481000e+00   2.2672000e+00   2.3222000e+00   1.1910000e-01  -5.2500000e-02   1.0000000e+00
   2.0000000e+00   3.9000000e+01   2.2600000e+02   7.0267900e+05   7.0287300e+05   1.8071000e+04   8.1400000e+02   5.3400000e+02   2.1603490e+06   2.7000000e+01   1.4800000e+02   1.4000000e+03   0.0000000e+00   1.0000000e+00   4.0000000e+01   5.5700000e-02   5.0190000e-01   9.6390000e-01   1.3360000e-01   2.2970000e-01   3.6330000e-01   1.0000000e+00   4.2570000e+00   2.2718000e+00   2.2878000e+00   3.6100000e-02  -6.6000000e-02   1.0000000e+00
   2.0000000e+00   4.1000000e+01   2.1600000e+02   7.1332800e+05   7.1353100e+05   1.8908000e+04   8.5300000e+02   5.3500000e+02   2.2649600e+06   2.4000000e+01   1.4300000e+02   1.4020000e+03   0.0000000e+00   1.0000000e+00   4.0000000e+01   5.8500000e-02   4.6780000e-01   8.6210000e-01   1.2480000e-01   2.0520000e-01   3.7940000e-01   1.0000000e+00   4.2766000e+00   2.2430000e+00   2.3075000e+00   1.3790000e-01  -6.4100000e-02   1.0000000e+00
   2.0000000e+00   4.3000000e+01   2.3000000e+02   8.3051200e+05   8.3069200e+05   1.8896000e+04   7.6800000e+02   5.0700000e+02   2.2253920e+06   2.2000000e+01   1.4200000e+02   1.4040000e+03   0.0000000e+00   1.0000000e+00   4.0000000e+01   6.1300000e-02   4.3860000e-01   9.6260000e-01   1.3320000e-01   2.4350000e-01   3.5500000e-01   0.0000000e+00   4.2764000e+00   2.2718000e+00   2.2553000e+00  -3.7400000e-02  -7.9900000e-02   1.0000000e+00
   2.0000000e+00   4.1000000e+01   2.3200000e+02   8.4471400e+05   8.4490300e+05   2.0313000e+04   7.5500000e+02   4.9700000e+02   2.4005880e+06   2.3000000e+01   1.4100000e+02   1.4000000e+03   0.0000000e+00   1.0000000e+00   4.0000000e+01   5.8600000e-02   4.3730000e-01   9.8950000e-01   1.3640000e-01   2.5300000e-01   3.8030000e-01   0.0000000e+00   4.3078000e+00   2.2810000e+00   2.2765000e+00  -1.0500000e-02  -7.6700000e-02   1.0000000e+00
   2.0000000e+00   3.9000000e+01   2.2200000e+02   8.5536900e+05   8.5556900e+05   1.8203000e+04   6.9600000e+02   4.8000000e+02   2.1559860e+06   2.5000000e+01   1.4300000e+02   1.3980000e+03   0.0000000e+00   1.0000000e+00   4.0000000e+01   5.5800000e-02   5.0270000e-01   9.1500000e-01   1.3090000e-01   2.6290000e-01   4.1670000e-01   1.0000000e+00   4.2601000e+00   2.2624000e+00   2.3010000e+00   8.5000000e-02  -7.4700000e-02   1.0000000e+00
   2.0000000e+00   3.9000000e+01   2.1200000e+02   8.6247500e+05   8.6269300e+05   1.7357000e+04   7.9400000e+02   4.9500000e+02   2.0344320e+06   2.7000000e+01   1.4200000e+02   1.4000000e+03   0.0000000e+00   1.0000000e+00   4.0000000e+01   5.5700000e-02   5.3980000e-01   7.9360000e-01   1.2360000e-01   2.1790000e-01   4.4040000e-01   1.0000000e+00   4.2395000e+00   2.2380000e+00   2.3385000e+00   2.0640000e-01  -8.4300000e-02   1.0000000e+00
   2.0000000e+00   3.9000000e+01   2.2600000e+02   8.7667300e+05   8.7687100e+05   1.8954000e+04   7.4900000e+02   4.8200000e+02   2.2362010e+06   2.5000000e+01   1.4300000e+02   1.4000000e+03   0.0000000e+00   1.0000000e+00   4.0000000e+01   5.5700000e-02   4.8810000e-01   9.4440000e-01   1.3360000e-01   2.4970000e-01   4.1080000e-01   1.0000000e+00   4.2777000e+00   2.2718000e+00   2.2967000e+00   5.5600000e-02  -7.8300000e-02   1.0000000e+00
   2.0000000e+00   4.1000000e+01   2.1800000e+02   8.9798900e+05   8.9813200e+05   1.4949000e+04   7.2000000e+02   4.6900000e+02   1.7346280e+06   2.7000000e+01   1.4200000e+02   1.4000000e+03   0.0000000e+00   1.0000000e+00   4.0000000e+01   5.8600000e-02   4.0940000e-01   8.0790000e-01   1.2640000e-01   2.4580000e-01   3.0490000e-01   0.0000000e+00   4.1746000e+00   2.2480000e+00   2.1553000e+00  -1.9210000e-01  -9.3500000e-02   1.0000000e+00
   2.0000000e+00   3.9000000e+01   9.0700000e+02   9.0865000e+05   9.0882900e+05   1.6469000e+04   9.2900000e+02   5.6800000e+02   1.9391630e+06   2.7000000e+01   1.4300000e+02   1.3980000e+03   0.0000000e+00   1.0000000e+00   4.0000000e+01   5.5800000e-02   8.9400000e-01   2.0620000e-01   6.2090000e-01   9.3430000e-01   3.1510000e-01   0.0000000e+00   4.2167000e+00   2.9385000e+00   2.2529000e+00  -7.9380000e-01  -8.0100000e-02   1.0000000e+00
   2.0000000e+00   3.9000000e+01   2.2500000e+02   9.1930100e+05   9.1949600e+05   1.7810000e+04   7.6300000e+02   4.5600000e+02   2.0945320e+06   2.5000000e+01   1.4200000e+02   1.3980000e+03   0.0000000e+00   1.0000000e+00   4.0000000e+01   5.5800000e-02   5.0900000e-01   9.5380000e-01   1.3300000e-01   2.4380000e-01   4.2760000e-01   1.0000000e+00   4.2507000e+00   2.2695000e+00   2.2900000e+00   4.6100000e-02  -8.1200000e-02   1.0000000e+00
   2.0000000e+00   3.9000000e+01   5.8000000e+01   9.3363000e+05   9.3364100e+05   1.0000000e+02   3.0000000e+01   1.6000000e+01   1.2817000e+04   1.2300000e+02   1.4000000e+02   1.3980000e+03   0.0000000e+00   1.0000000e+00   4.0000000e+01   5.5800000e-02   5.2150000e-01   5.7890000e-01   1.3600000e-02   6.3330000e-01   6.8750000e-01   0.0000000e+00   2.0000000e+00   1.2787000e+00   1.0414000e+00  -4.2110000e-01   1.3000000e-03   3.4940000e-01
   2.0000000e+00   1.4200000e+02   1.6700000e+02   9.4784900e+05   9.4787800e+05   3.5400000e+02   6.7000000e+01   4.7000000e+01   4.4478000e+04   1.2000000e+02   1.3400000e+02   1.4000000e+03   0.0000000e+00   1.0000000e+00   4.0000000e+01   2.0290000e-01   5.1170000e-01   8.6210000e-01   1.7900000e-02   3.7310000e-01   6.1700000e-01   1.0000000e+00   2.5490000e+00   1.3979000e+00   1.4624000e+00   1.3790000e-01  -1.8400000e-02   9.4370000e-01
   2.0000000e+00   3.9000000e+01   2.1800000e+02   9.6545100e+05   9.6559900e+05   1.6821000e+04   6.7000000e+02   4.2500000e+02   1.9727730e+06   2.9000000e+01   1.4100000e+02   1.3980000e+03   0.0000000e+00   1.0000000e+00   4.0000000e+01   5.5800000e-02   3.6500000e-01   8.2680000e-01   1.2800000e-01   2.6720000e-01   3.4820000e-01   0.0000000e+00   4.2259000e+00   2.2529000e+00   2.1703000e+00  -1.7320000e-01  -8.3800000e-02   1.0000000e+00
   2.0000000e+00   3.9000000e+01   2.1800000e+02   9.7965100e+05   9.7980000e+05   1.5937000e+04   7.4500000e+02   4.6300000e+02   1.8471570e+06   3.1000000e+01   1.4100000e+02   1.3980000e+03   0.0000000e+00   1.0000000e+00   4.0000000e+01   5.5800000e-02   4.0250000e-01   8.3240000e-01   1.2800000e-01   2.4030000e-01   3.2180000e-01   0.0000000e+00   4.2024000e+00   2.2529000e+00   2.1732000e+00  -1.6760000e-01  -9.4500000e-02   1.0000000e+00
   2.0000000e+00   4.1000000e+01   2.2200000e+02   9.9030000e+05   9.9047300e+05   1.5896000e+04   7.5600000e+02   4.6900000e+02   1.8474640e+06   2.2000000e+01   1.4300000e+02   1.4000000e+03   0.0000000e+00   1.0000000e+00   4.0000000e+01   5.8600000e-02   4.9240000e-01   9.5580000e-01   1.2930000e-01   2.3940000e-01   3.6890000e-01   0.0000000e+00   4.2013000e+00   2.2577000e+00   2.2380000e+00  -4.4200000e-02  -9.2000000e-02   1.0000000e+00
   2.0000000e+00   4.1000000e+01   5.8000000e+01   9.9754200e+05   9.9755600e+05   1.2800000e+02   3.8000000e+01   2.7000000e+01   1.6028000e+04   1.2000000e+02   1.3400000e+02   1.4000000e+03   0.0000000e+00   1.0000000e+00   4.0000000e+01   5.8600000e-02   4.6220000e-01   8.2350000e-01   1.2100000e-02   4.4740000e-01   5.1850000e-01   0.0000000e+00   2.1072000e+00   1.2305000e+00   1.1461000e+00  -1.7650000e-01  -2.1700000e-02   3.9450000e-01
   2.0000000e+00   4.1000000e+01   2.2200000e+02   1.0187140e+06   1.0188850e+06   1.6220000e+04   7.8000000e+02   4.5300000e+02   1.8778270e+06   1.9000000e+01   1.4100000e+02   1.4000000e+03   0.0000000e+00   1.0000000e+00   4.0000000e+01   5.8600000e-02   4.7600000e-01   9.4480000e-01   1.2930000e-01   2.3210000e-01   3.7750000e-01   0.0000000e+00   4.2101000e+00   2.2577000e+00   2.2330000e+00  -5.5300000e-02  -9.5500000e-02   1.0000000e+00
   2.0000000e+00   3.5000000e+01   2.1000000e+02   1.0293600e+06   1.0295310e+06   1.4963000e+04   7.7900000e+02   4.6800000e+02   1.7204180e+06   2.2000000e+01   1.4100000e+02   1.3980000e+03   0.0000000e+00   1.0000000e+00   4.0000000e+01   5.0100000e-02   5.0000000e-01   9.7710000e-01   1.2520000e-01   2.2460000e-01   3.6540000e-01   0.0000000e+00   4.1750000e+00   2.2430000e+00   2.2330000e+00  -2.2900000e-02  -1.0170000e-01   1.0000000e+00
   2.0000000e+00   4.1000000e+01   2.1700000e+02   1.0400200e+06   1.0401990e+06   1.5050000e+04   8.6700000e+02   5.4100000e+02   1.7516370e+06   2.1000000e+01   1.4100000e+02   1.4000000e+03   0.0000000e+00   1.0000000e+00   4.0000000e+01   5.8600000e-02   5.2230000e-01   9.8320000e-01   1.2570000e-01   2.0300000e-01   3.3090000e-01   1.0000000e+00   4.1775000e+00   2.2455000e+00   2.2529000e+00   1.6800000e-02  -9.0700000e-02   1.0000000e+00
   2.0000000e+00   3.9000000e+01   2.1400000e+02   1.0506700e+06   1.0508300e+06   1.3033000e+04   7.3100000e+02   4.2000000e+02   1.5080930e+06   2.9000000e+01   1.4100000e+02   1.3980000e+03   0.0000000e+00   1.0000000e+00   4.0000000e+01   5.5800000e-02   5.3450000e-01   9.1430000e-01   1.2520000e-01   2.3940000e-01   3.8100000e-01   0.0000000e+00   4.1150000e+00   2.2430000e+00   2.2041000e+00  -8.5700000e-02  -9.6000000e-02   1.0000000e+00
   2.0000000e+00   4.1000000e+01   2.1500000e+02   1.1500900e+06   1.1502550e+06   1.6968000e+04   6.7000000e+02   3.9900000e+02   1.9765510e+06   2.6000000e+01   1.4300000e+02   1.4000000e+03   0.0000000e+00   1.0000000e+00   4.0000000e+01   5.8600000e-02   4.0900000e-01   9.4830000e-01   1.2430000e-01   2.5970000e-01   4.1350000e-01   0.0000000e+00   4.2296000e+00   2.2406000e+00   2.2175000e+00  -5.1700000e-02  -9.0000000e-02   1.0000000e+00
   2.0000000e+00   4.1000000e+01   2.1500000e+02   1.1571890e+06   1.1573780e+06   1.6584000e+04   8.2100000e+02   4.9800000e+02   1.9362410e+06   2.5000000e+01   1.4300000e+02   1.3980000e+03   0.0000000e+00   1.0000000e+00   4.0000000e+01   5.8700000e-02   4.9570000e-01   9.2060000e-01   1.2450000e-01   2.1190000e-01   3.7950000e-01   1.0000000e+00   4.2197000e+00   2.2406000e+00   2.2765000e+00   7.9400000e-02  -8.7900000e-02   1.0000000e+00
   2.0000000e+00   4.3000000e+01   2.1400000e+02   1.1643020e+06   1.1644750e+06   1.4969000e+04   8.0500000e+02   5.0300000e+02   1.7586550e+06   2.7000000e+01   1.4200000e+02   1.4000000e+03   0.0000000e+00   1.0000000e+00   4.0000000e+01   6.1400000e-02   4.9400000e-01   9.8840000e-01   1.2210000e-01   2.1240000e-01   3.4390000e-01   1.0000000e+00   4.1752000e+00   2.2330000e+00   2.2380000e+00   1.1600000e-02  -8.2100000e-02   1.0000000e+00
   2.0000000e+00   3.9000000e+01   2.1400000e+02   1.1749460e+06   1.1751310e+06   1.3601000e+04   8.0500000e+02   5.0300000e+02   1.5791350e+06   2.5000000e+01   1.4100000e+02   1.4000000e+03   0.0000000e+00   1.0000000e+00   4.0000000e+01   5.5700000e-02   5.7990000e-01   9.4590000e-01   1.2500000e-01   2.1740000e-01   3.6780000e-01   1.0000000e+00   4.1336000e+00   2.2430000e+00   2.2672000e+00   5.4000000e-02  -9.2900000e-02   1.0000000e+00
   2.0000000e+00   3.9000000e+01   2.1200000e+02   1.1856020e+06   1.1857520e+06   1.3387000e+04   7.6300000e+02   4.2500000e+02   1.5461890e+06   2.9000000e+01   1.4100000e+02   1.3980000e+03   0.0000000e+00   1.0000000e+00   4.0000000e+01   5.5800000e-02   4.8410000e-01   8.6700000e-01   1.2380000e-01   2.2670000e-01   3.5290000e-01   0.0000000e+00   4.1267000e+00   2.2380000e+00   2.1761000e+00  -1.3290000e-01  -9.7700000e-02   1.0000000e+00
   2.0000000e+00   4.1000000e+01   2.1800000e+02   1.1962430e+06   1.1964450e+06   1.6164000e+04   8.6100000e+02   5.2200000e+02   1.8682200e+06   2.3000000e+01   1.4100000e+02   1.4000000e+03   0.0000000e+00   1.0000000e+00   4.0000000e+01   5.8600000e-02   5.4790000e-01   8.7620000e-01   1.2640000e-01   2.0560000e-01   3.8700000e-01   1.0000000e+00   4.2085000e+00   2.2480000e+00   2.3054000e+00   1.2380000e-01  -9.7000000e-02   1.0000000e+00
   2.0000000e+00   3.9000000e+01   7.4000000e+01   1.2069890e+06   1.2070400e+06   9.3500000e+02   1.4300000e+02   9.8000000e+01   1.1732500e+05   1.1900000e+02   1.3500000e+02   1.3980000e+03   0.0000000e+00   1.0000000e+00   4.0000000e+01   5.5800000e-02   4.7620000e-01   6.8630000e-01   2.5000000e-02   2.4480000e-01   5.2040000e-01   1.0000000e+00   2.9708000e+00   1.5441000e+00   1.7076000e+00   3.1370000e-01  -1.9700000e-02   9.9990000e-01
   2.0000000e+00   4.1000000e+01   2.1900000e+02   1.2211060e+06   1.2212760e+06   1.5601000e+04   8.6500000e+02   5.1700000e+02   1.8352520e+06   2.3000000e+01   1.4300000e+02   1.4000000e+03   0.0000000e+00   1.0000000e+00   4.0000000e+01   5.8600000e-02   4.8440000e-01   9.5510000e-01   1.2710000e-01   2.0580000e-01   3.2880000e-01   0.0000000e+00   4.1932000e+00   2.2504000e+00   2.2304000e+00  -4.4900000e-02  -8.1000000e-02   1.0000000e+00
   2.0000000e+00   4.1000000e+01   2.2100000e+02   1.2282210e+06   1.2283590e+06   1.1348000e+04   5.9500000e+02   3.5700000e+02   1.3025400e+06   2.7000000e+01   1.4300000e+02   1.4000000e+03   0.0000000e+00   1.0000000e+00   4.0000000e+01   5.8600000e-02   5.4320000e-01   7.6670000e-01   1.2860000e-01   3.0250000e-01   3.8660000e-01   0.0000000e+00   4.0549000e+00   2.2553000e+00   2.1399000e+00  -2.3330000e-01  -1.0330000e-01   1.0000000e+00
   2.0000000e+00   3.9000000e+01   2.1400000e+02   1.2424050e+06   1.2425920e+06   1.5414000e+04   7.9600000e+02   4.7800000e+02   1.7984700e+06   2.4000000e+01   1.4200000e+02   1.4000000e+03   0.0000000e+00   1.0000000e+00   4.0000000e+01   5.5700000e-02   5.2900000e-01   9.3580000e-01   1.2500000e-01   2.1990000e-01   3.9120000e-01   1.0000000e+00   4.1879000e+00   2.2430000e+00   2.2718000e+00   6.4200000e-02  -8.8500000e-02   1.0000000e+00
   2.0000000e+00   4.3000000e+01   2.1500000e+02   1.2530690e+06   1.2532400e+06   1.3975000e+04   7.9500000e+02   4.4100000e+02   1.6303090e+06   2.9000000e+01   1.4000000e+02   1.4000000e+03   0.0000000e+00   1.0000000e+00   4.0000000e+01   6.1400000e-02   5.2490000e-01   9.9420000e-01   1.2290000e-01   2.1640000e-01   3.8780000e-01   0.0000000e+00   4.1453000e+00   2.2355000e+00   2.2330000e+00  -5.8000000e-03  -8.8600000e-02   1.0000000e+00
   2.0000000e+00   3.9000000e+01   4.4000000e+02   1.2637240e+06   1.2638880e+06   1.1388000e+04   7.3500000e+02   4.1500000e+02   1.3158910e+06   2.9000000e+01   1.4100000e+02   1.3980000e+03   0.0000000e+00   1.0000000e+00   4.0000000e+01   5.5800000e-02   8.2680000e-01   4.0900000e-01   2.8680000e-01   5.4560000e-01   3.9520000e-01   0.0000000e+00   4.0564000e+00   2.6031000e+00   2.2148000e+00  -5.9100000e-01  -9.7300000e-02   1.0000000e+00
   2.0000000e+00   3.9000000e+01   2.1400000e+02   1.2779260e+06   1.2780890e+06   1.3553000e+04   7.0800000e+02   4.2400000e+02   1.5678580e+06   3.0000000e+01   1.4100000e+02   1.4000000e+03   0.0000000e+00   1.0000000e+00   4.0000000e+01   5.5700000e-02   5.2490000e-01   9.3140000e-01   1.2500000e-01   2.4720000e-01   3.8440000e-01   0.0000000e+00   4.1320000e+00   2.2430000e+00   2.2122000e+00  -6.8600000e-02  -9.6200000e-02   1.0000000e+00
   2.0000000e+00   3.7000000e+01   2.1800000e+02   1.2850160e+06   1.2851960e+06   1.5704000e+04   9.7600000e+02   5.5700000e+02   1.8144090e+06   2.5000000e+01   1.4200000e+02   1.3960000e+03   0.0000000e+00   1.0000000e+00   4.0000000e+01   5.3000000e-02   5.1800000e-01   9.9450000e-01   1.2970000e-01   1.8550000e-01   3.2320000e-01   0.0000000e+00   4.1960000e+00   2.2577000e+00   2.2553000e+00  -5.5000000e-03  -9.7400000e-02   1.0000000e+00
   2.0000000e+00   3.9000000e+01   2.1100000e+02   1.2921320e+06   1.2923030e+06   1.2012000e+04   6.0700000e+02   3.6200000e+02   1.3817220e+06   3.0000000e+01   1.4100000e+02   1.3980000e+03   0.0000000e+00   1.0000000e+00   4.0000000e+01   5.5800000e-02   5.9160000e-01   9.9420000e-01   1.2300000e-01   2.8340000e-01   4.7240000e-01   0.0000000e+00   4.0796000e+00   2.2355000e+00   2.2330000e+00  -5.8000000e-03  -1.0130000e-01   1.0000000e+00
   2.0000000e+00   3.9000000e+01   2.1200000e+02   1.2992300e+06   1.2994020e+06   1.1875000e+04   6.5700000e+02   3.8700000e+02   1.3754310e+06   3.2000000e+01   1.4300000e+02   1.3980000e+03   0.0000000e+00   1.0000000e+00   4.0000000e+01   5.5800000e-02   6.0090000e-01   9.9420000e-01   1.2380000e-01   2.6330000e-01   4.4440000e-01   0.0000000e+00   4.0746000e+00   2.2380000e+00   2.2355000e+00  -5.8000000e-03  -9.5100000e-02   1.0000000e+00
   2.0000000e+00   4.1000000e+01   2.1200000e+02   1.3098770e+06   1.3100410e+06   1.1271000e+04   6.6400000e+02   3.9600000e+02   1.2972850e+06   2.7000000e+01   1.4100000e+02   1.4020000e+03   0.0000000e+00   1.0000000e+00   4.0000000e+01   5.8500000e-02   5.9810000e-01   9.5910000e-01   1.2200000e-01   2.5750000e-01   4.1410000e-01   0.0000000e+00   4.0520000e+00   2.2330000e+00   2.2148000e+00  -4.0900000e-02  -1.0080000e-01   1.0000000e+00
   2.0000000e+00   4.1000000e+01   2.2700000e+02   1.3169890e+06   1.3171540e+06   1.2212000e+04   6.1700000e+02   3.7200000e+02   1.3986370e+06   2.7000000e+01   1.4100000e+02   1.4020000e+03   0.0000000e+00   1.0000000e+00   4.0000000e+01   5.8500000e-02   6.0210000e-01   8.8710000e-01   1.3270000e-01   3.0150000e-01   4.4350000e-01   0.0000000e+00   4.0868000e+00   2.2695000e+00   2.2175000e+00  -1.1290000e-01  -1.0520000e-01   1.0000000e+00
   2.0000000e+00   3.9000000e+01   6.8000000e+01   1.3277180e+06   1.3277500e+06   5.3900000e+02   9.4000000e+01   6.3000000e+01   6.8416000e+04   1.1900000e+02   1.3500000e+02   1.4020000e+03   0.0000000e+00   1.0000000e+00   4.0000000e+01   5.5600000e-02   4.1920000e-01   9.0630000e-01   2.0700000e-02   3.0850000e-01   5.0790000e-01   1.0000000e+00   2.7316000e+00   1.4624000e+00   1.5051000e+00   9.3800000e-02  -8.3000000e-03   9.8480000e-01
   2.0000000e+00   3.9000000e+01   7.2000000e+01   1.3383670e+06   1.3384020e+06   6.7700000e+02   1.1400000e+02   7.9000000e+01   8.6417000e+04   1.2000000e+02   1.4000000e+02   1.4000000e+03   0.0000000e+00   1.0000000e+00   4.0000000e+01   5.5700000e-02   4.1390000e-01   9.4290000e-01   2.3600000e-02   2.8950000e-01   4.4300000e-01   1.0000000e+00   2.8306000e+00   1.5185000e+00   1.5441000e+00   5.7100000e-02  -2.8000000e-03   9.9660000e-01
   2.0000000e+00   3.9000000e+01   2.1700000e+02   1.3596020e+06   1.3597420e+06   1.0276000e+04   5.5200000e+02   3.1900000e+02   1.1878070e+06   2.5000000e+01   1.4100000e+02   1.4000000e+03   0.0000000e+00   1.0000000e+00   4.0000000e+01   5.5700000e-02   5.8760000e-01   7.8650000e-01   1.2710000e-01   3.2250000e-01   4.3890000e-01   0.0000000e+00   4.0118000e+00   2.2504000e+00   2.1461000e+00  -2.1350000e-01  -9.7000000e-02   1.0000000e+00
   2.0000000e+00   4.1000000e+01   2.2400000e+02   1.3702470e+06   1.3704110e+06   1.1535000e+04   7.5800000e+02   4.1900000e+02   1.3274030e+06   2.3000000e+01   1.4100000e+02   1.4000000e+03   0.0000000e+00   1.0000000e+00   4.0000000e+01   5.8600000e-02   6.1560000e-01   8.9620000e-01   1.3070000e-01   2.4140000e-01   3.9140000e-01   0.0000000e+00   4.0620000e+00   2.2624000e+00   2.2148000e+00  -1.0380000e-01  -1.0100000e-01   1.0000000e+00
   2.0000000e+00   3.9000000e+01   6.6000000e+01   1.3845260e+06   1.3845790e+06   7.9400000e+02   1.3100000e+02   9.1000000e+01   1.0143500e+05   1.1900000e+02   1.4000000e+02   1.4020000e+03   0.0000000e+00   1.0000000e+00   4.0000000e+01   5.5600000e-02   4.4510000e-01   5.0940000e-01   1.9300000e-02   2.0610000e-01   5.8240000e-01   1.0000000e+00   2.8998000e+00   1.4314000e+00   1.7243000e+00   4.9060000e-01  -1.9000000e-03   9.9950000e-01
   2.0000000e+00   3.9000000e+01   2.1100000e+02   1.3915550e+06   1.3917150e+06   1.1492000e+04   6.5000000e+02   4.4300000e+02   1.3395790e+06   2.6000000e+01   1.4300000e+02   1.4020000e+03   0.0000000e+00   1.0000000e+00   4.0000000e+01   5.5600000e-02   5.8240000e-01   9.3020000e-01   1.2270000e-01   2.6460000e-01   3.6120000e-01   0.0000000e+00   4.0604000e+00   2.2355000e+00   2.2041000e+00  -6.9800000e-02  -8.9300000e-02   1.0000000e+00
   2.0000000e+00   3.9000000e+01   2.0800000e+02   1.4022110e+06   1.4023480e+06   1.0904000e+04   6.1700000e+02   3.3400000e+02   1.2616680e+06   2.8000000e+01   1.4100000e+02   1.4020000e+03   0.0000000e+00   1.0000000e+00   4.0000000e+01   5.5600000e-02   5.2900000e-01   8.1060000e-01   1.2050000e-01   2.7390000e-01   4.1020000e-01   0.0000000e+00   4.0376000e+00   2.2279000e+00   2.1367000e+00  -1.8930000e-01  -9.6000000e-02   1.0000000e+00
   2.0000000e+00   3.7000000e+01   1.9900000e+02   1.4306120e+06   1.4307800e+06   1.4069000e+04   6.7500000e+02   4.5200000e+02   1.6420860e+06   2.6000000e+01   1.4100000e+02   1.4000000e+03   0.0000000e+00   1.0000000e+00   4.0000000e+01   5.2900000e-02   4.8310000e-01   9.6430000e-01   1.1570000e-01   2.4000000e-01   3.7170000e-01   1.0000000e+00   4.1483000e+00   2.2095000e+00   2.2253000e+00   3.5700000e-02  -8.8200000e-02   1.0000000e+00
   2.0000000e+00   3.9000000e+01   1.9100000e+02   1.4377150e+06   1.4378820e+06   1.2388000e+04   6.3100000e+02   3.7400000e+02   1.4317660e+06   2.9000000e+01   1.4300000e+02   1.4000000e+03   0.0000000e+00   1.0000000e+00   4.0000000e+01   5.5700000e-02   5.1200000e-01   9.1020000e-01   1.0860000e-01   2.4090000e-01   4.4650000e-01   1.0000000e+00   4.0930000e+00   2.1818000e+00   2.2227000e+00   8.9800000e-02  -9.7100000e-02   1.0000000e+00
   2.0000000e+00   4.3000000e+01   1.9400000e+02   1.4483730e+06   1.4485350e+06   1.2108000e+04   6.1400000e+02   3.5900000e+02   1.4029720e+06   3.4000000e+01   1.4100000e+02   1.4020000e+03   0.0000000e+00   1.0000000e+00   4.0000000e+01   6.1300000e-02   5.0500000e-01   9.3210000e-01   1.0770000e-01   2.4590000e-01   4.5120000e-01   1.0000000e+00   4.0831000e+00   2.1790000e+00   2.2095000e+00   6.7900000e-02  -9.4800000e-02   1.0000000e+00
   2.0000000e+00   3.9000000e+01   1.9200000e+02   1.4696730e+06   1.4698450e+06   1.3946000e+04   5.8900000e+02   4.0600000e+02   1.6351770e+06   3.3000000e+01   1.4200000e+02   1.4020000e+03   0.0000000e+00   1.0000000e+00   4.0000000e+01   5.5600000e-02   4.7010000e-01   8.8950000e-01   1.0910000e-01   2.5980000e-01   4.2360000e-01   1.0000000e+00   4.1445000e+00   2.1847000e+00   2.2355000e+00   1.1050000e-01  -8.4000000e-02   1.0000000e+00
   2.0000000e+00   3.9000000e+01   1.8700000e+02   1.4803230e+06   1.4804750e+06   1.3309000e+04   5.0000000e+02   3.1000000e+02   1.5501520e+06   3.1000000e+01   1.4300000e+02   1.4020000e+03   0.0000000e+00   1.0000000e+00   4.0000000e+01   5.5600000e-02   4.0840000e-01   9.7370000e-01   1.0560000e-01   2.9600000e-01   4.9030000e-01   1.0000000e+00   4.1241000e+00   2.1703000e+00   2.1818000e+00   2.6300000e-02  -9.0000000e-02   1.0000000e+00
   2.0000000e+00   4.1000000e+01   1.9600000e+02   1.4945340e+06   1.4947160e+06   1.2729000e+04   6.3400000e+02   4.0400000e+02   1.4828620e+06   2.9000000e+01   1.4300000e+02   1.4000000e+03   0.0000000e+00   1.0000000e+00   4.0000000e+01   5.8600000e-02   5.4880000e-01   8.5160000e-01   1.1070000e-01   2.4450000e-01   4.5050000e-01   1.0000000e+00   4.1048000e+00   2.1903000e+00   2.2601000e+00   1.4840000e-01  -8.9900000e-02   1.0000000e+00
   2.0000000e+00   4.1000000e+01   1.9700000e+02   1.5122770e+06   1.5124670e+06   1.4309000e+04   7.9300000e+02   4.6900000e+02   1.6618350e+06   3.1000000e+01   1.4100000e+02   1.4020000e+03   0.0000000e+00   1.0000000e+00   4.0000000e+01   5.8500000e-02   5.1720000e-01   8.2100000e-01   1.1130000e-01   1.9670000e-01   4.0510000e-01   1.0000000e+00   4.1556000e+00   2.1931000e+00   2.2787000e+00   1.7890000e-01  -9.2700000e-02   1.0000000e+00
   2.0000000e+00   3.9000000e+01   1.9100000e+02   1.5300400e+06   1.5302250e+06   1.4346000e+04   6.9400000e+02   4.2400000e+02   1.6915540e+06   2.9000000e+01   1.4300000e+02   1.4000000e+03   0.0000000e+00   1.0000000e+00   4.0000000e+01   5.5700000e-02   4.8980000e-01   8.2160000e-01   1.0860000e-01   2.1900000e-01   4.3630000e-01   1.0000000e+00   4.1567000e+00   2.1818000e+00   2.2672000e+00   1.7840000e-01  -7.8800000e-02   1.0000000e+00
   2.0000000e+00   4.1000000e+01   1.9100000e+02   1.5406950e+06   1.5408550e+06   1.2260000e+04   6.6000000e+02   3.7800000e+02   1.4242100e+06   3.3000000e+01   1.4100000e+02   1.4020000e+03   0.0000000e+00   1.0000000e+00   4.0000000e+01   5.8500000e-02   4.8920000e-01   9.3750000e-01   1.0700000e-01   2.2730000e-01   4.2330000e-01   1.0000000e+00   4.0885000e+00   2.1761000e+00   2.2041000e+00   6.2500000e-02  -9.2400000e-02   1.0000000e+00
   2.0000000e+00   3.9000000e+01   1.9200000e+02   1.5548950e+06   1.5550560e+06   1.3185000e+04   5.7200000e+02   3.7000000e+02   1.5299320e+06   3.0000000e+01   1.4100000e+02   1.4000000e+03   0.0000000e+00   1.0000000e+00   4.0000000e+01   5.5700000e-02   4.6470000e-01   9.5030000e-01   1.0930000e-01   2.6750000e-01   4.3510000e-01   1.0000000e+00   4.1201000e+00   2.1847000e+00   2.2068000e+00   4.9700000e-02  -9.3500000e-02   1.0000000e+00
   2.0000000e+00   3.9000000e+01   1.9100000e+02   1.5655550e+06   1.5657030e+06   1.3114000e+04   6.1800000e+02   3.8100000e+02   1.5076250e+06   3.3000000e+01   1.4100000e+02   1.4000000e+03   0.0000000e+00   1.0000000e+00   4.0000000e+01   5.5700000e-02   4.1710000e-01   9.7370000e-01   1.0860000e-01   2.4590000e-01   3.8840000e-01   0.0000000e+00   4.1177000e+00   2.1818000e+00   2.1703000e+00  -2.6300000e-02  -1.0190000e-01   1.0000000e+00
   2.0000000e+00   3.9000000e+01   2.0000000e+02   1.5762080e+06   1.5763470e+06   1.0796000e+04   5.7200000e+02   3.6300000e+02   1.2453880e+06   3.8000000e+01   1.4100000e+02   1.4020000e+03   0.0000000e+00   1.0000000e+00   4.0000000e+01   5.5600000e-02   5.1760000e-01   8.6330000e-01   1.1480000e-01   2.8150000e-01   3.8290000e-01   0.0000000e+00   4.0333000e+00   2.2068000e+00   2.1430000e+00  -1.3660000e-01  -9.8800000e-02   1.0000000e+00
   2.0000000e+00   3.9000000e+01   1.9200000e+02   1.5868620e+06   1.5870110e+06   1.1505000e+04   5.7700000e+02   3.4900000e+02   1.3201940e+06   2.7000000e+01   1.4200000e+02   1.4020000e+03   0.0000000e+00   1.0000000e+00   4.0000000e+01   5.5600000e-02   4.9530000e-01   9.7390000e-01   1.0910000e-01   2.6520000e-01   4.2690000e-01   0.0000000e+00   4.0609000e+00   2.1847000e+00   2.1732000e+00  -2.6100000e-02  -1.0350000e-01   1.0000000e+00
   2.0000000e+00   3.9000000e+01   1.8800000e+02   1.5975110e+06   1.5976790e+06   1.3612000e+04   5.7900000e+02   3.5700000e+02   1.5770220e+06   3.0000000e+01   1.4100000e+02   1.4000000e+03   0.0000000e+00   1.0000000e+00   4.0000000e+01   5.5700000e-02   4.5620000e-01   8.8690000e-01   1.0640000e-01   2.5730000e-01   4.7060000e-01   1.0000000e+00   4.1339000e+00   2.1732000e+00   2.2253000e+00   1.1310000e-01  -9.4900000e-02   1.0000000e+00
   2.0000000e+00   4.1000000e+01   1.9100000e+02   1.6117130e+06   1.6118610e+06   1.2477000e+04   5.6000000e+02   3.3100000e+02   1.4420270e+06   3.6000000e+01   1.4100000e+02   1.4000000e+03   0.0000000e+00   1.0000000e+00   4.0000000e+01   5.8600000e-02   4.3800000e-01   9.8670000e-01   1.0710000e-01   2.6790000e-01   4.4710000e-01   0.0000000e+00   4.0961000e+00   2.1761000e+00   2.1703000e+00  -1.3300000e-02  -9.7100000e-02   1.0000000e+00
   2.0000000e+00   4.3000000e+01   1.9300000e+02   1.6259180e+06   1.6260760e+06   1.2718000e+04   5.9600000e+02   3.4800000e+02   1.4597130e+06   3.1000000e+01   1.4000000e+02   1.4020000e+03   0.0000000e+00   1.0000000e+00   4.0000000e+01   6.1300000e-02   4.6340000e-01   9.4940000e-01   1.0700000e-01   2.5170000e-01   4.5400000e-01   1.0000000e+00   4.1044000e+00   2.1761000e+00   2.1987000e+00   5.0600000e-02  -1.0330000e-01   1.0000000e+00
   2.0000000e+00   4.3000000e+01   1.9500000e+02   1.6365710e+06   1.6367290e+06   1.3057000e+04   5.6200000e+02   3.6100000e+02   1.5077630e+06   3.2000000e+01   1.4000000e+02   1.4040000e+03   0.0000000e+00   1.0000000e+00   4.0000000e+01   6.1300000e-02   4.5630000e-01   9.6200000e-01   1.0830000e-01   2.7050000e-01   4.3770000e-01   1.0000000e+00   4.1158000e+00   2.1818000e+00   2.1987000e+00   3.8000000e-02  -9.7900000e-02   1.0000000e+00
   2.0000000e+00   4.1000000e+01   1.9200000e+02   1.6472180e+06   1.6473850e+06   1.3699000e+04   5.8700000e+02   3.5200000e+02   1.5857850e+06   3.7000000e+01   1.4100000e+02   1.4020000e+03   0.0000000e+00   1.0000000e+00   4.0000000e+01   5.8500000e-02   4.5680000e-01   9.0420000e-01   1.0770000e-01   2.5720000e-01   4.7440000e-01   1.0000000e+00   4.1367000e+00   2.1790000e+00   2.2227000e+00   9.5800000e-02  -9.5600000e-02   1.0000000e+00
   2.0000000e+00   3.9000000e+01   1.9100000e+02   1.6614250e+06   1.6615930e+06   1.2509000e+04   6.2200000e+02   3.7400000e+02   1.4565420e+06   2.7000000e+01   1.4100000e+02   1.4000000e+03   0.0000000e+00   1.0000000e+00   4.0000000e+01   5.5700000e-02   5.1010000e-01   9.0480000e-01   1.0860000e-01   2.4440000e-01   4.4920000e-01   1.0000000e+00   4.0972000e+00   2.1818000e+00   2.2253000e+00   9.5200000e-02  -9.0300000e-02   1.0000000e+00
   2.0000000e+00   4.1000000e+01   1.9200000e+02   1.6720820e+06   1.6722280e+06   1.1089000e+04   5.9300000e+02   3.5400000e+02   1.2707260e+06   3.1000000e+01   1.4300000e+02   1.4020000e+03   0.0000000e+00   1.0000000e+00   4.0000000e+01   5.8500000e-02   4.9700000e-01   9.6690000e-01   1.0770000e-01   2.5460000e-01   4.1240000e-01   0.0000000e+00   4.0449000e+00   2.1790000e+00   2.1644000e+00  -3.3100000e-02  -1.0470000e-01   1.0000000e+00
   2.0000000e+00   4.1000000e+01   1.9200000e+02   1.6827220e+06   1.6828910e+06   1.1711000e+04   5.3800000e+02   3.4800000e+02   1.3084440e+06   3.0000000e+01   1.3500000e+02   1.4020000e+03   0.0000000e+00   1.0000000e+00   4.0000000e+01   5.8500000e-02   5.4110000e-01   8.9350000e-01   1.0770000e-01   2.8070000e-01   4.8560000e-01   1.0000000e+00   4.0686000e+00   2.1790000e+00   2.2279000e+00   1.0650000e-01  -1.2710000e-01   1.0000000e+00
   2.0000000e+00   4.1000000e+01   1.8700000e+02   1.7004800e+06   1.7006390e+06   1.3041000e+04   6.1600000e+02   3.6500000e+02   1.5089990e+06   3.7000000e+01   1.4100000e+02   1.4000000e+03   0.0000000e+00   1.0000000e+00   4.0000000e+01   5.8600000e-02   4.3820000e-01   9.1820000e-01   1.0430000e-01   2.3700000e-01   4.3560000e-01   1.0000000e+00   4.1153000e+00   2.1644000e+00   2.2014000e+00   8.1800000e-02  -9.6000000e-02   1.0000000e+00
   2.0000000e+00   4.1000000e+01   1.9400000e+02   1.7111370e+06   1.7112810e+06   1.0913000e+04   6.3400000e+02   3.5900000e+02   1.2483790e+06   2.5000000e+01   1.4100000e+02   1.4020000e+03   0.0000000e+00   1.0000000e+00   4.0000000e+01   5.8500000e-02   5.0470000e-01   9.4120000e-01   1.0910000e-01   2.4130000e-01   4.0110000e-01   0.0000000e+00   4.0379000e+00   2.1847000e+00   2.1584000e+00  -5.8800000e-02  -1.0630000e-01   1.0000000e+00
   2.0000000e+00   4.1000000e+01   2.0600000e+02   1.7217880e+06   1.7219680e+06   1.2051000e+04   6.3100000e+02   3.9000000e+02   1.3839870e+06   3.3000000e+01   1.4000000e+02   1.4020000e+03   0.0000000e+00   1.0000000e+00   4.0000000e+01   5.8500000e-02   5.9420000e-01   9.1670000e-01   1.1770000e-01   2.6150000e-01   4.6150000e-01   1.0000000e+00   4.0810000e+00   2.2175000e+00   2.2553000e+00   8.3300000e-02  -1.0280000e-01   1.0000000e+00
   2.0000000e+00   3.9000000e+01   1.9000000e+02   1.7359850e+06   1.7361650e+06   1.1355000e+04   6.3900000e+02   3.8800000e+02   1.2997200e+06   3.1000000e+01   1.4100000e+02   1.4020000e+03   0.0000000e+00   1.0000000e+00   4.0000000e+01   5.5600000e-02   5.8220000e-01   8.3890000e-01   1.0770000e-01   2.3630000e-01   4.6390000e-01   1.0000000e+00   4.0552000e+00   2.1790000e+00   2.2553000e+00   1.6110000e-01  -1.0580000e-01   1.0000000e+00
   2.0000000e+00   4.1000000e+01   1.9000000e+02   1.7999090e+06   1.8000710e+06   1.1388000e+04   7.0500000e+02   4.2000000e+02   1.3113910e+06   3.6000000e+01   1.4000000e+02   1.4020000e+03   0.0000000e+00   1.0000000e+00   4.0000000e+01   5.8500000e-02   5.2820000e-01   9.1970000e-01   1.0630000e-01   2.1130000e-01   3.8570000e-01   1.0000000e+00   4.0564000e+00   2.1732000e+00   2.2095000e+00   8.0300000e-02  -1.0030000e-01   1.0000000e+00
   2.0000000e+00   3.9000000e+01   1.9500000e+02   1.8105590e+06   1.8107270e+06   1.1813000e+04   5.9100000e+02   3.6700000e+02   1.3619030e+06   2.7000000e+01   1.4100000e+02   1.4000000e+03   0.0000000e+00   1.0000000e+00   4.0000000e+01   5.5700000e-02   5.4930000e-01   9.2860000e-01   1.1140000e-01   2.6400000e-01   4.5780000e-01   1.0000000e+00   4.0724000e+00   2.1931000e+00   2.2253000e+00   7.1400000e-02  -9.9300000e-02   1.0000000e+00
   2.0000000e+00   3.9000000e+01   1.9400000e+02   1.8212070e+06   1.8213790e+06   1.3203000e+04   6.0800000e+02   3.7500000e+02   1.5157220e+06   3.5000000e+01   1.4100000e+02   1.4020000e+03   0.0000000e+00   1.0000000e+00   4.0000000e+01   5.5600000e-02   5.0480000e-01   9.0120000e-01   1.1060000e-01   2.5490000e-01   4.5870000e-01   1.0000000e+00   4.1207000e+00   2.1903000e+00   2.2355000e+00   9.8800000e-02  -1.0310000e-01   1.0000000e+00
   2.0000000e+00   3.9000000e+01   1.9200000e+02   1.8318600e+06   1.8320170e+06   1.1809000e+04   6.2100000e+02   4.0000000e+02   1.3675960e+06   3.6000000e+01   1.4100000e+02   1.4000000e+03   0.0000000e+00   1.0000000e+00   4.0000000e+01   5.5700000e-02   5.0840000e-01   9.7450000e-01   1.0930000e-01   2.4640000e-01   3.9250000e-01   1.0000000e+00   4.0722000e+00   2.1847000e+00   2.1959000e+00   2.5500000e-02  -9.5200000e-02   1.0000000e+00
   2.0000000e+00   3.9000000e+01   1.9200000e+02   1.8425180e+06   1.8426770e+06   1.1211000e+04   6.3900000e+02   3.8700000e+02   1.2935580e+06   3.5000000e+01   1.4100000e+02   1.4020000e+03   0.0000000e+00   1.0000000e+00   4.0000000e+01   5.5600000e-02   5.3910000e-01   9.6230000e-01   1.0910000e-01   2.3940000e-01   4.1080000e-01   1.0000000e+00   4.0496000e+00   2.1847000e+00   2.2014000e+00   3.7700000e-02  -9.8600000e-02   1.0000000e+00
   2.0000000e+00   4.1000000e+01   1.8900000e+02   1.8531690e+06   1.8533390e+06   1.0880000e+04   6.4900000e+02   4.0900000e+02   1.2451140e+06   3.3000000e+01   1.4100000e+02   1.4000000e+03   0.0000000e+00   1.0000000e+00   4.0000000e+01   5.8600000e-02   5.6760000e-01   8.7060000e-01   1.0570000e-01   2.2800000e-01   4.1570000e-01   1.0000000e+00   4.0366000e+00   2.1703000e+00   2.2304000e+00   1.2940000e-01  -1.0590000e-01   1.0000000e+00
   2.0000000e+00   3.9000000e+01   1.9500000e+02   1.8638160e+06   1.8640080e+06   1.3037000e+04   6.2300000e+02   3.8700000e+02   1.5058330e+06   3.5000000e+01   1.4300000e+02   1.4020000e+03   0.0000000e+00   1.0000000e+00   4.0000000e+01   5.5600000e-02   5.6470000e-01   8.1250000e-01   1.1130000e-01   2.5040000e-01   4.9610000e-01   1.0000000e+00   4.1152000e+00   2.1931000e+00   2.2833000e+00   1.8750000e-01  -9.7600000e-02   1.0000000e+00
   2.0000000e+00   3.7000000e+01   1.9400000e+02   1.8815660e+06   1.8817460e+06   1.2489000e+04   7.0000000e+02   4.6200000e+02   1.4392210e+06   3.1000000e+01   1.4100000e+02   1.4020000e+03   0.0000000e+00   1.0000000e+00   4.0000000e+01   5.2800000e-02   5.5810000e-01   8.7220000e-01   1.1200000e-01   2.2430000e-01   3.8960000e-01   1.0000000e+00   4.0965000e+00   2.1959000e+00   2.2553000e+00   1.2780000e-01  -9.9700000e-02   1.0000000e+00
   2.0000000e+00   4.1000000e+01   1.9000000e+02   1.8922250e+06   1.8923840e+06   1.2515000e+04   6.2600000e+02   3.9700000e+02   1.4524560e+06   3.7000000e+01   1.4100000e+02   1.4000000e+03   0.0000000e+00   1.0000000e+00   4.0000000e+01   5.8600000e-02   4.7170000e-01   9.3710000e-01   1.0640000e-01   2.3800000e-01   4.0050000e-01   1.0000000e+00   4.0974000e+00   2.1732000e+00   2.2014000e+00   6.2900000e-02  -9.3300000e-02   1.0000000e+00
   2.0000000e+00   3.9000000e+01   1.9300000e+02   1.9028830e+06   1.9030310e+06   1.1510000e+04   6.9900000e+02   4.2900000e+02   1.3309370e+06   4.0000000e+01   1.4100000e+02   1.4020000e+03   0.0000000e+00   1.0000000e+00   4.0000000e+01   5.5600000e-02   4.9500000e-01   9.6100000e-01   1.0980000e-01   2.2030000e-01   3.4500000e-01   0.0000000e+00   4.0611000e+00   2.1875000e+00   2.1703000e+00  -3.9000000e-02  -9.6600000e-02   1.0000000e+00
   2.0000000e+00   3.9000000e+01   1.9700000e+02   1.9135220e+06   1.9136700e+06   1.2834000e+04   5.7000000e+02   3.5600000e+02   1.4877630e+06   3.7000000e+01   1.4100000e+02   1.4000000e+03   0.0000000e+00   1.0000000e+00   4.0000000e+01   5.5700000e-02   4.5120000e-01   9.3670000e-01   1.1290000e-01   2.7720000e-01   4.1570000e-01   0.0000000e+00   4.1084000e+00   2.1987000e+00   2.1703000e+00  -6.3300000e-02  -9.4400000e-02   1.0000000e+00
   2.0000000e+00   4.1000000e+01   3.9300000e+02   1.9241690e+06   1.9243630e+06   1.0429000e+04   5.7800000e+02   3.8200000e+02   1.1967920e+06   3.3000000e+01   1.4100000e+02   1.4020000e+03   0.0000000e+00   1.0000000e+00   4.0000000e+01   5.8500000e-02   8.4730000e-01   5.5110000e-01   2.5110000e-01   6.0900000e-01   5.0780000e-01   0.0000000e+00   4.0182000e+00   2.5465000e+00   2.2878000e+00  -4.4890000e-01  -1.0350000e-01   1.0000000e+00
   2.0000000e+00   4.1000000e+01   1.8500000e+02   1.9348380e+06   1.9349890e+06   9.5760000e+03   5.6400000e+02   3.4300000e+02   1.0981620e+06   3.7000000e+01   1.4100000e+02   1.4020000e+03   0.0000000e+00   1.0000000e+00   4.0000000e+01   5.8500000e-02   5.5960000e-01   9.5360000e-01   1.0270000e-01   2.5530000e-01   4.4020000e-01   1.0000000e+00   3.9812000e+00   2.1584000e+00   2.1790000e+00   4.6400000e-02  -1.0410000e-01   1.0000000e+00
   2.0000000e+00   4.1000000e+01   1.9300000e+02   1.9454940e+06   1.9456370e+06   1.0743000e+04   6.5200000e+02   4.1800000e+02   1.2399260e+06   3.8000000e+01   1.4200000e+02   1.4020000e+03   0.0000000e+00   1.0000000e+00   4.0000000e+01   5.8500000e-02   5.0580000e-01   9.4080000e-01   1.0840000e-01   2.3310000e-01   3.4210000e-01   0.0000000e+00   4.0311000e+00   2.1818000e+00   2.1553000e+00  -5.9200000e-02  -9.8300000e-02   1.0000000e+00
   2.0000000e+00   4.1000000e+01   1.9700000e+02   1.9596830e+06   1.9598500e+06   1.1411000e+04   8.0100000e+02   4.3300000e+02   1.3032290e+06   4.0000000e+01   1.4100000e+02   1.4000000e+03   0.0000000e+00   1.0000000e+00   4.0000000e+01   5.8600000e-02   5.6200000e-01   9.3410000e-01   1.1140000e-01   1.9480000e-01   3.8570000e-01   1.0000000e+00   4.0573000e+00   2.1931000e+00   2.2227000e+00   6.5900000e-02  -1.0770000e-01   1.0000000e+00
   2.0000000e+00   4.1000000e+01   1.9300000e+02   1.9703370e+06   1.9705090e+06   1.0941000e+04   6.8500000e+02   4.0700000e+02   1.2467400e+06   4.0000000e+01   1.4000000e+02   1.4020000e+03   0.0000000e+00   1.0000000e+00   4.0000000e+01   5.8500000e-02   5.8150000e-01   8.8370000e-01   1.0840000e-01   2.2190000e-01   4.2260000e-01   1.0000000e+00   4.0391000e+00   2.1818000e+00   2.2355000e+00   1.1630000e-01  -1.0980000e-01   1.0000000e+00
   2.0000000e+00   3.9000000e+01   1.9700000e+02   2.0981670e+06   2.0983320e+06   1.0821000e+04   7.5400000e+02   4.5400000e+02   1.2384540e+06   3.6000000e+01   1.4000000e+02   1.4000000e+03   0.0000000e+00   1.0000000e+00   4.0000000e+01   5.5700000e-02   5.8490000e-01   9.5760000e-01   1.1290000e-01   2.0950000e-01   3.6340000e-01   1.0000000e+00   4.0343000e+00   2.1987000e+00   2.2175000e+00   4.2400000e-02  -1.0590000e-01   1.0000000e+00
   2.0000000e+00   4.1000000e+01   1.8700000e+02   2.1123770e+06   2.1125420e+06   9.3490000e+03   6.5900000e+02   3.8700000e+02   1.0683910e+06   3.8000000e+01   1.4000000e+02   1.4020000e+03   0.0000000e+00   1.0000000e+00   4.0000000e+01   5.8500000e-02   6.1190000e-01   8.8490000e-01   1.0410000e-01   2.2160000e-01   4.2640000e-01   1.0000000e+00   3.9708000e+00   2.1644000e+00   2.2175000e+00   1.1510000e-01  -1.0720000e-01   1.0000000e+00
   2.0000000e+00   4.1000000e+01   2.0500000e+02   2.1336770e+06   2.1338490e+06   1.1542000e+04   7.5700000e+02   4.4100000e+02   1.3380280e+06   4.2000000e+01   1.4000000e+02   1.4020000e+03   0.0000000e+00   1.0000000e+00   4.0000000e+01   5.8500000e-02   5.9080000e-01   9.5350000e-01   1.1700000e-01   2.1660000e-01   3.9000000e-01   1.0000000e+00   4.0623000e+00   2.2148000e+00   2.2355000e+00   4.6500000e-02  -9.4300000e-02   1.0000000e+00
   2.0000000e+00   4.1000000e+01   1.8800000e+02   2.1940410e+06   2.1942060e+06   9.9270000e+03   6.2500000e+02   4.1800000e+02   1.1338500e+06   3.9000000e+01   1.4000000e+02   1.4020000e+03   0.0000000e+00   1.0000000e+00   4.0000000e+01   5.8500000e-02   5.9070000e-01   8.9090000e-01   1.0490000e-01   2.3520000e-01   3.9470000e-01   1.0000000e+00   3.9968000e+00   2.1673000e+00   2.2175000e+00   1.0910000e-01  -1.0770000e-01   1.0000000e+00
   2.0000000e+00   3.9000000e+01   1.9400000e+02   2.2046960e+06   2.2047710e+06   5.5190000e+03   3.1900000e+02   1.7300000e+02   5.8204000e+05   3.4000000e+01   1.3500000e+02   1.4020000e+03   0.0000000e+00   1.0000000e+00   4.0000000e+01   5.5600000e-02   5.2530000e-01   4.8390000e-01   1.1060000e-01   4.8590000e-01   4.3350000e-01   0.0000000e+00   3.7419000e+00   2.1903000e+00   1.8751000e+00  -5.1610000e-01  -1.7610000e-01   1.0000000e+00
   2.0000000e+00   4.1000000e+01   1.8900000e+02   2.2153540e+06   2.2154040e+06   4.8810000e+03   2.3900000e+02   1.1000000e+02   5.1346400e+05   4.0000000e+01   1.2700000e+02   1.4040000e+03   0.0000000e+00   1.0000000e+00   4.0000000e+01   5.8400000e-02   3.4040000e-01   3.3780000e-01   1.0540000e-01   6.1920000e-01   4.5450000e-01   0.0000000e+00   3.6885000e+00   2.1703000e+00   1.6990000e+00  -6.6220000e-01  -1.7810000e-01   1.0000000e+00
   2.0000000e+00   3.9000000e+01   1.8600000e+02   2.2295520e+06   2.2297070e+06   9.4840000e+03   6.5500000e+02   3.8200000e+02   1.0839410e+06   4.1000000e+01   1.4100000e+02   1.4000000e+03   0.0000000e+00   1.0000000e+00   4.0000000e+01   5.5700000e-02   5.8380000e-01   9.4840000e-01   1.0500000e-01   2.2440000e-01   4.0580000e-01   1.0000000e+00   3.9770000e+00   2.1673000e+00   2.1903000e+00   5.1600000e-02  -1.0710000e-01   1.0000000e+00
   2.0000000e+00   3.9000000e+01   1.9500000e+02   2.2401990e+06   2.2403650e+06   1.0986000e+04   7.5500000e+02   4.4400000e+02   1.2734340e+06   4.4000000e+01   1.4200000e+02   1.4040000e+03   0.0000000e+00   1.0000000e+00   4.0000000e+01   5.5600000e-02   5.7580000e-01   9.3980000e-01   1.1110000e-01   2.0660000e-01   3.7390000e-01   1.0000000e+00   4.0408000e+00   2.1931000e+00   2.2201000e+00   6.0200000e-02  -9.4400000e-02   1.0000000e+00
   2.0000000e+00   4.1000000e+01   1.9000000e+02   2.2544070e+06   2.2544630e+06   4.9950000e+03   2.3200000e+02   1.2400000e+02   5.2790600e+05   3.9000000e+01   1.2700000e+02   1.4020000e+03   0.0000000e+00   1.0000000e+00   4.0000000e+01   5.8500000e-02   4.0140000e-01   3.7580000e-01   1.0630000e-01   6.4220000e-01   4.5160000e-01   0.0000000e+00   3.6985000e+00   2.1732000e+00   1.7482000e+00  -6.2420000e-01  -1.7430000e-01   1.0000000e+00
   2.0000000e+00   3.9000000e+01   1.9400000e+02   2.2650590e+06   2.2651150e+06   5.7020000e+03   2.1400000e+02   1.1800000e+02   6.0164300e+05   4.7000000e+01   1.2700000e+02   1.4020000e+03   0.0000000e+00   1.0000000e+00   4.0000000e+01   5.5600000e-02   3.4310000e-01   3.6130000e-01   1.1060000e-01   7.2430000e-01   4.7460000e-01   0.0000000e+00   3.7560000e+00   2.1903000e+00   1.7482000e+00  -6.3870000e-01  -1.7570000e-01   1.0000000e+00
   2.0000000e+00   4.1000000e+01   1.9600000e+02   2.2899140e+06   2.2900790e+06   9.5180000e+03   7.4300000e+02   4.5300000e+02   1.0844250e+06   4.1000000e+01   1.4100000e+02   1.4020000e+03   0.0000000e+00   1.0000000e+00   4.0000000e+01   5.8500000e-02   6.2780000e-01   9.3940000e-01   1.1060000e-01   2.0860000e-01   3.6420000e-01   1.0000000e+00   3.9785000e+00   2.1903000e+00   2.2175000e+00   6.0600000e-02  -1.0990000e-01   1.0000000e+00
   2.0000000e+00   3.9000000e+01   1.9100000e+02   2.3005670e+06   2.3006430e+06   5.9570000e+03   2.8900000e+02   1.6600000e+02   6.3788300e+05   4.8000000e+01   1.3500000e+02   1.4040000e+03   0.0000000e+00   1.0000000e+00   4.0000000e+01   5.5600000e-02   4.8430000e-01   5.0000000e-01   1.0830000e-01   5.2600000e-01   4.5780000e-01   0.0000000e+00   3.7750000e+00   2.1818000e+00   1.8808000e+00  -5.0000000e-01  -1.6340000e-01   1.0000000e+00
   2.0000000e+00   3.9000000e+01   1.8600000e+02   2.3112250e+06   2.3112960e+06   5.6170000e+03   2.6800000e+02   1.5200000e+02   5.9857500e+05   4.2000000e+01   1.3500000e+02   1.4040000e+03   0.0000000e+00   1.0000000e+00   4.0000000e+01   5.5600000e-02   4.6180000e-01   4.8300000e-01   1.0470000e-01   5.4850000e-01   4.6710000e-01   0.0000000e+00   3.7495000e+00   2.1673000e+00   1.8513000e+00  -5.1700000e-01  -1.6750000e-01   1.0000000e+00
   2.0000000e+00   3.9000000e+01   1.8700000e+02   2.3218710e+06   2.3220280e+06   9.5820000e+03   6.1100000e+02   3.8400000e+02   1.0955770e+06   3.9000000e+01   1.4000000e+02   1.4040000e+03   0.0000000e+00   1.0000000e+00   4.0000000e+01   5.5600000e-02   5.8760000e-01   9.4270000e-01   1.0540000e-01   2.4220000e-01   4.0890000e-01   1.0000000e+00   3.9815000e+00   2.1703000e+00   2.1959000e+00   5.7300000e-02  -1.0670000e-01   1.0000000e+00
   2.0000000e+00   4.1000000e+01   1.9400000e+02   2.3396270e+06   2.3397970e+06   9.1830000e+03   6.0200000e+02   3.5500000e+02   1.0592630e+06   4.0000000e+01   1.4100000e+02   1.4040000e+03   0.0000000e+00   1.0000000e+00   4.0000000e+01   5.8400000e-02   6.4690000e-01   9.0000000e-01   1.0900000e-01   2.5420000e-01   4.7890000e-01   1.0000000e+00   3.9630000e+00   2.1847000e+00   2.2304000e+00   1.0000000e-01  -9.8800000e-02   1.0000000e+00
   2.0000000e+00   3.9000000e+01   1.9500000e+02   2.3573830e+06   2.3575320e+06   8.7260000e+03   6.5300000e+02   3.9800000e+02   1.0014260e+06   4.1000000e+01   1.4100000e+02   1.4020000e+03   0.0000000e+00   1.0000000e+00   4.0000000e+01   5.5600000e-02   6.2460000e-01   9.5510000e-01   1.1130000e-01   2.3890000e-01   3.7440000e-01   0.0000000e+00   3.9408000e+00   2.1931000e+00   2.1732000e+00  -4.4900000e-02  -1.0340000e-01   1.0000000e+00
   2.0000000e+00   4.3000000e+01   1.9300000e+02   2.3680320e+06   2.3682030e+06   9.8920000e+03   6.8200000e+02   4.2400000e+02   1.1309600e+06   4.2000000e+01   1.4000000e+02   1.4020000e+03   0.0000000e+00   1.0000000e+00   4.0000000e+01   6.1300000e-02   6.1440000e-01   8.7720000e-01   1.0700000e-01   2.1990000e-01   4.0330000e-01   1.0000000e+00   3.9953000e+00   2.1761000e+00   2.2330000e+00   1.2280000e-01  -1.0680000e-01   1.0000000e+00
   2.0000000e+00   3.9000000e+01   1.9100000e+02   2.3999920e+06   2.4001480e+06   8.4570000e+03   6.3600000e+02   3.8300000e+02   9.7103600e+05   3.8000000e+01   1.4100000e+02   1.4000000e+03   0.0000000e+00   1.0000000e+00   4.0000000e+01   5.5700000e-02   6.4340000e-01   9.7440000e-01   1.0860000e-01   2.3900000e-01   4.0730000e-01   1.0000000e+00   3.9272000e+00   2.1818000e+00   2.1931000e+00   2.5600000e-02  -1.0300000e-01   1.0000000e+00
   2.0000000e+00   9.3000000e+01   1.7100000e+02   2.4107240e+06   2.4107940e+06   2.0270000e+03   2.5500000e+02   1.2900000e+02   2.5912700e+05   1.1800000e+02   1.4100000e+02   1.4020000e+03   0.0000000e+00   1.0000000e+00   4.0000000e+01   1.3270000e-01   6.2880000e-01   8.9740000e-01   5.5600000e-02   3.0590000e-01   5.4260000e-01   0.0000000e+00   3.3068000e+00   1.8921000e+00   1.8451000e+00  -1.0260000e-01  -1.3000000e-03   1.0000000e+00
   2.0000000e+00   4.1000000e+01   1.9900000e+02   2.4212930e+06   2.4213500e+06   5.5930000e+03   2.3900000e+02   1.3300000e+02   5.9365000e+05   4.2000000e+01   1.2700000e+02   1.4020000e+03   0.0000000e+00   1.0000000e+00   4.0000000e+01   5.8500000e-02   3.7900000e-01   3.6080000e-01   1.1270000e-01   6.6110000e-01   4.2860000e-01   0.0000000e+00   3.7476000e+00   2.1987000e+00   1.7559000e+00  -6.3920000e-01  -1.7080000e-01   1.0000000e+00
   2.0000000e+00   3.9000000e+01   1.9500000e+02   2.4319450e+06   2.4321110e+06   8.7090000e+03   5.7800000e+02   3.2200000e+02   9.9698000e+05   4.7000000e+01   1.4100000e+02   1.4020000e+03   0.0000000e+00   1.0000000e+00   4.0000000e+01   5.5600000e-02   6.6370000e-01   9.3980000e-01   1.1130000e-01   2.6990000e-01   5.1550000e-01   1.0000000e+00   3.9400000e+00   2.1931000e+00   2.2201000e+00   6.0200000e-02  -1.0570000e-01   1.0000000e+00
   2.0000000e+00   3.9000000e+01   1.8500000e+02   2.4426000e+06   2.4426730e+06   5.5760000e+03   2.3500000e+02   1.3300000e+02   5.9886200e+05   4.3000000e+01   1.3500000e+02   1.4000000e+03   0.0000000e+00   1.0000000e+00   4.0000000e+01   5.5700000e-02   4.7680000e-01   5.0000000e-01   1.0430000e-01   6.2130000e-01   5.4890000e-01   0.0000000e+00   3.7463000e+00   2.1644000e+00   1.8633000e+00  -5.0000000e-01  -1.6090000e-01   1.0000000e+00
   2.0000000e+00   4.1000000e+01   1.8500000e+02   2.4603550e+06   2.4604080e+06   5.3570000e+03   1.8100000e+02   9.0000000e+01   7.6400000e+02   1.2300000e+02   1.3400000e+02   1.4020000e+03   0.0000000e+00   1.0000000e+00   4.0000000e+01   5.8500000e-02   2.9810000e-01   3.6810000e-01   1.0270000e-01   7.9560000e-01   5.8890000e-01   0.0000000e+00   3.7289000e+00   2.1584000e+00   1.7243000e+00  -6.3190000e-01  -9.9890000e-01   1.0000000e+00
   2.0000000e+00   4.1000000e+01   1.8100000e+02   2.5420220e+06   2.5420720e+06   4.6350000e+03   2.2600000e+02   1.2800000e+02   4.9166200e+05   3.8000000e+01   1.2700000e+02   1.4000000e+03   0.0000000e+00   1.0000000e+00   4.0000000e+01   5.8600000e-02   3.3790000e-01   3.5710000e-01   1.0000000e-01   6.1950000e-01   3.9060000e-01   0.0000000e+00   3.6660000e+00   2.1461000e+00   1.6990000e+00  -6.4290000e-01  -1.7130000e-01   1.0000000e+00
   2.0000000e+00   3.9000000e+01   1.8000000e+02   2.5526700e+06   2.5528120e+06   8.9570000e+03   5.8800000e+02   3.6000000e+02   1.0251030e+06   3.5000000e+01   1.4100000e+02   1.4000000e+03   0.0000000e+00   1.0000000e+00   4.0000000e+01   5.5700000e-02   5.5260000e-01   9.9300000e-01   1.0070000e-01   2.3980000e-01   3.9440000e-01   1.0000000e+00   3.9522000e+00   2.1492000e+00   2.1523000e+00   7.0000000e-03  -1.0590000e-01   1.0000000e+00
   2.0000000e+00   3.9000000e+01   1.8100000e+02   2.5633190e+06   2.5633760e+06   5.2610000e+03   1.9000000e+02   1.0700000e+02   5.5397400e+05   4.6000000e+01   1.2700000e+02   1.4000000e+03   0.0000000e+00   1.0000000e+00   4.0000000e+01   5.5700000e-02   3.5000000e-01   4.0140000e-01   1.0140000e-01   7.4740000e-01   5.3270000e-01   0.0000000e+00   3.7211000e+00   2.1523000e+00   1.7559000e+00  -5.9860000e-01  -1.7740000e-01   1.0000000e+00
   2.0000000e+00   3.9000000e+01   1.7900000e+02   2.5739730e+06   2.5740540e+06   5.7310000e+03   3.2500000e+02   1.8600000e+02   6.1895400e+05   4.1000000e+01   1.3500000e+02   1.4000000e+03   0.0000000e+00   1.0000000e+00   4.0000000e+01   5.5700000e-02   4.9460000e-01   5.7860000e-01   1.0000000e-01   4.3080000e-01   4.3550000e-01   0.0000000e+00   3.7582000e+00   2.1461000e+00   1.9085000e+00  -4.2140000e-01  -1.5620000e-01   1.0000000e+00
   2.0000000e+00   8.9000000e+01   1.5100000e+02   2.5847050e+06   2.5847750e+06   1.9090000e+03   1.7500000e+02   1.2500000e+02   2.4506700e+05   1.2000000e+02   1.4000000e+02   1.4000000e+03   0.0000000e+00   1.0000000e+00   4.0000000e+01   1.2710000e-01   5.6010000e-01   8.8570000e-01   4.4300000e-02   3.5430000e-01   5.6000000e-01   1.0000000e+00   3.2808000e+00   1.7924000e+00   1.8451000e+00   1.1430000e-01   2.9000000e-03   1.0000000e+00
   2.0000000e+00   7.5000000e+01   1.5400000e+02   2.5953280e+06   2.5954290e+06   2.7910000e+03   3.3200000e+02   2.0700000e+02   3.5361700e+05   1.1400000e+02   1.4000000e+02   1.4000000e+03   0.0000000e+00   1.0000000e+00   4.0000000e+01   1.0710000e-01   6.5020000e-01   7.8220000e-01   5.6400000e-02   2.3790000e-01   4.8790000e-01   1.0000000e+00   3.4458000e+00   1.8976000e+00   2.0043000e+00   2.1780000e-01  -1.0200000e-02   1.0000000e+00
   2.0000000e+00   3.9000000e+01   1.7500000e+02   2.6059180e+06   2.6060060e+06   6.3810000e+03   2.8000000e+02   1.6600000e+02   6.7875200e+05   4.1000000e+01   1.3500000e+02   1.4000000e+03   0.0000000e+00   1.0000000e+00   4.0000000e+01   5.5700000e-02   4.6680000e-01   6.4710000e-01   9.7100000e-02   4.8570000e-01   5.3010000e-01   0.0000000e+00   3.8049000e+00   2.1335000e+00   1.9445000e+00  -3.5290000e-01  -1.6900000e-01   1.0000000e+00
   2.0000000e+00   3.9000000e+01   1.7300000e+02   2.6165770e+06   2.6167250e+06   8.3440000e+03   5.5800000e+02   3.3800000e+02   9.4587900e+05   5.2000000e+01   1.4100000e+02   1.4000000e+03   0.0000000e+00   1.0000000e+00   4.0000000e+01   5.5700000e-02   5.7930000e-01   9.0540000e-01   9.5700000e-02   2.4010000e-01   4.3790000e-01   1.0000000e+00   3.9214000e+00   2.1271000e+00   2.1703000e+00   9.4600000e-02  -1.1440000e-01   1.0000000e+00
   2.0000000e+00   3.9000000e+01   1.7800000e+02   2.6272290e+06   2.6273910e+06   7.9980000e+03   5.5800000e+02   3.4300000e+02   8.8972700e+05   4.9000000e+01   1.4000000e+02   1.4000000e+03   0.0000000e+00   1.0000000e+00   4.0000000e+01   5.5700000e-02   6.4480000e-01   8.5800000e-01   9.9300000e-02   2.4910000e-01   4.7230000e-01   1.0000000e+00   3.9030000e+00   2.1430000e+00   2.2095000e+00   1.4200000e-01  -1.3090000e-01   1.0000000e+00
   2.0000000e+00   3.9000000e+01   1.7700000e+02   2.6414320e+06   2.6415000e+06   5.4800000e+03   2.3000000e+02   1.1900000e+02   5.8875800e+05   5.3000000e+01   1.3500000e+02   1.4000000e+03   0.0000000e+00   1.0000000e+00   4.0000000e+01   5.5700000e-02   4.1600000e-01   4.9270000e-01   9.8600000e-02   6.0000000e-01   5.7140000e-01   0.0000000e+00   3.7388000e+00   2.1399000e+00   1.8325000e+00  -5.0730000e-01  -1.6060000e-01   1.0000000e+00
   2.0000000e+00   3.9000000e+01   1.8700000e+02   2.6627270e+06   2.6628120e+06   6.3970000e+03   3.8100000e+02   2.1600000e+02   7.0193100e+05   5.5000000e+01   1.4100000e+02   1.4000000e+03   0.0000000e+00   1.0000000e+00   4.0000000e+01   5.5700000e-02   4.9150000e-01   5.7430000e-01   1.0570000e-01   3.8840000e-01   3.9350000e-01   0.0000000e+00   3.8060000e+00   2.1703000e+00   1.9294000e+00  -4.2570000e-01  -1.4270000e-01   1.0000000e+00
   2.0000000e+00   3.9000000e+01   1.9200000e+02   2.9559000e+04   2.9611000e+04   4.9150000e+03   2.4800000e+02   1.5300000e+02   4.9740400e+05   3.3000000e+01   1.2400000e+02   1.3580000e+03   0.0000000e+00   1.0000000e+00   4.0000000e+01   5.7400000e-02   3.8220000e-01   3.3990000e-01   1.1270000e-01   6.1690000e-01   3.3990000e-01   0.0000000e+00   3.6915000e+00   2.1847000e+00   1.7160000e+00  -6.6010000e-01  -2.0940000e-01   1.0000000e+00
   2.0000000e+00   3.9000000e+01   1.8900000e+02   4.7299000e+04   4.7376000e+04   5.7570000e+03   2.4000000e+02   1.3600000e+02   6.0068900e+05   3.8000000e+01   1.3300000e+02   1.3580000e+03   0.0000000e+00   1.0000000e+00   4.0000000e+01   5.7400000e-02   5.0160000e-01   5.1330000e-01   1.1050000e-01   6.2500000e-01   5.6620000e-01   0.0000000e+00   3.7602000e+00   2.1761000e+00   1.8865000e+00  -4.8670000e-01  -1.8480000e-01   1.0000000e+00
   2.0000000e+00   3.9000000e+01   1.8200000e+02   6.5059000e+04   6.5121000e+04   4.4710000e+03   2.4800000e+02   1.1600000e+02   4.7016500e+05   3.9000000e+01   1.3500000e+02   1.3600000e+03   0.0000000e+00   1.0000000e+00   4.0000000e+01   5.7300000e-02   4.9570000e-01   4.3360000e-01   1.0510000e-01   5.7660000e-01   5.3450000e-01   0.0000000e+00   3.6504000e+00   2.1553000e+00   1.7924000e+00  -5.6640000e-01  -1.7850000e-01   1.0000000e+00
   2.0000000e+00   1.2600000e+02   1.6500000e+02   7.5758000e+04   7.5777000e+04   3.8400000e+02   7.0000000e+01   4.2000000e+01   4.7481000e+04   1.1500000e+02   1.3500000e+02   1.3580000e+03   0.0000000e+00   1.0000000e+00   4.0000000e+01   1.8560000e-01   4.8180000e-01   4.8720000e-01   2.8700000e-02   5.5710000e-01   4.5240000e-01   0.0000000e+00   2.5843000e+00   1.5911000e+00   1.2787000e+00  -5.1280000e-01  -3.4000000e-02   9.4910000e-01
   2.0000000e+00   1.2900000e+02   1.5700000e+02   8.6408000e+04   8.6427000e+04   2.7600000e+02   3.9000000e+01   2.6000000e+01   3.3858000e+04   1.1500000e+02   1.3500000e+02   1.3620000e+03   0.0000000e+00   1.0000000e+00   4.0000000e+01   1.8940000e-01   4.8120000e-01   6.7860000e-01   2.0600000e-02   7.1790000e-01   7.3080000e-01   0.0000000e+00   2.4409000e+00   1.4472000e+00   1.2787000e+00  -3.2140000e-01  -4.1600000e-02   8.2230000e-01
   2.0000000e+00   4.6000000e+01   1.7800000e+02   1.0411500e+05   1.0416400e+05   4.1150000e+03   1.7900000e+02   1.0800000e+02   4.2702400e+05   4.8000000e+01   1.2700000e+02   1.3600000e+03   0.0000000e+00   1.0000000e+00   4.0000000e+01   6.7600000e-02   3.6380000e-01   3.7120000e-01   9.7100000e-02   7.3740000e-01   4.5370000e-01   0.0000000e+00   3.6144000e+00   2.1206000e+00   1.6902000e+00  -6.2880000e-01  -1.8930000e-01   1.0000000e+00
   2.0000000e+00   4.3000000e+01   1.8400000e+02   1.1476800e+05   1.1481500e+05   3.9180000e+03   1.7200000e+02   8.8000000e+01   4.0839200e+05   3.9000000e+01   1.2700000e+02   1.3620000e+03   0.0000000e+00   1.0000000e+00   4.0000000e+01   6.3100000e-02   4.0880000e-01   3.3330000e-01   1.0350000e-01   8.1980000e-01   5.3410000e-01   0.0000000e+00   3.5931000e+00   2.1492000e+00   1.6721000e+00  -6.6670000e-01  -1.8570000e-01   1.0000000e+00
   2.0000000e+00   3.9000000e+01   1.8100000e+02   1.2541800e+05   1.2546700e+05   4.2230000e+03   1.9800000e+02   8.3000000e+01   4.3930900e+05   3.8000000e+01   1.2700000e+02   1.3600000e+03   0.0000000e+00   1.0000000e+00   4.0000000e+01   5.7300000e-02   3.9310000e-01   3.4510000e-01   1.0440000e-01   7.1720000e-01   5.9040000e-01   0.0000000e+00   3.6256000e+00   2.1523000e+00   1.6902000e+00  -6.5490000e-01  -1.8730000e-01   1.0000000e+00
   2.0000000e+00   4.3000000e+01   1.8600000e+02   1.4316700e+05   1.4321900e+05   4.4030000e+03   2.1500000e+02   1.1500000e+02   4.5763200e+05   3.8000000e+01   1.2600000e+02   1.3600000e+03   0.0000000e+00   1.0000000e+00   4.0000000e+01   6.3200000e-02   4.0790000e-01   3.6360000e-01   1.0510000e-01   6.6510000e-01   4.5220000e-01   0.0000000e+00   3.6437000e+00   2.1553000e+00   1.7160000e+00  -6.3640000e-01  -1.8800000e-01   1.0000000e+00
   2.0000000e+00   1.0300000e+02   1.6100000e+02   1.5741900e+05   1.5752900e+05   2.4630000e+03   2.6200000e+02   1.6800000e+02   3.1237500e+05   1.1600000e+02   1.4000000e+02   1.3600000e+03   0.0000000e+00   1.0000000e+00   4.0000000e+01   1.5150000e-01   6.1400000e-01   5.2730000e-01   4.2600000e-02   2.2140000e-01   6.5480000e-01   1.0000000e+00   3.3915000e+00   1.7634000e+00   2.0414000e+00   4.7270000e-01  -9.2000000e-03   1.0000000e+00
   2.0000000e+00   5.0000000e+01   1.8100000e+02   1.6802700e+05   1.6808600e+05   3.9120000e+03   2.2600000e+02   1.0500000e+02   4.0796600e+05   2.9000000e+01   1.3500000e+02   1.3620000e+03   0.0000000e+00   1.0000000e+00   4.0000000e+01   7.3400000e-02   4.9380000e-01   4.5040000e-01   9.6200000e-02   5.7960000e-01   5.6190000e-01   0.0000000e+00   3.5924000e+00   2.1173000e+00   1.7708000e+00  -5.4960000e-01  -1.8530000e-01   1.0000000e+00
   2.0000000e+00   1.3400000e+02   1.5600000e+02   1.7872300e+05   1.7873100e+05   1.0100000e+02   3.1000000e+01   2.1000000e+01   1.2531000e+04   1.1800000e+02   1.3500000e+02   1.3620000e+03   0.0000000e+00   1.0000000e+00   4.0000000e+01   1.9680000e-01   4.2610000e-01   3.6360000e-01   1.6100000e-02   7.0970000e-01   3.8100000e-01   0.0000000e+00   2.0043000e+00   1.3424000e+00   9.0310000e-01  -6.3640000e-01  -3.0700000e-02   3.0120000e-01
   2.0000000e+00   4.6000000e+01   1.7800000e+02   1.8933000e+05   1.8938400e+05   4.1300000e+03   1.9700000e+02   9.8000000e+01   4.3250000e+05   3.7000000e+01   1.3200000e+02   1.3600000e+03   0.0000000e+00   1.0000000e+00   4.0000000e+01   6.7600000e-02   4.2060000e-01   4.0910000e-01   9.7100000e-02   6.7010000e-01   5.5100000e-01   0.0000000e+00   3.6160000e+00   2.1206000e+00   1.7324000e+00  -5.9090000e-01  -1.8190000e-01   1.0000000e+00
   2.0000000e+00   4.1000000e+01   1.8300000e+02   1.9998000e+05   2.0003000e+05   4.2140000e+03   2.1000000e+02   1.1600000e+02   4.4504700e+05   4.2000000e+01   1.2600000e+02   1.3600000e+03   0.0000000e+00   1.0000000e+00   4.0000000e+01   6.0300000e-02   4.0650000e-01   3.5210000e-01   1.0440000e-01   6.7620000e-01   4.3100000e-01   0.0000000e+00   3.6247000e+00   2.1523000e+00   1.6990000e+00  -6.4790000e-01  -1.7490000e-01   1.0000000e+00
   2.0000000e+00   3.7000000e+01   1.8100000e+02   2.1063300e+05   2.1068100e+05   4.4870000e+03   2.1900000e+02   1.0600000e+02   4.7061800e+05   4.0000000e+01   1.2700000e+02   1.3600000e+03   0.0000000e+00   1.0000000e+00   4.0000000e+01   5.4400000e-02   3.5080000e-01   3.3330000e-01   1.0590000e-01   6.5750000e-01   4.5280000e-01   0.0000000e+00   3.6520000e+00   2.1584000e+00   1.6812000e+00  -6.6670000e-01  -1.8060000e-01   1.0000000e+00
   2.0000000e+00   6.0000000e+01   1.8100000e+02   2.3904100e+05   2.3908800e+05   3.3240000e+03   1.5700000e+02   8.5000000e+01   3.4302900e+05   4.2000000e+01   1.2500000e+02   1.3600000e+03   0.0000000e+00   1.0000000e+00   4.0000000e+01   8.8200000e-02   4.1550000e-01   3.8840000e-01   8.9000000e-02   7.7070000e-01   5.5290000e-01   0.0000000e+00   3.5217000e+00   2.0828000e+00   1.6721000e+00  -6.1160000e-01  -1.9380000e-01   1.0000000e+00
   2.0000000e+00   5.1000000e+01   1.7500000e+02   2.4969300e+05   2.4974200e+05   3.6310000e+03   1.7900000e+02   9.6000000e+01   3.7815400e+05   4.5000000e+01   1.2500000e+02   1.3620000e+03   0.0000000e+00   1.0000000e+00   4.0000000e+01   7.4900000e-02   4.0240000e-01   3.9520000e-01   9.1000000e-02   6.9270000e-01   5.1040000e-01   0.0000000e+00   3.5600000e+00   2.0934000e+00   1.6902000e+00  -6.0480000e-01  -1.8640000e-01   1.0000000e+00
   2.0000000e+00   4.8000000e+01   1.7400000e+02   2.6034900e+05   2.6039600e+05   3.6610000e+03   1.8400000e+02   8.7000000e+01   3.8053800e+05   4.3000000e+01   1.2700000e+02   1.3580000e+03   0.0000000e+00   1.0000000e+00   4.0000000e+01   7.0700000e-02   3.8180000e-01   3.7300000e-01   9.2800000e-02   6.8480000e-01   5.4020000e-01   0.0000000e+00   3.5636000e+00   2.1004000e+00   1.6721000e+00  -6.2700000e-01  -1.8790000e-01   1.0000000e+00
   2.0000000e+00   4.7000000e+01   1.8200000e+02   2.7099900e+05   2.7105000e+05   3.7860000e+03   1.9600000e+02   1.0200000e+02   3.9137800e+05   4.0000000e+01   1.2600000e+02   1.3620000e+03   0.0000000e+00   1.0000000e+00   4.0000000e+01   6.9000000e-02   4.5010000e-01   3.7780000e-01   9.9100000e-02   6.8880000e-01   5.0000000e-01   0.0000000e+00   3.5782000e+00   2.1303000e+00   1.7076000e+00  -6.2220000e-01  -1.9240000e-01   1.0000000e+00
   2.0000000e+00   5.2000000e+01   1.7400000e+02   2.8165600e+05   2.8170300e+05   3.7030000e+03   1.8700000e+02   9.4000000e+01   3.8426600e+05   3.7000000e+01   1.2600000e+02   1.3620000e+03   0.0000000e+00   1.0000000e+00   4.0000000e+01   7.6400000e-02   3.5420000e-01   3.8530000e-01   8.9600000e-02   6.5240000e-01   5.0000000e-01   0.0000000e+00   3.5686000e+00   2.0864000e+00   1.6721000e+00  -6.1480000e-01  -1.8930000e-01   1.0000000e+00
   2.0000000e+00   4.1000000e+01   1.8400000e+02   2.9941300e+05   2.9946000e+05   3.9360000e+03   1.8200000e+02   9.3000000e+01   4.0707500e+05   3.8000000e+01   1.2400000e+02   1.3620000e+03   0.0000000e+00   1.0000000e+00   4.0000000e+01   6.0200000e-02   4.1440000e-01   3.2870000e-01   1.0500000e-01   7.8570000e-01   5.0540000e-01   0.0000000e+00   3.5951000e+00   2.1553000e+00   1.6721000e+00  -6.7130000e-01  -1.9200000e-01   1.0000000e+00
   2.0000000e+00   5.6000000e+01   1.7300000e+02   3.1006500e+05   3.1011200e+05   3.2870000e+03   1.6300000e+02   8.7000000e+01   3.4224800e+05   5.0000000e+01   1.2500000e+02   1.3620000e+03   0.0000000e+00   1.0000000e+00   4.0000000e+01   8.2200000e-02   4.0220000e-01   4.0170000e-01   8.5900000e-02   7.1780000e-01   5.4020000e-01   0.0000000e+00   3.5168000e+00   2.0682000e+00   1.6721000e+00  -5.9830000e-01  -1.8660000e-01   1.0000000e+00
   2.0000000e+00   5.1000000e+01   1.7200000e+02   3.2072000e+05   3.2076700e+05   3.6710000e+03   1.7500000e+02   8.9000000e+01   3.7985000e+05   4.6000000e+01   1.2400000e+02   1.3600000e+03   0.0000000e+00   1.0000000e+00   4.0000000e+01   7.5000000e-02   3.5450000e-01   3.8840000e-01   8.9000000e-02   6.9140000e-01   5.2810000e-01   0.0000000e+00   3.5648000e+00   2.0828000e+00   1.6721000e+00  -6.1160000e-01  -1.9160000e-01   1.0000000e+00
   2.0000000e+00   5.5000000e+01   1.7400000e+02   3.2782300e+05   3.2787000e+05   3.4370000e+03   1.6300000e+02   8.2000000e+01   3.5424000e+05   4.5000000e+01   1.2600000e+02   1.3600000e+03   0.0000000e+00   1.0000000e+00   4.0000000e+01   8.0900000e-02   3.8550000e-01   3.9500000e-01   8.7500000e-02   7.3010000e-01   5.7320000e-01   0.0000000e+00   3.5362000e+00   2.0756000e+00   1.6721000e+00  -6.0500000e-01  -1.9480000e-01   1.0000000e+00
   2.0000000e+00   3.9000000e+01   1.7200000e+02   3.3492500e+05   3.3497200e+05   4.1230000e+03   1.7700000e+02   9.0000000e+01   4.2626700e+05   4.0000000e+01   1.2600000e+02   1.3600000e+03   0.0000000e+00   1.0000000e+00   4.0000000e+01   5.7300000e-02   3.4040000e-01   3.5340000e-01   9.7800000e-02   7.5140000e-01   5.2220000e-01   0.0000000e+00   3.6152000e+00   2.1239000e+00   1.6721000e+00  -6.4660000e-01  -1.9230000e-01   1.0000000e+00
   2.0000000e+00   5.0000000e+01   1.8100000e+02   3.4558000e+05   3.4562600e+05   3.6660000e+03   1.6100000e+02   7.8000000e+01   3.7966800e+05   4.3000000e+01   1.2500000e+02   1.3600000e+03   0.0000000e+00   1.0000000e+00   4.0000000e+01   7.3500000e-02   3.9160000e-01   3.5120000e-01   9.6300000e-02   8.1370000e-01   5.8970000e-01   0.0000000e+00   3.5642000e+00   2.1173000e+00   1.6628000e+00  -6.4890000e-01  -1.9090000e-01   1.0000000e+00
   2.0000000e+00   4.1000000e+01   1.8400000e+02   3.5623000e+05   3.5627900e+05   4.3310000e+03   1.7800000e+02   1.0800000e+02   4.5061900e+05   4.5000000e+01   1.2600000e+02   1.3600000e+03   0.0000000e+00   1.0000000e+00   4.0000000e+01   6.0300000e-02   3.8190000e-01   3.4270000e-01   1.0510000e-01   8.0340000e-01   4.5370000e-01   0.0000000e+00   3.6366000e+00   2.1553000e+00   1.6902000e+00  -6.5730000e-01  -1.8720000e-01   1.0000000e+00
   2.0000000e+00   4.3000000e+01   1.7600000e+02   3.6688100e+05   3.6693200e+05   4.0480000e+03   1.7800000e+02   9.6000000e+01   4.2151200e+05   5.0000000e+01   1.2600000e+02   1.3600000e+03   0.0000000e+00   1.0000000e+00   4.0000000e+01   6.3200000e-02   4.0320000e-01   3.8350000e-01   9.7800000e-02   7.4720000e-01   5.3130000e-01   0.0000000e+00   3.6072000e+00   2.1239000e+00   1.7076000e+00  -6.1650000e-01  -1.8650000e-01   1.0000000e+00
   2.0000000e+00   4.8000000e+01   1.7700000e+02   3.7753700e+05   3.7758500e+05   3.9850000e+03   1.6600000e+02   9.9000000e+01   4.1300500e+05   4.1000000e+01   1.2600000e+02   1.3620000e+03   0.0000000e+00   1.0000000e+00   4.0000000e+01   7.0500000e-02   3.5640000e-01   3.7210000e-01   9.4700000e-02   7.7710000e-01   4.8480000e-01   0.0000000e+00   3.6004000e+00   2.1106000e+00   1.6812000e+00  -6.2790000e-01  -1.9030000e-01   1.0000000e+00
   2.0000000e+00   4.2000000e+01   1.8000000e+02   3.8819000e+05   3.8823600e+05   4.0190000e+03   1.9100000e+02   1.0200000e+02   4.1757800e+05   4.1000000e+01   1.2500000e+02   1.3600000e+03   0.0000000e+00   1.0000000e+00   4.0000000e+01   6.1800000e-02   3.6690000e-01   3.3330000e-01   1.0150000e-01   7.2250000e-01   4.5100000e-01   0.0000000e+00   3.6041000e+00   2.1399000e+00   1.6628000e+00  -6.6670000e-01  -1.8830000e-01   1.0000000e+00
   2.0000000e+00   4.1000000e+01   1.8200000e+02   3.9883700e+05   3.9888900e+05   4.4090000e+03   1.9100000e+02   1.0200000e+02   4.5690800e+05   4.7000000e+01   1.2500000e+02   1.3620000e+03   0.0000000e+00   1.0000000e+00   4.0000000e+01   6.0200000e-02   3.9870000e-01   3.6880000e-01   1.0350000e-01   7.3820000e-01   5.0980000e-01   0.0000000e+00   3.6443000e+00   2.1492000e+00   1.7160000e+00  -6.3120000e-01  -1.9040000e-01   1.0000000e+00
   2.0000000e+00   3.9000000e+01   1.7500000e+02   4.0949100e+05   4.0953900e+05   3.9200000e+03   1.6600000e+02   8.8000000e+01   4.0716300e+05   4.5000000e+01   1.2500000e+02   1.3600000e+03   0.0000000e+00   1.0000000e+00   4.0000000e+01   5.7300000e-02   3.9950000e-01   3.5290000e-01   1.0000000e-01   8.1930000e-01   5.4540000e-01   0.0000000e+00   3.5933000e+00   2.1335000e+00   1.6812000e+00  -6.4710000e-01  -1.8850000e-01   1.0000000e+00
   2.0000000e+00   3.9000000e+01   1.8500000e+02   4.2013600e+05   4.2018900e+05   5.0030000e+03   1.9600000e+02   9.1000000e+01   5.2233100e+05   4.9000000e+01   1.2600000e+02   1.3600000e+03   0.0000000e+00   1.0000000e+00   4.0000000e+01   5.7300000e-02   3.5350000e-01   3.6300000e-01   1.0730000e-01   7.4490000e-01   5.8240000e-01   0.0000000e+00   3.6992000e+00   2.1644000e+00   1.7243000e+00  -6.3700000e-01  -1.8430000e-01   1.0000000e+00
   2.0000000e+00   4.1000000e+01   1.9800000e+02   4.3077100e+05   4.3083600e+05   6.3760000e+03   2.0000000e+02   1.1000000e+02   6.5905800e+05   5.4000000e+01   1.2700000e+02   1.3600000e+03   0.0000000e+00   1.0000000e+00   4.0000000e+01   6.0300000e-02   3.7520000e-01   4.1400000e-01   1.1540000e-01   7.8500000e-01   5.9090000e-01   0.0000000e+00   3.8045000e+00   2.1959000e+00   1.8129000e+00  -5.8600000e-01  -1.9250000e-01   1.0000000e+00
   2.0000000e+00   3.9000000e+01   1.9600000e+02   4.4141800e+05   4.4148300e+05   6.2130000e+03   2.1000000e+02   1.2300000e+02   6.4944100e+05   5.5000000e+01   1.2400000e+02   1.3560000e+03   0.0000000e+00   1.0000000e+00   4.0000000e+01   5.7500000e-02   3.9120000e-01   4.1400000e-01   1.1580000e-01   7.4760000e-01   5.2850000e-01   0.0000000e+00   3.7933000e+00   2.1959000e+00   1.8129000e+00  -5.8600000e-01  -1.8340000e-01   1.0000000e+00
   2.0000000e+00   4.1000000e+01   1.9400000e+02   4.5206800e+05   4.5214200e+05   6.1700000e+03   2.2800000e+02   1.3700000e+02   6.4501600e+05   5.1000000e+01   1.3400000e+02   1.3580000e+03   0.0000000e+00   1.0000000e+00   4.0000000e+01   6.0400000e-02   4.5500000e-01   4.8370000e-01   1.1270000e-01   6.7110000e-01   5.4010000e-01   0.0000000e+00   3.7903000e+00   2.1847000e+00   1.8692000e+00  -5.1630000e-01  -1.8330000e-01   1.0000000e+00
   2.0000000e+00   4.1000000e+01   1.9000000e+02   4.6270900e+05   4.6278600e+05   6.2320000e+03   2.5000000e+02   1.3000000e+02   6.4822000e+05   4.8000000e+01   1.3300000e+02   1.3560000e+03   0.0000000e+00   1.0000000e+00   4.0000000e+01   6.0500000e-02   4.5680000e-01   5.1680000e-01   1.0990000e-01   5.9600000e-01   5.9230000e-01   0.0000000e+00   3.7946000e+00   2.1732000e+00   1.8865000e+00  -4.8320000e-01  -1.8740000e-01   1.0000000e+00
   2.0000000e+00   1.2100000e+02   1.5900000e+02   4.7341400e+05   4.7343000e+05   2.2900000e+02   5.1000000e+01   3.1000000e+01   2.8034000e+04   1.1600000e+02   1.3500000e+02   1.3580000e+03   0.0000000e+00   1.0000000e+00   4.0000000e+01   1.7820000e-01   6.2340000e-01   4.2110000e-01   2.8000000e-02   7.4510000e-01   5.1610000e-01   0.0000000e+00   2.3598000e+00   1.5798000e+00   1.2041000e+00  -5.7890000e-01  -4.3600000e-02   8.8480000e-01
   2.0000000e+00   3.9000000e+01   1.9400000e+02   4.9819000e+05   4.9825200e+05   5.8770000e+03   2.1100000e+02   1.1000000e+02   6.1206700e+05   4.7000000e+01   1.2600000e+02   1.3580000e+03   0.0000000e+00   1.0000000e+00   4.0000000e+01   5.7400000e-02   3.8840000e-01   4.0000000e-01   1.1410000e-01   7.3460000e-01   5.6360000e-01   0.0000000e+00   3.7692000e+00   2.1903000e+00   1.7924000e+00  -6.0000000e-01  -1.8640000e-01   1.0000000e+00
   2.0000000e+00   4.1000000e+01   1.9000000e+02   5.0883700e+05   5.0889600e+05   5.7020000e+03   2.1600000e+02   1.1900000e+02   5.9183500e+05   4.5000000e+01   1.2600000e+02   1.3560000e+03   0.0000000e+00   1.0000000e+00   4.0000000e+01   6.0500000e-02   3.5140000e-01   3.9600000e-01   1.0990000e-01   6.8980000e-01   4.9580000e-01   0.0000000e+00   3.7560000e+00   2.1732000e+00   1.7708000e+00  -6.0400000e-01  -1.8910000e-01   1.0000000e+00
   2.0000000e+00   3.9000000e+01   1.9300000e+02   5.1948300e+05   5.1954000e+05   5.8520000e+03   2.0500000e+02   1.1700000e+02   6.0846600e+05   4.2000000e+01   1.2600000e+02   1.3560000e+03   0.0000000e+00   1.0000000e+00   4.0000000e+01   5.7500000e-02   3.3330000e-01   3.7010000e-01   1.1360000e-01   7.5120000e-01   4.8720000e-01   0.0000000e+00   3.7673000e+00   2.1875000e+00   1.7559000e+00  -6.2990000e-01  -1.8770000e-01   1.0000000e+00
   2.0000000e+00   1.2700000e+02   1.6600000e+02   5.3373200e+05   5.3374500e+05   2.0700000e+02   4.0000000e+01   2.3000000e+01   2.5309000e+04   1.1500000e+02   1.3400000e+02   1.3560000e+03   0.0000000e+00   1.0000000e+00   4.0000000e+01   1.8730000e-01   5.9170000e-01   3.3330000e-01   2.8800000e-02   9.7500000e-01   5.6520000e-01   0.0000000e+00   2.3160000e+00   1.5911000e+00   1.1139000e+00  -6.6670000e-01  -4.4800000e-02   7.9660000e-01
   2.0000000e+00   1.2600000e+02   1.6300000e+02   5.4437500e+05   5.4438900e+05   2.0000000e+02   5.0000000e+01   3.0000000e+01   2.4389000e+04   1.1400000e+02   1.3400000e+02   1.3580000e+03   0.0000000e+00   1.0000000e+00   4.0000000e+01   1.8560000e-01   6.1390000e-01   3.7840000e-01   2.7200000e-02   7.4000000e-01   4.6670000e-01   0.0000000e+00   2.3010000e+00   1.5682000e+00   1.1461000e+00  -6.2160000e-01  -4.7300000e-02   8.0820000e-01
   2.0000000e+00   3.9000000e+01   1.9500000e+02   5.5496100e+05   5.5502100e+05   5.9700000e+03   1.8800000e+02   1.1800000e+02   6.1893700e+05   4.3000000e+01   1.2500000e+02   1.3560000e+03   0.0000000e+00   1.0000000e+00   4.0000000e+01   5.7500000e-02   3.6220000e-01   3.8460000e-01   1.1500000e-01   8.2980000e-01   5.0850000e-01   0.0000000e+00   3.7760000e+00   2.1931000e+00   1.7781000e+00  -6.1540000e-01  -1.9000000e-01   1.0000000e+00
   2.0000000e+00   4.1000000e+01   1.9600000e+02   5.7979500e+05   5.7985700e+05   6.0570000e+03   2.0900000e+02   1.3800000e+02   6.2791300e+05   3.9000000e+01   1.2600000e+02   1.3580000e+03   0.0000000e+00   1.0000000e+00   4.0000000e+01   6.0400000e-02   3.6970000e-01   4.0000000e-01   1.1410000e-01   7.4160000e-01   4.4930000e-01   0.0000000e+00   3.7823000e+00   2.1903000e+00   1.7924000e+00  -6.0000000e-01  -1.9010000e-01   1.0000000e+00
   2.0000000e+00   3.9000000e+01   1.9600000e+02   5.9044000e+05   5.9050300e+05   6.1430000e+03   1.9800000e+02   1.1900000e+02   6.3731700e+05   4.5000000e+01   1.2500000e+02   1.3580000e+03   0.0000000e+00   1.0000000e+00   4.0000000e+01   5.7400000e-02   3.7890000e-01   4.0130000e-01   1.1560000e-01   7.9290000e-01   5.2940000e-01   0.0000000e+00   3.7884000e+00   2.1959000e+00   1.7993000e+00  -5.9870000e-01  -1.8950000e-01   1.0000000e+00
   2.0000000e+00   3.9000000e+01   1.9500000e+02   6.0108600e+05   6.0114800e+05   5.7860000e+03   2.0200000e+02   1.0600000e+02   6.0086700e+05   4.1000000e+01   1.2400000e+02   1.3580000e+03   0.0000000e+00   1.0000000e+00   4.0000000e+01   5.7400000e-02   4.0180000e-01   3.9740000e-01   1.1490000e-01   7.7230000e-01   5.8490000e-01   0.0000000e+00   3.7624000e+00   2.1931000e+00   1.7924000e+00  -6.0260000e-01  -1.8870000e-01   1.0000000e+00
   2.0000000e+00   3.9000000e+01   1.9000000e+02   6.1173200e+05   6.1179200e+05   5.9410000e+03   2.0700000e+02   1.1700000e+02   6.1860500e+05   4.5000000e+01   1.2600000e+02   1.3560000e+03   0.0000000e+00   1.0000000e+00   4.0000000e+01   5.7500000e-02   3.4430000e-01   3.9740000e-01   1.1140000e-01   7.2950000e-01   5.1280000e-01   0.0000000e+00   3.7739000e+00   2.1790000e+00   1.7781000e+00  -6.0260000e-01  -1.8650000e-01   1.0000000e+00
   2.0000000e+00   4.1000000e+01   1.9800000e+02   6.2237200e+05   6.2243700e+05   6.2770000e+03   1.9200000e+02   1.0900000e+02   6.5164100e+05   4.3000000e+01   1.2500000e+02   1.3580000e+03   0.0000000e+00   1.0000000e+00   4.0000000e+01   6.0400000e-02   3.8490000e-01   4.1400000e-01   1.1560000e-01   8.1770000e-01   5.9630000e-01   0.0000000e+00   3.7977000e+00   2.1959000e+00   1.8129000e+00  -5.8600000e-01  -1.8900000e-01   1.0000000e+00
   2.0000000e+00   4.1000000e+01   1.9800000e+02   6.3302300e+05   6.3308200e+05   6.0080000e+03   2.0000000e+02   1.1200000e+02   6.2276000e+05   4.5000000e+01   1.2500000e+02   1.3600000e+03   0.0000000e+00   1.0000000e+00   4.0000000e+01   6.0300000e-02   3.5140000e-01   3.7580000e-01   1.1540000e-01   7.8500000e-01   5.2680000e-01   0.0000000e+00   3.7787000e+00   2.1959000e+00   1.7708000e+00  -6.2420000e-01  -1.9020000e-01   1.0000000e+00
   2.0000000e+00   3.9000000e+01   1.9400000e+02   6.4365700e+05   6.4372500e+05   6.2930000e+03   2.1600000e+02   1.2400000e+02   6.4758700e+05   4.7000000e+01   1.2400000e+02   1.3560000e+03   0.0000000e+00   1.0000000e+00   4.0000000e+01   5.7500000e-02   4.0290000e-01   4.3870000e-01   1.1430000e-01   7.1760000e-01   5.4840000e-01   0.0000000e+00   3.7989000e+00   2.1903000e+00   1.8325000e+00  -5.6130000e-01  -1.9610000e-01   1.0000000e+00
   2.0000000e+00   4.3000000e+01   1.9800000e+02   6.8624500e+05   6.8630400e+05   6.2270000e+03   2.0500000e+02   1.1700000e+02   6.4476500e+05   3.8000000e+01   1.2400000e+02   1.3580000e+03   0.0000000e+00   1.0000000e+00   4.0000000e+01   6.3300000e-02   3.1910000e-01   3.8070000e-01   1.1410000e-01   7.5610000e-01   5.0430000e-01   0.0000000e+00   3.7943000e+00   2.1903000e+00   1.7708000e+00  -6.1940000e-01  -1.9110000e-01   1.0000000e+00
   2.0000000e+00   4.3000000e+01   2.0000000e+02   6.9688400e+05   6.9694800e+05   6.0590000e+03   2.0600000e+02   1.2900000e+02   6.2625600e+05   4.5000000e+01   1.2500000e+02   1.3580000e+03   0.0000000e+00   1.0000000e+00   4.0000000e+01   6.3300000e-02   3.9700000e-01   4.0760000e-01   1.1560000e-01   7.6210000e-01   4.9610000e-01   0.0000000e+00   3.7824000e+00   2.1959000e+00   1.8062000e+00  -5.9240000e-01  -1.9250000e-01   1.0000000e+00
   2.0000000e+00   3.9000000e+01   1.9300000e+02   7.0752600e+05   7.0759300e+05   6.1170000e+03   1.8200000e+02   1.1300000e+02   6.3770700e+05   4.9000000e+01   1.2700000e+02   1.3580000e+03   0.0000000e+00   1.0000000e+00   4.0000000e+01   5.7400000e-02   4.0720000e-01   4.3510000e-01   1.1340000e-01   8.4610000e-01   5.9290000e-01   0.0000000e+00   3.7865000e+00   2.1875000e+00   1.8261000e+00  -5.6490000e-01  -1.8550000e-01   1.0000000e+00
   2.0000000e+00   3.9000000e+01   2.0000000e+02   7.1817400e+05   7.1823700e+05   6.1810000e+03   2.0900000e+02   1.1700000e+02   6.3844800e+05   4.4000000e+01   1.2700000e+02   1.3560000e+03   0.0000000e+00   1.0000000e+00   4.0000000e+01   5.7500000e-02   3.9060000e-01   3.9130000e-01   1.1870000e-01   7.7030000e-01   5.3850000e-01   0.0000000e+00   3.7911000e+00   2.2068000e+00   1.7993000e+00  -6.0870000e-01  -1.9300000e-01   1.0000000e+00
   2.0000000e+00   9.6000000e+01   1.7200000e+02   7.2891200e+05   7.2899500e+05   2.4060000e+03   2.3100000e+02   1.6800000e+02   3.0113800e+05   1.1600000e+02   1.4000000e+02   1.3580000e+03   0.0000000e+00   1.0000000e+00   4.0000000e+01   1.4140000e-01   6.1860000e-01   9.1570000e-01   5.6000000e-02   3.2900000e-01   4.9400000e-01   1.0000000e+00   3.3813000e+00   1.8808000e+00   1.9191000e+00   8.4300000e-02  -2.2200000e-02   1.0000000e+00
   2.0000000e+00   4.1000000e+01   1.9400000e+02   7.4301000e+05   7.4307600e+05   5.6950000e+03   2.1100000e+02   1.3600000e+02   5.8871400e+05   4.0000000e+01   1.2600000e+02   1.3580000e+03   0.0000000e+00   1.0000000e+00   4.0000000e+01   6.0400000e-02   4.3600000e-01   4.3140000e-01   1.1270000e-01   7.2510000e-01   4.8530000e-01   0.0000000e+00   3.7555000e+00   2.1847000e+00   1.8195000e+00  -5.6860000e-01  -1.9240000e-01   1.0000000e+00
   2.0000000e+00   9.8000000e+01   1.6600000e+02   7.7504100e+05   7.7511800e+05   2.1480000e+03   2.6900000e+02   1.6400000e+02   2.6691400e+05   1.1300000e+02   1.3500000e+02   1.3580000e+03   0.0000000e+00   1.0000000e+00   4.0000000e+01   1.4430000e-01   5.8980000e-01   8.8310000e-01   5.0100000e-02   2.5280000e-01   4.6950000e-01   1.0000000e+00   3.3320000e+00   1.8325000e+00   1.8865000e+00   1.1690000e-01  -2.9200000e-02   1.0000000e+00
   2.0000000e+00   3.9000000e+01   1.9000000e+02   7.9978800e+05   7.9984800e+05   5.8170000e+03   2.1200000e+02   1.3100000e+02   5.9889000e+05   4.9000000e+01   1.2400000e+02   1.3580000e+03   0.0000000e+00   1.0000000e+00   4.0000000e+01   5.7400000e-02   3.5800000e-01   3.9740000e-01   1.1120000e-01   7.1230000e-01   4.5800000e-01   0.0000000e+00   3.7647000e+00   2.1790000e+00   1.7781000e+00  -6.0260000e-01  -1.9570000e-01   1.0000000e+00
   2.0000000e+00   1.0400000e+02   1.7100000e+02   8.9923100e+05   8.9930700e+05   1.9610000e+03   2.2000000e+02   1.4200000e+02   2.4616800e+05   1.1500000e+02   1.3500000e+02   1.3560000e+03   0.0000000e+00   1.0000000e+00   4.0000000e+01   1.5340000e-01   6.1490000e-01   8.8160000e-01   4.9400000e-02   3.0450000e-01   5.3520000e-01   1.0000000e+00   3.2925000e+00   1.8261000e+00   1.8808000e+00   1.1840000e-01  -1.9300000e-02   1.0000000e+00
   2.0000000e+00   1.0000000e+02   1.7500000e+02   9.0987600e+05   9.0995300e+05   1.9230000e+03   2.2700000e+02   1.3900000e+02   2.4108300e+05   1.1600000e+02   1.4000000e+02   1.3560000e+03   0.0000000e+00   1.0000000e+00   4.0000000e+01   1.4750000e-01   6.6700000e-01   9.7400000e-01   5.5300000e-02   3.3040000e-01   5.5400000e-01   1.0000000e+00   3.2840000e+00   1.8751000e+00   1.8865000e+00   2.6000000e-02  -2.0600000e-02   1.0000000e+00
   2.0000000e+00   4.1000000e+01   2.0200000e+02   9.2042700e+05   9.2048900e+05   5.9930000e+03   2.1400000e+02   1.3000000e+02   5.8995600e+05   1.3200000e+02   1.3200000e+02   1.3580000e+03   0.0000000e+00   1.0000000e+00   4.0000000e+01   6.0400000e-02   3.9960000e-01   3.8510000e-01   1.1860000e-01   7.5230000e-01   4.7690000e-01   0.0000000e+00   3.7776000e+00   2.2068000e+00   1.7924000e+00  -6.1490000e-01  -2.3090000e-01   1.0000000e+00
   2.0000000e+00   3.9000000e+01   1.9600000e+02   9.3107400e+05   9.3113500e+05   5.8850000e+03   2.4900000e+02   1.3600000e+02   6.1013900e+05   4.0000000e+01   1.2700000e+02   1.3580000e+03   0.0000000e+00   1.0000000e+00   4.0000000e+01   5.7400000e-02   3.8550000e-01   3.8850000e-01   1.1560000e-01   6.3050000e-01   4.4850000e-01   0.0000000e+00   3.7698000e+00   2.1959000e+00   1.7853000e+00  -6.1150000e-01  -1.9000000e-01   1.0000000e+00
   2.0000000e+00   9.3000000e+01   1.7200000e+02   9.3826500e+05   9.3834900e+05   2.1080000e+03   3.1700000e+02   1.8400000e+02   2.6359000e+05   1.1500000e+02   1.3500000e+02   1.3580000e+03   0.0000000e+00   1.0000000e+00   4.0000000e+01   1.3700000e-01   6.8230000e-01   9.4050000e-01   5.8200000e-02   2.4920000e-01   4.5650000e-01   1.0000000e+00   3.3239000e+00   1.8976000e+00   1.9243000e+00   5.9500000e-02  -2.3100000e-02   1.0000000e+00
   2.0000000e+00   4.1000000e+01   2.1400000e+02   1.4136540e+06   1.4137200e+06   6.3570000e+03   2.5700000e+02   1.2900000e+02   6.5891400e+05   4.1000000e+01   1.2400000e+02   1.3580000e+03   0.0000000e+00   1.0000000e+00   4.0000000e+01   6.0400000e-02   4.4330000e-01   3.8150000e-01   1.2740000e-01   6.7320000e-01   5.1160000e-01   0.0000000e+00   3.8033000e+00   2.2380000e+00   1.8195000e+00  -6.1850000e-01  -1.9020000e-01   1.0000000e+00
   2.0000000e+00   4.1000000e+01   2.1400000e+02   1.4242990e+06   1.4243670e+06   6.4040000e+03   2.3100000e+02   1.2500000e+02   6.6091000e+05   3.8000000e+01   1.2400000e+02   1.3580000e+03   0.0000000e+00   1.0000000e+00   4.0000000e+01   6.0400000e-02   4.5560000e-01   3.9310000e-01   1.2740000e-01   7.4890000e-01   5.4400000e-01   0.0000000e+00   3.8064000e+00   2.2380000e+00   1.8325000e+00  -6.0690000e-01  -1.9370000e-01   1.0000000e+00
   2.0000000e+00   3.9000000e+01   2.0900000e+02   1.4349440e+06   1.4350120e+06   6.6760000e+03   2.4000000e+02   1.2800000e+02   6.8843000e+05   3.7000000e+01   1.2500000e+02   1.3560000e+03   0.0000000e+00   1.0000000e+00   4.0000000e+01   5.7500000e-02   4.2250000e-01   4.0000000e-01   1.2540000e-01   7.0830000e-01   5.3130000e-01   0.0000000e+00   3.8245000e+00   2.2304000e+00   1.8325000e+00  -6.0000000e-01  -1.9440000e-01   1.0000000e+00
   2.0000000e+00   4.1000000e+01   2.1000000e+02   1.4455930e+06   1.4456560e+06   6.2940000e+03   2.6200000e+02   1.5300000e+02   6.5629800e+05   4.5000000e+01   1.2500000e+02   1.3580000e+03   0.0000000e+00   1.0000000e+00   4.0000000e+01   6.0400000e-02   4.0890000e-01   3.7280000e-01   1.2440000e-01   6.4500000e-01   4.1180000e-01   0.0000000e+00   3.7989000e+00   2.2279000e+00   1.7993000e+00  -6.2720000e-01  -1.8540000e-01   1.0000000e+00
   2.0000000e+00   3.9000000e+01   2.1000000e+02   1.4633300e+06   1.4633990e+06   6.3990000e+03   2.2900000e+02   1.2400000e+02   6.5935000e+05   3.9000000e+01   1.1900000e+02   1.3560000e+03   0.0000000e+00   1.0000000e+00   4.0000000e+01   5.7500000e-02   4.5770000e-01   4.0350000e-01   1.2610000e-01   7.4670000e-01   5.5650000e-01   0.0000000e+00   3.8061000e+00   2.2330000e+00   1.8389000e+00  -5.9650000e-01  -1.9500000e-01   1.0000000e+00
   2.0000000e+00   4.1000000e+01   2.1800000e+02   1.4739770e+06   1.4740440e+06   7.0170000e+03   2.7400000e+02   1.5600000e+02   7.2378900e+05   3.6000000e+01   1.2500000e+02   1.3580000e+03   0.0000000e+00   1.0000000e+00   4.0000000e+01   6.0400000e-02   4.0830000e-01   3.7850000e-01   1.3030000e-01   6.4600000e-01   4.2950000e-01   0.0000000e+00   3.8461000e+00   2.2480000e+00   1.8261000e+00  -6.2150000e-01  -1.9420000e-01   1.0000000e+00
   2.0000000e+00   4.1000000e+01   2.1100000e+02   1.4846240e+06   1.4846880e+06   6.3370000e+03   3.4400000e+02   1.7400000e+02   6.5468400e+05   4.1000000e+01   1.2700000e+02   1.3580000e+03   0.0000000e+00   1.0000000e+00   4.0000000e+01   6.0400000e-02   4.1760000e-01   3.7650000e-01   1.2520000e-01   4.9420000e-01   3.6780000e-01   0.0000000e+00   3.8019000e+00   2.2304000e+00   1.8062000e+00  -6.2350000e-01  -1.9290000e-01   1.0000000e+00
   2.0000000e+00   3.9000000e+01   2.1800000e+02   1.4952670e+06   1.4953360e+06   7.2500000e+03   2.6800000e+02   1.4100000e+02   7.4654500e+05   4.0000000e+01   1.1900000e+02   1.3560000e+03   0.0000000e+00   1.0000000e+00   4.0000000e+01   5.7500000e-02   4.1300000e-01   3.8550000e-01   1.3200000e-01   6.6790000e-01   4.8940000e-01   0.0000000e+00   3.8603000e+00   2.2529000e+00   1.8389000e+00  -6.1450000e-01  -1.9550000e-01   1.0000000e+00
   2.0000000e+00   4.1000000e+01   2.1200000e+02   1.5059150e+06   1.5059820e+06   6.4940000e+03   3.1500000e+02   1.4500000e+02   6.7135300e+05   3.8000000e+01   1.2700000e+02   1.3560000e+03   0.0000000e+00   1.0000000e+00   4.0000000e+01   6.0500000e-02   4.3320000e-01   3.9180000e-01   1.2610000e-01   5.4290000e-01   4.6210000e-01   0.0000000e+00   3.8125000e+00   2.2330000e+00   1.8261000e+00  -6.0820000e-01  -1.9230000e-01   1.0000000e+00
   2.0000000e+00   3.9000000e+01   2.1900000e+02   1.5165530e+06   1.5166280e+06   6.9990000e+03   2.8500000e+02   1.6500000e+02   7.3219600e+05   4.3000000e+01   1.2600000e+02   1.3580000e+03   0.0000000e+00   1.0000000e+00   4.0000000e+01   5.7400000e-02   4.8160000e-01   4.1670000e-01   1.3260000e-01   6.3160000e-01   4.5450000e-01   0.0000000e+00   3.8450000e+00   2.2553000e+00   1.8751000e+00  -5.8330000e-01  -1.8270000e-01   1.0000000e+00
   2.0000000e+00   3.9000000e+01   2.1400000e+02   1.5272080e+06   1.5272740e+06   6.6610000e+03   2.4700000e+02   1.3300000e+02   6.8612400e+05   4.1000000e+01   1.3300000e+02   1.3560000e+03   0.0000000e+00   1.0000000e+00   4.0000000e+01   5.7500000e-02   4.2330000e-01   3.7710000e-01   1.2910000e-01   7.0850000e-01   4.9620000e-01   0.0000000e+00   3.8235000e+00   2.2430000e+00   1.8195000e+00  -6.2290000e-01  -1.9530000e-01   1.0000000e+00
   2.0000000e+00   1.0900000e+02   1.8900000e+02   1.5414960e+06   1.5415740e+06   1.8340000e+03   2.4200000e+02   1.2800000e+02   2.2789600e+05   1.1400000e+02   1.3500000e+02   1.3580000e+03   0.0000000e+00   1.0000000e+00   4.0000000e+01   1.6050000e-01   7.0610000e-01   9.7500000e-01   5.8900000e-02   3.3060000e-01   6.0940000e-01   0.0000000e+00   3.2634000e+00   1.9031000e+00   1.8921000e+00  -2.5000000e-02  -2.9200000e-02   1.0000000e+00
   2.0000000e+00   4.1000000e+01   2.1600000e+02   1.5555960e+06   1.5556630e+06   6.5620000e+03   2.5500000e+02   1.2500000e+02   6.7755400e+05   3.6000000e+01   1.2500000e+02   1.3580000e+03   0.0000000e+00   1.0000000e+00   4.0000000e+01   6.0400000e-02   4.4030000e-01   3.8290000e-01   1.2890000e-01   6.8630000e-01   5.3600000e-01   0.0000000e+00   3.8170000e+00   2.2430000e+00   1.8261000e+00  -6.1710000e-01  -1.9330000e-01   1.0000000e+00
   2.0000000e+00   3.7000000e+01   2.1300000e+02   1.5662430e+06   1.5663090e+06   6.2100000e+03   2.9300000e+02   1.5300000e+02   6.4583900e+05   3.8000000e+01   1.2400000e+02   1.3560000e+03   0.0000000e+00   1.0000000e+00   4.0000000e+01   5.4600000e-02   4.6540000e-01   3.7500000e-01   1.2980000e-01   6.0070000e-01   4.3140000e-01   0.0000000e+00   3.7931000e+00   2.2455000e+00   1.8195000e+00  -6.2500000e-01  -1.8750000e-01   1.0000000e+00
   2.0000000e+00   4.1000000e+01   2.1400000e+02   1.5768900e+06   1.5769550e+06   6.3530000e+03   2.6000000e+02   1.2000000e+02   6.5702000e+05   3.7000000e+01   1.2500000e+02   1.3580000e+03   0.0000000e+00   1.0000000e+00   4.0000000e+01   6.0400000e-02   4.3500000e-01   3.7570000e-01   1.2740000e-01   6.6540000e-01   5.4170000e-01   0.0000000e+00   3.8030000e+00   2.2380000e+00   1.8129000e+00  -6.2430000e-01  -1.9200000e-01   1.0000000e+00
   2.0000000e+00   4.1000000e+01   2.1200000e+02   1.5875350e+06   1.5876020e+06   6.0170000e+03   2.6100000e+02   1.4300000e+02   6.1274600e+05   3.8000000e+01   1.1900000e+02   1.3560000e+03   0.0000000e+00   1.0000000e+00   4.0000000e+01   6.0500000e-02   4.7480000e-01   3.9180000e-01   1.2610000e-01   6.5520000e-01   4.6850000e-01   0.0000000e+00   3.7794000e+00   2.2330000e+00   1.8261000e+00  -6.0820000e-01  -2.0440000e-01   1.0000000e+00
   2.0000000e+00   3.9000000e+01   2.1500000e+02   1.6017280e+06   1.6017960e+06   6.4300000e+03   2.7600000e+02   1.2700000e+02   6.6916100e+05   4.6000000e+01   1.2600000e+02   1.3580000e+03   0.0000000e+00   1.0000000e+00   4.0000000e+01   5.7400000e-02   4.6270000e-01   3.8640000e-01   1.2960000e-01   6.3770000e-01   5.3540000e-01   0.0000000e+00   3.8082000e+00   2.2455000e+00   1.8325000e+00  -6.1360000e-01  -1.8700000e-01   1.0000000e+00
   2.0000000e+00   4.1000000e+01   2.1600000e+02   1.6159210e+06   1.6159910e+06   6.2760000e+03   2.7900000e+02   1.5400000e+02   6.4759500e+05   4.3000000e+01   1.1900000e+02   1.3560000e+03   0.0000000e+00   1.0000000e+00   4.0000000e+01   6.0500000e-02   4.8770000e-01   4.0000000e-01   1.2910000e-01   6.2720000e-01   4.5450000e-01   0.0000000e+00   3.7977000e+00   2.2430000e+00   1.8451000e+00  -6.0000000e-01  -1.9390000e-01   1.0000000e+00
   2.0000000e+00   4.1000000e+01   2.1100000e+02   1.6265750e+06   1.6266360e+06   5.7060000e+03   2.6600000e+02   1.3900000e+02   5.9066400e+05   4.3000000e+01   1.2400000e+02   1.3560000e+03   0.0000000e+00   1.0000000e+00   4.0000000e+01   6.0500000e-02   4.4980000e-01   3.5880000e-01   1.2540000e-01   6.3910000e-01   4.3880000e-01   0.0000000e+00   3.7563000e+00   2.2304000e+00   1.7853000e+00  -6.4120000e-01  -1.9130000e-01   1.0000000e+00
   2.0000000e+00   4.1000000e+01   2.1300000e+02   1.6372180e+06   1.6372820e+06   6.2060000e+03   2.5700000e+02   1.2800000e+02   6.4150200e+05   3.9000000e+01   1.2700000e+02   1.3560000e+03   0.0000000e+00   1.0000000e+00   4.0000000e+01   6.0500000e-02   4.3620000e-01   3.7210000e-01   1.2680000e-01   6.6930000e-01   5.0000000e-01   0.0000000e+00   3.7928000e+00   2.2355000e+00   1.8062000e+00  -6.2790000e-01  -1.9240000e-01   1.0000000e+00
   2.0000000e+00   4.1000000e+01   2.1600000e+02   1.6478650e+06   1.6479270e+06   6.5010000e+03   2.5700000e+02   1.1500000e+02   6.7266400e+05   4.3000000e+01   1.2500000e+02   1.3560000e+03   0.0000000e+00   1.0000000e+00   4.0000000e+01   6.0500000e-02   4.0080000e-01   3.5430000e-01   1.2910000e-01   6.8090000e-01   5.3910000e-01   0.0000000e+00   3.8130000e+00   2.2430000e+00   1.7924000e+00  -6.4570000e-01  -1.9160000e-01   1.0000000e+00
   2.0000000e+00   3.9000000e+01   2.1800000e+02   1.6585010e+06   1.6585840e+06   6.8280000e+03   2.9700000e+02   1.5200000e+02   7.0505600e+05   4.2000000e+01   1.2700000e+02   1.3580000e+03   0.0000000e+00   1.0000000e+00   4.0000000e+01   5.7400000e-02   5.4040000e-01   4.6370000e-01   1.3180000e-01   6.0270000e-01   5.4610000e-01   0.0000000e+00   3.8343000e+00   2.2529000e+00   1.9191000e+00  -5.3630000e-01  -1.9330000e-01   1.0000000e+00
   2.0000000e+00   4.1000000e+01   2.1600000e+02   1.6691520e+06   1.6692200e+06   6.4220000e+03   2.7800000e+02   1.3800000e+02   6.7095200e+05   4.3000000e+01   1.2600000e+02   1.3580000e+03   0.0000000e+00   1.0000000e+00   4.0000000e+01   6.0400000e-02   4.6030000e-01   3.8860000e-01   1.2890000e-01   6.2950000e-01   4.9270000e-01   0.0000000e+00   3.8077000e+00   2.2430000e+00   1.8325000e+00  -6.1140000e-01  -1.8380000e-01   1.0000000e+00
   2.0000000e+00   4.1000000e+01   2.2000000e+02   1.6797930e+06   1.6798640e+06   6.5190000e+03   3.3100000e+02   1.5900000e+02   6.7412000e+05   4.1000000e+01   1.2400000e+02   1.3560000e+03   0.0000000e+00   1.0000000e+00   4.0000000e+01   6.0500000e-02   4.8710000e-01   3.9660000e-01   1.3200000e-01   5.4080000e-01   4.4650000e-01   0.0000000e+00   3.8142000e+00   2.2529000e+00   1.8513000e+00  -6.0330000e-01  -1.9210000e-01   1.0000000e+00
   2.0000000e+00   3.9000000e+01   2.1600000e+02   1.6939920e+06   1.6940590e+06   6.6790000e+03   2.8800000e+02   1.5600000e+02   6.9101000e+05   3.6000000e+01   1.2400000e+02   1.3580000e+03   0.0000000e+00   1.0000000e+00   4.0000000e+01   5.7400000e-02   4.3680000e-01   3.7850000e-01   1.3030000e-01   6.1460000e-01   4.2950000e-01   0.0000000e+00   3.8247000e+00   2.2480000e+00   1.8261000e+00  -6.2150000e-01  -1.9170000e-01   1.0000000e+00
   2.0000000e+00   4.1000000e+01   2.1900000e+02   1.7046360e+06   1.7047040e+06   6.6250000e+03   3.5100000e+02   1.7300000e+02   6.8635600e+05   4.2000000e+01   1.2400000e+02   1.3580000e+03   0.0000000e+00   1.0000000e+00   4.0000000e+01   6.0400000e-02   4.5270000e-01   3.8200000e-01   1.3110000e-01   5.0710000e-01   3.9310000e-01   0.0000000e+00   3.8212000e+00   2.2504000e+00   1.8325000e+00  -6.1800000e-01  -1.9060000e-01   1.0000000e+00
   2.0000000e+00   3.9000000e+01   2.1200000e+02   1.7152800e+06   1.7153480e+06   6.5960000e+03   3.1600000e+02   1.7000000e+02   6.8544700e+05   4.4000000e+01   1.2400000e+02   1.3580000e+03   0.0000000e+00   1.0000000e+00   4.0000000e+01   5.7400000e-02   4.3930000e-01   3.9310000e-01   1.2740000e-01   5.4750000e-01   4.0000000e-01   0.0000000e+00   3.8193000e+00   2.2380000e+00   1.8325000e+00  -6.0690000e-01  -1.8810000e-01   1.0000000e+00
   2.0000000e+00   1.9000000e+02   1.9200000e+02   1.7295560e+06   1.7295570e+06   2.0000000e+00   2.0000000e+00   1.0000000e+00   2.5500000e+02   1.2600000e+02   1.3300000e+02   1.3560000e+03   0.0000000e+00   1.0000000e+00   4.0000000e+01   2.8020000e-01   0.0000000e+00   5.0000000e-01   1.5000000e-03   1.0000000e+00   1.0000000e+00   0.0000000e+00   3.0100000e-01   3.0100000e-01   0.0000000e+00  -5.0000000e-01  -3.9000000e-03   1.1900000e-01
   2.0000000e+00   4.1000000e+01   2.1400000e+02   1.7401210e+06   1.7401880e+06   6.8550000e+03   2.3800000e+02   1.4200000e+02   7.0194600e+05   3.8000000e+01   1.2400000e+02   1.3580000e+03   0.0000000e+00   1.0000000e+00   4.0000000e+01   6.0400000e-02   4.0860000e-01   3.8730000e-01   1.2740000e-01   7.2690000e-01   4.7180000e-01   0.0000000e+00   3.8360000e+00   2.2380000e+00   1.8261000e+00  -6.1270000e-01  -2.0000000e-01   1.0000000e+00
   2.0000000e+00   3.9000000e+01   2.1800000e+02   1.7507680e+06   1.7508350e+06   6.5430000e+03   2.7900000e+02   1.6000000e+02   6.7923800e+05   3.9000000e+01   1.2500000e+02   1.3580000e+03   0.0000000e+00   1.0000000e+00   4.0000000e+01   5.7400000e-02   4.5440000e-01   3.7430000e-01   1.3180000e-01   6.4160000e-01   4.1870000e-01   0.0000000e+00   3.8158000e+00   2.2529000e+00   1.8261000e+00  -6.2570000e-01  -1.8900000e-01   1.0000000e+00
   2.0000000e+00   4.3000000e+01   2.1800000e+02   1.7614120e+06   1.7614800e+06   6.7760000e+03   2.5900000e+02   1.3300000e+02   7.0039100e+05   3.7000000e+01   1.2400000e+02   1.3580000e+03   0.0000000e+00   1.0000000e+00   4.0000000e+01   6.3300000e-02   4.3060000e-01   3.8860000e-01   1.2890000e-01   6.7570000e-01   5.1130000e-01   0.0000000e+00   3.8310000e+00   2.2430000e+00   1.8325000e+00  -6.1140000e-01  -1.9250000e-01   1.0000000e+00
   2.0000000e+00   4.1000000e+01   2.1400000e+02   1.7756040e+06   1.7756750e+06   6.6860000e+03   2.7300000e+02   1.3200000e+02   6.8734500e+05   3.6000000e+01   1.2400000e+02   1.3560000e+03   0.0000000e+00   1.0000000e+00   4.0000000e+01   6.0500000e-02   4.5570000e-01   4.1040000e-01   1.2760000e-01   6.3370000e-01   5.3790000e-01   0.0000000e+00   3.8252000e+00   2.2380000e+00   1.8513000e+00  -5.8960000e-01  -1.9690000e-01   1.0000000e+00
   2.0000000e+00   4.1000000e+01   2.0900000e+02   1.7862530e+06   1.7863200e+06   6.6620000e+03   2.6600000e+02   1.3100000e+02   6.8589400e+05   4.1000000e+01   1.2400000e+02   1.3580000e+03   0.0000000e+00   1.0000000e+00   4.0000000e+01   6.0400000e-02   4.0810000e-01   3.9880000e-01   1.2370000e-01   6.3160000e-01   5.1140000e-01   0.0000000e+00   3.8236000e+00   2.2253000e+00   1.8261000e+00  -6.0120000e-01  -1.9560000e-01   1.0000000e+00
   2.0000000e+00   3.9000000e+01   2.1700000e+02   1.8039920e+06   1.8040790e+06   6.8160000e+03   3.3300000e+02   1.6200000e+02   6.9963500e+05   3.6000000e+01   1.2600000e+02   1.3580000e+03   0.0000000e+00   1.0000000e+00   4.0000000e+01   5.7400000e-02   5.5990000e-01   4.8880000e-01   1.3110000e-01   5.3450000e-01   5.3700000e-01   0.0000000e+00   3.8335000e+00   2.2504000e+00   1.9395000e+00  -5.1120000e-01  -1.9810000e-01   1.0000000e+00
   2.0000000e+00   3.9000000e+01   2.1200000e+02   1.8146420e+06   1.8147080e+06   6.5250000e+03   2.7800000e+02   1.3400000e+02   6.7436700e+05   3.8000000e+01   1.2400000e+02   1.3580000e+03   0.0000000e+00   1.0000000e+00   4.0000000e+01   5.7400000e-02   4.2850000e-01   3.8150000e-01   1.2740000e-01   6.2230000e-01   4.9250000e-01   0.0000000e+00   3.8146000e+00   2.2380000e+00   1.8195000e+00  -6.1850000e-01  -1.9260000e-01   1.0000000e+00
   2.0000000e+00   3.7000000e+01   2.1700000e+02   1.8252870e+06   1.8253550e+06   6.6050000e+03   3.1000000e+02   1.5100000e+02   6.8473100e+05   3.8000000e+01   1.2600000e+02   1.3560000e+03   0.0000000e+00   1.0000000e+00   4.0000000e+01   5.4600000e-02   4.6040000e-01   3.7780000e-01   1.3270000e-01   5.8060000e-01   4.5030000e-01   0.0000000e+00   3.8199000e+00   2.2553000e+00   1.8325000e+00  -6.2220000e-01  -1.9010000e-01   1.0000000e+00
   2.0000000e+00   3.9000000e+01   2.2000000e+02   1.8359340e+06   1.8360000e+06   6.6440000e+03   2.5200000e+02   1.1300000e+02   6.8996100e+05   4.0000000e+01   1.2600000e+02   1.3580000e+03   0.0000000e+00   1.0000000e+00   4.0000000e+01   5.7400000e-02   4.4380000e-01   3.6460000e-01   1.3330000e-01   7.1820000e-01   5.8410000e-01   0.0000000e+00   3.8224000e+00   2.2577000e+00   1.8195000e+00  -6.3540000e-01  -1.8870000e-01   1.0000000e+00
   2.0000000e+00   4.1000000e+01   2.0900000e+02   1.8536740e+06   1.8537440e+06   6.4840000e+03   2.2300000e+02   1.1700000e+02   6.6604700e+05   4.0000000e+01   1.2600000e+02   1.3580000e+03   0.0000000e+00   1.0000000e+00   4.0000000e+01   6.0400000e-02   4.4860000e-01   4.1670000e-01   1.2370000e-01   7.5340000e-01   5.9830000e-01   0.0000000e+00   3.8118000e+00   2.2253000e+00   1.8451000e+00  -5.8330000e-01  -1.9750000e-01   1.0000000e+00
   2.0000000e+00   1.0900000e+02   1.8100000e+02   1.8679720e+06   1.8680260e+06   1.8430000e+03   1.7100000e+02   8.5000000e+01   2.3016200e+05   1.1500000e+02   1.3500000e+02   1.3560000e+03   0.0000000e+00   1.0000000e+00   4.0000000e+01   1.6080000e-01   5.2600000e-01   7.5000000e-01   5.3100000e-02   4.2110000e-01   6.3530000e-01   0.0000000e+00   3.2655000e+00   1.8573000e+00   1.7324000e+00  -2.5000000e-01  -2.4300000e-02   1.0000000e+00
   2.0000000e+00   4.1000000e+01   2.1200000e+02   1.8785140e+06   1.8785840e+06   6.4320000e+03   2.7600000e+02   1.3400000e+02   6.6666200e+05   3.9000000e+01   1.2400000e+02   1.3580000e+03   0.0000000e+00   1.0000000e+00   4.0000000e+01   6.0400000e-02   4.6270000e-01   4.0940000e-01   1.2590000e-01   6.1960000e-01   5.2240000e-01   0.0000000e+00   3.8084000e+00   2.2330000e+00   1.8451000e+00  -5.9060000e-01  -1.9020000e-01   1.0000000e+00
   2.0000000e+00   4.1000000e+01   2.2100000e+02   1.8891650e+06   1.8892280e+06   6.4900000e+03   2.8200000e+02   1.4000000e+02   6.6961400e+05   3.6000000e+01   1.2400000e+02   1.3560000e+03   0.0000000e+00   1.0000000e+00   4.0000000e+01   6.0500000e-02   4.2770000e-01   3.5000000e-01   1.3270000e-01   6.3830000e-01   4.5000000e-01   0.0000000e+00   3.8122000e+00   2.2553000e+00   1.7993000e+00  -6.5000000e-01  -1.9390000e-01   1.0000000e+00
   2.0000000e+00   3.9000000e+01   2.1600000e+02   1.9033550e+06   1.9034230e+06   6.8780000e+03   2.4700000e+02   1.2800000e+02   7.0936300e+05   3.8000000e+01   1.2600000e+02   1.3580000e+03   0.0000000e+00   1.0000000e+00   4.0000000e+01   5.7400000e-02   4.2860000e-01   3.8420000e-01   1.3030000e-01   7.1660000e-01   5.3130000e-01   0.0000000e+00   3.8375000e+00   2.2480000e+00   1.8325000e+00  -6.1580000e-01  -1.9430000e-01   1.0000000e+00
   2.0000000e+00   3.9000000e+01   2.1400000e+02   1.9140020e+06   1.9140700e+06   6.6150000e+03   2.4400000e+02   1.3100000e+02   6.8423600e+05   3.6000000e+01   1.2400000e+02   1.3580000e+03   0.0000000e+00   1.0000000e+00   4.0000000e+01   5.7400000e-02   4.4410000e-01   3.8860000e-01   1.2890000e-01   7.1720000e-01   5.1910000e-01   0.0000000e+00   3.8205000e+00   2.2430000e+00   1.8325000e+00  -6.1140000e-01  -1.9190000e-01   1.0000000e+00
   2.0000000e+00   4.1000000e+01   2.1200000e+02   1.9352970e+06   1.9353600e+06   6.4930000e+03   2.9300000e+02   1.3500000e+02   6.7607700e+05   4.1000000e+01   1.2500000e+02   1.3580000e+03   0.0000000e+00   1.0000000e+00   4.0000000e+01   6.0400000e-02   3.9730000e-01   3.6840000e-01   1.2590000e-01   5.8360000e-01   4.6670000e-01   0.0000000e+00   3.8124000e+00   2.2330000e+00   1.7993000e+00  -6.3160000e-01  -1.8650000e-01   1.0000000e+00
   2.0000000e+00   3.9000000e+01   2.1600000e+02   1.9459410e+06   1.9460070e+06   7.0380000e+03   2.6200000e+02   1.3300000e+02   7.3537100e+05   4.2000000e+01   1.2600000e+02   1.3580000e+03   0.0000000e+00   1.0000000e+00   4.0000000e+01   5.7400000e-02   3.9750000e-01   3.7290000e-01   1.3030000e-01   6.7560000e-01   4.9620000e-01   0.0000000e+00   3.8475000e+00   2.2480000e+00   1.8195000e+00  -6.2710000e-01  -1.8370000e-01   1.0000000e+00
   2.0000000e+00   4.1000000e+01   2.1700000e+02   1.9601320e+06   1.9602000e+06   6.9870000e+03   2.5100000e+02   1.2300000e+02   7.2546500e+05   4.3000000e+01   1.2500000e+02   1.3560000e+03   0.0000000e+00   1.0000000e+00   4.0000000e+01   6.0500000e-02   4.1620000e-01   3.8640000e-01   1.2980000e-01   7.0120000e-01   5.5290000e-01   0.0000000e+00   3.8443000e+00   2.2455000e+00   1.8325000e+00  -6.1360000e-01  -1.8880000e-01   1.0000000e+00
   2.0000000e+00   4.1000000e+01   2.1200000e+02   1.9707790e+06   1.9708460e+06   6.6030000e+03   2.7100000e+02   1.3800000e+02   6.8855600e+05   3.8000000e+01   1.2700000e+02   1.3580000e+03   0.0000000e+00   1.0000000e+00   4.0000000e+01   6.0400000e-02   4.2370000e-01   3.9180000e-01   1.2590000e-01   6.3100000e-01   4.8550000e-01   0.0000000e+00   3.8197000e+00   2.2330000e+00   1.8261000e+00  -6.0820000e-01  -1.8530000e-01   1.0000000e+00
   2.0000000e+00   4.3000000e+01   2.1800000e+02   1.9814170e+06   1.9814920e+06   7.3270000e+03   2.3400000e+02   1.1900000e+02   7.5068500e+05   3.5000000e+01   1.2600000e+02   1.3580000e+03   0.0000000e+00   1.0000000e+00   4.0000000e+01   6.3300000e-02   4.4170000e-01   4.2860000e-01   1.2890000e-01   7.4790000e-01   6.3020000e-01   0.0000000e+00   3.8649000e+00   2.2430000e+00   1.8751000e+00  -5.7140000e-01  -1.9960000e-01   1.0000000e+00
   2.0000000e+00   3.9000000e+01   2.1400000e+02   1.9920620e+06   1.9921370e+06   6.9980000e+03   2.8000000e+02   1.4300000e+02   7.2481900e+05   4.3000000e+01   1.2400000e+02   1.3580000e+03   0.0000000e+00   1.0000000e+00   4.0000000e+01   5.7400000e-02   4.6680000e-01   4.2860000e-01   1.2890000e-01   6.2500000e-01   5.2450000e-01   0.0000000e+00   3.8450000e+00   2.2430000e+00   1.8751000e+00  -5.7140000e-01  -1.9080000e-01   1.0000000e+00
   2.0000000e+00   4.1000000e+01   2.1800000e+02   2.0027180e+06   2.0027820e+06   6.9440000e+03   2.5600000e+02   1.1300000e+02   7.2364300e+05   4.1000000e+01   1.2400000e+02   1.3580000e+03   0.0000000e+00   1.0000000e+00   4.0000000e+01   6.0400000e-02   3.8700000e-01   3.6160000e-01   1.3030000e-01   6.9140000e-01   5.6640000e-01   0.0000000e+00   3.8416000e+00   2.2480000e+00   1.8062000e+00  -6.3840000e-01  -1.8580000e-01   1.0000000e+00
   2.0000000e+00   9.8000000e+01   1.9200000e+02   2.0134570e+06   2.0135410e+06   2.7950000e+03   3.1200000e+02   1.7100000e+02   3.4915700e+05   1.1500000e+02   1.4000000e+02   1.3580000e+03   0.0000000e+00   1.0000000e+00   4.0000000e+01   1.4430000e-01   6.4600000e-01   8.9360000e-01   6.9200000e-02   3.0130000e-01   4.9120000e-01   0.0000000e+00   3.4464000e+00   1.9731000e+00   1.9243000e+00  -1.0640000e-01  -2.4000000e-02   1.0000000e+00
   2.0000000e+00   3.9000000e+01   2.1400000e+02   2.0275550e+06   2.0276210e+06   6.5920000e+03   2.6500000e+02   1.2500000e+02   6.8729900e+05   4.4000000e+01   1.2400000e+02   1.3560000e+03   0.0000000e+00   1.0000000e+00   4.0000000e+01   5.7500000e-02   4.2930000e-01   3.7710000e-01   1.2910000e-01   6.6040000e-01   5.2800000e-01   0.0000000e+00   3.8190000e+00   2.2430000e+00   1.8195000e+00  -6.2290000e-01  -1.8550000e-01   1.0000000e+00
   2.0000000e+00   4.1000000e+01   2.1100000e+02   2.0417480e+06   2.0418150e+06   6.4990000e+03   2.6300000e+02   1.3700000e+02   6.7656200e+05   4.3000000e+01   1.2500000e+02   1.3560000e+03   0.0000000e+00   1.0000000e+00   4.0000000e+01   6.0500000e-02   4.2940000e-01   3.9410000e-01   1.2540000e-01   6.4640000e-01   4.8910000e-01   0.0000000e+00   3.8128000e+00   2.2304000e+00   1.8261000e+00  -6.0590000e-01  -1.8670000e-01   1.0000000e+00
   2.0000000e+00   4.1000000e+01   2.1100000e+02   2.0523890e+06   2.0524610e+06   6.4760000e+03   2.9600000e+02   1.5600000e+02   6.7574800e+05   4.3000000e+01   1.2400000e+02   1.3560000e+03   0.0000000e+00   1.0000000e+00   4.0000000e+01   6.0500000e-02   4.7090000e-01   4.2350000e-01   1.2540000e-01   5.7430000e-01   4.6150000e-01   0.0000000e+00   3.8113000e+00   2.2304000e+00   1.8573000e+00  -5.7650000e-01  -1.8480000e-01   1.0000000e+00
   2.0000000e+00   3.9000000e+01   2.1200000e+02   2.0701340e+06   2.0702040e+06   6.3990000e+03   2.8700000e+02   1.3200000e+02   6.6645500e+05   4.1000000e+01   1.2600000e+02   1.3560000e+03   0.0000000e+00   1.0000000e+00   4.0000000e+01   5.7500000e-02   4.7160000e-01   4.0460000e-01   1.2760000e-01   6.0280000e-01   5.3030000e-01   0.0000000e+00   3.8061000e+00   2.2380000e+00   1.8451000e+00  -5.9540000e-01  -1.8630000e-01   1.0000000e+00
   2.0000000e+00   4.3000000e+01   2.1800000e+02   2.0878810e+06   2.0879460e+06   6.5150000e+03   2.2200000e+02   1.0400000e+02   6.8314900e+05   3.9000000e+01   1.2700000e+02   1.3580000e+03   0.0000000e+00   1.0000000e+00   4.0000000e+01   6.3300000e-02   4.2720000e-01   3.7140000e-01   1.2890000e-01   7.8830000e-01   6.2500000e-01   0.0000000e+00   3.8139000e+00   2.2430000e+00   1.8129000e+00  -6.2860000e-01  -1.8080000e-01   1.0000000e+00
   2.0000000e+00   4.1000000e+01   2.1800000e+02   2.0985210e+06   2.0985910e+06   6.9370000e+03   2.5300000e+02   1.3500000e+02   7.2271600e+05   3.9000000e+01   1.2700000e+02   1.3580000e+03   0.0000000e+00   1.0000000e+00   4.0000000e+01   6.0400000e-02   4.4010000e-01   3.9550000e-01   1.3030000e-01   6.9960000e-01   5.1850000e-01   0.0000000e+00   3.8412000e+00   2.2480000e+00   1.8451000e+00  -6.0450000e-01  -1.8610000e-01   1.0000000e+00
   2.0000000e+00   3.9000000e+01   2.1500000e+02   2.1091730e+06   2.1092360e+06   6.7630000e+03   2.7700000e+02   1.5100000e+02   7.0692900e+05   4.2000000e+01   1.2400000e+02   1.3580000e+03   0.0000000e+00   1.0000000e+00   4.0000000e+01   5.7400000e-02   3.9010000e-01   3.5800000e-01   1.2960000e-01   6.3540000e-01   4.1720000e-01   0.0000000e+00   3.8301000e+00   2.2455000e+00   1.7993000e+00  -6.4210000e-01  -1.8340000e-01   1.0000000e+00
   2.0000000e+00   4.1000000e+01   2.1300000e+02   2.1198220e+06   2.1198810e+06   6.0250000e+03   2.8300000e+02   1.4700000e+02   6.2418000e+05   3.9000000e+01   1.2400000e+02   1.3600000e+03   0.0000000e+00   1.0000000e+00   4.0000000e+01   6.0300000e-02   4.0630000e-01   3.4300000e-01   1.2650000e-01   6.0780000e-01   4.0140000e-01   0.0000000e+00   3.7800000e+00   2.2355000e+00   1.7708000e+00  -6.5700000e-01  -1.9060000e-01   1.0000000e+00
   2.0000000e+00   4.1000000e+01   2.1800000e+02   2.1340090e+06   2.1340760e+06   6.2770000e+03   2.8600000e+02   1.4700000e+02   6.4796500e+05   4.0000000e+01   1.2600000e+02   1.3580000e+03   0.0000000e+00   1.0000000e+00   4.0000000e+01   6.0400000e-02   4.7070000e-01   3.7850000e-01   1.3030000e-01   6.1890000e-01   4.5580000e-01   0.0000000e+00   3.7977000e+00   2.2480000e+00   1.8261000e+00  -6.2150000e-01  -1.9350000e-01   1.0000000e+00
   2.0000000e+00   1.9500000e+02   1.9700000e+02   2.1660650e+06   2.1660660e+06   2.0000000e+00   2.0000000e+00   1.0000000e+00   2.5000000e+02   1.2000000e+02   1.3000000e+02   1.3580000e+03   0.0000000e+00   1.0000000e+00   4.0000000e+01   2.8720000e-01   0.0000000e+00   5.0000000e-01   1.5000000e-03   1.0000000e+00   1.0000000e+00   0.0000000e+00   3.0100000e-01   3.0100000e-01   0.0000000e+00  -5.0000000e-01  -2.3400000e-02   1.1900000e-01
   2.0000000e+00   4.1000000e+01   2.1800000e+02   2.1872370e+06   2.1873050e+06   6.0100000e+03   2.5700000e+02   1.2300000e+02   6.2658600e+05   3.9000000e+01   1.2600000e+02   1.3580000e+03   0.0000000e+00   1.0000000e+00   4.0000000e+01   6.0400000e-02   5.0070000e-01   3.8420000e-01   1.3030000e-01   6.8870000e-01   5.5290000e-01   0.0000000e+00   3.7789000e+00   2.2480000e+00   1.8325000e+00  -6.1580000e-01  -1.8550000e-01   1.0000000e+00
   2.0000000e+00   3.9000000e+01   2.1600000e+02   2.2014400e+06   2.2014990e+06   5.9330000e+03   3.1200000e+02   1.6700000e+02   6.1452200e+05   3.8000000e+01   1.2500000e+02   1.3560000e+03   0.0000000e+00   1.0000000e+00   4.0000000e+01   5.7500000e-02   4.3190000e-01   3.3330000e-01   1.3050000e-01   5.6730000e-01   3.5330000e-01   0.0000000e+00   3.7733000e+00   2.2480000e+00   1.7708000e+00  -6.6670000e-01  -1.9080000e-01   1.0000000e+00
   2.0000000e+00   3.9000000e+01   2.1100000e+02   2.2120760e+06   2.2121440e+06   6.2490000e+03   2.6300000e+02   1.3700000e+02   6.4980100e+05   3.9000000e+01   1.2400000e+02   1.3580000e+03   0.0000000e+00   1.0000000e+00   4.0000000e+01   5.7400000e-02   4.6570000e-01   3.9540000e-01   1.2670000e-01   6.5400000e-01   4.9630000e-01   0.0000000e+00   3.7958000e+00   2.2355000e+00   1.8325000e+00  -6.0470000e-01  -1.8760000e-01   1.0000000e+00
   2.0000000e+00   3.7000000e+01   2.1200000e+02   2.2227250e+06   2.2227910e+06   6.2810000e+03   2.6500000e+02   1.3200000e+02   6.5435800e+05   4.2000000e+01   1.2600000e+02   1.3560000e+03   0.0000000e+00   1.0000000e+00   4.0000000e+01   5.4600000e-02   4.5620000e-01   3.7710000e-01   1.2910000e-01   6.6040000e-01   5.0000000e-01   0.0000000e+00   3.7980000e+00   2.2430000e+00   1.8195000e+00  -6.2290000e-01  -1.8610000e-01   1.0000000e+00
   2.0000000e+00   3.9000000e+01   2.1200000e+02   2.2333680e+06   2.2334360e+06   6.3100000e+03   2.9000000e+02   1.5100000e+02   6.5816200e+05   4.1000000e+01   1.2500000e+02   1.3560000e+03   0.0000000e+00   1.0000000e+00   4.0000000e+01   5.7500000e-02   4.6360000e-01   3.9310000e-01   1.2760000e-01   5.9650000e-01   4.5030000e-01   0.0000000e+00   3.8000000e+00   2.2380000e+00   1.8325000e+00  -6.0690000e-01  -1.8510000e-01   1.0000000e+00
   2.0000000e+00   3.9000000e+01   2.1200000e+02   2.2440090e+06   2.2440820e+06   6.8270000e+03   2.7600000e+02   1.4100000e+02   7.1167100e+05   4.0000000e+01   1.2400000e+02   1.3580000e+03   0.0000000e+00   1.0000000e+00   4.0000000e+01   5.7400000e-02   4.5940000e-01   4.2200000e-01   1.2740000e-01   6.2680000e-01   5.1770000e-01   0.0000000e+00   3.8342000e+00   2.2380000e+00   1.8633000e+00  -5.7800000e-01  -1.8560000e-01   1.0000000e+00
   2.0000000e+00   4.1000000e+01   2.1400000e+02   2.2546640e+06   2.2547290e+06   6.1760000e+03   3.0700000e+02   1.4000000e+02   6.3943300e+05   3.6000000e+01   1.2400000e+02   1.3560000e+03   0.0000000e+00   1.0000000e+00   4.0000000e+01   6.0500000e-02   4.5080000e-01   3.7570000e-01   1.2760000e-01   5.6350000e-01   4.6430000e-01   0.0000000e+00   3.7907000e+00   2.2380000e+00   1.8129000e+00  -6.2430000e-01  -1.9110000e-01   1.0000000e+00
   2.0000000e+00   3.9000000e+01   2.1700000e+02   2.2653070e+06   2.2653720e+06   6.1850000e+03   3.1300000e+02   1.5800000e+02   6.4097000e+05   4.1000000e+01   1.1900000e+02   1.3580000e+03   0.0000000e+00   1.0000000e+00   4.0000000e+01   5.7400000e-02   4.6540000e-01   3.6520000e-01   1.3110000e-01   5.6870000e-01   4.1140000e-01   0.0000000e+00   3.7913000e+00   2.2504000e+00   1.8129000e+00  -6.3480000e-01  -1.9040000e-01   1.0000000e+00
   2.0000000e+00   4.1000000e+01   2.1900000e+02   2.2759540e+06   2.2760250e+06   6.4540000e+03   3.1000000e+02   1.4500000e+02   6.7565900e+05   4.0000000e+01   1.2700000e+02   1.3580000e+03   0.0000000e+00   1.0000000e+00   4.0000000e+01   6.0400000e-02   4.8930000e-01   3.9890000e-01   1.3110000e-01   5.7420000e-01   4.8970000e-01   0.0000000e+00   3.8098000e+00   2.2504000e+00   1.8513000e+00  -6.0110000e-01  -1.8210000e-01   1.0000000e+00
   2.0000000e+00   4.1000000e+01   2.1300000e+02   2.2901460e+06   2.2902120e+06   5.7530000e+03   2.9100000e+02   1.6000000e+02   6.0213100e+05   4.0000000e+01   1.2500000e+02   1.3580000e+03   0.0000000e+00   1.0000000e+00   4.0000000e+01   6.0400000e-02   4.9320000e-01   3.8370000e-01   1.2670000e-01   5.9110000e-01   4.1250000e-01   0.0000000e+00   3.7599000e+00   2.2355000e+00   1.8195000e+00  -6.1630000e-01  -1.8230000e-01   1.0000000e+00
   2.0000000e+00   4.3000000e+01   2.1100000e+02   2.3007890e+06   2.3008560e+06   6.2790000e+03   3.0600000e+02   1.4900000e+02   6.4891000e+05   3.6000000e+01   1.2600000e+02   1.3580000e+03   0.0000000e+00   1.0000000e+00   4.0000000e+01   6.3300000e-02   4.4220000e-01   3.9880000e-01   1.2370000e-01   5.4900000e-01   4.4970000e-01   0.0000000e+00   3.7979000e+00   2.2253000e+00   1.8261000e+00  -6.0120000e-01  -1.9260000e-01   1.0000000e+00
   2.0000000e+00   1.2800000e+02   1.8900000e+02   2.3150860e+06   2.3151720e+06   2.1600000e+03   2.5900000e+02   1.4900000e+02   2.6930800e+05   1.1600000e+02   1.3500000e+02   1.3580000e+03   0.0000000e+00   1.0000000e+00   4.0000000e+01   1.8850000e-01   5.8830000e-01   7.0930000e-01   4.4900000e-02   2.3550000e-01   5.7720000e-01   1.0000000e+00   3.3345000e+00   1.7853000e+00   1.9345000e+00   2.9070000e-01  -2.5900000e-02   1.0000000e+00
   2.0000000e+00   4.1000000e+01   2.0700000e+02   2.3362750e+06   2.3363440e+06   5.7240000e+03   2.7700000e+02   1.6200000e+02   5.8832100e+05   3.7000000e+01   1.2400000e+02   1.3560000e+03   0.0000000e+00   1.0000000e+00   4.0000000e+01   6.0500000e-02   5.0030000e-01   4.1570000e-01   1.2240000e-01   5.9930000e-01   4.2590000e-01   0.0000000e+00   3.7577000e+00   2.2201000e+00   1.8389000e+00  -5.8430000e-01  -1.9700000e-01   1.0000000e+00
   2.0000000e+00   3.9000000e+01   2.1400000e+02   2.3504670e+06   2.3505360e+06   6.4720000e+03   2.4300000e+02   1.2900000e+02   6.7343400e+05   4.4000000e+01   1.2400000e+02   1.3560000e+03   0.0000000e+00   1.0000000e+00   4.0000000e+01   5.7500000e-02   4.6400000e-01   3.9430000e-01   1.2910000e-01   7.2020000e-01   5.3490000e-01   0.0000000e+00   3.8110000e+00   2.2430000e+00   1.8389000e+00  -6.0570000e-01  -1.8710000e-01   1.0000000e+00
   2.0000000e+00   3.9000000e+01   2.1100000e+02   2.3646670e+06   2.3647300e+06   6.3810000e+03   2.9300000e+02   1.4200000e+02   6.7432600e+05   4.6000000e+01   1.2700000e+02   1.3580000e+03   0.0000000e+00   1.0000000e+00   4.0000000e+01   5.7400000e-02   4.1110000e-01   3.6630000e-01   1.2670000e-01   5.8700000e-01   4.4370000e-01   0.0000000e+00   3.8049000e+00   2.2355000e+00   1.7993000e+00  -6.3370000e-01  -1.7440000e-01   1.0000000e+00
   2.0000000e+00   3.9000000e+01   2.1600000e+02   2.3824090e+06   2.3824720e+06   6.2390000e+03   2.6300000e+02   1.3500000e+02   6.4816900e+05   4.6000000e+01   1.2400000e+02   1.3580000e+03   0.0000000e+00   1.0000000e+00   4.0000000e+01   5.7400000e-02   4.4050000e-01   3.5590000e-01   1.3030000e-01   6.7300000e-01   4.6670000e-01   0.0000000e+00   3.7951000e+00   2.2480000e+00   1.7993000e+00  -6.4410000e-01  -1.8840000e-01   1.0000000e+00
   2.0000000e+00   4.1000000e+01   2.1200000e+02   2.4214440e+06   2.4215080e+06   5.5440000e+03   2.9500000e+02   1.5900000e+02   5.7995100e+05   4.3000000e+01   1.2500000e+02   1.3580000e+03   0.0000000e+00   1.0000000e+00   4.0000000e+01   6.0400000e-02   4.9340000e-01   3.7430000e-01   1.2590000e-01   5.7970000e-01   4.0250000e-01   0.0000000e+00   3.7438000e+00   2.2330000e+00   1.8062000e+00  -6.2570000e-01  -1.8270000e-01   1.0000000e+00
   2.0000000e+00   3.9000000e+01   2.1000000e+02   2.4498330e+06   2.4498930e+06   5.8160000e+03   2.7300000e+02   1.3200000e+02   6.1832000e+05   5.1000000e+01   1.2700000e+02   1.3580000e+03   0.0000000e+00   1.0000000e+00   4.0000000e+01   5.7400000e-02   4.3310000e-01   3.5090000e-01   1.2590000e-01   6.2640000e-01   4.5450000e-01   0.0000000e+00   3.7646000e+00   2.2330000e+00   1.7781000e+00  -6.4910000e-01  -1.6940000e-01   1.0000000e+00
   2.0000000e+00   4.1000000e+01   2.1000000e+02   2.5562870e+06   2.5563520e+06   6.2340000e+03   2.1900000e+02   1.2500000e+02   6.4913900e+05   4.3000000e+01   1.2400000e+02   1.3580000e+03   0.0000000e+00   1.0000000e+00   4.0000000e+01   6.0400000e-02   4.3250000e-01   3.8460000e-01   1.2440000e-01   7.7170000e-01   5.2000000e-01   0.0000000e+00   3.7948000e+00   2.2279000e+00   1.8129000e+00  -6.1540000e-01  -1.8650000e-01   1.0000000e+00
   2.0000000e+00   4.1000000e+01   2.1400000e+02   2.5669350e+06   2.5669970e+06   6.0750000e+03   2.4200000e+02   1.3100000e+02   6.3360600e+05   4.7000000e+01   1.2700000e+02   1.3580000e+03   0.0000000e+00   1.0000000e+00   4.0000000e+01   6.0400000e-02   4.3360000e-01   3.5840000e-01   1.2740000e-01   7.1490000e-01   4.7330000e-01   0.0000000e+00   3.7836000e+00   2.2380000e+00   1.7924000e+00  -6.4160000e-01  -1.8520000e-01   1.0000000e+00
   2.0000000e+00   4.1000000e+01   2.0900000e+02   2.5988740e+06   2.5989350e+06   5.9620000e+03   2.5100000e+02   1.2500000e+02   6.2600700e+05   4.1000000e+01   1.2600000e+02   1.3580000e+03   0.0000000e+00   1.0000000e+00   4.0000000e+01   6.0400000e-02   4.1820000e-01   3.6310000e-01   1.2370000e-01   6.6930000e-01   4.8800000e-01   0.0000000e+00   3.7754000e+00   2.2253000e+00   1.7853000e+00  -6.3690000e-01  -1.7970000e-01   1.0000000e+00
   2.0000000e+00   1.3000000e+02   1.8800000e+02   2.6380000e+06   2.6380620e+06   1.6850000e+03   1.8100000e+02   1.0100000e+02   2.0851400e+05   1.1500000e+02   1.3500000e+02   1.3580000e+03   0.0000000e+00   1.0000000e+00   4.0000000e+01   1.9150000e-01   5.3140000e-01   9.3550000e-01   4.2700000e-02   3.2040000e-01   6.1390000e-01   1.0000000e+00   3.2266000e+00   1.7634000e+00   1.7924000e+00   6.4500000e-02  -3.3200000e-02   1.0000000e+00
   2.0000000e+00   3.9000000e+01   2.1600000e+02   2.6485450e+06   2.6486120e+06   6.3090000e+03   2.6900000e+02   1.4000000e+02   6.6075800e+05   4.5000000e+01   1.2700000e+02   1.3580000e+03   0.0000000e+00   1.0000000e+00   4.0000000e+01   5.7400000e-02   4.6800000e-01   3.7850000e-01   1.3030000e-01   6.5800000e-01   4.7860000e-01   0.0000000e+00   3.8000000e+00   2.2480000e+00   1.8261000e+00  -6.2150000e-01  -1.8180000e-01   1.0000000e+00
   2.0000000e+00   3.9000000e+01   2.1600000e+02   2.6627350e+06   2.6628070e+06   6.6640000e+03   3.2800000e+02   1.7200000e+02   6.9016900e+05   3.3000000e+01   1.2400000e+02   1.3580000e+03   0.0000000e+00   1.0000000e+00   4.0000000e+01   5.7400000e-02   4.7710000e-01   4.0680000e-01   1.3030000e-01   5.3960000e-01   4.1860000e-01   0.0000000e+00   3.8237000e+00   2.2480000e+00   1.8573000e+00  -5.9320000e-01  -1.9090000e-01   1.0000000e+00
   2.0000000e+00   4.1000000e+01   2.1800000e+02   2.6982320e+06   2.6982940e+06   6.3270000e+03   2.7500000e+02   1.4800000e+02   6.6029100e+05   4.0000000e+01   1.2600000e+02   1.3580000e+03   0.0000000e+00   1.0000000e+00   4.0000000e+01   6.0400000e-02   4.2350000e-01   3.5030000e-01   1.3030000e-01   6.4360000e-01   4.1890000e-01   0.0000000e+00   3.8012000e+00   2.2480000e+00   1.7924000e+00  -6.4970000e-01  -1.8470000e-01   1.0000000e+00
   2.0000000e+00   4.1000000e+01   2.1600000e+02   2.7088780e+06   2.7089390e+06   6.2980000e+03   2.7500000e+02   1.3400000e+02   6.5463400e+05   4.2000000e+01   1.2600000e+02   1.3580000e+03   0.0000000e+00   1.0000000e+00   4.0000000e+01   6.0400000e-02   4.1000000e-01   3.4860000e-01   1.2890000e-01   6.3640000e-01   4.5520000e-01   0.0000000e+00   3.7992000e+00   2.2430000e+00   1.7853000e+00  -6.5140000e-01  -1.8790000e-01   1.0000000e+00
   2.0000000e+00   3.9000000e+01   2.1200000e+02   2.7301630e+06   2.7302300e+06   6.1080000e+03   2.9900000e+02   1.4900000e+02   6.3528400e+05   4.0000000e+01   1.2500000e+02   1.3560000e+03   0.0000000e+00   1.0000000e+00   4.0000000e+01   5.7500000e-02   4.7300000e-01   3.8730000e-01   1.2760000e-01   5.7860000e-01   4.4970000e-01   0.0000000e+00   3.7859000e+00   2.2380000e+00   1.8261000e+00  -6.1270000e-01  -1.8740000e-01   1.0000000e+00
   2.0000000e+00   4.1000000e+01   2.1300000e+02   2.7408090e+06   2.7408890e+06   6.5320000e+03   3.5600000e+02   1.8600000e+02   6.8571700e+05   4.3000000e+01   1.3400000e+02   1.3580000e+03   0.0000000e+00   1.0000000e+00   4.0000000e+01   6.0400000e-02   5.2530000e-01   4.6510000e-01   1.2670000e-01   4.8320000e-01   4.3010000e-01   0.0000000e+00   3.8150000e+00   2.2355000e+00   1.9031000e+00  -5.3490000e-01  -1.7990000e-01   1.0000000e+00
   2.0000000e+00   3.7000000e+01   2.1200000e+02   2.7514550e+06   2.7515220e+06   6.2800000e+03   3.2400000e+02   1.8400000e+02   6.5447100e+05   4.0000000e+01   1.2400000e+02   1.3580000e+03   0.0000000e+00   1.0000000e+00   4.0000000e+01   5.4500000e-02   4.6440000e-01   3.8290000e-01   1.2890000e-01   5.4010000e-01   3.6410000e-01   0.0000000e+00   3.7980000e+00   2.2430000e+00   1.8261000e+00  -6.1710000e-01  -1.8580000e-01   1.0000000e+00
   2.0000000e+00   1.4700000e+02   1.8000000e+02   2.7657140e+06   2.7657300e+06   2.5100000e+02   4.1000000e+01   2.5000000e+01   3.0451000e+04   1.1500000e+02   1.3200000e+02   1.3580000e+03   0.0000000e+00   1.0000000e+00   4.0000000e+01   2.1650000e-01   5.2460000e-01   4.8480000e-01   2.4300000e-02   8.0490000e-01   6.4000000e-01   0.0000000e+00   2.3997000e+00   1.5185000e+00   1.2041000e+00  -5.1520000e-01  -5.2200000e-02   8.1830000e-01
   2.0000000e+00   3.9000000e+01   2.1200000e+02   2.7762960e+06   2.7763620e+06   6.1720000e+03   2.6300000e+02   1.4300000e+02   6.4803000e+05   3.9000000e+01   1.2600000e+02   1.3580000e+03   0.0000000e+00   1.0000000e+00   4.0000000e+01   5.7400000e-02   4.5950000e-01   3.8150000e-01   1.2740000e-01   6.5780000e-01   4.6150000e-01   0.0000000e+00   3.7904000e+00   2.2380000e+00   1.8195000e+00  -6.1850000e-01  -1.7970000e-01   1.0000000e+00
   2.0000000e+00   3.9000000e+01   2.1200000e+02   2.7869400e+06   2.7870080e+06   5.9690000e+03   3.0000000e+02   1.5400000e+02   6.2252800e+05   4.2000000e+01   1.2600000e+02   1.3580000e+03   0.0000000e+00   1.0000000e+00   4.0000000e+01   5.7400000e-02   4.9260000e-01   3.9310000e-01   1.2740000e-01   5.7670000e-01   4.4160000e-01   0.0000000e+00   3.7759000e+00   2.2380000e+00   1.8325000e+00  -6.0690000e-01  -1.8520000e-01   1.0000000e+00
   2.0000000e+00   3.9000000e+01   2.1600000e+02   2.7975920e+06   2.7976520e+06   5.8460000e+03   3.2300000e+02   1.4900000e+02   6.0829500e+05   4.4000000e+01   1.2700000e+02   1.3580000e+03   0.0000000e+00   1.0000000e+00   4.0000000e+01   5.7400000e-02   4.4950000e-01   3.3900000e-01   1.3030000e-01   5.4800000e-01   4.0270000e-01   0.0000000e+00   3.7669000e+00   2.2480000e+00   1.7781000e+00  -6.6100000e-01  -1.8710000e-01   1.0000000e+00
   2.0000000e+00   1.4900000e+02   1.8300000e+02   2.8118470e+06   2.8118610e+06   2.1900000e+02   4.3000000e+01   2.1000000e+01   2.6683000e+04   1.0900000e+02   1.3400000e+02   1.3580000e+03   0.0000000e+00   1.0000000e+00   4.0000000e+01   2.1940000e-01   5.3990000e-01   4.1180000e-01   2.5000000e-02   7.9070000e-01   6.6670000e-01   0.0000000e+00   2.3404000e+00   1.5315000e+00   1.1461000e+00  -5.8820000e-01  -4.8100000e-02   7.6100000e-01
   2.0000000e+00   3.7000000e+01   2.1200000e+02   2.8295210e+06   2.8295900e+06   6.4260000e+03   2.7500000e+02   1.3400000e+02   6.6812600e+05   3.7000000e+01   1.1900000e+02   1.3560000e+03   0.0000000e+00   1.0000000e+00   4.0000000e+01   5.4600000e-02   4.6780000e-01   3.9430000e-01   1.2910000e-01   6.3640000e-01   5.1490000e-01   0.0000000e+00   3.8079000e+00   2.2430000e+00   1.8389000e+00  -6.0570000e-01  -1.8770000e-01   1.0000000e+00
   2.0000000e+00   4.1000000e+01   2.1800000e+02   2.8401690e+06   2.8402360e+06   6.5030000e+03   2.6400000e+02   1.3500000e+02   6.7759300e+05   4.0000000e+01   1.2400000e+02   1.3580000e+03   0.0000000e+00   1.0000000e+00   4.0000000e+01   6.0400000e-02   4.5160000e-01   3.7850000e-01   1.3030000e-01   6.7040000e-01   4.9630000e-01   0.0000000e+00   3.8131000e+00   2.2480000e+00   1.8261000e+00  -6.2150000e-01  -1.8600000e-01   1.0000000e+00
   2.0000000e+00   3.9000000e+01   2.1600000e+02   2.8543570e+06   2.8544300e+06   6.4500000e+03   2.7600000e+02   1.4300000e+02   6.6912900e+05   4.3000000e+01   1.1900000e+02   1.3580000e+03   0.0000000e+00   1.0000000e+00   4.0000000e+01   5.7400000e-02   5.0080000e-01   4.1240000e-01   1.3030000e-01   6.4130000e-01   5.1050000e-01   0.0000000e+00   3.8096000e+00   2.2480000e+00   1.8633000e+00  -5.8760000e-01  -1.8950000e-01   1.0000000e+00
   2.0000000e+00   3.9000000e+01   2.1300000e+02   2.8756570e+06   2.8757300e+06   6.2820000e+03   3.3000000e+02   1.7500000e+02   6.5988100e+05   4.1000000e+01   1.3400000e+02   1.3560000e+03   0.0000000e+00   1.0000000e+00   4.0000000e+01   5.7500000e-02   5.0540000e-01   4.1950000e-01   1.2830000e-01   5.2730000e-01   4.1710000e-01   0.0000000e+00   3.7981000e+00   2.2406000e+00   1.8633000e+00  -5.8050000e-01  -1.7940000e-01   1.0000000e+00
   2.0000000e+00   3.9000000e+01   2.1400000e+02   2.8863020e+06   2.8863670e+06   6.1820000e+03   2.9500000e+02   1.3800000e+02   6.3547500e+05   4.2000000e+01   1.2400000e+02   1.3560000e+03   0.0000000e+00   1.0000000e+00   4.0000000e+01   5.7500000e-02   4.5650000e-01   3.7140000e-01   1.2910000e-01   5.9320000e-01   4.7100000e-01   0.0000000e+00   3.7911000e+00   2.2430000e+00   1.8129000e+00  -6.2860000e-01  -1.9690000e-01   1.0000000e+00
   2.0000000e+00   4.1000000e+01   2.1400000e+02   2.8969510e+06   2.8970150e+06   6.5090000e+03   2.7400000e+02   1.3900000e+02   6.8240300e+05   4.1000000e+01   1.2600000e+02   1.3580000e+03   0.0000000e+00   1.0000000e+00   4.0000000e+01   6.0400000e-02   4.1210000e-01   3.6990000e-01   1.2740000e-01   6.3140000e-01   4.6040000e-01   0.0000000e+00   3.8135000e+00   2.2380000e+00   1.8062000e+00  -6.3010000e-01  -1.8090000e-01   1.0000000e+00
   2.0000000e+00   4.1000000e+01   2.1600000e+02   2.9430770e+06   2.9431440e+06   6.8820000e+03   2.7400000e+02   1.3100000e+02   7.2320700e+05   4.8000000e+01   1.2400000e+02   1.3580000e+03   0.0000000e+00   1.0000000e+00   4.0000000e+01   6.0400000e-02   4.1300000e-01   3.8290000e-01   1.2890000e-01   6.3870000e-01   5.1140000e-01   0.0000000e+00   3.8377000e+00   2.2430000e+00   1.8261000e+00  -6.1710000e-01  -1.7900000e-01   1.0000000e+00
   2.0000000e+00   4.1000000e+01   2.1600000e+02   2.9572660e+06   2.9573360e+06   6.6530000e+03   3.0200000e+02   1.5500000e+02   6.9310000e+05   4.2000000e+01   1.2400000e+02   1.3580000e+03   0.0000000e+00   1.0000000e+00   4.0000000e+01   6.0400000e-02   4.5690000e-01   4.0000000e-01   1.2890000e-01   5.7950000e-01   4.5160000e-01   0.0000000e+00   3.8230000e+00   2.2430000e+00   1.8451000e+00  -6.0000000e-01  -1.8610000e-01   1.0000000e+00
   2.0000000e+00   1.4700000e+02   1.7200000e+02   2.9750770e+06   2.9750900e+06   1.7000000e+02   2.8000000e+01   1.4000000e+01   2.0714000e+04   1.1400000e+02   1.3200000e+02   1.3560000e+03   0.0000000e+00   1.0000000e+00   4.0000000e+01   2.1680000e-01   4.7690000e-01   5.2000000e-01   1.8400000e-02   8.9290000e-01   9.2860000e-01   0.0000000e+00   2.2304000e+00   1.3979000e+00   1.1139000e+00  -4.8000000e-01  -4.8100000e-02   5.3780000e-01
   2.0000000e+00   4.1000000e+01   2.1600000e+02   2.9856550e+06   2.9857240e+06   7.0030000e+03   2.5200000e+02   1.3800000e+02   7.3456800e+05   4.0000000e+01   1.2700000e+02   1.3560000e+03   0.0000000e+00   1.0000000e+00   4.0000000e+01   6.0500000e-02   4.2000000e-01   3.9430000e-01   1.2910000e-01   6.9440000e-01   5.0000000e-01   0.0000000e+00   3.8453000e+00   2.2430000e+00   1.8389000e+00  -6.0570000e-01  -1.8050000e-01   1.0000000e+00
   2.0000000e+00   3.9000000e+01   2.1500000e+02   3.0033980e+06   3.0034660e+06   6.5700000e+03   2.7400000e+02   1.4100000e+02   6.8525500e+05   4.0000000e+01   1.1900000e+02   1.3560000e+03   0.0000000e+00   1.0000000e+00   4.0000000e+01   5.7500000e-02   4.5100000e-01   3.8640000e-01   1.2980000e-01   6.4230000e-01   4.8230000e-01   0.0000000e+00   3.8176000e+00   2.2455000e+00   1.8325000e+00  -6.1360000e-01  -1.8510000e-01   1.0000000e+00
   2.0000000e+00   4.1000000e+01   2.1300000e+02   4.3482500e+06   4.3483210e+06   6.1370000e+03   2.8400000e+02   1.4500000e+02   6.4913700e+05   4.8000000e+01   1.2500000e+02   1.3560000e+03   0.0000000e+00   1.0000000e+00   4.0000000e+01   6.0500000e-02   4.9750000e-01   4.1280000e-01   1.2680000e-01   6.0560000e-01   4.8970000e-01   0.0000000e+00   3.7880000e+00   2.2355000e+00   1.8513000e+00  -5.8720000e-01  -1.7360000e-01   1.0000000e+00
   2.0000000e+00   4.1000000e+01   2.2100000e+02   4.3588960e+06   4.3589640e+06   6.2940000e+03   2.8900000e+02   1.6000000e+02   6.6144800e+05   4.3000000e+01   1.2400000e+02   1.3580000e+03   0.0000000e+00   1.0000000e+00   4.0000000e+01   6.0400000e-02   4.8580000e-01   3.7780000e-01   1.3260000e-01   6.2280000e-01   4.2500000e-01   0.0000000e+00   3.7989000e+00   2.2553000e+00   1.8325000e+00  -6.2220000e-01  -1.7900000e-01   1.0000000e+00
   2.0000000e+00   4.1000000e+01   2.1100000e+02   4.3730920e+06   4.3731580e+06   6.3180000e+03   2.8600000e+02   1.5900000e+02   6.6746500e+05   4.6000000e+01   1.2600000e+02   1.3560000e+03   0.0000000e+00   1.0000000e+00   4.0000000e+01   6.0500000e-02   4.3690000e-01   3.8820000e-01   1.2540000e-01   5.9440000e-01   4.1510000e-01   0.0000000e+00   3.8006000e+00   2.2304000e+00   1.8195000e+00  -6.1180000e-01  -1.7460000e-01   1.0000000e+00
   2.0000000e+00   4.1000000e+01   2.1000000e+02   4.3837460e+06   4.3838030e+06   5.4990000e+03   2.9800000e+02   1.3800000e+02   5.8146600e+05   4.3000000e+01   1.2500000e+02   1.3580000e+03   0.0000000e+00   1.0000000e+00   4.0000000e+01   6.0400000e-02   4.2910000e-01   3.3730000e-01   1.2440000e-01   5.6710000e-01   4.1300000e-01   0.0000000e+00   3.7403000e+00   2.2279000e+00   1.7559000e+00  -6.6270000e-01  -1.7390000e-01   1.0000000e+00
   2.0000000e+00   4.1000000e+01   2.0900000e+02   4.4014860e+06   4.4015440e+06   5.5330000e+03   2.8800000e+02   1.5500000e+02   5.8429100e+05   4.3000000e+01   1.2600000e+02   1.3560000e+03   0.0000000e+00   1.0000000e+00   4.0000000e+01   6.0500000e-02   4.3220000e-01   3.4520000e-01   1.2390000e-01   5.8330000e-01   3.7420000e-01   0.0000000e+00   3.7430000e+00   2.2253000e+00   1.7634000e+00  -6.5480000e-01  -1.7500000e-01   1.0000000e+00
   2.0000000e+00   4.1000000e+01   2.1200000e+02   4.4192280e+06   4.4192870e+06   6.1750000e+03   2.6600000e+02   1.4400000e+02   6.5200500e+05   4.6000000e+01   1.2700000e+02   1.3580000e+03   0.0000000e+00   1.0000000e+00   4.0000000e+01   6.0400000e-02   3.8800000e-01   3.4500000e-01   1.2590000e-01   6.4290000e-01   4.0970000e-01   0.0000000e+00   3.7906000e+00   2.2330000e+00   1.7708000e+00  -6.5500000e-01  -1.7510000e-01   1.0000000e+00
   2.0000000e+00   4.1000000e+01   2.1000000e+02   4.4405140e+06   4.4405760e+06   5.6880000e+03   3.0300000e+02   1.5400000e+02   5.9897600e+05   4.3000000e+01   1.2500000e+02   1.3560000e+03   0.0000000e+00   1.0000000e+00   4.0000000e+01   6.0500000e-02   4.5720000e-01   3.6690000e-01   1.2460000e-01   5.5780000e-01   4.0260000e-01   0.0000000e+00   3.7550000e+00   2.2279000e+00   1.7924000e+00  -6.3310000e-01  -1.7730000e-01   1.0000000e+00
   2.0000000e+00   4.1000000e+01   2.0900000e+02   4.6392100e+06   4.6392750e+06   5.8280000e+03   2.9600000e+02   1.6900000e+02   6.1884600e+05   4.8000000e+01   1.2600000e+02   1.3580000e+03   0.0000000e+00   1.0000000e+00   4.0000000e+01   6.0400000e-02   4.6630000e-01   3.8690000e-01   1.2370000e-01   5.6760000e-01   3.8460000e-01   0.0000000e+00   3.7655000e+00   2.2253000e+00   1.8129000e+00  -6.1310000e-01  -1.7040000e-01   1.0000000e+00
   2.0000000e+00   4.1000000e+01   2.0600000e+02   4.6498580e+06   4.6499200e+06   5.8140000e+03   2.6200000e+02   1.3700000e+02   6.1763900e+05   4.4000000e+01   1.2700000e+02   1.3580000e+03   0.0000000e+00   1.0000000e+00   4.0000000e+01   6.0400000e-02   4.3170000e-01   3.7580000e-01   1.2150000e-01   6.2980000e-01   4.5250000e-01   0.0000000e+00   3.7645000e+00   2.2175000e+00   1.7924000e+00  -6.2420000e-01  -1.7000000e-01   1.0000000e+00
   2.0000000e+00   4.1000000e+01   2.1100000e+02   4.7030770e+06   4.7031420e+06   5.8300000e+03   2.8900000e+02   1.5800000e+02   6.1475600e+05   4.4000000e+01   1.2500000e+02   1.3560000e+03   0.0000000e+00   1.0000000e+00   4.0000000e+01   6.0500000e-02   4.7240000e-01   3.8230000e-01   1.2540000e-01   5.8820000e-01   4.1140000e-01   0.0000000e+00   3.7657000e+00   2.2304000e+00   1.8129000e+00  -6.1760000e-01  -1.7620000e-01   1.0000000e+00
   2.0000000e+00   8.4000000e+01   2.1400000e+02   7.2616060e+06   7.2616580e+06   4.0800000e+03   1.8800000e+02   9.1000000e+01   4.3582100e+05   6.4000000e+01   1.2700000e+02   1.3580000e+03   0.0000000e+00   1.0000000e+00   4.0000000e+01   1.2370000e-01   3.9650000e-01   4.0000000e-01   9.5700000e-02   6.9150000e-01   5.7140000e-01   0.0000000e+00   3.6107000e+00   2.1139000e+00   1.7160000e+00  -6.0000000e-01  -1.6550000e-01   1.0000000e+00
   2.0000000e+00   8.5000000e+01   2.0900000e+02   7.2757980e+06   7.2758520e+06   4.2390000e+03   1.5000000e+02   7.6000000e+01   4.5630500e+05   6.5000000e+01   1.2700000e+02   1.3580000e+03   0.0000000e+00   1.0000000e+00   4.0000000e+01   1.2520000e-01   3.6690000e-01   4.3550000e-01   9.1300000e-02   8.2670000e-01   7.1050000e-01   0.0000000e+00   3.6273000e+00   2.0934000e+00   1.7324000e+00  -5.6450000e-01  -1.5900000e-01   1.0000000e+00
   2.0000000e+00   4.1000000e+01   2.0900000e+02   7.3006410e+06   7.3006960e+06   4.7880000e+03   2.5700000e+02   1.3600000e+02   5.1634300e+05   6.3000000e+01   1.2700000e+02   1.3600000e+03   0.0000000e+00   1.0000000e+00   4.0000000e+01   6.0300000e-02   4.8180000e-01   3.2740000e-01   1.2350000e-01   6.5370000e-01   4.0440000e-01   0.0000000e+00   3.6802000e+00   2.2253000e+00   1.7404000e+00  -6.7260000e-01  -1.5750000e-01   1.0000000e+00
   2.0000000e+00   7.9000000e+01   2.1700000e+02   7.3077390e+06   7.3077920e+06   4.4170000e+03   1.7600000e+02   8.9000000e+01   4.7735400e+05   6.8000000e+01   1.2700000e+02   1.3580000e+03   0.0000000e+00   1.0000000e+00   4.0000000e+01   1.1640000e-01   3.9610000e-01   3.8410000e-01   1.0160000e-01   7.8410000e-01   5.9550000e-01   0.0000000e+00   3.6451000e+00   2.1399000e+00   1.7243000e+00  -6.1590000e-01  -1.5570000e-01   1.0000000e+00
   2.0000000e+00   8.0000000e+01   2.1000000e+02   7.3183860e+06   7.3184400e+06   4.0710000e+03   1.7700000e+02   9.9000000e+01   4.3988100e+05   5.6000000e+01   1.2700000e+02   1.3600000e+03   0.0000000e+00   1.0000000e+00   4.0000000e+01   1.1770000e-01   4.2010000e-01   4.1540000e-01   9.5600000e-02   7.3450000e-01   5.4540000e-01   0.0000000e+00   3.6097000e+00   2.1139000e+00   1.7324000e+00  -5.8460000e-01  -1.5580000e-01   1.0000000e+00
   2.0000000e+00   8.6000000e+01   2.1500000e+02   7.3254850e+06   7.3255360e+06   4.3460000e+03   1.6300000e+02   8.9000000e+01   4.7304600e+05   6.5000000e+01   1.2700000e+02   1.3600000e+03   0.0000000e+00   1.0000000e+00   4.0000000e+01   1.2650000e-01   3.3940000e-01   3.9540000e-01   9.4900000e-02   7.9140000e-01   5.7300000e-01   0.0000000e+00   3.6381000e+00   2.1106000e+00   1.7076000e+00  -6.0470000e-01  -1.4960000e-01   1.0000000e+00
   2.0000000e+00   8.9000000e+01   2.1700000e+02   7.6129330e+06   7.6129820e+06   3.9610000e+03   1.7500000e+02   9.9000000e+01   4.3112700e+05   6.6000000e+01   1.2700000e+02   1.3600000e+03   0.0000000e+00   1.0000000e+00   4.0000000e+01   1.3090000e-01   3.6850000e-01   3.8280000e-01   9.4100000e-02   7.3140000e-01   4.9490000e-01   0.0000000e+00   3.5978000e+00   2.1072000e+00   1.6902000e+00  -6.1720000e-01  -1.4970000e-01   1.0000000e+00
   2.0000000e+00   8.3000000e+01   2.0200000e+02   7.6555180e+06   7.6555670e+06   3.4550000e+03   1.5700000e+02   8.6000000e+01   3.7341200e+05   6.7000000e+01   1.2700000e+02   1.3600000e+03   0.0000000e+00   1.0000000e+00   4.0000000e+01   1.2210000e-01   4.0750000e-01   4.1180000e-01   8.7500000e-02   7.5800000e-01   5.6980000e-01   0.0000000e+00   3.5385000e+00   2.0756000e+00   1.6902000e+00  -5.8820000e-01  -1.5560000e-01   1.0000000e+00
   2.0000000e+00   6.8000000e+01   2.0600000e+02   7.7548780e+06   7.7549310e+06   4.3960000e+03   1.7900000e+02   1.0000000e+02   4.7476100e+05   6.8000000e+01   1.2700000e+02   1.3580000e+03   0.0000000e+00   1.0000000e+00   4.0000000e+01   1.0010000e-01   3.9900000e-01   3.8410000e-01   1.0160000e-01   7.7100000e-01   5.3000000e-01   0.0000000e+00   3.6431000e+00   2.1399000e+00   1.7243000e+00  -6.1590000e-01  -1.5630000e-01   1.0000000e+00
   2.0000000e+00   6.4000000e+01   2.0300000e+02   7.7655180e+06   7.7655760e+06   4.3640000e+03   1.8500000e+02   1.0800000e+02   4.7953100e+05   7.4000000e+01   1.3200000e+02   1.3600000e+03   0.0000000e+00   1.0000000e+00   4.0000000e+01   9.4100000e-02   4.5870000e-01   4.1730000e-01   1.0220000e-01   7.5130000e-01   5.3700000e-01   0.0000000e+00   3.6399000e+00   2.1430000e+00   1.7634000e+00  -5.8270000e-01  -1.4150000e-01   1.0000000e+00
   2.0000000e+00   6.1000000e+01   2.1300000e+02   7.7832720e+06   7.7833200e+06   3.8240000e+03   1.5700000e+02   9.5000000e+01   4.1703600e+05   7.3000000e+01   1.2700000e+02   1.3620000e+03   0.0000000e+00   1.0000000e+00   4.0000000e+01   8.9600000e-02   4.7590000e-01   3.1580000e-01   1.1160000e-01   9.6820000e-01   5.0530000e-01   0.0000000e+00   3.5825000e+00   2.1818000e+00   1.6812000e+00  -6.8420000e-01  -1.4800000e-01   1.0000000e+00
   2.0000000e+00   8.7000000e+01   2.1100000e+02   7.7974640e+06   7.7975160e+06   3.9000000e+03   2.0300000e+02   9.0000000e+01   4.2584000e+05   7.1000000e+01   1.2700000e+02   1.3600000e+03   0.0000000e+00   1.0000000e+00   4.0000000e+01   1.2790000e-01   3.9520000e-01   4.1930000e-01   9.1200000e-02   6.1080000e-01   5.7780000e-01   0.0000000e+00   3.5911000e+00   2.0934000e+00   1.7160000e+00  -5.8060000e-01  -1.4700000e-01   1.0000000e+00
   2.0000000e+00   7.3000000e+01   2.1300000e+02   7.8187560e+06   7.8188070e+06   3.8760000e+03   1.8500000e+02   1.0200000e+02   4.1996800e+05   7.0000000e+01   1.2700000e+02   1.3580000e+03   0.0000000e+00   1.0000000e+00   4.0000000e+01   1.0750000e-01   4.5710000e-01   3.6430000e-01   1.0310000e-01   7.5680000e-01   5.0000000e-01   0.0000000e+00   3.5884000e+00   2.1461000e+00   1.7076000e+00  -6.3570000e-01  -1.5350000e-01   1.0000000e+00
   2.0000000e+00   3.0000000e+00   7.7600000e+02   1.9000000e+04   1.9123000e+04   1.4386000e+04   8.5100000e+02   4.2400000e+02   1.4458170e+06   2.7000000e+01   1.2400000e+02   1.3580000e+03   0.0000000e+00   1.0000000e+00   5.0000000e+01   4.4000000e-03   8.4870000e-01   1.5910000e-01   5.6920000e-01   9.0830000e-01   2.9010000e-01   0.0000000e+00   4.1579000e+00   2.8882000e+00   2.0899000e+00  -8.4090000e-01  -2.1480000e-01   1.0000000e+00
   2.0000000e+00   2.0000000e+00   2.2600000e+02   2.9657000e+04   2.9792000e+04   1.6052000e+04   8.0500000e+02   4.0000000e+02   1.5943530e+06   2.6000000e+01   1.2600000e+02   1.3580000e+03   0.0000000e+00   1.0000000e+00   5.0000000e+01   3.0000000e-03   4.6920000e-01   6.0270000e-01   1.6490000e-01   2.7830000e-01   3.3750000e-01   0.0000000e+00   4.2055000e+00   2.3503000e+00   2.1303000e+00  -3.9730000e-01  -2.2400000e-01   1.0000000e+00
   2.0000000e+00   0.0000000e+00   2.2400000e+02   4.0322000e+04   4.0447000e+04   1.3349000e+04   7.4000000e+02   3.5600000e+02   1.3287120e+06   2.9000000e+01   1.2400000e+02   1.3580000e+03   0.0000000e+00   1.0000000e+00   5.0000000e+01   0.0000000e+00   5.2320000e-01   5.5800000e-01   1.6490000e-01   3.0270000e-01   3.5110000e-01   0.0000000e+00   4.1255000e+00   2.3503000e+00   2.0969000e+00  -4.4200000e-01  -2.2240000e-01   1.0000000e+00
   2.0000000e+00   1.0000000e+00   2.5000000e+02   1.1507200e+05   1.1519500e+05   1.5650000e+04   9.4300000e+02   5.3900000e+02   1.7321960e+06   2.3000000e+01   1.4000000e+02   1.3780000e+03   0.0000000e+00   1.0000000e+00   4.0000000e+01   1.4000000e-03   4.8900000e-01   4.9400000e-01   1.8070000e-01   2.6410000e-01   2.2820000e-01   0.0000000e+00   4.1945000e+00   2.3962000e+00   2.0899000e+00  -5.0600000e-01  -1.3530000e-01   1.0000000e+00
   2.0000000e+00   1.3000000e+01   8.7100000e+02   1.3993900e+05   1.4009400e+05   1.5208000e+04   8.6100000e+02   5.0100000e+02   1.7415710e+06   2.2000000e+01   1.4300000e+02   1.3780000e+03   0.0000000e+00   1.0000000e+00   4.0000000e+01   1.8900000e-02   8.8560000e-01   1.8060000e-01   6.2260000e-01   9.9650000e-01   3.0940000e-01   0.0000000e+00   4.1821000e+00   2.9335000e+00   2.1903000e+00  -8.1940000e-01  -1.0530000e-01   1.0000000e+00
   2.0000000e+00   2.0300000e+02   3.4200000e+02   5.5774000e+04   5.5824000e+04   3.3330000e+03   1.7300000e+02   8.7000000e+01   2.4653100e+05   3.5000000e+01   9.5000000e+01   1.6660000e+03   0.0000000e+00   1.0000000e+00   4.0000000e+01   2.4370000e-01   5.2040000e-01   3.5970000e-01   8.3400000e-02   8.0350000e-01   5.7470000e-01   0.0000000e+00   3.5228000e+00   2.1430000e+00   1.6990000e+00  -6.4030000e-01  -4.2210000e-01   1.0000000e+00
   2.0000000e+00   2.3800000e+02   3.5400000e+02   8.7744000e+04   8.7794000e+04   3.2880000e+03   1.9100000e+02   1.1400000e+02   2.6066000e+05   3.6000000e+01   1.0300000e+02   1.6640000e+03   0.0000000e+00   1.0000000e+00   4.0000000e+01   2.8610000e-01   4.3310000e-01   4.3100000e-01   6.9700000e-02   6.0730000e-01   4.3860000e-01   0.0000000e+00   3.5169000e+00   2.0645000e+00   1.6990000e+00  -5.6900000e-01  -3.8070000e-01   1.0000000e+00
   2.0000000e+00   2.3300000e+02   3.4500000e+02   9.8402000e+04   9.8450000e+04   3.3400000e+03   1.6900000e+02   9.3000000e+01   2.6517200e+05   3.5000000e+01   1.0300000e+02   1.6700000e+03   0.0000000e+00   1.0000000e+00   4.0000000e+01   2.7900000e-01   3.7870000e-01   4.2860000e-01   6.7100000e-02   6.6270000e-01   5.1610000e-01   0.0000000e+00   3.5238000e+00   2.0492000e+00   1.6812000e+00  -5.7140000e-01  -3.7970000e-01   1.0000000e+00
   2.0000000e+00   2.1500000e+02   3.4000000e+02   1.0905800e+05   1.0910600e+05   3.6300000e+03   1.7300000e+02   1.0000000e+02   2.9257500e+05   3.5000000e+01   1.0800000e+02   1.6660000e+03   0.0000000e+00   1.0000000e+00   4.0000000e+01   2.5810000e-01   3.9500000e-01   3.8400000e-01   7.5000000e-02   7.2250000e-01   4.8000000e-01   0.0000000e+00   3.5599000e+00   2.0969000e+00   1.6812000e+00  -6.1600000e-01  -3.7030000e-01   1.0000000e+00
   2.0000000e+00   2.3000000e+02   3.3200000e+02   1.1971600e+05   1.1982600e+05   5.6650000e+03   4.0500000e+02   2.1600000e+02   4.9994400e+05   3.6000000e+01   1.1800000e+02   1.6660000e+03   0.0000000e+00   1.0000000e+00   4.0000000e+01   2.7610000e-01   4.9510000e-01   9.2730000e-01   6.1200000e-02   2.5190000e-01   5.0930000e-01   1.0000000e+00   3.7532000e+00   2.0086000e+00   2.0414000e+00   7.2700000e-02  -3.1050000e-01   1.0000000e+00
   2.0000000e+00   2.2500000e+02   3.4600000e+02   1.3037200e+05   1.3042100e+05   3.2280000e+03   1.6600000e+02   8.9000000e+01   2.6024100e+05   3.8000000e+01   1.0300000e+02   1.6700000e+03   0.0000000e+00   1.0000000e+00   4.0000000e+01   2.6950000e-01   4.5560000e-01   4.0500000e-01   7.2500000e-02   7.2890000e-01   5.5060000e-01   0.0000000e+00   3.5089000e+00   2.0828000e+00   1.6902000e+00  -5.9500000e-01  -3.7020000e-01   1.0000000e+00
   2.0000000e+00   2.5000000e+02   3.7300000e+02   3.6299470e+06   3.6300600e+06   6.1140000e+03   3.2000000e+02   1.9700000e+02   6.3374100e+05   4.0000000e+01   1.3400000e+02   1.6660000e+03   0.0000000e+00   1.0000000e+00   4.0000000e+01   3.0010000e-01   5.6010000e-01   9.1870000e-01   7.3800000e-02   3.8440000e-01   5.7360000e-01   0.0000000e+00   3.7863000e+00   2.0899000e+00   2.0531000e+00  -8.1300000e-02  -1.9020000e-01   1.0000000e+00
   2.0000000e+00   2.4300000e+02   3.7000000e+02   3.6583700e+06   3.6585110e+06   7.6390000e+03   4.6200000e+02   2.6000000e+02   8.1937500e+05   4.0000000e+01   1.3500000e+02   1.6660000e+03   0.0000000e+00   1.0000000e+00   4.0000000e+01   2.9170000e-01   5.7340000e-01   9.0070000e-01   7.6200000e-02   2.7490000e-01   5.4230000e-01   1.0000000e+00   3.8830000e+00   2.1038000e+00   2.1492000e+00   9.9300000e-02  -1.6200000e-01   1.0000000e+00
   2.0000000e+00   2.4100000e+02   3.6000000e+02   3.7116610e+06   3.7118000e+06   7.0800000e+03   4.9200000e+02   2.9300000e+02   7.7369400e+05   4.3000000e+01   1.4000000e+02   1.6660000e+03   0.0000000e+00   1.0000000e+00   4.0000000e+01   2.8930000e-01   5.7200000e-01   8.5610000e-01   7.1400000e-02   2.4190000e-01   4.7440000e-01   1.0000000e+00   3.8500000e+00   2.0756000e+00   2.1430000e+00   1.4390000e-01  -1.4630000e-01   1.0000000e+00
   2.0000000e+00   8.3600000e+02   8.7800000e+02   2.1505290e+06   2.1507560e+06   5.3900000e+03   2.9700000e+02   2.5800000e+02   6.3567800e+05   9.0000000e+00   1.4300000e+02   1.3620000e+03   0.0000000e+00   1.0000000e+00   4.0000000e+01   7.1070000e-01   4.3470000e-01   1.8500000e-01   3.0800000e-02   1.4140000e-01   8.7980000e-01   1.0000000e+00   3.7316000e+00   1.6233000e+00   2.3560000e+00   8.1500000e-01  -7.8600000e-02   1.0000000e+00
   2.0000000e+00   4.1400000e+02   4.3800000e+02   2.8874600e+06   2.8874760e+06   2.6300000e+02   2.9000000e+01   1.7000000e+01   3.0104000e+04   8.7000000e+01   1.3400000e+02   1.3580000e+03   0.0000000e+00   1.0000000e+00   4.0000000e+01   6.0970000e-01   3.1510000e-01   6.6670000e-01   1.7700000e-02   8.2760000e-01   9.4120000e-01   0.0000000e+00   2.4200000e+00   1.3802000e+00   1.2041000e+00  -3.3330000e-01  -1.0580000e-01   6.3300000e-01
   3.0000000e+00   1.0020000e+03   1.0270000e+03   1.5525500e+05   1.5526200e+05   6.2000000e+01   3.1000000e+01   9.0000000e+00   7.4790000e+03   1.1400000e+02   1.3200000e+02   1.3600000e+03   1.0000000e+00   0.0000000e+00   1.0000000e+02   4.8970000e-01   6.4570000e-01   2.8000000e-01   1.8400000e-02   8.0650000e-01   7.7780000e-01   0.0000000e+00   1.7924000e+00   1.3979000e+00   8.4510000e-01  -7.2000000e-01  -5.7600000e-02   2.9980000e-01
   3.0000000e+00   1.1450000e+03   1.1520000e+03   1.0833400e+06   1.0833440e+06   2.2000000e+01   7.0000000e+00   4.0000000e+00   2.8710000e+03   1.1600000e+02   1.4800000e+02   1.3580000e+03   0.0000000e+00   1.0000000e+00   5.0000000e+01   3.0340000e-01   2.1430000e-01   5.7140000e-01   5.2000000e-03   1.0000000e+00   1.0000000e+00   0.0000000e+00   1.3424000e+00   8.4510000e-01   6.0210000e-01  -4.2860000e-01   1.9500000e-02   1.3840000e-01
   3.0000000e+00   5.7000000e+02   5.7900000e+02   1.1622790e+06   1.1622920e+06   8.6000000e+01   1.7000000e+01   1.3000000e+01   9.8190000e+03   1.0000000e+02   1.2500000e+02   1.3580000e+03   0.0000000e+00   1.0000000e+00   5.0000000e+01   8.3950000e-01   2.6500000e-01   6.9230000e-01   6.6000000e-03   5.2940000e-01   1.0000000e+00   1.0000000e+00   1.9345000e+00   9.5420000e-01   1.1139000e+00   3.0770000e-01  -1.0800000e-01   2.2530000e-01
   3.0000000e+00   1.1790000e+03   1.1910000e+03   1.2236900e+06   1.2236960e+06   4.2000000e+01   1.4000000e+01   7.0000000e+00   5.5580000e+03   1.2700000e+02   1.4000000e+02   1.3600000e+03   0.0000000e+00   1.0000000e+00   5.0000000e+01   2.4850000e-01   4.1670000e-01   5.0000000e-01   8.8000000e-03   8.5710000e-01   8.5710000e-01   0.0000000e+00   1.6233000e+00   1.0792000e+00   7.7820000e-01  -5.0000000e-01   3.3800000e-02   1.7730000e-01
   3.0000000e+00   9.5500000e+02   9.6000000e+02   1.2604400e+06   1.2604440e+06   1.7000000e+01   6.0000000e+00   4.0000000e+00   2.2460000e+03   1.2000000e+02   1.4900000e+02   1.3600000e+03   0.0000000e+00   1.0000000e+00   5.0000000e+01   5.8820000e-01   1.5000000e-01   8.0000000e-01   3.7000000e-03   8.3330000e-01   1.0000000e+00   0.0000000e+00   1.2305000e+00   6.9900000e-01   6.0210000e-01  -2.0000000e-01   3.2200000e-02   1.3220000e-01
   3.0000000e+00   5.8100000e+02   5.8900000e+02   1.2735520e+06   1.2735560e+06   1.8000000e+01   9.0000000e+00   5.0000000e+00   2.2740000e+03   1.1000000e+02   1.4100000e+02   1.3620000e+03   0.0000000e+00   1.0000000e+00   5.0000000e+01   8.5320000e-01   4.3750000e-01   5.0000000e-01   5.9000000e-03   8.8890000e-01   8.0000000e-01   0.0000000e+00   1.2553000e+00   9.0310000e-01   6.0210000e-01  -5.0000000e-01  -1.3000000e-02   1.4170000e-01
   3.0000000e+00   7.7800000e+02   7.8200000e+02   1.2922920e+06   1.2922960e+06   1.2000000e+01   4.0000000e+00   4.0000000e+00   1.5370000e+03   1.1200000e+02   1.4900000e+02   1.3600000e+03   0.0000000e+00   1.0000000e+00   5.0000000e+01   8.5000000e-01   2.5000000e-01   1.0000000e+00   2.9000000e-03   1.0000000e+00   1.0000000e+00   5.0000000e-01   1.0792000e+00   6.0210000e-01   6.0210000e-01   0.0000000e+00   7.0000000e-04   1.2920000e-01
   3.0000000e+00   9.7700000e+02   9.8100000e+02   1.3115290e+06   1.3115350e+06   1.2000000e+01   5.0000000e+00   6.0000000e+00   1.5630000e+03   1.2500000e+02   1.4300000e+02   1.3580000e+03   0.0000000e+00   1.0000000e+00   5.0000000e+01   5.5520000e-01   5.0000000e-01   6.6670000e-01   3.0000000e-03   8.0000000e-01   1.0000000e+00   1.0000000e+00   1.0792000e+00   6.0210000e-01   7.7820000e-01   3.3330000e-01   1.7600000e-02   1.3530000e-01
   3.0000000e+00   6.0400000e+02   6.0800000e+02   1.3220720e+06   1.3220760e+06   1.2000000e+01   4.0000000e+00   4.0000000e+00   1.5430000e+03   1.1000000e+02   1.4000000e+02   1.3580000e+03   0.0000000e+00   1.0000000e+00   5.0000000e+01   8.8950000e-01   2.5000000e-01   1.0000000e+00   3.0000000e-03   1.0000000e+00   1.0000000e+00   5.0000000e-01   1.0792000e+00   6.0210000e-01   6.0210000e-01   0.0000000e+00   4.6000000e-03   1.2920000e-01
   3.0000000e+00   1.2540000e+03   1.2590000e+03   1.3330740e+06   1.3330790e+06   1.2000000e+01   5.0000000e+00   5.0000000e+00   1.5280000e+03   1.1500000e+02   1.4100000e+02   1.3580000e+03   0.0000000e+00   1.0000000e+00   5.0000000e+01   1.4580000e-01   5.2000000e-01   1.0000000e+00   3.7000000e-03   1.0000000e+00   1.0000000e+00   5.0000000e-01   1.0792000e+00   6.9900000e-01   6.9900000e-01   0.0000000e+00  -5.2000000e-03   1.3610000e-01
   3.0000000e+00   7.9900000e+02   8.0400000e+02   1.3412920e+06   1.3412960e+06   1.2000000e+01   5.0000000e+00   4.0000000e+00   1.5040000e+03   1.1100000e+02   1.4000000e+02   1.3600000e+03   0.0000000e+00   1.0000000e+00   5.0000000e+01   8.1770000e-01   4.0000000e-01   8.0000000e-01   3.7000000e-03   1.0000000e+00   1.0000000e+00   0.0000000e+00   1.0792000e+00   6.9900000e-01   6.0210000e-01  -2.0000000e-01  -2.0800000e-02   1.3220000e-01
   3.0000000e+00   1.2090000e+03   1.2180000e+03   1.3516490e+06   1.3516520e+06   1.4000000e+01   1.0000000e+01   4.0000000e+00   1.8080000e+03   1.2200000e+02   1.3600000e+02   1.3560000e+03   0.0000000e+00   1.0000000e+00   5.0000000e+01   2.0350000e-01   4.8150000e-01   3.3330000e-01   6.6000000e-03   9.0000000e-01   7.5000000e-01   0.0000000e+00   1.1461000e+00   9.5420000e-01   4.7710000e-01  -6.6670000e-01   8.9000000e-03   1.3760000e-01
   3.0000000e+00   4.0200000e+02   4.0800000e+02   1.3617450e+06   1.3617480e+06   1.2000000e+01   6.0000000e+00   3.0000000e+00   1.5410000e+03   1.1100000e+02   1.4200000e+02   1.3580000e+03   0.0000000e+00   1.0000000e+00   5.0000000e+01   5.9210000e-01   3.3330000e-01   5.0000000e-01   4.4000000e-03   1.0000000e+00   1.0000000e+00   0.0000000e+00   1.0792000e+00   7.7820000e-01   4.7710000e-01  -5.0000000e-01   3.3000000e-03   1.3070000e-01
   3.0000000e+00   7.5200000e+02   7.5900000e+02   1.3785850e+06   1.3785880e+06   1.5000000e+01   7.0000000e+00   3.0000000e+00   1.9230000e+03   1.2300000e+02   1.4100000e+02   1.3600000e+03   0.0000000e+00   1.0000000e+00   5.0000000e+01   8.8380000e-01   2.8570000e-01   4.2860000e-01   5.2000000e-03   1.0000000e+00   1.0000000e+00   0.0000000e+00   1.1761000e+00   8.4510000e-01   4.7710000e-01  -5.7140000e-01   1.6000000e-03   1.3300000e-01
   3.0000000e+00   6.2100000e+02   6.2700000e+02   1.3880360e+06   1.3880390e+06   1.2000000e+01   6.0000000e+00   3.0000000e+00   1.5390000e+03   1.1300000e+02   1.4100000e+02   1.3580000e+03   0.0000000e+00   1.0000000e+00   5.0000000e+01   9.1460000e-01   3.3330000e-01   5.0000000e-01   4.4000000e-03   1.0000000e+00   1.0000000e+00   0.0000000e+00   1.0792000e+00   7.7820000e-01   4.7710000e-01  -5.0000000e-01   1.9000000e-03   1.3070000e-01
   3.0000000e+00   6.1500000e+02   6.2500000e+02   1.3981690e+06   1.3981790e+06   6.5000000e+01   1.2000000e+01   1.0000000e+01   7.1040000e+03   8.9000000e+01   1.2600000e+02   1.3580000e+03   0.0000000e+00   1.0000000e+00   5.0000000e+01   9.0570000e-01   3.5000000e-01   1.0000000e+00   7.4000000e-03   8.3330000e-01   1.0000000e+00   5.0000000e-01   1.8129000e+00   1.0000000e+00   1.0000000e+00   0.0000000e+00  -1.4610000e-01   2.0610000e-01
   3.0000000e+00   1.2170000e+03   1.2250000e+03   1.4132720e+06   1.4132760e+06   1.2000000e+01   9.0000000e+00   4.0000000e+00   1.5090000e+03   1.1200000e+02   1.4300000e+02   1.3580000e+03   0.0000000e+00   1.0000000e+00   5.0000000e+01   1.9590000e-01   6.2500000e-01   5.0000000e-01   5.9000000e-03   8.8890000e-01   1.0000000e+00   0.0000000e+00   1.0792000e+00   9.0310000e-01   6.0210000e-01  -5.0000000e-01  -1.7600000e-02   1.4170000e-01
   3.0000000e+00   1.1960000e+03   1.2010000e+03   1.4239920e+06   1.4239960e+06   1.2000000e+01   6.0000000e+00   4.0000000e+00   1.5850000e+03   1.2800000e+02   1.4100000e+02   1.3580000e+03   0.0000000e+00   1.0000000e+00   5.0000000e+01   2.3120000e-01   4.0000000e-01   8.0000000e-01   3.7000000e-03   8.3330000e-01   1.0000000e+00   0.0000000e+00   1.0792000e+00   6.9900000e-01   6.0210000e-01  -2.0000000e-01   3.1900000e-02   1.3220000e-01
   3.0000000e+00   7.7200000e+02   7.7700000e+02   1.4360890e+06   1.4360920e+06   1.1000000e+01   5.0000000e+00   3.0000000e+00   1.3980000e+03   1.1100000e+02   1.3500000e+02   1.3580000e+03   0.0000000e+00   1.0000000e+00   5.0000000e+01   8.5570000e-01   2.6670000e-01   6.0000000e-01   3.7000000e-03   1.0000000e+00   1.0000000e+00   0.0000000e+00   1.0414000e+00   6.9900000e-01   4.7710000e-01  -4.0000000e-01  -7.1000000e-03   1.2840000e-01
   3.0000000e+00   4.2500000e+02   4.3000000e+02   1.4440040e+06   1.4440090e+06   1.7000000e+01   6.0000000e+00   5.0000000e+00   2.1810000e+03   1.2200000e+02   1.3200000e+02   1.3580000e+03   0.0000000e+00   1.0000000e+00   5.0000000e+01   6.2590000e-01   3.2000000e-01   1.0000000e+00   3.7000000e-03   8.3330000e-01   1.0000000e+00   5.0000000e-01   1.2305000e+00   6.9900000e-01   6.9900000e-01   0.0000000e+00   2.3000000e-03   1.3610000e-01
   3.0000000e+00   5.8400000e+02   5.9000000e+02   8.3249000e+04   8.3253000e+04   1.5000000e+01   6.0000000e+00   4.0000000e+00   1.5220000e+03   9.0000000e+01   1.1800000e+02   1.3580000e+03   0.0000000e+00   1.0000000e+00   5.0000000e+01   8.6010000e-01   3.7500000e-01   6.6670000e-01   4.4000000e-03   1.0000000e+00   1.0000000e+00   0.0000000e+00   1.1761000e+00   7.7820000e-01   6.0210000e-01  -3.3330000e-01  -2.0730000e-01   1.3530000e-01
   3.0000000e+00   8.5200000e+02   8.5600000e+02   1.3498800e+05   1.3499200e+05   1.2000000e+01   6.0000000e+00   4.0000000e+00   1.3350000e+03   9.9000000e+01   1.2700000e+02   1.3580000e+03   0.0000000e+00   1.0000000e+00   5.0000000e+01   7.3930000e-01   2.5000000e-01   1.0000000e+00   3.0000000e-03   6.6670000e-01   1.0000000e+00   5.0000000e-01   1.0792000e+00   6.0210000e-01   6.0210000e-01   0.0000000e+00  -1.3090000e-01   1.2920000e-01
   3.0000000e+00   1.0350000e+03   1.0400000e+03   1.5637000e+05   1.5637300e+05   9.0000000e+00   5.0000000e+00   4.0000000e+00   1.0630000e+03   1.0700000e+02   1.2600000e+02   1.3580000e+03   0.0000000e+00   1.0000000e+00   5.0000000e+01   4.6830000e-01   4.0000000e-01   6.0000000e-01   3.7000000e-03   1.0000000e+00   7.5000000e-01   0.0000000e+00   9.5420000e-01   6.9900000e-01   4.7710000e-01  -4.0000000e-01  -7.7300000e-02   1.2840000e-01
   3.0000000e+00   1.1820000e+03   1.1850000e+03   1.7187400e+05   1.7187800e+05   8.0000000e+00   3.0000000e+00   4.0000000e+00   9.5800000e+02   1.0800000e+02   1.3500000e+02   1.3620000e+03   0.0000000e+00   1.0000000e+00   5.0000000e+01   2.5990000e-01   3.3330000e-01   7.5000000e-01   2.2000000e-03   1.0000000e+00   1.0000000e+00   1.0000000e+00   9.0310000e-01   4.7710000e-01   6.0210000e-01   2.5000000e-01  -6.4500000e-02   1.2620000e-01
   3.0000000e+00   8.0400000e+02   8.0800000e+02   1.9232700e+05   1.9233000e+05   8.0000000e+00   4.0000000e+00   3.0000000e+00   9.5000000e+02   1.0500000e+02   1.2700000e+02   1.3600000e+03   0.0000000e+00   1.0000000e+00   5.0000000e+01   8.1180000e-01   3.3330000e-01   7.5000000e-01   2.9000000e-03   1.0000000e+00   1.0000000e+00   0.0000000e+00   9.0310000e-01   6.0210000e-01   4.7710000e-01  -2.5000000e-01  -7.2300000e-02   1.2620000e-01
   3.0000000e+00   5.1700000e+02   5.2100000e+02   2.0319700e+05   2.0320000e+05   9.0000000e+00   4.0000000e+00   4.0000000e+00   1.0590000e+03   1.0700000e+02   1.3200000e+02   1.3600000e+03   0.0000000e+00   1.0000000e+00   5.0000000e+01   7.6030000e-01   2.5000000e-01   7.5000000e-01   2.9000000e-03   1.0000000e+00   7.5000000e-01   0.0000000e+00   9.5420000e-01   6.0210000e-01   4.7710000e-01  -2.5000000e-01  -8.0700000e-02   1.2620000e-01
   3.0000000e+00   1.2290000e+03   1.2320000e+03   2.2424000e+05   2.2424300e+05   6.0000000e+00   3.0000000e+00   3.0000000e+00   7.1800000e+02   1.0700000e+02   1.4000000e+02   1.3580000e+03   0.0000000e+00   1.0000000e+00   5.0000000e+01   1.8560000e-01   3.3330000e-01   1.0000000e+00   2.2000000e-03   1.0000000e+00   1.0000000e+00   5.0000000e-01   7.7820000e-01   4.7710000e-01   4.7710000e-01   0.0000000e+00  -6.5100000e-02   1.2400000e-01
   3.0000000e+00   8.5500000e+02   8.6100000e+02   2.3772900e+05   2.3773100e+05   6.0000000e+00   6.0000000e+00   2.0000000e+00   7.7500000e+02   1.1800000e+02   1.3600000e+02   1.3580000e+03   0.0000000e+00   1.0000000e+00   5.0000000e+01   7.3200000e-01   5.0000000e-01   3.3330000e-01   4.4000000e-03   1.0000000e+00   1.0000000e+00   0.0000000e+00   7.7820000e-01   7.7820000e-01   3.0100000e-01  -6.6670000e-01   9.1000000e-03   1.2620000e-01
   3.0000000e+00   1.2910000e+03   1.2950000e+03   2.4973600e+05   2.4974000e+05   1.0000000e+01   4.0000000e+00   5.0000000e+00   1.2330000e+03   1.1900000e+02   1.3200000e+02   1.3580000e+03   0.0000000e+00   1.0000000e+00   5.0000000e+01   9.2800000e-02   3.7500000e-01   1.0000000e+00   3.0000000e-03   1.0000000e+00   8.0000000e-01   5.0000000e-01   1.0000000e+00   6.0210000e-01   6.0210000e-01   0.0000000e+00  -3.6700000e-02   1.2920000e-01
   3.0000000e+00   8.0500000e+02   8.1300000e+02   2.7390800e+05   2.7391200e+05   1.6000000e+01   8.0000000e+00   4.0000000e+00   2.1210000e+03   1.1400000e+02   1.4800000e+02   1.3580000e+03   0.0000000e+00   1.0000000e+00   5.0000000e+01   8.0260000e-01   5.0000000e-01   5.0000000e-01   5.9000000e-03   1.0000000e+00   1.0000000e+00   0.0000000e+00   1.2041000e+00   9.0310000e-01   6.0210000e-01  -5.0000000e-01   3.5600000e-02   1.4170000e-01
   3.0000000e+00   3.2100000e+02   3.2800000e+02   2.9403200e+05   2.9403600e+05   1.7000000e+01   7.0000000e+00   4.0000000e+00   2.1830000e+03   1.2100000e+02   1.3500000e+02   1.3580000e+03   0.0000000e+00   1.0000000e+00   5.0000000e+01   4.7280000e-01   3.9290000e-01   5.7140000e-01   5.2000000e-03   1.0000000e+00   1.0000000e+00   0.0000000e+00   1.2305000e+00   8.4510000e-01   6.0210000e-01  -4.2860000e-01   3.2000000e-03   1.3840000e-01
   3.0000000e+00   3.2300000e+02   3.3400000e+02   3.6732400e+05   3.6733000e+05   2.8000000e+01   1.1000000e+01   7.0000000e+00   3.5760000e+03   1.2000000e+02   1.3500000e+02   1.3580000e+03   0.0000000e+00   1.0000000e+00   5.0000000e+01   4.7570000e-01   5.7580000e-01   5.4540000e-01   8.1000000e-03   1.0000000e+00   8.5710000e-01   0.0000000e+00   1.4472000e+00   1.0414000e+00   7.7820000e-01  -4.5450000e-01  -2.2000000e-03   1.7150000e-01
   3.0000000e+00   6.1700000e+02   6.2400000e+02   4.5037900e+05   4.5038300e+05   1.6000000e+01   7.0000000e+00   4.0000000e+00   2.0420000e+03   1.1400000e+02   1.4000000e+02   1.3580000e+03   0.0000000e+00   1.0000000e+00   5.0000000e+01   9.0870000e-01   4.2860000e-01   5.7140000e-01   5.2000000e-03   1.0000000e+00   1.0000000e+00   0.0000000e+00   1.2041000e+00   8.4510000e-01   6.0210000e-01  -4.2860000e-01  -2.9000000e-03   1.3840000e-01
   3.0000000e+00   6.4700000e+02   6.6700000e+02   4.8379600e+05   4.8380800e+05   6.7000000e+01   2.3000000e+01   1.3000000e+01   7.5950000e+03   9.2000000e+01   1.3200000e+02   1.3600000e+03   0.0000000e+00   1.0000000e+00   5.0000000e+01   9.5150000e-01   7.2080000e-01   6.0000000e-01   1.4700000e-02   8.6960000e-01   9.2310000e-01   0.0000000e+00   1.8261000e+00   1.3010000e+00   1.0792000e+00  -4.0000000e-01  -1.1440000e-01   3.9770000e-01
   3.0000000e+00   8.0500000e+02   8.1100000e+02   5.9809000e+05   5.9809400e+05   1.6000000e+01   6.0000000e+00   4.0000000e+00   2.0340000e+03   1.1000000e+02   1.4000000e+02   1.3600000e+03   0.0000000e+00   1.0000000e+00   5.0000000e+01   8.0730000e-01   3.3330000e-01   6.6670000e-01   4.4000000e-03   1.0000000e+00   1.0000000e+00   0.0000000e+00   1.2041000e+00   7.7820000e-01   6.0210000e-01  -3.3330000e-01  -6.8000000e-03   1.3530000e-01
   3.0000000e+00   4.7500000e+02   4.8200000e+02   6.2695200e+05   6.2695600e+05   1.8000000e+01   7.0000000e+00   4.0000000e+00   2.3190000e+03   1.1200000e+02   1.4000000e+02   1.3600000e+03   0.0000000e+00   1.0000000e+00   5.0000000e+01   6.9850000e-01   3.5710000e-01   5.7140000e-01   5.2000000e-03   1.0000000e+00   1.0000000e+00   0.0000000e+00   1.2553000e+00   8.4510000e-01   6.0210000e-01  -4.2860000e-01   6.5000000e-03   1.3840000e-01
   3.0000000e+00   3.2100000e+02   3.2900000e+02   6.7938600e+05   6.7939100e+05   1.7000000e+01   1.2000000e+01   5.0000000e+00   2.1930000e+03   1.2100000e+02   1.4000000e+02   1.3580000e+03   0.0000000e+00   1.0000000e+00   5.0000000e+01   4.7280000e-01   5.7500000e-01   6.2500000e-01   5.9000000e-03   6.6670000e-01   1.0000000e+00   0.0000000e+00   1.2305000e+00   9.0310000e-01   6.9900000e-01  -3.7500000e-01   7.8000000e-03   1.4830000e-01
   3.0000000e+00   6.9600000e+02   7.0600000e+02   7.6223400e+05   7.6223900e+05   2.6000000e+01   1.3000000e+01   7.0000000e+00   3.3300000e+03   1.2000000e+02   1.4000000e+02   1.3580000e+03   0.0000000e+00   1.0000000e+00   5.0000000e+01   9.6020000e-01   4.8000000e-01   5.0000000e-01   7.4000000e-03   7.6920000e-01   7.1430000e-01   0.0000000e+00   1.4150000e+00   1.0000000e+00   6.9900000e-01  -5.0000000e-01   6.0000000e-04   1.5690000e-01
   3.0000000e+00   1.2410000e+03   1.2480000e+03   7.9697200e+05   7.9697600e+05   1.8000000e+01   7.0000000e+00   5.0000000e+00   2.3180000e+03   1.2200000e+02   1.4100000e+02   1.3560000e+03   0.0000000e+00   1.0000000e+00   5.0000000e+01   1.5930000e-01   3.5710000e-01   5.7140000e-01   5.2000000e-03   1.0000000e+00   8.0000000e-01   0.0000000e+00   1.2553000e+00   8.4510000e-01   6.0210000e-01  -4.2860000e-01   6.1000000e-03   1.3840000e-01
   3.0000000e+00   1.1960000e+03   1.2020000e+03   8.1858400e+05   8.1858900e+05   1.7000000e+01   7.0000000e+00   6.0000000e+00   2.2670000e+03   1.2900000e+02   1.4200000e+02   1.3580000e+03   0.0000000e+00   1.0000000e+00   5.0000000e+01   2.2980000e-01   4.3330000e-01   8.3330000e-01   4.4000000e-03   8.5710000e-01   8.3330000e-01   0.0000000e+00   1.2305000e+00   7.7820000e-01   6.9900000e-01  -1.6670000e-01   4.1800000e-02   1.4000000e-01
   3.0000000e+00   4.8900000e+02   4.9400000e+02   8.4797200e+05   8.4797600e+05   1.6000000e+01   6.0000000e+00   4.0000000e+00   2.0200000e+03   1.0600000e+02   1.4100000e+02   1.3580000e+03   0.0000000e+00   1.0000000e+00   5.0000000e+01   7.2020000e-01   2.0000000e-01   8.0000000e-01   3.7000000e-03   8.3330000e-01   1.0000000e+00   0.0000000e+00   1.2041000e+00   6.9900000e-01   6.0210000e-01  -2.0000000e-01  -1.3700000e-02   1.3220000e-01
   3.0000000e+00   8.6100000e+02   8.6600000e+02   8.5860400e+05   8.5860800e+05   1.7000000e+01   7.0000000e+00   4.0000000e+00   2.2140000e+03   1.1400000e+02   1.4200000e+02   1.3560000e+03   0.0000000e+00   1.0000000e+00   5.0000000e+01   7.2270000e-01   1.5000000e-01   8.0000000e-01   3.7000000e-03   7.1430000e-01   1.0000000e+00   0.0000000e+00   1.2305000e+00   6.9900000e-01   6.0210000e-01  -2.0000000e-01   1.7500000e-02   1.3220000e-01
   3.0000000e+00   7.6500000e+02   7.7100000e+02   8.7925900e+05   8.7926500e+05   1.6000000e+01   9.0000000e+00   8.0000000e+00   2.0690000e+03   1.2300000e+02   1.4000000e+02   1.3580000e+03   0.0000000e+00   1.0000000e+00   5.0000000e+01   8.6450000e-01   5.5560000e-01   1.0000000e+00   4.4000000e-03   6.6670000e-01   7.5000000e-01   5.0000000e-01   1.2041000e+00   7.7820000e-01   7.7820000e-01   0.0000000e+00   1.0300000e-02   1.4490000e-01
   3.0000000e+00   5.6300000e+02   5.6800000e+02   8.8867200e+05   8.8867600e+05   1.7000000e+01   6.0000000e+00   4.0000000e+00   2.1570000e+03   1.1300000e+02   1.4100000e+02   1.3560000e+03   0.0000000e+00   1.0000000e+00   5.0000000e+01   8.3040000e-01   1.5000000e-01   8.0000000e-01   3.7000000e-03   8.3330000e-01   1.0000000e+00   0.0000000e+00   1.2305000e+00   6.9900000e-01   6.0210000e-01  -2.0000000e-01  -8.7000000e-03   1.3220000e-01
   3.0000000e+00   8.1600000e+02   8.2200000e+02   8.9965900e+05   8.9966500e+05   1.8000000e+01   8.0000000e+00   6.0000000e+00   2.3840000e+03   1.2700000e+02   1.4100000e+02   1.3580000e+03   0.0000000e+00   1.0000000e+00   5.0000000e+01   7.8940000e-01   5.0000000e-01   1.0000000e+00   4.4000000e-03   7.5000000e-01   1.0000000e+00   5.0000000e-01   1.2553000e+00   7.7820000e-01   7.7820000e-01   0.0000000e+00   3.4700000e-02   1.4490000e-01
   3.0000000e+00   6.8600000e+02   6.9200000e+02   9.0997200e+05   9.0997700e+05   1.8000000e+01   6.0000000e+00   5.0000000e+00   2.2800000e+03   1.1300000e+02   1.4000000e+02   1.3580000e+03   0.0000000e+00   1.0000000e+00   5.0000000e+01   9.8080000e-01   4.0000000e-01   8.3330000e-01   4.4000000e-03   1.0000000e+00   1.0000000e+00   0.0000000e+00   1.2553000e+00   7.7820000e-01   6.9900000e-01  -1.6670000e-01  -1.0400000e-02   1.4000000e-01
   3.0000000e+00   9.7400000e+02   9.8000000e+02   9.7238400e+05   9.7238800e+05   1.8000000e+01   6.0000000e+00   4.0000000e+00   2.3700000e+03   1.1700000e+02   1.4800000e+02   1.3580000e+03   0.0000000e+00   1.0000000e+00   5.0000000e+01   5.5670000e-01   2.5000000e-01   6.6670000e-01   4.4000000e-03   1.0000000e+00   1.0000000e+00   0.0000000e+00   1.2553000e+00   7.7820000e-01   6.0210000e-01  -3.3330000e-01   2.8700000e-02   1.3530000e-01
   3.0000000e+00   5.8300000e+02   5.8900000e+02   9.8318300e+05   9.8318900e+05   1.7000000e+01   9.0000000e+00   7.0000000e+00   2.1980000e+03   1.2200000e+02   1.4200000e+02   1.3540000e+03   0.0000000e+00   1.0000000e+00   5.0000000e+01   8.6120000e-01   5.2780000e-01   1.0000000e+00   4.4000000e-03   6.6670000e-01   8.5710000e-01   5.0000000e-01   1.2305000e+00   7.7820000e-01   7.7820000e-01   0.0000000e+00   1.0100000e-02   1.4490000e-01
   3.0000000e+00   3.1200000e+02   3.1900000e+02   1.0136420e+06   1.0136470e+06   1.6000000e+01   9.0000000e+00   5.0000000e+00   1.9670000e+03   1.1500000e+02   1.3300000e+02   1.3560000e+03   0.0000000e+00   1.0000000e+00   5.0000000e+01   4.6020000e-01   5.4290000e-01   7.1430000e-01   5.2000000e-03   7.7780000e-01   1.0000000e+00   0.0000000e+00   1.2041000e+00   8.4510000e-01   6.9900000e-01  -2.8570000e-01  -3.9500000e-02   1.4410000e-01
   3.0000000e+00   2.9700000e+02   3.0200000e+02   1.0282130e+06   1.0282190e+06   1.6000000e+01   5.0000000e+00   6.0000000e+00   1.9900000e+03   1.2000000e+02   1.3200000e+02   1.3560000e+03   0.0000000e+00   1.0000000e+00   5.0000000e+01   4.3810000e-01   4.6670000e-01   8.3330000e-01   3.7000000e-03   1.0000000e+00   1.0000000e+00   1.0000000e+00   1.2041000e+00   6.9900000e-01   7.7820000e-01   1.6670000e-01  -2.8300000e-02   1.4000000e-01
   3.0000000e+00   3.0500000e+02   3.1900000e+02   1.0424040e+06   1.0424100e+06   3.2000000e+01   1.6000000e+01   8.0000000e+00   4.1310000e+03   1.2000000e+02   1.4300000e+02   1.3560000e+03   0.0000000e+00   1.0000000e+00   5.0000000e+01   4.4980000e-01   6.1910000e-01   4.2860000e-01   1.0300000e-02   8.7500000e-01   7.5000000e-01   0.0000000e+00   1.5051000e+00   1.1461000e+00   7.7820000e-01  -5.7140000e-01   8.5000000e-03   1.8920000e-01
   3.0000000e+00   7.3100000e+02   7.3600000e+02   1.0693680e+06   1.0693720e+06   1.6000000e+01   5.0000000e+00   4.0000000e+00   2.0250000e+03   1.0900000e+02   1.4100000e+02   1.3560000e+03   0.0000000e+00   1.0000000e+00   5.0000000e+01   9.1440000e-01   2.0000000e-01   8.0000000e-01   3.7000000e-03   1.0000000e+00   1.0000000e+00   0.0000000e+00   1.2041000e+00   6.9900000e-01   6.0210000e-01  -2.0000000e-01  -1.1200000e-02   1.3220000e-01
   3.0000000e+00   3.0100000e+02   3.0700000e+02   1.0956980e+06   1.0957030e+06   1.6000000e+01   7.0000000e+00   5.0000000e+00   2.0010000e+03   1.1900000e+02   1.3400000e+02   1.3560000e+03   0.0000000e+00   1.0000000e+00   5.0000000e+01   4.4390000e-01   4.6670000e-01   8.3330000e-01   4.4000000e-03   8.5710000e-01   1.0000000e+00   0.0000000e+00   1.2041000e+00   7.7820000e-01   6.9900000e-01  -1.6670000e-01  -2.2900000e-02   1.4000000e-01
   3.0000000e+00   7.5600000e+02   7.6200000e+02   1.1108560e+06   1.1108610e+06   1.6000000e+01   6.0000000e+00   5.0000000e+00   2.0150000e+03   1.1100000e+02   1.4200000e+02   1.3580000e+03   0.0000000e+00   1.0000000e+00   5.0000000e+01   8.7780000e-01   4.6670000e-01   8.3330000e-01   4.4000000e-03   1.0000000e+00   1.0000000e+00   0.0000000e+00   1.2041000e+00   7.7820000e-01   6.9900000e-01  -1.6670000e-01  -1.6100000e-02   1.4000000e-01
   3.0000000e+00   3.0100000e+02   3.0900000e+02   1.1561070e+06   1.1561110e+06   2.1000000e+01   8.0000000e+00   5.0000000e+00   2.6330000e+03   1.2000000e+02   1.3400000e+02   1.3580000e+03   0.0000000e+00   1.0000000e+00   5.0000000e+01   4.4330000e-01   3.4380000e-01   5.0000000e-01   5.9000000e-03   1.0000000e+00   8.0000000e-01   0.0000000e+00   1.3222000e+00   9.0310000e-01   6.0210000e-01  -5.0000000e-01  -2.0500000e-02   1.4170000e-01
   3.0000000e+00   5.7500000e+02   5.8100000e+02   1.1887400e+06   1.1887450e+06   1.7000000e+01   8.0000000e+00   5.0000000e+00   2.1270000e+03   1.0500000e+02   1.4300000e+02   1.3580000e+03   0.0000000e+00   1.0000000e+00   5.0000000e+01   8.4680000e-01   4.3330000e-01   8.3330000e-01   4.4000000e-03   7.5000000e-01   1.0000000e+00   0.0000000e+00   1.2305000e+00   7.7820000e-01   6.9900000e-01  -1.6670000e-01  -2.2500000e-02   1.4000000e-01
   3.0000000e+00   1.2020000e+03   1.2120000e+03   1.2982560e+06   1.2982600e+06   2.2000000e+01   1.0000000e+01   4.0000000e+00   2.9260000e+03   1.2700000e+02   1.4000000e+02   1.3580000e+03   0.0000000e+00   1.0000000e+00   5.0000000e+01   2.1500000e-01   4.5000000e-01   4.0000000e-01   7.4000000e-03   1.0000000e+00   1.0000000e+00   0.0000000e+00   1.3424000e+00   1.0000000e+00   6.0210000e-01  -6.0000000e-01   3.9100000e-02   1.4830000e-01
   3.0000000e+00   3.0700000e+02   3.1900000e+02   1.4581280e+06   1.4581360e+06   4.9000000e+01   1.9000000e+01   1.2000000e+01   6.0580000e+03   1.1800000e+02   1.3500000e+02   1.3580000e+03   0.0000000e+00   1.0000000e+00   5.0000000e+01   4.5210000e-01   4.8960000e-01   6.6670000e-01   8.8000000e-03   6.3160000e-01   6.6670000e-01   0.0000000e+00   1.6902000e+00   1.0792000e+00   9.0310000e-01  -3.3330000e-01  -3.4100000e-02   2.0180000e-01
   3.0000000e+00   6.8900000e+02   6.9600000e+02   1.4811440e+06   1.4811480e+06   1.6000000e+01   7.0000000e+00   4.0000000e+00   1.9610000e+03   1.0200000e+02   1.4100000e+02   1.3600000e+03   0.0000000e+00   1.0000000e+00   5.0000000e+01   9.7650000e-01   4.2860000e-01   5.7140000e-01   5.2000000e-03   1.0000000e+00   1.0000000e+00   0.0000000e+00   1.2041000e+00   8.4510000e-01   6.0210000e-01  -4.2860000e-01  -4.2500000e-02   1.3840000e-01
   3.0000000e+00   1.0940000e+03   1.1010000e+03   1.5065250e+06   1.5065310e+06   1.7000000e+01   7.0000000e+00   7.0000000e+00   2.3100000e+03   1.2900000e+02   1.4900000e+02   1.3600000e+03   0.0000000e+00   1.0000000e+00   5.0000000e+01   3.8090000e-01   5.9520000e-01   8.5710000e-01   5.2000000e-03   1.0000000e+00   8.5710000e-01   0.0000000e+00   1.2305000e+00   8.4510000e-01   7.7820000e-01  -1.4290000e-01   6.1600000e-02   1.4990000e-01
   3.0000000e+00   3.0300000e+02   3.1100000e+02   1.5931150e+06   1.5931200e+06   1.8000000e+01   9.0000000e+00   8.0000000e+00   2.2190000e+03   1.1700000e+02   1.3500000e+02   1.3600000e+03   0.0000000e+00   1.0000000e+00   5.0000000e+01   4.4560000e-01   5.5000000e-01   6.2500000e-01   5.9000000e-03   8.8890000e-01   6.2500000e-01   0.0000000e+00   1.2553000e+00   9.0310000e-01   6.9900000e-01  -3.7500000e-01  -3.6900000e-02   1.4830000e-01
   3.0000000e+00   4.8600000e+02   4.9300000e+02   1.6225200e+06   1.6225240e+06   1.6000000e+01   8.0000000e+00   4.0000000e+00   2.0620000e+03   1.0900000e+02   1.4000000e+02   1.3580000e+03   0.0000000e+00   1.0000000e+00   5.0000000e+01   7.1580000e-01   4.2860000e-01   5.7140000e-01   5.2000000e-03   8.7500000e-01   1.0000000e+00   0.0000000e+00   1.2041000e+00   8.4510000e-01   6.0210000e-01  -4.2860000e-01   6.8000000e-03   1.3840000e-01
   3.0000000e+00   5.9900000e+02   6.0400000e+02   1.6455440e+06   1.6455480e+06   1.6000000e+01   5.0000000e+00   4.0000000e+00   2.0460000e+03   1.0900000e+02   1.4900000e+02   1.3600000e+03   0.0000000e+00   1.0000000e+00   5.0000000e+01   8.8090000e-01   2.0000000e-01   8.0000000e-01   3.7000000e-03   1.0000000e+00   1.0000000e+00   0.0000000e+00   1.2041000e+00   6.9900000e-01   6.0210000e-01  -2.0000000e-01  -1.0000000e-03   1.3220000e-01
   3.0000000e+00   1.2360000e+03   1.2420000e+03   1.6670320e+06   1.6670360e+06   1.7000000e+01   6.0000000e+00   4.0000000e+00   2.1670000e+03   1.0900000e+02   1.4400000e+02   1.3600000e+03   0.0000000e+00   1.0000000e+00   5.0000000e+01   1.7350000e-01   2.9170000e-01   6.6670000e-01   4.4000000e-03   1.0000000e+00   1.0000000e+00   0.0000000e+00   1.2305000e+00   7.7820000e-01   6.0210000e-01  -3.3330000e-01  -4.1000000e-03   1.3530000e-01
   3.0000000e+00   1.2350000e+03   1.2410000e+03   1.6819800e+06   1.6819850e+06   1.9000000e+01   7.0000000e+00   6.0000000e+00   2.4200000e+03   1.2000000e+02   1.4000000e+02   1.3580000e+03   0.0000000e+00   1.0000000e+00   5.0000000e+01   1.7230000e-01   3.6670000e-01   8.3330000e-01   4.4000000e-03   8.5710000e-01   8.3330000e-01   0.0000000e+00   1.2787000e+00   7.7820000e-01   6.9900000e-01  -1.6670000e-01  -4.9000000e-03   1.4000000e-01
   3.0000000e+00   2.9900000e+02   3.0900000e+02   1.6926150e+06   1.6926210e+06   2.1000000e+01   1.5000000e+01   7.0000000e+00   2.6830000e+03   1.2000000e+02   1.4100000e+02   1.3600000e+03   0.0000000e+00   1.0000000e+00   5.0000000e+01   4.3970000e-01   6.5000000e-01   6.0000000e-01   7.4000000e-03   6.6670000e-01   8.5710000e-01   0.0000000e+00   1.3222000e+00   1.0000000e+00   7.7820000e-01  -4.0000000e-01  -1.9000000e-03   1.6590000e-01
   3.0000000e+00   1.2730000e+03   1.2810000e+03   1.7098630e+06   1.7098710e+06   2.6000000e+01   9.0000000e+00   8.0000000e+00   3.3410000e+03   1.2000000e+02   1.4100000e+02   1.3580000e+03   0.0000000e+00   1.0000000e+00   5.0000000e+01   1.1340000e-01   5.9380000e-01   1.0000000e+00   5.9000000e-03   8.8890000e-01   1.0000000e+00   5.0000000e-01   1.4150000e+00   9.0310000e-01   9.0310000e-01   0.0000000e+00   3.9000000e-03   1.6960000e-01
   3.0000000e+00   1.1400000e+03   1.1480000e+03   1.7332690e+06   1.7332760e+06   2.6000000e+01   1.3000000e+01   7.0000000e+00   3.4310000e+03   1.2300000e+02   1.4300000e+02   1.3600000e+03   0.0000000e+00   1.0000000e+00   5.0000000e+01   3.1180000e-01   5.3570000e-01   8.7500000e-01   5.9000000e-03   6.1540000e-01   1.0000000e+00   0.0000000e+00   1.4150000e+00   9.0310000e-01   8.4510000e-01  -1.2500000e-01   3.1000000e-02   1.6220000e-01
   3.0000000e+00   2.9900000e+02   3.0900000e+02   1.7388080e+06   1.7388120e+06   1.9000000e+01   1.0000000e+01   7.0000000e+00   2.3510000e+03   1.1600000e+02   1.3400000e+02   1.3600000e+03   0.0000000e+00   1.0000000e+00   5.0000000e+01   4.3970000e-01   5.2500000e-01   4.0000000e-01   7.4000000e-03   1.0000000e+00   5.7140000e-01   0.0000000e+00   1.2787000e+00   1.0000000e+00   6.0210000e-01  -6.0000000e-01  -3.3300000e-02   1.4830000e-01
   3.0000000e+00   1.1210000e+03   1.1280000e+03   1.7893320e+06   1.7893370e+06   1.7000000e+01   9.0000000e+00   6.0000000e+00   2.2400000e+03   1.1500000e+02   1.5000000e+02   1.3600000e+03   0.0000000e+00   1.0000000e+00   5.0000000e+01   3.4120000e-01   5.1430000e-01   7.1430000e-01   5.2000000e-03   7.7780000e-01   8.3330000e-01   0.0000000e+00   1.2305000e+00   8.4510000e-01   6.9900000e-01  -2.8570000e-01   2.9400000e-02   1.4410000e-01
   3.0000000e+00   5.4300000e+02   5.4800000e+02   1.8197240e+06   1.8197280e+06   1.6000000e+01   5.0000000e+00   4.0000000e+00   2.0280000e+03   1.1100000e+02   1.4300000e+02   1.3600000e+03   0.0000000e+00   1.0000000e+00   5.0000000e+01   7.9850000e-01   2.0000000e-01   8.0000000e-01   3.7000000e-03   1.0000000e+00   1.0000000e+00   0.0000000e+00   1.2041000e+00   6.9900000e-01   6.0210000e-01  -2.0000000e-01  -9.8000000e-03   1.3220000e-01
   3.0000000e+00   1.2130000e+03   1.2190000e+03   1.9623420e+06   1.9623470e+06   1.6000000e+01   9.0000000e+00   6.0000000e+00   2.0760000e+03   1.2300000e+02   1.4100000e+02   1.3580000e+03   0.0000000e+00   1.0000000e+00   5.0000000e+01   2.0470000e-01   4.6670000e-01   8.3330000e-01   4.4000000e-03   6.6670000e-01   8.3330000e-01   0.0000000e+00   1.2041000e+00   7.7820000e-01   6.9900000e-01  -1.6670000e-01   1.3700000e-02   1.4000000e-01
   4.0000000e+00   1.3250000e+03   1.3390000e+03   3.0207000e+04   3.0238000e+04   2.6800000e+02   2.9000000e+01   3.1000000e+01   2.5809000e+04   7.9000000e+01   1.2400000e+02   1.3530000e+03   0.0000000e+00   1.0000000e+00   1.2000000e+02   2.0700000e-02   3.8250000e-01   4.5160000e-01   1.0400000e-02   4.8280000e-01   1.0000000e+00   1.0000000e+00   2.4281000e+00   1.1461000e+00   1.4914000e+00   5.4840000e-01  -2.4760000e-01   7.0650000e-01
   4.0000000e+00   1.0000000e+00   1.6000000e+01   5.5572000e+04   5.5629000e+04   3.7000000e+02   4.8000000e+01   6.2000000e+01   3.9293000e+04   2.7000000e+01   1.1900000e+02   1.3530000e+03   0.0000000e+00   1.0000000e+00   1.2000000e+02   1.5000000e-03   5.6730000e-01   2.6320000e-01   1.1100000e-02   3.1250000e-01   9.1940000e-01   1.0000000e+00   2.5682000e+00   1.1761000e+00   1.7559000e+00   7.3680000e-01  -1.7030000e-01   9.7550000e-01
   4.0000000e+00   1.3230000e+03   1.3330000e+03   6.8445000e+04   6.8506000e+04   3.3000000e+02   4.8000000e+01   6.1000000e+01   3.3449000e+04   9.0000000e+01   1.1900000e+02   1.3530000e+03   0.0000000e+00   1.0000000e+00   1.2000000e+02   2.9600000e-02   4.5900000e-01   1.6390000e-01   7.4000000e-03   2.0830000e-01   1.0000000e+00   1.0000000e+00   2.5185000e+00   1.0000000e+00   1.7853000e+00   8.3610000e-01  -2.0810000e-01   8.8610000e-01
   4.0000000e+00   1.3240000e+03   1.3330000e+03   7.5642000e+04   7.5681000e+04   2.0700000e+02   2.5000000e+01   3.9000000e+01   2.1354000e+04   9.3000000e+01   1.2400000e+02   1.3530000e+03   0.0000000e+00   1.0000000e+00   1.2000000e+02   2.9600000e-02   4.1030000e-01   2.3080000e-01   6.6000000e-03   3.6000000e-01   1.0000000e+00   1.0000000e+00   2.3160000e+00   9.5420000e-01   1.5911000e+00   7.6920000e-01  -1.9410000e-01   5.8050000e-01
   4.0000000e+00   1.3240000e+03   1.3350000e+03   9.7132000e+04   9.7213000e+04   5.9400000e+02   5.5000000e+01   8.1000000e+01   6.1608000e+04   9.3000000e+01   1.2500000e+02   1.3530000e+03   0.0000000e+00   1.0000000e+00   1.2000000e+02   2.6600000e-02   3.3330000e-01   1.3580000e-01   8.1000000e-03   2.0000000e-01   1.0000000e+00   1.0000000e+00   2.7738000e+00   1.0414000e+00   1.9085000e+00   8.6420000e-01  -1.8970000e-01   9.8060000e-01
   4.0000000e+00   5.0000000e+01   7.1000000e+01   1.4378400e+05   1.4385800e+05   5.7800000e+02   7.3000000e+01   9.0000000e+01   6.7901000e+04   1.0000000e+02   1.3200000e+02   1.3530000e+03   0.0000000e+00   1.0000000e+00   1.2000000e+02   7.3900000e-02   6.2810000e-01   2.8380000e-01   1.5500000e-02   2.8770000e-01   8.2220000e-01   1.0000000e+00   2.7619000e+00   1.3222000e+00   1.8692000e+00   7.1620000e-01  -8.2200000e-02   9.9980000e-01
   4.0000000e+00   8.2800000e+02   8.3600000e+02   1.2885400e+05   1.2898100e+05   7.8800000e+02   7.8000000e+01   1.2700000e+02   8.3011000e+04   8.6000000e+01   1.2500000e+02   1.6870000e+03   0.0000000e+00   1.0000000e+00   5.0000000e+01   9.8160000e-01   2.2440000e-01   6.3000000e-02   4.7000000e-03   1.0260000e-01   1.0000000e+00   1.0000000e+00   2.8965000e+00   9.0310000e-01   2.1038000e+00   9.3700000e-01  -1.7700000e-01   9.9150000e-01
   4.0000000e+00   1.3240000e+03   1.3300000e+03   1.5436530e+06   1.5436890e+06   1.4500000e+02   2.3000000e+01   3.6000000e+01   1.6920000e+04   1.0800000e+02   1.2700000e+02   1.3520000e+03   0.0000000e+00   1.0000000e+00   4.0000000e+01   3.2500000e-02   3.2870000e-01   1.6670000e-01   4.4000000e-03   2.6090000e-01   1.0000000e+00   1.0000000e+00   2.1614000e+00   7.7820000e-01   1.5563000e+00   8.3330000e-01  -8.8400000e-02   3.6010000e-01
   4.0000000e+00   1.3250000e+03   1.3320000e+03   1.5644510e+06   1.5644760e+06   9.7000000e+01   1.9000000e+01   2.5000000e+01   1.1608000e+04   1.1100000e+02   1.3300000e+02   1.3540000e+03   0.0000000e+00   1.0000000e+00   4.0000000e+01   3.2500000e-02   4.4570000e-01   2.8000000e-01   5.2000000e-03   3.6840000e-01   1.0000000e+00   1.0000000e+00   1.9868000e+00   8.4510000e-01   1.3979000e+00   7.2000000e-01  -6.5100000e-02   2.9980000e-01
   4.0000000e+00   1.3260000e+03   1.3330000e+03   1.5819210e+06   1.5819560e+06   1.3900000e+02   2.7000000e+01   3.5000000e+01   1.6441000e+04   1.1000000e+02   1.3200000e+02   1.3540000e+03   0.0000000e+00   1.0000000e+00   4.0000000e+01   3.1000000e-02   4.3260000e-01   2.0000000e-01   5.2000000e-03   2.5930000e-01   1.0000000e+00   1.0000000e+00   2.1430000e+00   8.4510000e-01   1.5441000e+00   8.0000000e-01  -7.5900000e-02   4.0570000e-01
   4.0000000e+00   1.3250000e+03   1.3320000e+03   1.5991350e+06   1.5991730e+06   1.7500000e+02   3.0000000e+01   3.8000000e+01   2.1073000e+04   1.1100000e+02   1.3300000e+02   1.3540000e+03   0.0000000e+00   1.0000000e+00   4.0000000e+01   3.2500000e-02   3.4210000e-01   1.8420000e-01   5.2000000e-03   2.3330000e-01   1.0000000e+00   1.0000000e+00   2.2430000e+00   8.4510000e-01   1.5798000e+00   8.1580000e-01  -5.9200000e-02   4.3990000e-01
   4.0000000e+00   1.3270000e+03   1.3320000e+03   1.6479080e+06   1.6479540e+06   1.4400000e+02   2.0000000e+01   4.7000000e+01   1.7271000e+04   1.1000000e+02   1.3200000e+02   1.3540000e+03   0.0000000e+00   1.0000000e+00   4.0000000e+01   3.2500000e-02   3.7390000e-01   1.0870000e-01   3.7000000e-03   2.5000000e-01   9.7870000e-01   1.0000000e+00   2.1584000e+00   6.9900000e-01   1.6628000e+00   8.9130000e-01  -6.3000000e-02   3.8190000e-01
   4.0000000e+00   1.3300000e+03   1.3340000e+03   1.6689980e+06   1.6690280e+06   7.3000000e+01   1.5000000e+01   3.0000000e+01   8.5490000e+03   1.0900000e+02   1.2700000e+02   1.3580000e+03   0.0000000e+00   1.0000000e+00   4.0000000e+01   3.5300000e-02   3.9170000e-01   1.3330000e-01   3.0000000e-03   2.6670000e-01   1.0000000e+00   1.0000000e+00   1.8633000e+00   6.0210000e-01   1.4771000e+00   8.6670000e-01  -8.5100000e-02   2.2880000e-01
   4.0000000e+00   1.3290000e+03   1.3340000e+03   1.6829190e+06   1.6829470e+06   8.9000000e+01   1.6000000e+01   2.8000000e+01   1.0584000e+04   1.1000000e+02   1.3400000e+02   1.3560000e+03   0.0000000e+00   1.0000000e+00   4.0000000e+01   3.2500000e-02   3.6430000e-01   1.7860000e-01   3.7000000e-03   3.1250000e-01   1.0000000e+00   1.0000000e+00   1.9494000e+00   6.9900000e-01   1.4472000e+00   8.2140000e-01  -7.0900000e-02   2.5320000e-01
   4.0000000e+00   1.3270000e+03   1.3320000e+03   1.7380960e+06   1.7381140e+06   7.2000000e+01   1.5000000e+01   1.8000000e+01   8.5420000e+03   1.1100000e+02   1.3200000e+02   1.3580000e+03   0.0000000e+00   1.0000000e+00   4.0000000e+01   3.8300000e-02   2.0000000e-01   2.7780000e-01   3.7000000e-03   3.3330000e-01   1.0000000e+00   1.0000000e+00   1.8573000e+00   6.9900000e-01   1.2553000e+00   7.2220000e-01  -7.3100000e-02   1.9540000e-01
   4.0000000e+00   1.3280000e+03   1.3340000e+03   1.7725800e+06   1.7725980e+06   6.4000000e+01   1.4000000e+01   1.9000000e+01   7.4860000e+03   1.1100000e+02   1.2600000e+02   1.3580000e+03   0.0000000e+00   1.0000000e+00   4.0000000e+01   3.5300000e-02   4.0740000e-01   3.3330000e-01   4.4000000e-03   4.2860000e-01   9.4740000e-01   1.0000000e+00   1.8062000e+00   7.7820000e-01   1.2553000e+00   6.6670000e-01  -8.6200000e-02   2.1500000e-01
   4.0000000e+00   1.3020000e+03   1.3080000e+03   2.3695320e+06   2.3695610e+06   1.1500000e+02   1.8000000e+01   2.9000000e+01   1.4260000e+04   1.1500000e+02   1.3500000e+02   1.3520000e+03   0.0000000e+00   1.0000000e+00   4.0000000e+01   6.5100000e-02   3.3910000e-01   2.0690000e-01   4.4000000e-03   3.3330000e-01   1.0000000e+00   1.0000000e+00   2.0607000e+00   7.7820000e-01   1.4624000e+00   7.9310000e-01  -3.1300000e-02   2.9840000e-01
   4.0000000e+00   1.3150000e+03   1.3210000e+03   2.3963720e+06   2.3963920e+06   5.8000000e+01   1.5000000e+01   2.0000000e+01   7.3850000e+03   1.1600000e+02   1.4100000e+02   1.3520000e+03   0.0000000e+00   1.0000000e+00   4.0000000e+01   4.5900000e-02   5.1670000e-01   3.0000000e-01   4.4000000e-03   4.0000000e-01   1.0000000e+00   1.0000000e+00   1.7634000e+00   7.7820000e-01   1.3010000e+00   7.0000000e-01  -5.2000000e-03   2.2880000e-01
   4.0000000e+00   1.3100000e+03   1.3160000e+03   2.4131680e+06   2.4131860e+06   6.0000000e+01   1.6000000e+01   1.9000000e+01   7.1120000e+03   1.1000000e+02   1.2700000e+02   1.3520000e+03   0.0000000e+00   1.0000000e+00   4.0000000e+01   5.3200000e-02   4.4440000e-01   3.3330000e-01   4.4000000e-03   3.7500000e-01   9.4740000e-01   1.0000000e+00   1.7781000e+00   7.7820000e-01   1.2553000e+00   6.6670000e-01  -7.4000000e-02   2.1500000e-01
   4.0000000e+00   1.4300000e+03   1.4660000e+03   5.8515520e+06   5.8515600e+06   1.3400000e+02   4.7000000e+01   1.3000000e+01   1.7217000e+04   1.1400000e+02   1.4300000e+02   1.6500000e+03   1.0000000e+00   0.0000000e+00   6.9000000e+01   2.2300000e-01   5.3470000e-01   2.2220000e-01   2.1800000e-02   7.6600000e-01   6.1540000e-01   0.0000000e+00   2.1271000e+00   1.5563000e+00   9.0310000e-01  -7.7780000e-01   3.8000000e-03   4.7630000e-01
   4.0000000e+00   1.3570000e+03   1.3730000e+03   5.8776630e+06   5.8776700e+06   5.2000000e+01   2.0000000e+01   8.0000000e+00   6.6160000e+03   1.1600000e+02   1.4300000e+02   1.6520000e+03   1.0000000e+00   0.0000000e+00   6.9000000e+01   3.3780000e-01   5.3570000e-01   4.3750000e-01   9.7000000e-03   8.0000000e-01   8.7500000e-01   0.0000000e+00   1.7160000e+00   1.2041000e+00   8.4510000e-01  -5.6250000e-01  -6.0000000e-03   2.1950000e-01
   4.0000000e+00   1.4270000e+03   1.4550000e+03   5.8979470e+06   5.8979550e+06   1.2300000e+02   2.9000000e+01   1.3000000e+01   1.5711000e+04   1.1700000e+02   1.4100000e+02   1.6520000e+03   1.0000000e+00   0.0000000e+00   6.9000000e+01   2.3850000e-01   4.5090000e-01   2.8570000e-01   1.7000000e-02   9.6550000e-01   6.1540000e-01   0.0000000e+00   2.0899000e+00   1.4472000e+00   9.0310000e-01  -7.1430000e-01  -2.1000000e-03   3.7250000e-01
   4.0000000e+00   1.4210000e+03   1.4480000e+03   5.9213440e+06   5.9213480e+06   8.1000000e+01   2.8000000e+01   9.0000000e+00   1.0329000e+04   1.1300000e+02   1.4100000e+02   1.6500000e+03   1.0000000e+00   0.0000000e+00   6.9000000e+01   2.4480000e-01   2.5000000e-01   1.4810000e-01   1.6400000e-02   9.6430000e-01   4.4440000e-01   0.0000000e+00   1.9085000e+00   1.4314000e+00   6.0210000e-01  -8.5180000e-01  -3.8000000e-03   2.1500000e-01
   4.0000000e+00   1.4170000e+03   1.4370000e+03   5.9484680e+06   5.9484720e+06   5.6000000e+01   2.6000000e+01   6.0000000e+00   7.1430000e+03   1.1600000e+02   1.4000000e+02   1.6520000e+03   1.0000000e+00   0.0000000e+00   6.9000000e+01   2.6030000e-01   3.0000000e-01   2.0000000e-01   1.2100000e-02   7.6920000e-01   6.6670000e-01   0.0000000e+00   1.7482000e+00   1.3010000e+00   6.0210000e-01  -8.0000000e-01  -3.5000000e-03   1.8520000e-01
   4.0000000e+00   1.3730000e+03   1.3950000e+03   5.9716110e+06   5.9716160e+06   6.8000000e+01   2.4000000e+01   9.0000000e+00   8.6850000e+03   1.1500000e+02   1.4300000e+02   1.6500000e+03   1.0000000e+00   0.0000000e+00   6.9000000e+01   3.0910000e-01   3.8180000e-01   2.2730000e-01   1.3300000e-02   9.1670000e-01   5.5560000e-01   0.0000000e+00   1.8325000e+00   1.3424000e+00   6.9900000e-01  -7.7270000e-01  -2.2000000e-03   2.1730000e-01
   4.0000000e+00   1.4440000e+03   1.4570000e+03   5.9967300e+06   5.9967390e+06   7.9000000e+01   1.9000000e+01   1.1000000e+01   1.0188000e+04   1.1600000e+02   1.4000000e+02   1.6480000e+03   1.0000000e+00   0.0000000e+00   6.9000000e+01   2.3180000e-01   3.2480000e-01   6.9230000e-01   7.9000000e-03   6.8420000e-01   8.1820000e-01   0.0000000e+00   1.8976000e+00   1.1139000e+00   9.5420000e-01  -3.0770000e-01   7.5000000e-03   2.2530000e-01
   4.0000000e+00   6.3000000e+01   8.6000000e+01   6.2456240e+06   6.2457760e+06   2.0280000e+03   1.2900000e+02   1.5700000e+02   1.8876700e+05   2.8000000e+01   1.4000000e+02   1.6960000e+03   1.0000000e+00   0.0000000e+00   6.9000000e+01   7.4300000e-02   4.1990000e-01   1.5130000e-01   1.3600000e-02   1.7830000e-01   9.6820000e-01   1.0000000e+00   3.3071000e+00   1.3617000e+00   2.1818000e+00   8.4870000e-01  -2.7280000e-01   1.0000000e+00
   4.0000000e+00   1.2300000e+02   1.3200000e+02   7.8526800e+05   7.8528500e+05   7.8000000e+01   1.5000000e+01   1.7000000e+01   1.1382000e+04   1.2900000e+02   1.5700000e+02   1.6580000e+03   1.0000000e+00   0.0000000e+00   1.4300000e+02   1.4840000e-01   4.9020000e-01   5.2940000e-01   5.4000000e-03   6.0000000e-01   1.0000000e+00   1.0000000e+00   1.8921000e+00   9.5420000e-01   1.2305000e+00   4.7060000e-01   1.4000000e-01   2.6990000e-01
   4.0000000e+00   6.2500000e+02   6.3100000e+02   1.9343060e+06   1.9343370e+06   1.2700000e+02   1.9000000e+01   3.1000000e+01   1.3897000e+04   9.9000000e+01   1.2500000e+02   1.3640000e+03   0.0000000e+00   1.0000000e+00   1.0000000e+02   9.1640000e-01   3.1720000e-01   1.9360000e-01   4.4000000e-03   3.1580000e-01   1.0000000e+00   1.0000000e+00   2.1038000e+00   7.7820000e-01   1.4914000e+00   8.0650000e-01  -1.4510000e-01   3.1540000e-01
   4.0000000e+00   6.2500000e+02   6.3500000e+02   1.9545980e+06   1.9546860e+06   5.4000000e+02   5.7000000e+01   8.8000000e+01   6.0109000e+04   9.5000000e+01   1.2700000e+02   1.3640000e+03   0.0000000e+00   1.0000000e+00   1.0000000e+02   9.1640000e-01   3.8640000e-01   1.1360000e-01   7.3000000e-03   1.7540000e-01   1.0000000e+00   1.0000000e+00   2.7324000e+00   1.0000000e+00   1.9445000e+00   8.8640000e-01  -1.3040000e-01   9.7920000e-01
   4.0000000e+00   6.2500000e+02   6.3600000e+02   1.9707740e+06   1.9708770e+06   7.1600000e+02   7.4000000e+01   1.0300000e+02   8.0541000e+04   9.7000000e+01   1.3400000e+02   1.3640000e+03   0.0000000e+00   1.0000000e+00   1.0000000e+02   9.1640000e-01   3.6810000e-01   1.0680000e-01   8.1000000e-03   1.4870000e-01   1.0000000e+00   1.0000000e+00   2.8549000e+00   1.0414000e+00   2.0128000e+00   8.9320000e-01  -1.2120000e-01   9.9610000e-01
   4.0000000e+00   6.2500000e+02   6.3500000e+02   1.9813880e+06   1.9814830e+06   5.7100000e+02   6.8000000e+01   9.5000000e+01   6.4701000e+04   9.8000000e+01   1.3500000e+02   1.3640000e+03   0.0000000e+00   1.0000000e+00   1.0000000e+02   9.1640000e-01   3.9900000e-01   1.0530000e-01   7.3000000e-03   1.4710000e-01   1.0000000e+00   1.0000000e+00   2.7566000e+00   1.0000000e+00   1.9777000e+00   8.9470000e-01  -1.1470000e-01   9.8690000e-01
   4.0000000e+00   6.2500000e+02   6.3600000e+02   1.9973560e+06   1.9975060e+06   1.0820000e+03   1.0200000e+02   1.5000000e+02   1.1872100e+05   9.4000000e+01   1.3200000e+02   1.3660000e+03   0.0000000e+00   1.0000000e+00   1.0000000e+02   9.1510000e-01   3.4420000e-01   7.3300000e-02   8.1000000e-03   1.0780000e-01   1.0000000e+00   1.0000000e+00   3.0342000e+00   1.0414000e+00   2.1761000e+00   9.2670000e-01  -1.4280000e-01   9.9990000e-01
   4.0000000e+00   6.2300000e+02   6.3900000e+02   2.0033230e+06   2.0034570e+06   1.0040000e+03   9.9000000e+01   1.3400000e+02   1.2533800e+05   1.0900000e+02   1.4300000e+02   1.3620000e+03   0.0000000e+00   1.0000000e+00   1.0000000e+02   9.1480000e-01   5.3170000e-01   1.1940000e-01   1.1700000e-02   1.6160000e-01   1.0000000e+00   1.0000000e+00   3.0017000e+00   1.2041000e+00   2.1271000e+00   8.8060000e-01  -2.4700000e-02   1.0000000e+00
   4.0000000e+00   6.2400000e+02   6.3500000e+02   2.0142100e+06   2.0143170e+06   4.7700000e+02   8.2000000e+01   1.0700000e+02   5.3536000e+04   9.6000000e+01   1.3200000e+02   1.3640000e+03   0.0000000e+00   1.0000000e+00   1.0000000e+02   9.1500000e-01   5.9470000e-01   1.0280000e-01   8.1000000e-03   1.3410000e-01   1.0000000e+00   1.0000000e+00   2.6785000e+00   1.0414000e+00   2.0294000e+00   8.9720000e-01  -1.2320000e-01   9.9710000e-01
   4.0000000e+00   6.2000000e+02   6.3700000e+02   2.0200020e+06   2.0201170e+06   6.9500000e+02   9.9000000e+01   1.1700000e+02   8.8065000e+04   1.1100000e+02   1.4100000e+02   1.3640000e+03   0.0000000e+00   1.0000000e+00   1.0000000e+02   9.0910000e-01   6.4450000e-01   1.4780000e-01   1.2500000e-02   1.7170000e-01   9.8290000e-01   1.0000000e+00   2.8420000e+00   1.2305000e+00   2.0607000e+00   8.5220000e-01  -1.0100000e-02   1.0000000e+00
   4.0000000e+00   6.2300000e+02   6.3200000e+02   2.0306880e+06   2.0307380e+06   3.1900000e+02   3.1000000e+01   5.0000000e+01   3.6546000e+04   1.0100000e+02   1.3300000e+02   1.3640000e+03   0.0000000e+00   1.0000000e+00   1.0000000e+02   9.1350000e-01   2.9110000e-01   1.8000000e-01   6.6000000e-03   2.9030000e-01   1.0000000e+00   1.0000000e+00   2.5038000e+00   9.5420000e-01   1.6990000e+00   8.2000000e-01  -1.0500000e-01   7.2810000e-01
   4.0000000e+00   6.2100000e+02   6.3200000e+02   2.0361930e+06   2.0362970e+06   5.8500000e+02   9.1000000e+01   1.0500000e+02   6.5860000e+04   9.9000000e+01   1.3300000e+02   1.3640000e+03   0.0000000e+00   1.0000000e+00   1.0000000e+02   9.1060000e-01   4.8860000e-01   1.0580000e-01   8.1000000e-03   1.2090000e-01   9.9050000e-01   1.0000000e+00   2.7672000e+00   1.0414000e+00   2.0170000e+00   8.9420000e-01  -1.2050000e-01   9.9640000e-01
   4.0000000e+00   6.2100000e+02   6.3200000e+02   2.0460940e+06   2.0461830e+06   4.9500000e+02   6.7000000e+01   9.0000000e+01   5.6735000e+04   9.9000000e+01   1.4300000e+02   1.3640000e+03   0.0000000e+00   1.0000000e+00   1.0000000e+02   9.1060000e-01   4.9440000e-01   1.2360000e-01   8.1000000e-03   1.6420000e-01   9.8890000e-01   1.0000000e+00   2.6946000e+00   1.0414000e+00   1.9494000e+00   8.7640000e-01  -1.0460000e-01   9.8910000e-01
   4.0000000e+00   6.2300000e+02   6.3200000e+02   2.0563100e+06   2.0563910e+06   4.9200000e+02   5.9000000e+01   8.3000000e+01   5.5666000e+04   1.0100000e+02   1.3300000e+02   1.3640000e+03   0.0000000e+00   1.0000000e+00   1.0000000e+02   9.1350000e-01   3.2510000e-01   1.1110000e-01   6.6000000e-03   1.5250000e-01   9.7590000e-01   1.0000000e+00   2.6920000e+00   9.5420000e-01   1.9085000e+00   8.8890000e-01  -1.1610000e-01   9.4510000e-01
   4.0000000e+00   6.2100000e+02   6.3300000e+02   2.0765160e+06   2.0766790e+06   9.6900000e+02   1.2400000e+02   1.6300000e+02   1.0355800e+05   9.2000000e+01   1.4100000e+02   1.3640000e+03   0.0000000e+00   1.0000000e+00   1.0000000e+02   9.1060000e-01   5.0460000e-01   7.3600000e-02   8.8000000e-03   9.6800000e-02   1.0000000e+00   1.0000000e+00   2.9863000e+00   1.0792000e+00   2.2122000e+00   9.2640000e-01  -1.6510000e-01   1.0000000e+00
   4.0000000e+00   6.2100000e+02   6.3200000e+02   2.0860040e+06   2.0861160e+06   7.3300000e+02   7.5000000e+01   1.1200000e+02   8.1625000e+04   9.8000000e+01   1.2700000e+02   1.3640000e+03   0.0000000e+00   1.0000000e+00   1.0000000e+02   9.1060000e-01   4.0500000e-01   9.8200000e-02   8.1000000e-03   1.4670000e-01   1.0000000e+00   1.0000000e+00   2.8651000e+00   1.0414000e+00   2.0492000e+00   9.0180000e-01  -1.3000000e-01   9.9800000e-01
   4.0000000e+00   6.2100000e+02   6.3300000e+02   2.0955540e+06   2.0956930e+06   9.7500000e+02   1.0700000e+02   1.4100000e+02   1.2163300e+05   1.0800000e+02   1.4000000e+02   1.3640000e+03   0.0000000e+00   1.0000000e+00   1.0000000e+02   9.1060000e-01   4.1550000e-01   8.6300000e-02   8.8000000e-03   1.1210000e-01   9.8580000e-01   1.0000000e+00   2.9890000e+00   1.0792000e+00   2.1430000e+00   9.1370000e-01  -2.5400000e-02   9.9990000e-01
   4.0000000e+00   6.2000000e+02   6.3100000e+02   2.1047860e+06   2.1048790e+06   7.0600000e+02   5.6000000e+01   9.3000000e+01   7.7840000e+04   9.6000000e+01   1.2700000e+02   1.3640000e+03   0.0000000e+00   1.0000000e+00   1.0000000e+02   9.0910000e-01   3.0990000e-01   1.1830000e-01   8.1000000e-03   1.9640000e-01   1.0000000e+00   1.0000000e+00   2.8488000e+00   1.0414000e+00   1.9685000e+00   8.8170000e-01  -1.3860000e-01   9.9190000e-01
   4.0000000e+00   6.1900000e+02   6.3000000e+02   2.1136790e+06   2.1138240e+06   9.2600000e+02   1.1300000e+02   1.4600000e+02   9.8616000e+04   9.2000000e+01   1.2600000e+02   1.3640000e+03   0.0000000e+00   1.0000000e+00   1.0000000e+02   9.0760000e-01   4.1940000e-01   7.5900000e-02   8.1000000e-03   9.7400000e-02   9.9310000e-01   1.0000000e+00   2.9666000e+00   1.0414000e+00   2.1614000e+00   9.2410000e-01  -1.6800000e-01   9.9980000e-01
   4.0000000e+00   6.1900000e+02   6.3000000e+02   2.1221740e+06   2.1222840e+06   6.5300000e+02   9.0000000e+01   1.1000000e+02   7.1112000e+04   9.5000000e+01   1.3400000e+02   1.3660000e+03   0.0000000e+00   1.0000000e+00   1.0000000e+02   9.0630000e-01   4.6030000e-01   1.0000000e-01   8.1000000e-03   1.2220000e-01   1.0000000e+00   1.0000000e+00   2.8149000e+00   1.0414000e+00   2.0414000e+00   9.0000000e-01  -1.4920000e-01   9.9770000e-01
   4.0000000e+00   6.1700000e+02   6.2300000e+02   2.1634610e+06   2.1634870e+06   1.0400000e+02   2.5000000e+01   2.6000000e+01   1.1941000e+04   1.0600000e+02   1.2700000e+02   1.3640000e+03   0.0000000e+00   1.0000000e+00   1.0000000e+02   9.0470000e-01   3.3330000e-01   2.3080000e-01   4.4000000e-03   2.4000000e-01   1.0000000e+00   1.0000000e+00   2.0170000e+00   7.7820000e-01   1.4150000e+00   7.6920000e-01  -1.0300000e-01   2.7390000e-01
   4.0000000e+00   6.1800000e+02   6.2500000e+02   2.1728520e+06   2.1728740e+06   1.0500000e+02   1.6000000e+01   2.3000000e+01   1.2094000e+04   1.0600000e+02   1.2500000e+02   1.3660000e+03   0.0000000e+00   1.0000000e+00   1.0000000e+02   9.0480000e-01   3.1820000e-01   3.1820000e-01   5.1000000e-03   4.3750000e-01   9.5650000e-01   1.0000000e+00   2.0212000e+00   8.4510000e-01   1.3424000e+00   6.8180000e-01  -1.0010000e-01   2.7120000e-01
   4.0000000e+00   6.1600000e+02   6.2200000e+02   2.1820580e+06   2.1820790e+06   8.2000000e+01   1.4000000e+01   2.1000000e+01   9.5840000e+03   1.0900000e+02   1.2600000e+02   1.3660000e+03   0.0000000e+00   1.0000000e+00   1.0000000e+02   9.0190000e-01   3.4920000e-01   2.8570000e-01   4.4000000e-03   4.2860000e-01   1.0000000e+00   1.0000000e+00   1.9138000e+00   7.7820000e-01   1.3222000e+00   7.1430000e-01  -8.6900000e-02   2.3590000e-01
   4.0000000e+00   6.1500000e+02   6.2200000e+02   2.1882170e+06   2.1882320e+06   5.7000000e+01   1.3000000e+01   1.5000000e+01   6.5600000e+03   1.0700000e+02   1.2700000e+02   1.3660000e+03   0.0000000e+00   1.0000000e+00   1.0000000e+02   9.0040000e-01   4.5710000e-01   4.6670000e-01   5.1000000e-03   5.3850000e-01   1.0000000e+00   1.0000000e+00   1.7559000e+00   8.4510000e-01   1.1761000e+00   5.3330000e-01  -1.0090000e-01   2.1160000e-01
   4.0000000e+00   6.1500000e+02   6.2300000e+02   2.1973520e+06   2.1973760e+06   1.1100000e+02   2.1000000e+01   2.4000000e+01   1.2919000e+04   1.0600000e+02   1.2700000e+02   1.3660000e+03   0.0000000e+00   1.0000000e+00   1.0000000e+02   9.0040000e-01   4.2190000e-01   3.3330000e-01   5.9000000e-03   3.8100000e-01   1.0000000e+00   1.0000000e+00   2.0453000e+00   9.0310000e-01   1.3802000e+00   6.6670000e-01  -9.0700000e-02   3.2410000e-01
   4.0000000e+00   6.1400000e+02   6.2200000e+02   2.2065440e+06   2.2065720e+06   1.6100000e+02   1.8000000e+01   2.8000000e+01   1.8877000e+04   1.0800000e+02   1.3400000e+02   1.3640000e+03   0.0000000e+00   1.0000000e+00   1.0000000e+02   9.0030000e-01   2.8130000e-01   2.8570000e-01   5.9000000e-03   4.4440000e-01   1.0000000e+00   1.0000000e+00   2.2068000e+00   9.0310000e-01   1.4472000e+00   7.1430000e-01  -8.4000000e-02   3.7250000e-01
   4.0000000e+00   6.1400000e+02   6.2200000e+02   2.2157160e+06   2.2157300e+06   6.8000000e+01   1.3000000e+01   1.4000000e+01   7.9900000e+03   1.0900000e+02   1.3300000e+02   1.3640000e+03   0.0000000e+00   1.0000000e+00   1.0000000e+02   9.0030000e-01   3.9290000e-01   5.7140000e-01   5.9000000e-03   6.1540000e-01   1.0000000e+00   1.0000000e+00   1.8325000e+00   9.0310000e-01   1.1461000e+00   4.2860000e-01  -8.2000000e-02   2.1950000e-01
   4.0000000e+00   6.1600000e+02   6.2200000e+02   2.2249080e+06   2.2249280e+06   8.7000000e+01   1.5000000e+01   2.0000000e+01   1.0196000e+04   1.0900000e+02   1.2700000e+02   1.3640000e+03   0.0000000e+00   1.0000000e+00   1.0000000e+02   9.0320000e-01   2.7500000e-01   3.0000000e-01   4.4000000e-03   4.0000000e-01   1.0000000e+00   1.0000000e+00   1.9395000e+00   7.7820000e-01   1.3010000e+00   7.0000000e-01  -8.4400000e-02   2.2880000e-01
   4.0000000e+00   6.1200000e+02   6.2200000e+02   2.2370840e+06   2.2370990e+06   8.7000000e+01   1.5000000e+01   1.5000000e+01   1.0024000e+04   1.0600000e+02   1.2700000e+02   1.3640000e+03   0.0000000e+00   1.0000000e+00   1.0000000e+02   8.9740000e-01   4.2000000e-01   6.6670000e-01   7.3000000e-03   6.6670000e-01   1.0000000e+00   1.0000000e+00   1.9395000e+00   1.0000000e+00   1.1761000e+00   3.3330000e-01  -9.9900000e-02   2.6600000e-01
   5.0000000e+00   3.8000000e+01   4.9000000e+01   7.3561200e+05   7.3562400e+05   1.1300000e+02   1.1000000e+01   1.2000000e+01   1.2652000e+04   9.3000000e+01   1.3000000e+02   1.7070000e+03   1.0000000e+00   0.0000000e+00   1.0000000e+02   4.4500000e-02   1.4390000e-01   9.1670000e-01   6.4000000e-03   1.0000000e+00   1.0000000e+00   1.0000000e+00   2.0531000e+00   1.0414000e+00   1.0792000e+00   8.3300000e-02  -1.2530000e-01   2.4320000e-01
   5.0000000e+00   1.2520000e+03   1.3480000e+03   3.5594000e+05   3.5601600e+05   1.8120000e+03   1.1900000e+02   1.3500000e+02   1.9600300e+05   8.2000000e+01   1.3200000e+02   1.6870000e+03   1.0000000e+00   0.0000000e+00   8.0000000e+01   4.0190000e-01   7.5160000e-01   7.9170000e-01   5.6900000e-02   8.0670000e-01   5.6300000e-01   0.0000000e+00   3.2582000e+00   1.9823000e+00   1.8808000e+00  -2.0830000e-01  -1.5490000e-01   1.0000000e+00
   5.0000000e+00   1.0950000e+03   1.1020000e+03   3.0285450e+06   3.0285560e+06   4.1000000e+01   8.0000000e+00   1.1000000e+01   4.5330000e+03   1.0000000e+02   1.2300000e+02   1.4670000e+03   1.0000000e+00   0.0000000e+00   1.2000000e+02   4.9760000e-01   4.6750000e-01   6.3640000e-01   4.8000000e-03   8.7500000e-01   1.0000000e+00   1.0000000e+00   1.6128000e+00   8.4510000e-01   1.0414000e+00   3.6360000e-01  -1.3620000e-01   1.8220000e-01
   5.0000000e+00   1.9300000e+02   2.1000000e+02   6.1220100e+05   6.1225200e+05   5.8800000e+02   1.8000000e+01   5.1000000e+01   6.2182000e+04   7.3000000e+01   1.3500000e+02   1.3530000e+03   0.0000000e+00   1.0000000e+00   2.9000000e+02   2.8530000e-01   3.2180000e-01   3.3330000e-01   1.2600000e-02   9.4440000e-01   1.0000000e+00   1.0000000e+00   2.7694000e+00   1.2305000e+00   1.7076000e+00   6.6670000e-01  -1.7380000e-01   9.7740000e-01
   5.0000000e+00   1.1590000e+03   1.1700000e+03   3.2914000e+04   3.2926000e+04   1.0600000e+02   1.1000000e+01   1.2000000e+01   1.2792000e+04   1.0000000e+02   1.3400000e+02   1.3530000e+03   0.0000000e+00   1.0000000e+00   1.8500000e+02   2.7050000e-01   1.9700000e-01   9.1670000e-01   8.1000000e-03   1.0000000e+00   1.0000000e+00   1.0000000e+00   2.0253000e+00   1.0414000e+00   1.0792000e+00   8.3300000e-02  -5.7200000e-02   2.4320000e-01
   5.0000000e+00   3.6600000e+02   3.9200000e+02   2.2837900e+05   2.2842900e+05   6.1200000e+02   4.6000000e+01   5.2000000e+01   7.1337000e+04   1.0300000e+02   1.2700000e+02   1.6870000e+03   0.0000000e+00   1.0000000e+00   2.0000000e+02   4.3390000e-01   5.2920000e-01   5.2000000e-01   1.5400000e-02   5.6520000e-01   9.6150000e-01   1.0000000e+00   2.7868000e+00   1.4150000e+00   1.6990000e+00   4.8000000e-01  -8.9400000e-02   9.9870000e-01
   5.0000000e+00   8.3700000e+02   8.5000000e+02   2.3142900e+05   2.3144300e+05   1.5500000e+02   1.3000000e+01   1.4000000e+01   1.6093000e+04   5.5000000e+01   1.3400000e+02   1.6870000e+03   0.0000000e+00   1.0000000e+00   2.0000000e+02   9.9230000e-01   1.4840000e-01   9.2860000e-01   7.7000000e-03   1.0000000e+00   1.0000000e+00   1.0000000e+00   2.1903000e+00   1.1139000e+00   1.1461000e+00   7.1400000e-02  -1.8890000e-01   3.0970000e-01
   5.0000000e+00   3.9000000e+02   4.0200000e+02   2.5131530e+06   2.5131820e+06   2.4700000e+02   1.4000000e+01   2.9000000e+01   2.6419000e+04   8.8000000e+01   1.2600000e+02   1.3870000e+03   0.0000000e+00   1.0000000e+00   5.0000000e+01   5.6240000e-01   2.9020000e-01   4.1380000e-01   8.7000000e-03   8.5710000e-01   1.0000000e+00   1.0000000e+00   2.3927000e+00   1.0792000e+00   1.4624000e+00   5.8620000e-01  -1.6440000e-01   5.7570000e-01
   5.0000000e+00   1.3510000e+03   1.3600000e+03   4.8074590e+06   4.8074790e+06   1.3500000e+02   1.2000000e+01   2.1000000e+01   1.3096000e+04   8.9000000e+01   1.0900000e+02   1.3870000e+03   0.0000000e+00   1.0000000e+00   5.0000000e+01   3.8900000e-02   2.5000000e-01   4.5000000e-01   6.5000000e-03   7.5000000e-01   9.5240000e-01   1.0000000e+00   2.1303000e+00   9.5420000e-01   1.3010000e+00   5.5000000e-01  -2.4210000e-01   3.0680000e-01
   5.0000000e+00   1.3250000e+03   1.3360000e+03   4.8482230e+06   4.8482690e+06   3.7600000e+02   1.3000000e+01   4.7000000e+01   3.7703000e+04   9.1000000e+01   1.1700000e+02   1.3870000e+03   0.0000000e+00   1.0000000e+00   5.0000000e+01   7.3500000e-02   2.5690000e-01   2.3910000e-01   7.9000000e-03   8.4610000e-01   9.7870000e-01   1.0000000e+00   2.5752000e+00   1.0414000e+00   1.6628000e+00   7.6090000e-01  -2.1660000e-01   7.9550000e-01
   5.0000000e+00   1.1640000e+03   1.1730000e+03   4.6602800e+05   4.6605700e+05   2.0200000e+02   1.5000000e+01   2.9000000e+01   2.1408000e+04   8.5000000e+01   1.2200000e+02   1.3530000e+03   0.0000000e+00   1.0000000e+00   7.0000000e+01   2.6610000e-01   2.2610000e-01   3.1030000e-01   6.6000000e-03   6.0000000e-01   1.0000000e+00   1.0000000e+00   2.3054000e+00   9.5420000e-01   1.4624000e+00   6.8970000e-01  -1.7200000e-01   4.3170000e-01
   5.0000000e+00   5.4200000e+02   5.6400000e+02   5.1943000e+04   5.1952000e+04   1.3200000e+02   3.2000000e+01   2.0000000e+01   1.4760000e+04   1.0400000e+02   1.1900000e+02   1.2270000e+03   0.0000000e+00   1.0000000e+00   4.0000000e+01   8.8350000e-01   3.3330000e-01   4.0910000e-01   1.7900000e-02   6.8750000e-01   4.5000000e-01   0.0000000e+00   2.1206000e+00   1.3424000e+00   9.5420000e-01  -5.9090000e-01  -1.2640000e-01   3.3290000e-01
   5.0000000e+00   3.6700000e+02   3.7400000e+02   3.0322500e+05   3.0326200e+05   1.9800000e+02   1.0000000e+01   3.7000000e+01   2.2581000e+04   1.0100000e+02   1.2700000e+02   1.2270000e+03   0.0000000e+00   1.0000000e+00   4.0000000e+01   5.9820000e-01   2.3550000e-01   1.8920000e-01   5.7000000e-03   7.0000000e-01   1.0000000e+00   1.0000000e+00   2.2967000e+00   8.4510000e-01   1.5682000e+00   8.1080000e-01  -1.0900000e-01   4.2840000e-01
   5.0000000e+00   9.3200000e+02   9.4300000e+02   3.0203440e+06   3.0203600e+06   1.2800000e+02   1.2000000e+01   1.6000000e+01   1.3996000e+04   8.8000000e+01   1.2600000e+02   1.6870000e+03   0.0000000e+00   1.0000000e+00   5.0000000e+01   8.8200000e-01   2.7270000e-01   6.8750000e-01   6.5000000e-03   9.1670000e-01   1.0000000e+00   1.0000000e+00   2.1072000e+00   1.0414000e+00   1.2041000e+00   3.1250000e-01  -1.4580000e-01   3.0120000e-01
   5.0000000e+00   5.1600000e+02   5.2800000e+02   1.3468920e+06   1.3469080e+06   1.4300000e+02   1.5000000e+01   1.6000000e+01   1.4742000e+04   7.6000000e+01   1.2500000e+02   1.3530000e+03   0.0000000e+00   1.0000000e+00   7.0000000e+01   7.6280000e-01   2.5520000e-01   7.5000000e-01   8.9000000e-03   8.0000000e-01   1.0000000e+00   1.0000000e+00   2.1553000e+00   1.0792000e+00   1.2041000e+00   2.5000000e-01  -1.9460000e-01   3.2410000e-01
   5.0000000e+00   1.3320000e+03   1.3470000e+03   7.0219000e+04   7.0241000e+04   2.2100000e+02   1.9000000e+01   2.2000000e+01   2.4230000e+04   9.7000000e+01   1.2400000e+02   1.6870000e+03   1.0000000e+00   0.0000000e+00   7.0000000e+01   4.0310000e-01   3.3030000e-01   6.8180000e-01   8.9000000e-03   7.8950000e-01   1.0000000e+00   1.0000000e+00   2.3444000e+00   1.1761000e+00   1.3424000e+00   3.1820000e-01  -1.4350000e-01   5.4610000e-01
   5.0000000e+00   4.8000000e+02   4.9200000e+02   1.2636230e+06   1.2636370e+06   1.1400000e+02   1.5000000e+01   1.4000000e+01   1.2221000e+04   8.0000000e+01   1.2500000e+02   1.6870000e+03   1.0000000e+00   0.0000000e+00   7.0000000e+01   5.6910000e-01   3.2140000e-01   8.5710000e-01   7.1000000e-03   8.0000000e-01   1.0000000e+00   1.0000000e+00   2.0569000e+00   1.0792000e+00   1.1461000e+00   1.4290000e-01  -1.6250000e-01   2.9010000e-01
   5.0000000e+00   6.9900000e+02   7.4000000e+02   1.5035380e+06   1.5035460e+06   1.7600000e+02   4.4000000e+01   1.5000000e+01   1.8466000e+04   9.0000000e+01   1.1900000e+02   1.3530000e+03   1.0000000e+00   0.0000000e+00   5.0000000e+01   9.0610000e-01   4.6340000e-01   1.9510000e-01   3.0300000e-02   9.3180000e-01   5.3330000e-01   0.0000000e+00   2.2455000e+00   1.6128000e+00   9.0310000e-01  -8.0490000e-01  -1.8030000e-01   5.4280000e-01
   5.0000000e+00   4.3100000e+02   4.4400000e+02   1.5871720e+06   1.5871910e+06   1.7600000e+02   2.1000000e+01   1.9000000e+01   1.9565000e+04   8.6000000e+01   1.3500000e+02   1.3530000e+03   1.0000000e+00   0.0000000e+00   5.0000000e+01   6.3710000e-01   2.8740000e-01   6.8420000e-01   9.6000000e-03   6.1910000e-01   1.0000000e+00   1.0000000e+00   2.2455000e+00   1.1139000e+00   1.2787000e+00   3.1580000e-01  -1.3150000e-01   4.0890000e-01
   5.0000000e+00   9.6000000e+01   1.3200000e+02   7.4300000e+03   7.4580000e+03   5.1300000e+02   4.2000000e+01   2.9000000e+01   6.2225000e+04   1.0500000e+02   1.3900000e+02   1.3530000e+03   0.0000000e+00   1.0000000e+00   5.0000000e+01   1.4190000e-01   4.9110000e-01   7.7780000e-01   2.6600000e-02   8.5710000e-01   9.6550000e-01   0.0000000e+00   2.7101000e+00   1.5563000e+00   1.4472000e+00  -2.2220000e-01  -5.2400000e-02   9.9100000e-01
   5.0000000e+00   8.7300000e+02   9.0000000e+02   1.0995060e+06   1.0995160e+06   1.5000000e+02   2.7000000e+01   1.2000000e+01   1.6873000e+04   9.6000000e+01   1.2900000e+02   1.3530000e+03   0.0000000e+00   1.0000000e+00   5.0000000e+01   6.6960000e-01   4.4440000e-01   3.7040000e-01   2.0000000e-02   1.0000000e+00   8.3330000e-01   0.0000000e+00   2.1761000e+00   1.4314000e+00   1.0000000e+00  -6.2960000e-01  -1.2120000e-01   4.4650000e-01
   5.0000000e+00   5.2500000e+02   5.3800000e+02   2.9225160e+06   2.9225360e+06   1.8100000e+02   1.6000000e+01   2.0000000e+01   1.9537000e+04   7.8000000e+01   1.3000000e+02   1.3530000e+03   0.0000000e+00   1.0000000e+00   5.0000000e+01   7.7600000e-01   3.0380000e-01   6.5000000e-01   9.6000000e-03   8.1250000e-01   1.0000000e+00   1.0000000e+00   2.2577000e+00   1.1139000e+00   1.3010000e+00   3.5000000e-01  -1.5670000e-01   4.3000000e-01
   5.0000000e+00   8.3000000e+01   9.9000000e+01   6.9009500e+05   6.9012000e+05   2.7900000e+02   2.1000000e+01   2.5000000e+01   3.0271000e+04   6.1000000e+01   1.3500000e+02   1.3660000e+03   1.0000000e+00   0.0000000e+00   8.0000000e+01   1.2150000e-01   3.0250000e-01   6.4000000e-01   1.1700000e-02   7.6190000e-01   1.0000000e+00   1.0000000e+00   2.4456000e+00   1.2041000e+00   1.3979000e+00   3.6000000e-01  -1.5240000e-01   6.5740000e-01
   5.0000000e+00   9.9000000e+01   1.1500000e+02   2.0397300e+05   2.0398700e+05   1.0600000e+02   2.5000000e+01   1.6000000e+01   1.2782000e+04   1.0800000e+02   1.3400000e+02   1.3620000e+03   1.0000000e+00   0.0000000e+00   8.0000000e+01   1.4540000e-01   5.2680000e-01   8.7500000e-01   1.1700000e-02   6.4000000e-01   8.7500000e-01   0.0000000e+00   2.0253000e+00   1.2041000e+00   1.1461000e+00  -1.2500000e-01  -5.7900000e-02   3.7250000e-01
[truncated: 471,900 more chars]
