# Supplementary material for: A pre-averaged pseudo nearest neighbor classifier
Source: PeerJ Comput Sci. 2024 Aug 13;10:e2247. doi: 10.7717/peerj-cs.2247 (PMC11419614; doi:10.7717/peerj-cs.2247)
Supplement: Supplemental Information 2 [file peerj-cs-10-2247-s002.zip › dataset/wine.dat]

14.23 1.71 2.43 15.6 127 2.8 3.06 0.28 2.29 5.64 1.04 3.92 1065 1
13.2 1.78 2.14 11.2 100 2.65 2.76 0.26 1.28 4.38 1.05 3.4 1050 1
13.16 2.36 2.67 18.6 101 2.8 3.24 0.3 2.81 5.68 1.03 3.17 1185 1
14.37 1.95 2.5 16.8 113 3.85 3.49 0.24 2.18 7.8 0.86 3.45 1480 1
13.24 2.59 2.87 21 118 2.8 2.69 0.39 1.82 4.32 1.04 2.93 735 1
14.2 1.76 2.45 15.2 112 3.27 3.39 0.34 1.97 6.75 1.05 2.85 1450 1
14.39 1.87 2.45 14.6 96 2.5 2.52 0.3 1.98 5.25 1.02 3.58 1290 1
14.06 2.15 2.61 17.6 121 2.6 2.51 0.31 1.25 5.05 1.06 3.58 1295 1
14.83 1.64 2.17 14 97 2.8 2.98 0.29 1.98 5.2 1.08 2.85 1045 1
13.86 1.35 2.27 16 98 2.98 3.15 0.22 1.85 7.22 1.01 3.55 1045 1
14.1 2.16 2.3 18 105 2.95 3.32 0.22 2.38 5.75 1.25 3.17 1510 1
14.12 1.48 2.32 16.8 95 2.2 2.43 0.26 1.57 5 1.17 2.82 1280 1
13.75 1.73 2.41 16 89 2.6 2.76 0.29 1.81 5.6 1.15 2.9 1320 1
14.75 1.73 2.39 11.4 91 3.1 3.69 0.43 2.81 5.4 1.25 2.73 1150 1
14.38 1.87 2.38 12 102 3.3 3.64 0.29 2.96 7.5 1.2 3 1547 1
13.63 1.81 2.7 17.2 112 2.85 2.91 0.3 1.46 7.3 1.28 2.88 1310 1
14.3 1.92 2.72 20 120 2.8 3.14 0.33 1.97 6.2 1.07 2.65 1280 1
13.83 1.57 2.62 20 115 2.95 3.4 0.4 1.72 6.6 1.13 2.57 1130 1
14.19 1.59 2.48 16.5 108 3.3 3.93 0.32 1.86 8.7 1.23 2.82 1680 1
13.64 3.1 2.56 15.2 116 2.7 3.03 0.17 1.66 5.1 0.96 3.36 845 1
14.06 1.63 2.28 16 126 3 3.17 0.24 2.1 5.65 1.09 3.71 780 1
12.93 3.8 2.65 18.6 102 2.41 2.41 0.25 1.98 4.5 1.03 3.52 770 1
13.71 1.86 2.36 16.6 101 2.61 2.88 0.27 1.69 3.8 1.11 4 1035 1
12.85 1.6 2.52 17.8 95 2.48 2.37 0.26 1.46 3.93 1.09 3.63 1015 1
13.5 1.81 2.61 20 96 2.53 2.61 0.28 1.66 3.52 1.12 3.82 845 1
13.05 2.05 3.22 25 124 2.63 2.68 0.47 1.92 3.58 1.13 3.2 830 1
13.39 1.77 2.62 16.1 93 2.85 2.94 0.34 1.45 4.8 0.92 3.22 1195 1
13.3 1.72 2.14 17 94 2.4 2.19 0.27 1.35 3.95 1.02 2.77 1285 1
13.87 1.9 2.8 19.4 107 2.95 2.97 0.37 1.76 4.5 1.25 3.4 915 1
14.02 1.68 2.21 16 96 2.65 2.33 0.26 1.98 4.7 1.04 3.59 1035 1
13.73 1.5 2.7 22.5 101 3 3.25 0.29 2.38 5.7 1.19 2.71 1285 1
13.58 1.66 2.36 19.1 106 2.86 3.19 0.22 1.95 6.9 1.09 2.88 1515 1
13.68 1.83 2.36 17.2 104 2.42 2.69 0.42 1.97 3.84 1.23 2.87 990 1
13.76 1.53 2.7 19.5 132 2.95 2.74 0.5 1.35 5.4 1.25 3 1235 1
13.51 1.8 2.65 19 110 2.35 2.53 0.29 1.54 4.2 1.1 2.87 1095 1
13.48 1.81 2.41 20.5 100 2.7 2.98 0.26 1.86 5.1 1.04 3.47 920 1
13.28 1.64 2.84 15.5 110 2.6 2.68 0.34 1.36 4.6 1.09 2.78 880 1
13.05 1.65 2.55 18 98 2.45 2.43 0.29 1.44 4.25 1.12 2.51 1105 1
13.41 3.84 2.12 18.8 90 2.45 2.68 0.27 1.48 4.28 0.91 3 1035 1
13.88 1.89 2.59 15 101 3.25 3.56 0.17 1.7 5.43 0.88 3.56 1095 1
13.24 3.98 2.29 17.5 103 2.64 2.63 0.32 1.66 4.36 0.82 3 680 1
13.05 1.77 2.1 17 107 3 3 0.28 2.03 5.04 0.88 3.35 885 1
14.21 4.04 2.44 18.9 111 2.85 2.65 0.3 1.25 5.24 0.87 3.33 1080 1
14.38 3.59 2.28 16 102 3.25 3.17 0.27 2.19 4.9 1.04 3.44 1065 1
13.9 1.68 2.12 16 101 3.1 3.39 0.21 2.14 6.1 0.91 3.33 985 1
14.1 2.02 2.4 18.8 103 2.75 2.92 0.32 2.38 6.2 1.07 2.75 1060 1
13.05 1.73 2.04 12.4 92 2.72 3.27 0.17 2.91 7.2 1.12 2.91 1150 1
13.83 1.65 2.6 17.2 94 2.45 2.99 0.22 2.29 5.6 1.24 3.37 1265 1
13.82 1.75 2.42 14 111 3.88 3.74 0.32 1.87 7.05 1.01 3.26 1190 1
13.77 1.9 2.68 17.1 115 3 2.79 0.39 1.68 6.3 1.13 2.93 1375 1
13.56 1.73 2.46 20.5 116 2.96 2.78 0.2 2.45 6.25 0.98 3.03 1120 1
14.22 1.7 2.3 16.3 118 3.2 3 0.26 2.03 6.38 0.94 3.31 970 1
13.29 1.97 2.68 16.8 102 3 3.23 0.31 1.66 6 1.07 2.84 1270 1
13.72 1.43 2.5 16.7 108 3.4 3.67 0.19 2.04 6.8 0.89 2.87 1285 1
12.37 0.94 1.36 10.6 88 1.98 0.57 0.28 0.42 1.95 1.05 1.82 520 2
12.33 1.1 2.28 16 101 2.05 1.09 0.63 0.41 3.27 1.25 1.67 680 2
12.64 1.36 2.02 16.8 100 2.02 1.41 0.53 0.62 5.75 0.98 1.59 450 2
13.67 1.25 1.92 18 94 2.1 1.79 0.32 0.73 3.8 1.23 2.46 630 2
12.37 1.13 2.16 19 87 3.5 3.1 0.19 1.87 4.45 1.22 2.87 420 2
12.17 1.45 2.53 19 104 1.89 1.75 0.45 1.03 2.95 1.45 2.23 355 2
12.37 1.21 2.56 18.1 98 2.42 2.65 0.37 2.08 4.6 1.19 2.3 678 2
12.37 1.17 1.92 19.6 78 2.11 2 0.27 1.04 4.68 1.12 3.48 510 2
13.34 0.94 2.36 17 110 2.53 1.3 0.55 0.42 3.17 1.02 1.93 750 2
12.21 1.19 1.75 16.8 151 1.85 1.28 0.14 2.5 2.85 1.28 3.07 718 2
12.29 1.61 2.21 20.4 103 1.1 1.02 0.37 1.46 3.05 0.906 1.82 870 2
13.86 1.51 2.67 25 86 2.95 2.86 0.21 1.87 3.38 1.36 3.16 410 2
12.99 1.67 2.6 30 139 3.3 2.89 0.21 1.96 3.35 1.31 3.5 985 2
11.96 1.09 2.3 21 101 3.38 2.14 0.13 1.65 3.21 0.99 3.13 886 2
11.66 1.88 1.92 16 97 1.61 1.57 0.34 1.15 3.8 1.23 2.14 428 2
13.03 0.9 1.71 16 86 1.95 2.03 0.24 1.46 4.6 1.19 2.48 392 2
11.84 2.89 2.23 18 112 1.72 1.32 0.43 0.95 2.65 0.96 2.52 500 2
12.33 0.99 1.95 14.8 136 1.9 1.85 0.35 2.76 3.4 1.06 2.31 750 2
12.7 3.87 2.4 23 101 2.83 2.55 0.43 1.95 2.57 1.19 3.13 463 2
12 0.92 2 19 86 2.42 2.26 0.3 1.43 2.5 1.38 3.12 278 2
12.72 1.81 2.2 18.8 86 2.2 2.53 0.26 1.77 3.9 1.16 3.14 714 2
12.08 1.13 2.51 24 78 2 1.58 0.4 1.4 2.2 1.31 2.72 630 2
11.84 0.89 2.58 18 94 2.2 2.21 0.22 2.35 3.05 0.79 3.08 520 2
12.67 0.98 2.24 18 99 2.2 1.94 0.3 1.46 2.62 1.23 3.16 450 2
12.16 1.61 2.31 22.8 90 1.78 1.69 0.43 1.56 2.45 1.33 2.26 495 2
11.65 1.67 2.62 26 88 1.92 1.61 0.4 1.34 2.6 1.36 3.21 562 2
11.64 2.06 2.46 21.6 84 1.95 1.69 0.48 1.35 2.8 1 2.75 680 2
12.08 1.33 2.3 23.6 70 2.2 1.59 0.42 1.38 1.74 1.07 3.21 625 2
12.08 1.83 2.32 18.5 81 1.6 1.5 0.52 1.64 2.4 1.08 2.27 480 2
12 1.51 2.42 22 86 1.45 1.25 0.5 1.63 3.6 1.05 2.65 450 2
12.69 1.53 2.26 20.7 80 1.38 1.46 0.58 1.62 3.05 0.96 2.06 495 2
12.29 2.83 2.22 18 88 2.45 2.25 0.25 1.99 2.15 1.15 3.3 290 2
11.62 1.99 2.28 18 98 3.02 2.26 0.17 1.35 3.25 1.16 2.96 345 2
12.47 1.52 2.2 19 162 2.5 2.27 0.32 3.28 2.6 1.16 2.63 937 2
11.81 2.12 2.74 21.5 134 1.6 0.99 0.14 1.56 2.5 0.95 2.26 625 2
12.29 1.41 1.98 16 85 2.55 2.5 0.29 1.77 2.9 1.23 2.74 428 2
12.37 1.07 2.1 18.5 88 3.52 3.75 0.24 1.95 4.5 1.04 2.77 660 2
12.29 3.17 2.21 18 88 2.85 2.99 0.45 2.81 2.3 1.42 2.83 406 2
12.08 2.08 1.7 17.5 97 2.23 2.17 0.26 1.4 3.3 1.27 2.96 710 2
12.6 1.34 1.9 18.5 88 1.45 1.36 0.29 1.35 2.45 1.04 2.77 562 2
12.34 2.45 2.46 21 98 2.56 2.11 0.34 1.31 2.8 0.8 3.38 438 2
12.51 1.73 1.98 20.5 85 2.2 1.92 0.32 1.48 2.94 1.04 3.57 672 2
12.42 2.55 2.27 22 90 1.68 1.84 0.66 1.42 2.7 0.86 3.3 315 2
12.22 1.29 1.94 19 92 2.36 2.04 0.39 2.08 2.7 0.86 3.02 312 2
11.61 1.35 2.7 20 94 2.74 2.92 0.29 2.49 2.65 0.96 3.26 680 2
11.46 3.74 1.82 19.5 107 3.18 2.58 0.24 3.58 2.9 0.75 2.81 562 2
12.52 2.43 2.17 21 88 2.55 2.27 0.26 1.22 2 0.9 2.78 325 2
11.76 2.68 2.92 20 103 1.75 2.03 0.6 1.05 3.8 1.23 2.5 607 2
11.41 0.74 2.5 21 88 2.48 2.01 0.42 1.44 3.08 1.1 2.31 434 2
12.08 1.39 2.5 22.5 84 2.56 2.29 0.43 1.04 2.9 0.93 3.19 385 2
11.03 1.51 2.2 21.5 85 2.46 2.17 0.52 2.01 1.9 1.71 2.87 407 2
12.42 1.61 2.19 22.5 108 2 2.09 0.34 1.61 2.06 1.06 2.96 345 2
12.77 3.43 1.98 16 80 1.63 1.25 0.43 0.83 3.4 0.7 2.12 372 2
12 3.43 2 19 87 2 1.64 0.37 1.87 1.28 0.93 3.05 564 2
11.45 2.4 2.42 20 96 2.9 2.79 0.32 1.83 3.25 0.8 3.39 625 2
11.56 2.05 3.23 28.5 119 3.18 5.08 0.47 1.87 6 0.93 3.69 465 2
12.42 4.43 2.73 26.5 102 2.2 2.13 0.43 1.71 2.08 0.92 3.12 365 2
13.05 5.8 2.13 21.5 86 2.62 2.65 0.3 2.01 2.6 0.73 3.1 380 2
11.87 4.31 2.39 21 82 2.86 3.03 0.21 2.91 2.8 0.75 3.64 380 2
12.07 2.16 2.17 21 85 2.6 2.65 0.37 1.35 2.76 0.86 3.28 378 2
12.43 1.53 2.29 21.5 86 2.74 3.15 0.39 1.77 3.94 0.69 2.84 352 2
12.37 1.63 2.3 24.5 88 2.22 2.45 0.4 1.9 2.12 0.89 2.78 342 2
12.04 4.3 2.38 22 80 2.1 1.75 0.42 1.35 2.6 0.79 2.57 580 2
12.86 1.35 2.32 18 122 1.51 1.25 0.21 0.94 4.1 0.76 1.29 630 3
12.88 2.99 2.4 20 104 1.3 1.22 0.24 0.83 5.4 0.74 1.42 530 3
12.81 2.31 2.4 24 98 1.15 1.09 0.27 0.83 5.7 0.66 1.36 560 3
12.51 1.24 2.25 17.5 85 2 0.58 0.6 1.25 5.45 0.75 1.51 650 3
12.6 2.46 2.2 18.5 94 1.62 0.66 0.63 0.94 7.1 0.73 1.58 695 3
12.25 4.72 2.54 21 89 1.38 0.47 0.53 0.8 3.85 0.75 1.27 720 3
12.53 5.51 2.64 25 96 1.79 0.6 0.63 1.1 5 0.82 1.69 515 3
13.49 3.59 2.19 19.5 88 1.62 0.48 0.58 0.88 5.7 0.81 1.82 580 3
12.84 2.96 2.61 24 101 2.32 0.6 0.53 0.81 4.92 0.89 2.15 590 3
12.93 2.81 2.7 21 96 1.54 0.5 0.53 0.75 4.6 0.77 2.31 600 3
13.36 2.56 2.35 20 89 1.4 0.5 0.37 0.64 5.6 0.7 2.47 780 3
13.52 3.17 2.72 23.5 97 1.55 0.52 0.5 0.55 4.35 0.89 2.06 520 3
13.62 4.95 2.35 20 92 2 0.8 0.47 1.02 4.4 0.91 2.05 550 3
12.25 3.88 2.2 18.5 112 1.38 0.78 0.29 1.14 8.21 0.65 2 855 3
13.16 3.57 2.15 21 102 1.5 0.55 0.43 1.3 4 0.6 1.68 830 3
13.88 5.04 2.23 20 80 0.98 0.34 0.4 0.68 4.9 0.58 1.33 415 3
12.87 4.61 2.48 21.5 86 1.7 0.65 0.47 0.86 7.65 0.54 1.86 625 3
13.08 3.9 2.36 21.5 113 1.41 1.39 0.34 1.14 9.40 0.57 1.33 550 3
13.5 3.12 2.62 24 123 1.4 1.57 0.22 1.25 8.60 0.59 1.3 500 3
12.79 2.67 2.48 22 112 1.48 1.36 0.24 1.26 10.8 0.48 1.47 480 3
13.11 1.9 2.75 25.5 116 2.2 1.28 0.26 1.56 7.1 0.61 1.33 425 3
13.23 3.3 2.28 18.5 98 1.8 0.83 0.61 1.87 10.52 0.56 1.51 675 3
12.58 1.29 2.1 20 103 1.48 0.58 0.53 1.4 7.6 0.58 1.55 640 3
13.17 5.19 2.32 22 93 1.74 0.63 0.61 1.55 7.9 0.6 1.48 725 3
13.84 4.12 2.38 19.5 89 1.8 0.83 0.48 1.56 9.01 0.57 1.64 480 3
12.45 3.03 2.64 27 97 1.9 0.58 0.63 1.14 7.5 0.67 1.73 880 3
14.34 1.68 2.7 25 98 2.8 1.31 0.53 2.7 13 0.57 1.96 660 3
13.48 1.67 2.64 22.5 89 2.6 1.1 0.52 2.29 11.75 0.57 1.78 620 3
13.69 3.26 2.54 20 107 1.83 0.56 0.5 0.8 5.88 0.96 1.82 680 3
12.85 3.27 2.58 22 106 1.65 0.6 0.6 0.96 5.58 0.87 2.11 570 3
12.96 3.45 2.35 18.5 106 1.39 0.7 0.4 0.94 5.28 0.68 1.75 675 3
13.78 2.76 2.3 22 90 1.35 0.68 0.41 1.03 9.58 0.7 1.68 615 3
13.73 4.36 2.26 22.5 88 1.28 0.47 0.52 1.15 6.62 0.78 1.75 520 3
13.45 3.7 2.6 23 111 1.7 0.92 0.43 1.46 10.68 0.85 1.56 695 3
13.58 2.58 2.69 24.5 105 1.55 0.84 0.39 1.54 8.66 0.74 1.8 750 3
13.4 4.6 2.86 25 112 1.98 0.96 0.27 1.11 8.5 0.67 1.92 630 3
12.2 3.03 2.32 19 96 1.25 0.49 0.4 0.73 5.5 0.66 1.83 510 3
12.77 2.39 2.28 19.5 86 1.39 0.51 0.48 0.64 9.899999 0.57 1.63 470 3
14.16 2.51 2.48 20 91 1.68 0.7 0.44 1.24 9.7 0.62 1.71 660 3
13.71 5.65 2.45 20.5 95 1.68 0.61 0.52 1.06 7.7 0.64 1.74 740 3
13.27 4.28 2.26 20 120 1.59 0.69 0.43 1.35 10.2 0.59 1.56 835 3
13.17 2.59 2.37 20 120 1.65 0.68 0.53 1.46 9.3 0.6 1.62 840 3
14.13 4.1 2.74 24.5 96 2.05 0.76 0.56 1.35 9.2 0.61 1.6 560 3
13.07 1.5 2.1 15.5 98 2.4 2.64 0.28 1.37 3.7 1.18 2.69 1020 1
14.22 3.99 2.51 13.2 128 3 3.04 0.2 2.08 5.1 0.89 3.53 760 1
13.56 1.71 2.31 16.2 117 3.15 3.29 0.34 2.34 6.13 0.95 3.38 795 1
13.94 1.73 2.27 17.4 108 2.88 3.54 0.32 2.08 8.90 1.12 3.1 1260 1
13.74 1.67 2.25 16.4 118 2.6 2.9 0.21 1.62 5.85 0.92 3.2 1060 1
13.11 1.01 1.7 15 78 2.98 3.18 0.26 2.28 5.3 1.12 3.18 502 2
13.49 1.66 2.24 24 87 1.88 1.84 0.27 1.03 3.74 0.98 2.78 472 2
13.05 3.86 2.32 22.5 85 1.65 1.59 0.61 1.62 4.8 0.84 2.01 515 2
11.82 1.72 1.88 19.5 86 2.5 1.64 0.37 1.42 2.06 0.94 2.44 415 2
12.25 1.73 2.12 19 80 1.65 2.03 0.37 1.63 3.4 1 3.17 510 2
12.72 1.75 2.28 22.5 84 1.38 1.76 0.48 1.63 3.3 0.88 2.42 488 2
11.82 1.47 1.99 20.8 86 1.98 1.6 0.3 1.53 1.95 0.95 3.33 495 2
11.79 2.13 2.78 28.5 92 2.13 2.24 0.58 1.76 3 0.97 2.44 466 2
12.7 3.55 2.36 21.5 106 1.7 1.2 0.17 0.84 5 0.78 1.29 600 3
13.32 3.24 2.38 21.5 92 1.93 0.76 0.45 1.25 8.42 0.55 1.62 650 3
12.36 3.83 2.38 21 88 2.3 0.92 0.5 1.04 7.65 0.56 1.58 520 3
12.82 3.37 2.3 19.5 88 1.48 0.66 0.4 0.97 10.26 0.72 1.75 685 3
13.4 3.91 2.48 23 102 1.8 0.75 0.43 1.41 7.3 0.7 1.56 750 3
