# Supplementary material for: A pre-averaged pseudo nearest neighbor classifier
Source: PeerJ Comput Sci. 2024 Aug 13;10:e2247. doi: 10.7717/peerj-cs.2247 (PMC11419614; doi:10.7717/peerj-cs.2247)
Supplement: Supplemental Information 2 [file peerj-cs-10-2247-s002.zip › dataset/wine.data]

   0.0000000e+00   1.4230000e+01   1.7100000e+00   2.4300000e+00   1.5600000e+01   1.2700000e+02   2.8000000e+00   3.0600000e+00   2.8000000e-01   2.2900000e+00   5.6400000e+00   1.0400000e+00   3.9200000e+00   1.0650000e+03
   0.0000000e+00   1.3200000e+01   1.7800000e+00   2.1400000e+00   1.1200000e+01   1.0000000e+02   2.6500000e+00   2.7600000e+00   2.6000000e-01   1.2800000e+00   4.3800000e+00   1.0500000e+00   3.4000000e+00   1.0500000e+03
   0.0000000e+00   1.3160000e+01   2.3600000e+00   2.6700000e+00   1.8600000e+01   1.0100000e+02   2.8000000e+00   3.2400000e+00   3.0000000e-01   2.8100000e+00   5.6800000e+00   1.0300000e+00   3.1700000e+00   1.1850000e+03
   0.0000000e+00   1.4370000e+01   1.9500000e+00   2.5000000e+00   1.6800000e+01   1.1300000e+02   3.8500000e+00   3.4900000e+00   2.4000000e-01   2.1800000e+00   7.8000000e+00   8.6000000e-01   3.4500000e+00   1.4800000e+03
   0.0000000e+00   1.3240000e+01   2.5900000e+00   2.8700000e+00   2.1000000e+01   1.1800000e+02   2.8000000e+00   2.6900000e+00   3.9000000e-01   1.8200000e+00   4.3200000e+00   1.0400000e+00   2.9300000e+00   7.3500000e+02
   0.0000000e+00   1.4200000e+01   1.7600000e+00   2.4500000e+00   1.5200000e+01   1.1200000e+02   3.2700000e+00   3.3900000e+00   3.4000000e-01   1.9700000e+00   6.7500000e+00   1.0500000e+00   2.8500000e+00   1.4500000e+03
   0.0000000e+00   1.4390000e+01   1.8700000e+00   2.4500000e+00   1.4600000e+01   9.6000000e+01   2.5000000e+00   2.5200000e+00   3.0000000e-01   1.9800000e+00   5.2500000e+00   1.0200000e+00   3.5800000e+00   1.2900000e+03
   0.0000000e+00   1.4060000e+01   2.1500000e+00   2.6100000e+00   1.7600000e+01   1.2100000e+02   2.6000000e+00   2.5100000e+00   3.1000000e-01   1.2500000e+00   5.0500000e+00   1.0600000e+00   3.5800000e+00   1.2950000e+03
   0.0000000e+00   1.4830000e+01   1.6400000e+00   2.1700000e+00   1.4000000e+01   9.7000000e+01   2.8000000e+00   2.9800000e+00   2.9000000e-01   1.9800000e+00   5.2000000e+00   1.0800000e+00   2.8500000e+00   1.0450000e+03
   0.0000000e+00   1.3860000e+01   1.3500000e+00   2.2700000e+00   1.6000000e+01   9.8000000e+01   2.9800000e+00   3.1500000e+00   2.2000000e-01   1.8500000e+00   7.2200000e+00   1.0100000e+00   3.5500000e+00   1.0450000e+03
   0.0000000e+00   1.4100000e+01   2.1600000e+00   2.3000000e+00   1.8000000e+01   1.0500000e+02   2.9500000e+00   3.3200000e+00   2.2000000e-01   2.3800000e+00   5.7500000e+00   1.2500000e+00   3.1700000e+00   1.5100000e+03
   0.0000000e+00   1.4120000e+01   1.4800000e+00   2.3200000e+00   1.6800000e+01   9.5000000e+01   2.2000000e+00   2.4300000e+00   2.6000000e-01   1.5700000e+00   5.0000000e+00   1.1700000e+00   2.8200000e+00   1.2800000e+03
   0.0000000e+00   1.3750000e+01   1.7300000e+00   2.4100000e+00   1.6000000e+01   8.9000000e+01   2.6000000e+00   2.7600000e+00   2.9000000e-01   1.8100000e+00   5.6000000e+00   1.1500000e+00   2.9000000e+00   1.3200000e+03
   0.0000000e+00   1.4750000e+01   1.7300000e+00   2.3900000e+00   1.1400000e+01   9.1000000e+01   3.1000000e+00   3.6900000e+00   4.3000000e-01   2.8100000e+00   5.4000000e+00   1.2500000e+00   2.7300000e+00   1.1500000e+03
   0.0000000e+00   1.4380000e+01   1.8700000e+00   2.3800000e+00   1.2000000e+01   1.0200000e+02   3.3000000e+00   3.6400000e+00   2.9000000e-01   2.9600000e+00   7.5000000e+00   1.2000000e+00   3.0000000e+00   1.5470000e+03
   0.0000000e+00   1.3630000e+01   1.8100000e+00   2.7000000e+00   1.7200000e+01   1.1200000e+02   2.8500000e+00   2.9100000e+00   3.0000000e-01   1.4600000e+00   7.3000000e+00   1.2800000e+00   2.8800000e+00   1.3100000e+03
   0.0000000e+00   1.4300000e+01   1.9200000e+00   2.7200000e+00   2.0000000e+01   1.2000000e+02   2.8000000e+00   3.1400000e+00   3.3000000e-01   1.9700000e+00   6.2000000e+00   1.0700000e+00   2.6500000e+00   1.2800000e+03
   0.0000000e+00   1.3830000e+01   1.5700000e+00   2.6200000e+00   2.0000000e+01   1.1500000e+02   2.9500000e+00   3.4000000e+00   4.0000000e-01   1.7200000e+00   6.6000000e+00   1.1300000e+00   2.5700000e+00   1.1300000e+03
   0.0000000e+00   1.4190000e+01   1.5900000e+00   2.4800000e+00   1.6500000e+01   1.0800000e+02   3.3000000e+00   3.9300000e+00   3.2000000e-01   1.8600000e+00   8.7000000e+00   1.2300000e+00   2.8200000e+00   1.6800000e+03
   0.0000000e+00   1.3640000e+01   3.1000000e+00   2.5600000e+00   1.5200000e+01   1.1600000e+02   2.7000000e+00   3.0300000e+00   1.7000000e-01   1.6600000e+00   5.1000000e+00   9.6000000e-01   3.3600000e+00   8.4500000e+02
   0.0000000e+00   1.4060000e+01   1.6300000e+00   2.2800000e+00   1.6000000e+01   1.2600000e+02   3.0000000e+00   3.1700000e+00   2.4000000e-01   2.1000000e+00   5.6500000e+00   1.0900000e+00   3.7100000e+00   7.8000000e+02
   0.0000000e+00   1.2930000e+01   3.8000000e+00   2.6500000e+00   1.8600000e+01   1.0200000e+02   2.4100000e+00   2.4100000e+00   2.5000000e-01   1.9800000e+00   4.5000000e+00   1.0300000e+00   3.5200000e+00   7.7000000e+02
   0.0000000e+00   1.3710000e+01   1.8600000e+00   2.3600000e+00   1.6600000e+01   1.0100000e+02   2.6100000e+00   2.8800000e+00   2.7000000e-01   1.6900000e+00   3.8000000e+00   1.1100000e+00   4.0000000e+00   1.0350000e+03
   0.0000000e+00   1.2850000e+01   1.6000000e+00   2.5200000e+00   1.7800000e+01   9.5000000e+01   2.4800000e+00   2.3700000e+00   2.6000000e-01   1.4600000e+00   3.9300000e+00   1.0900000e+00   3.6300000e+00   1.0150000e+03
   0.0000000e+00   1.3500000e+01   1.8100000e+00   2.6100000e+00   2.0000000e+01   9.6000000e+01   2.5300000e+00   2.6100000e+00   2.8000000e-01   1.6600000e+00   3.5200000e+00   1.1200000e+00   3.8200000e+00   8.4500000e+02
   0.0000000e+00   1.3050000e+01   2.0500000e+00   3.2200000e+00   2.5000000e+01   1.2400000e+02   2.6300000e+00   2.6800000e+00   4.7000000e-01   1.9200000e+00   3.5800000e+00   1.1300000e+00   3.2000000e+00   8.3000000e+02
   0.0000000e+00   1.3390000e+01   1.7700000e+00   2.6200000e+00   1.6100000e+01   9.3000000e+01   2.8500000e+00   2.9400000e+00   3.4000000e-01   1.4500000e+00   4.8000000e+00   9.2000000e-01   3.2200000e+00   1.1950000e+03
   0.0000000e+00   1.3300000e+01   1.7200000e+00   2.1400000e+00   1.7000000e+01   9.4000000e+01   2.4000000e+00   2.1900000e+00   2.7000000e-01   1.3500000e+00   3.9500000e+00   1.0200000e+00   2.7700000e+00   1.2850000e+03
   0.0000000e+00   1.3870000e+01   1.9000000e+00   2.8000000e+00   1.9400000e+01   1.0700000e+02   2.9500000e+00   2.9700000e+00   3.7000000e-01   1.7600000e+00   4.5000000e+00   1.2500000e+00   3.4000000e+00   9.1500000e+02
   0.0000000e+00   1.4020000e+01   1.6800000e+00   2.2100000e+00   1.6000000e+01   9.6000000e+01   2.6500000e+00   2.3300000e+00   2.6000000e-01   1.9800000e+00   4.7000000e+00   1.0400000e+00   3.5900000e+00   1.0350000e+03
   0.0000000e+00   1.3730000e+01   1.5000000e+00   2.7000000e+00   2.2500000e+01   1.0100000e+02   3.0000000e+00   3.2500000e+00   2.9000000e-01   2.3800000e+00   5.7000000e+00   1.1900000e+00   2.7100000e+00   1.2850000e+03
   0.0000000e+00   1.3580000e+01   1.6600000e+00   2.3600000e+00   1.9100000e+01   1.0600000e+02   2.8600000e+00   3.1900000e+00   2.2000000e-01   1.9500000e+00   6.9000000e+00   1.0900000e+00   2.8800000e+00   1.5150000e+03
   0.0000000e+00   1.3680000e+01   1.8300000e+00   2.3600000e+00   1.7200000e+01   1.0400000e+02   2.4200000e+00   2.6900000e+00   4.2000000e-01   1.9700000e+00   3.8400000e+00   1.2300000e+00   2.8700000e+00   9.9000000e+02
   0.0000000e+00   1.3760000e+01   1.5300000e+00   2.7000000e+00   1.9500000e+01   1.3200000e+02   2.9500000e+00   2.7400000e+00   5.0000000e-01   1.3500000e+00   5.4000000e+00   1.2500000e+00   3.0000000e+00   1.2350000e+03
   0.0000000e+00   1.3510000e+01   1.8000000e+00   2.6500000e+00   1.9000000e+01   1.1000000e+02   2.3500000e+00   2.5300000e+00   2.9000000e-01   1.5400000e+00   4.2000000e+00   1.1000000e+00   2.8700000e+00   1.0950000e+03
   0.0000000e+00   1.3480000e+01   1.8100000e+00   2.4100000e+00   2.0500000e+01   1.0000000e+02   2.7000000e+00   2.9800000e+00   2.6000000e-01   1.8600000e+00   5.1000000e+00   1.0400000e+00   3.4700000e+00   9.2000000e+02
   0.0000000e+00   1.3280000e+01   1.6400000e+00   2.8400000e+00   1.5500000e+01   1.1000000e+02   2.6000000e+00   2.6800000e+00   3.4000000e-01   1.3600000e+00   4.6000000e+00   1.0900000e+00   2.7800000e+00   8.8000000e+02
   0.0000000e+00   1.3050000e+01   1.6500000e+00   2.5500000e+00   1.8000000e+01   9.8000000e+01   2.4500000e+00   2.4300000e+00   2.9000000e-01   1.4400000e+00   4.2500000e+00   1.1200000e+00   2.5100000e+00   1.1050000e+03
   0.0000000e+00   1.3070000e+01   1.5000000e+00   2.1000000e+00   1.5500000e+01   9.8000000e+01   2.4000000e+00   2.6400000e+00   2.8000000e-01   1.3700000e+00   3.7000000e+00   1.1800000e+00   2.6900000e+00   1.0200000e+03
   0.0000000e+00   1.4220000e+01   3.9900000e+00   2.5100000e+00   1.3200000e+01   1.2800000e+02   3.0000000e+00   3.0400000e+00   2.0000000e-01   2.0800000e+00   5.1000000e+00   8.9000000e-01   3.5300000e+00   7.6000000e+02
   0.0000000e+00   1.3560000e+01   1.7100000e+00   2.3100000e+00   1.6200000e+01   1.1700000e+02   3.1500000e+00   3.2900000e+00   3.4000000e-01   2.3400000e+00   6.1300000e+00   9.5000000e-01   3.3800000e+00   7.9500000e+02
   0.0000000e+00   1.3410000e+01   3.8400000e+00   2.1200000e+00   1.8800000e+01   9.0000000e+01   2.4500000e+00   2.6800000e+00   2.7000000e-01   1.4800000e+00   4.2800000e+00   9.1000000e-01   3.0000000e+00   1.0350000e+03
   0.0000000e+00   1.3880000e+01   1.8900000e+00   2.5900000e+00   1.5000000e+01   1.0100000e+02   3.2500000e+00   3.5600000e+00   1.7000000e-01   1.7000000e+00   5.4300000e+00   8.8000000e-01   3.5600000e+00   1.0950000e+03
   0.0000000e+00   1.3240000e+01   3.9800000e+00   2.2900000e+00   1.7500000e+01   1.0300000e+02   2.6400000e+00   2.6300000e+00   3.2000000e-01   1.6600000e+00   4.3600000e+00   8.2000000e-01   3.0000000e+00   6.8000000e+02
   0.0000000e+00   1.3050000e+01   1.7700000e+00   2.1000000e+00   1.7000000e+01   1.0700000e+02   3.0000000e+00   3.0000000e+00   2.8000000e-01   2.0300000e+00   5.0400000e+00   8.8000000e-01   3.3500000e+00   8.8500000e+02
   0.0000000e+00   1.4210000e+01   4.0400000e+00   2.4400000e+00   1.8900000e+01   1.1100000e+02   2.8500000e+00   2.6500000e+00   3.0000000e-01   1.2500000e+00   5.2400000e+00   8.7000000e-01   3.3300000e+00   1.0800000e+03
   0.0000000e+00   1.4380000e+01   3.5900000e+00   2.2800000e+00   1.6000000e+01   1.0200000e+02   3.2500000e+00   3.1700000e+00   2.7000000e-01   2.1900000e+00   4.9000000e+00   1.0400000e+00   3.4400000e+00   1.0650000e+03
   0.0000000e+00   1.3900000e+01   1.6800000e+00   2.1200000e+00   1.6000000e+01   1.0100000e+02   3.1000000e+00   3.3900000e+00   2.1000000e-01   2.1400000e+00   6.1000000e+00   9.1000000e-01   3.3300000e+00   9.8500000e+02
   0.0000000e+00   1.4100000e+01   2.0200000e+00   2.4000000e+00   1.8800000e+01   1.0300000e+02   2.7500000e+00   2.9200000e+00   3.2000000e-01   2.3800000e+00   6.2000000e+00   1.0700000e+00   2.7500000e+00   1.0600000e+03
   0.0000000e+00   1.3940000e+01   1.7300000e+00   2.2700000e+00   1.7400000e+01   1.0800000e+02   2.8800000e+00   3.5400000e+00   3.2000000e-01   2.0800000e+00   8.9000000e+00   1.1200000e+00   3.1000000e+00   1.2600000e+03
   0.0000000e+00   1.3050000e+01   1.7300000e+00   2.0400000e+00   1.2400000e+01   9.2000000e+01   2.7200000e+00   3.2700000e+00   1.7000000e-01   2.9100000e+00   7.2000000e+00   1.1200000e+00   2.9100000e+00   1.1500000e+03
   0.0000000e+00   1.3830000e+01   1.6500000e+00   2.6000000e+00   1.7200000e+01   9.4000000e+01   2.4500000e+00   2.9900000e+00   2.2000000e-01   2.2900000e+00   5.6000000e+00   1.2400000e+00   3.3700000e+00   1.2650000e+03
   0.0000000e+00   1.3820000e+01   1.7500000e+00   2.4200000e+00   1.4000000e+01   1.1100000e+02   3.8800000e+00   3.7400000e+00   3.2000000e-01   1.8700000e+00   7.0500000e+00   1.0100000e+00   3.2600000e+00   1.1900000e+03
   0.0000000e+00   1.3770000e+01   1.9000000e+00   2.6800000e+00   1.7100000e+01   1.1500000e+02   3.0000000e+00   2.7900000e+00   3.9000000e-01   1.6800000e+00   6.3000000e+00   1.1300000e+00   2.9300000e+00   1.3750000e+03
   0.0000000e+00   1.3740000e+01   1.6700000e+00   2.2500000e+00   1.6400000e+01   1.1800000e+02   2.6000000e+00   2.9000000e+00   2.1000000e-01   1.6200000e+00   5.8500000e+00   9.2000000e-01   3.2000000e+00   1.0600000e+03
   0.0000000e+00   1.3560000e+01   1.7300000e+00   2.4600000e+00   2.0500000e+01   1.1600000e+02   2.9600000e+00   2.7800000e+00   2.0000000e-01   2.4500000e+00   6.2500000e+00   9.8000000e-01   3.0300000e+00   1.1200000e+03
   0.0000000e+00   1.4220000e+01   1.7000000e+00   2.3000000e+00   1.6300000e+01   1.1800000e+02   3.2000000e+00   3.0000000e+00   2.6000000e-01   2.0300000e+00   6.3800000e+00   9.4000000e-01   3.3100000e+00   9.7000000e+02
   0.0000000e+00   1.3290000e+01   1.9700000e+00   2.6800000e+00   1.6800000e+01   1.0200000e+02   3.0000000e+00   3.2300000e+00   3.1000000e-01   1.6600000e+00   6.0000000e+00   1.0700000e+00   2.8400000e+00   1.2700000e+03
   0.0000000e+00   1.3720000e+01   1.4300000e+00   2.5000000e+00   1.6700000e+01   1.0800000e+02   3.4000000e+00   3.6700000e+00   1.9000000e-01   2.0400000e+00   6.8000000e+00   8.9000000e-01   2.8700000e+00   1.2850000e+03
   1.0000000e+00   1.2370000e+01   9.4000000e-01   1.3600000e+00   1.0600000e+01   8.8000000e+01   1.9800000e+00   5.7000000e-01   2.8000000e-01   4.2000000e-01   1.9500000e+00   1.0500000e+00   1.8200000e+00   5.2000000e+02
   1.0000000e+00   1.2330000e+01   1.1000000e+00   2.2800000e+00   1.6000000e+01   1.0100000e+02   2.0500000e+00   1.0900000e+00   6.3000000e-01   4.1000000e-01   3.2700000e+00   1.2500000e+00   1.6700000e+00   6.8000000e+02
   1.0000000e+00   1.2640000e+01   1.3600000e+00   2.0200000e+00   1.6800000e+01   1.0000000e+02   2.0200000e+00   1.4100000e+00   5.3000000e-01   6.2000000e-01   5.7500000e+00   9.8000000e-01   1.5900000e+00   4.5000000e+02
   1.0000000e+00   1.3670000e+01   1.2500000e+00   1.9200000e+00   1.8000000e+01   9.4000000e+01   2.1000000e+00   1.7900000e+00   3.2000000e-01   7.3000000e-01   3.8000000e+00   1.2300000e+00   2.4600000e+00   6.3000000e+02
   1.0000000e+00   1.2370000e+01   1.1300000e+00   2.1600000e+00   1.9000000e+01   8.7000000e+01   3.5000000e+00   3.1000000e+00   1.9000000e-01   1.8700000e+00   4.4500000e+00   1.2200000e+00   2.8700000e+00   4.2000000e+02
   1.0000000e+00   1.2170000e+01   1.4500000e+00   2.5300000e+00   1.9000000e+01   1.0400000e+02   1.8900000e+00   1.7500000e+00   4.5000000e-01   1.0300000e+00   2.9500000e+00   1.4500000e+00   2.2300000e+00   3.5500000e+02
   1.0000000e+00   1.2370000e+01   1.2100000e+00   2.5600000e+00   1.8100000e+01   9.8000000e+01   2.4200000e+00   2.6500000e+00   3.7000000e-01   2.0800000e+00   4.6000000e+00   1.1900000e+00   2.3000000e+00   6.7800000e+02
   1.0000000e+00   1.3110000e+01   1.0100000e+00   1.7000000e+00   1.5000000e+01   7.8000000e+01   2.9800000e+00   3.1800000e+00   2.6000000e-01   2.2800000e+00   5.3000000e+00   1.1200000e+00   3.1800000e+00   5.0200000e+02
   1.0000000e+00   1.2370000e+01   1.1700000e+00   1.9200000e+00   1.9600000e+01   7.8000000e+01   2.1100000e+00   2.0000000e+00   2.7000000e-01   1.0400000e+00   4.6800000e+00   1.1200000e+00   3.4800000e+00   5.1000000e+02
   1.0000000e+00   1.3340000e+01   9.4000000e-01   2.3600000e+00   1.7000000e+01   1.1000000e+02   2.5300000e+00   1.3000000e+00   5.5000000e-01   4.2000000e-01   3.1700000e+00   1.0200000e+00   1.9300000e+00   7.5000000e+02
   1.0000000e+00   1.2210000e+01   1.1900000e+00   1.7500000e+00   1.6800000e+01   1.5100000e+02   1.8500000e+00   1.2800000e+00   1.4000000e-01   2.5000000e+00   2.8500000e+00   1.2800000e+00   3.0700000e+00   7.1800000e+02
   1.0000000e+00   1.2290000e+01   1.6100000e+00   2.2100000e+00   2.0400000e+01   1.0300000e+02   1.1000000e+00   1.0200000e+00   3.7000000e-01   1.4600000e+00   3.0500000e+00   9.0600000e-01   1.8200000e+00   8.7000000e+02
   1.0000000e+00   1.3860000e+01   1.5100000e+00   2.6700000e+00   2.5000000e+01   8.6000000e+01   2.9500000e+00   2.8600000e+00   2.1000000e-01   1.8700000e+00   3.3800000e+00   1.3600000e+00   3.1600000e+00   4.1000000e+02
   1.0000000e+00   1.3490000e+01   1.6600000e+00   2.2400000e+00   2.4000000e+01   8.7000000e+01   1.8800000e+00   1.8400000e+00   2.7000000e-01   1.0300000e+00   3.7400000e+00   9.8000000e-01   2.7800000e+00   4.7200000e+02
   1.0000000e+00   1.2990000e+01   1.6700000e+00   2.6000000e+00   3.0000000e+01   1.3900000e+02   3.3000000e+00   2.8900000e+00   2.1000000e-01   1.9600000e+00   3.3500000e+00   1.3100000e+00   3.5000000e+00   9.8500000e+02
   1.0000000e+00   1.1960000e+01   1.0900000e+00   2.3000000e+00   2.1000000e+01   1.0100000e+02   3.3800000e+00   2.1400000e+00   1.3000000e-01   1.6500000e+00   3.2100000e+00   9.9000000e-01   3.1300000e+00   8.8600000e+02
   1.0000000e+00   1.1660000e+01   1.8800000e+00   1.9200000e+00   1.6000000e+01   9.7000000e+01   1.6100000e+00   1.5700000e+00   3.4000000e-01   1.1500000e+00   3.8000000e+00   1.2300000e+00   2.1400000e+00   4.2800000e+02
   1.0000000e+00   1.3030000e+01   9.0000000e-01   1.7100000e+00   1.6000000e+01   8.6000000e+01   1.9500000e+00   2.0300000e+00   2.4000000e-01   1.4600000e+00   4.6000000e+00   1.1900000e+00   2.4800000e+00   3.9200000e+02
   1.0000000e+00   1.1840000e+01   2.8900000e+00   2.2300000e+00   1.8000000e+01   1.1200000e+02   1.7200000e+00   1.3200000e+00   4.3000000e-01   9.5000000e-01   2.6500000e+00   9.6000000e-01   2.5200000e+00   5.0000000e+02
   1.0000000e+00   1.2330000e+01   9.9000000e-01   1.9500000e+00   1.4800000e+01   1.3600000e+02   1.9000000e+00   1.8500000e+00   3.5000000e-01   2.7600000e+00   3.4000000e+00   1.0600000e+00   2.3100000e+00   7.5000000e+02
   1.0000000e+00   1.2700000e+01   3.8700000e+00   2.4000000e+00   2.3000000e+01   1.0100000e+02   2.8300000e+00   2.5500000e+00   4.3000000e-01   1.9500000e+00   2.5700000e+00   1.1900000e+00   3.1300000e+00   4.6300000e+02
   1.0000000e+00   1.2000000e+01   9.2000000e-01   2.0000000e+00   1.9000000e+01   8.6000000e+01   2.4200000e+00   2.2600000e+00   3.0000000e-01   1.4300000e+00   2.5000000e+00   1.3800000e+00   3.1200000e+00   2.7800000e+02
   1.0000000e+00   1.2720000e+01   1.8100000e+00   2.2000000e+00   1.8800000e+01   8.6000000e+01   2.2000000e+00   2.5300000e+00   2.6000000e-01   1.7700000e+00   3.9000000e+00   1.1600000e+00   3.1400000e+00   7.1400000e+02
   1.0000000e+00   1.2080000e+01   1.1300000e+00   2.5100000e+00   2.4000000e+01   7.8000000e+01   2.0000000e+00   1.5800000e+00   4.0000000e-01   1.4000000e+00   2.2000000e+00   1.3100000e+00   2.7200000e+00   6.3000000e+02
   1.0000000e+00   1.3050000e+01   3.8600000e+00   2.3200000e+00   2.2500000e+01   8.5000000e+01   1.6500000e+00   1.5900000e+00   6.1000000e-01   1.6200000e+00   4.8000000e+00   8.4000000e-01   2.0100000e+00   5.1500000e+02
   1.0000000e+00   1.1840000e+01   8.9000000e-01   2.5800000e+00   1.8000000e+01   9.4000000e+01   2.2000000e+00   2.2100000e+00   2.2000000e-01   2.3500000e+00   3.0500000e+00   7.9000000e-01   3.0800000e+00   5.2000000e+02
   1.0000000e+00   1.2670000e+01   9.8000000e-01   2.2400000e+00   1.8000000e+01   9.9000000e+01   2.2000000e+00   1.9400000e+00   3.0000000e-01   1.4600000e+00   2.6200000e+00   1.2300000e+00   3.1600000e+00   4.5000000e+02
   1.0000000e+00   1.2160000e+01   1.6100000e+00   2.3100000e+00   2.2800000e+01   9.0000000e+01   1.7800000e+00   1.6900000e+00   4.3000000e-01   1.5600000e+00   2.4500000e+00   1.3300000e+00   2.2600000e+00   4.9500000e+02
   1.0000000e+00   1.1650000e+01   1.6700000e+00   2.6200000e+00   2.6000000e+01   8.8000000e+01   1.9200000e+00   1.6100000e+00   4.0000000e-01   1.3400000e+00   2.6000000e+00   1.3600000e+00   3.2100000e+00   5.6200000e+02
   1.0000000e+00   1.1640000e+01   2.0600000e+00   2.4600000e+00   2.1600000e+01   8.4000000e+01   1.9500000e+00   1.6900000e+00   4.8000000e-01   1.3500000e+00   2.8000000e+00   1.0000000e+00   2.7500000e+00   6.8000000e+02
   1.0000000e+00   1.2080000e+01   1.3300000e+00   2.3000000e+00   2.3600000e+01   7.0000000e+01   2.2000000e+00   1.5900000e+00   4.2000000e-01   1.3800000e+00   1.7400000e+00   1.0700000e+00   3.2100000e+00   6.2500000e+02
   1.0000000e+00   1.2080000e+01   1.8300000e+00   2.3200000e+00   1.8500000e+01   8.1000000e+01   1.6000000e+00   1.5000000e+00   5.2000000e-01   1.6400000e+00   2.4000000e+00   1.0800000e+00   2.2700000e+00   4.8000000e+02
   1.0000000e+00   1.2000000e+01   1.5100000e+00   2.4200000e+00   2.2000000e+01   8.6000000e+01   1.4500000e+00   1.2500000e+00   5.0000000e-01   1.6300000e+00   3.6000000e+00   1.0500000e+00   2.6500000e+00   4.5000000e+02
   1.0000000e+00   1.2690000e+01   1.5300000e+00   2.2600000e+00   2.0700000e+01   8.0000000e+01   1.3800000e+00   1.4600000e+00   5.8000000e-01   1.6200000e+00   3.0500000e+00   9.6000000e-01   2.0600000e+00   4.9500000e+02
   1.0000000e+00   1.2290000e+01   2.8300000e+00   2.2200000e+00   1.8000000e+01   8.8000000e+01   2.4500000e+00   2.2500000e+00   2.5000000e-01   1.9900000e+00   2.1500000e+00   1.1500000e+00   3.3000000e+00   2.9000000e+02
   1.0000000e+00   1.1620000e+01   1.9900000e+00   2.2800000e+00   1.8000000e+01   9.8000000e+01   3.0200000e+00   2.2600000e+00   1.7000000e-01   1.3500000e+00   3.2500000e+00   1.1600000e+00   2.9600000e+00   3.4500000e+02
   1.0000000e+00   1.2470000e+01   1.5200000e+00   2.2000000e+00   1.9000000e+01   1.6200000e+02   2.5000000e+00   2.2700000e+00   3.2000000e-01   3.2800000e+00   2.6000000e+00   1.1600000e+00   2.6300000e+00   9.3700000e+02
   1.0000000e+00   1.1810000e+01   2.1200000e+00   2.7400000e+00   2.1500000e+01   1.3400000e+02   1.6000000e+00   9.9000000e-01   1.4000000e-01   1.5600000e+00   2.5000000e+00   9.5000000e-01   2.2600000e+00   6.2500000e+02
   1.0000000e+00   1.2290000e+01   1.4100000e+00   1.9800000e+00   1.6000000e+01   8.5000000e+01   2.5500000e+00   2.5000000e+00   2.9000000e-01   1.7700000e+00   2.9000000e+00   1.2300000e+00   2.7400000e+00   4.2800000e+02
   1.0000000e+00   1.2370000e+01   1.0700000e+00   2.1000000e+00   1.8500000e+01   8.8000000e+01   3.5200000e+00   3.7500000e+00   2.4000000e-01   1.9500000e+00   4.5000000e+00   1.0400000e+00   2.7700000e+00   6.6000000e+02
   1.0000000e+00   1.2290000e+01   3.1700000e+00   2.2100000e+00   1.8000000e+01   8.8000000e+01   2.8500000e+00   2.9900000e+00   4.5000000e-01   2.8100000e+00   2.3000000e+00   1.4200000e+00   2.8300000e+00   4.0600000e+02
   1.0000000e+00   1.2080000e+01   2.0800000e+00   1.7000000e+00   1.7500000e+01   9.7000000e+01   2.2300000e+00   2.1700000e+00   2.6000000e-01   1.4000000e+00   3.3000000e+00   1.2700000e+00   2.9600000e+00   7.1000000e+02
   1.0000000e+00   1.2600000e+01   1.3400000e+00   1.9000000e+00   1.8500000e+01   8.8000000e+01   1.4500000e+00   1.3600000e+00   2.9000000e-01   1.3500000e+00   2.4500000e+00   1.0400000e+00   2.7700000e+00   5.6200000e+02
   1.0000000e+00   1.2340000e+01   2.4500000e+00   2.4600000e+00   2.1000000e+01   9.8000000e+01   2.5600000e+00   2.1100000e+00   3.4000000e-01   1.3100000e+00   2.8000000e+00   8.0000000e-01   3.3800000e+00   4.3800000e+02
   1.0000000e+00   1.1820000e+01   1.7200000e+00   1.8800000e+00   1.9500000e+01   8.6000000e+01   2.5000000e+00   1.6400000e+00   3.7000000e-01   1.4200000e+00   2.0600000e+00   9.4000000e-01   2.4400000e+00   4.1500000e+02
   1.0000000e+00   1.2510000e+01   1.7300000e+00   1.9800000e+00   2.0500000e+01   8.5000000e+01   2.2000000e+00   1.9200000e+00   3.2000000e-01   1.4800000e+00   2.9400000e+00   1.0400000e+00   3.5700000e+00   6.7200000e+02
   1.0000000e+00   1.2420000e+01   2.5500000e+00   2.2700000e+00   2.2000000e+01   9.0000000e+01   1.6800000e+00   1.8400000e+00   6.6000000e-01   1.4200000e+00   2.7000000e+00   8.6000000e-01   3.3000000e+00   3.1500000e+02
   1.0000000e+00   1.2250000e+01   1.7300000e+00   2.1200000e+00   1.9000000e+01   8.0000000e+01   1.6500000e+00   2.0300000e+00   3.7000000e-01   1.6300000e+00   3.4000000e+00   1.0000000e+00   3.1700000e+00   5.1000000e+02
   1.0000000e+00   1.2720000e+01   1.7500000e+00   2.2800000e+00   2.2500000e+01   8.4000000e+01   1.3800000e+00   1.7600000e+00   4.8000000e-01   1.6300000e+00   3.3000000e+00   8.8000000e-01   2.4200000e+00   4.8800000e+02
   1.0000000e+00   1.2220000e+01   1.2900000e+00   1.9400000e+00   1.9000000e+01   9.2000000e+01   2.3600000e+00   2.0400000e+00   3.9000000e-01   2.0800000e+00   2.7000000e+00   8.6000000e-01   3.0200000e+00   3.1200000e+02
   1.0000000e+00   1.1610000e+01   1.3500000e+00   2.7000000e+00   2.0000000e+01   9.4000000e+01   2.7400000e+00   2.9200000e+00   2.9000000e-01   2.4900000e+00   2.6500000e+00   9.6000000e-01   3.2600000e+00   6.8000000e+02
   1.0000000e+00   1.1460000e+01   3.7400000e+00   1.8200000e+00   1.9500000e+01   1.0700000e+02   3.1800000e+00   2.5800000e+00   2.4000000e-01   3.5800000e+00   2.9000000e+00   7.5000000e-01   2.8100000e+00   5.6200000e+02
   1.0000000e+00   1.2520000e+01   2.4300000e+00   2.1700000e+00   2.1000000e+01   8.8000000e+01   2.5500000e+00   2.2700000e+00   2.6000000e-01   1.2200000e+00   2.0000000e+00   9.0000000e-01   2.7800000e+00   3.2500000e+02
   1.0000000e+00   1.1760000e+01   2.6800000e+00   2.9200000e+00   2.0000000e+01   1.0300000e+02   1.7500000e+00   2.0300000e+00   6.0000000e-01   1.0500000e+00   3.8000000e+00   1.2300000e+00   2.5000000e+00   6.0700000e+02
   1.0000000e+00   1.1410000e+01   7.4000000e-01   2.5000000e+00   2.1000000e+01   8.8000000e+01   2.4800000e+00   2.0100000e+00   4.2000000e-01   1.4400000e+00   3.0800000e+00   1.1000000e+00   2.3100000e+00   4.3400000e+02
   1.0000000e+00   1.2080000e+01   1.3900000e+00   2.5000000e+00   2.2500000e+01   8.4000000e+01   2.5600000e+00   2.2900000e+00   4.3000000e-01   1.0400000e+00   2.9000000e+00   9.3000000e-01   3.1900000e+00   3.8500000e+02
   1.0000000e+00   1.1030000e+01   1.5100000e+00   2.2000000e+00   2.1500000e+01   8.5000000e+01   2.4600000e+00   2.1700000e+00   5.2000000e-01   2.0100000e+00   1.9000000e+00   1.7100000e+00   2.8700000e+00   4.0700000e+02
   1.0000000e+00   1.1820000e+01   1.4700000e+00   1.9900000e+00   2.0800000e+01   8.6000000e+01   1.9800000e+00   1.6000000e+00   3.0000000e-01   1.5300000e+00   1.9500000e+00   9.5000000e-01   3.3300000e+00   4.9500000e+02
   1.0000000e+00   1.2420000e+01   1.6100000e+00   2.1900000e+00   2.2500000e+01   1.0800000e+02   2.0000000e+00   2.0900000e+00   3.4000000e-01   1.6100000e+00   2.0600000e+00   1.0600000e+00   2.9600000e+00   3.4500000e+02
   1.0000000e+00   1.2770000e+01   3.4300000e+00   1.9800000e+00   1.6000000e+01   8.0000000e+01   1.6300000e+00   1.2500000e+00   4.3000000e-01   8.3000000e-01   3.4000000e+00   7.0000000e-01   2.1200000e+00   3.7200000e+02
   1.0000000e+00   1.2000000e+01   3.4300000e+00   2.0000000e+00   1.9000000e+01   8.7000000e+01   2.0000000e+00   1.6400000e+00   3.7000000e-01   1.8700000e+00   1.2800000e+00   9.3000000e-01   3.0500000e+00   5.6400000e+02
   1.0000000e+00   1.1450000e+01   2.4000000e+00   2.4200000e+00   2.0000000e+01   9.6000000e+01   2.9000000e+00   2.7900000e+00   3.2000000e-01   1.8300000e+00   3.2500000e+00   8.0000000e-01   3.3900000e+00   6.2500000e+02
   1.0000000e+00   1.1560000e+01   2.0500000e+00   3.2300000e+00   2.8500000e+01   1.1900000e+02   3.1800000e+00   5.0800000e+00   4.7000000e-01   1.8700000e+00   6.0000000e+00   9.3000000e-01   3.6900000e+00   4.6500000e+02
   1.0000000e+00   1.2420000e+01   4.4300000e+00   2.7300000e+00   2.6500000e+01   1.0200000e+02   2.2000000e+00   2.1300000e+00   4.3000000e-01   1.7100000e+00   2.0800000e+00   9.2000000e-01   3.1200000e+00   3.6500000e+02
   1.0000000e+00   1.3050000e+01   5.8000000e+00   2.1300000e+00   2.1500000e+01   8.6000000e+01   2.6200000e+00   2.6500000e+00   3.0000000e-01   2.0100000e+00   2.6000000e+00   7.3000000e-01   3.1000000e+00   3.8000000e+02
   1.0000000e+00   1.1870000e+01   4.3100000e+00   2.3900000e+00   2.1000000e+01   8.2000000e+01   2.8600000e+00   3.0300000e+00   2.1000000e-01   2.9100000e+00   2.8000000e+00   7.5000000e-01   3.6400000e+00   3.8000000e+02
   1.0000000e+00   1.2070000e+01   2.1600000e+00   2.1700000e+00   2.1000000e+01   8.5000000e+01   2.6000000e+00   2.6500000e+00   3.7000000e-01   1.3500000e+00   2.7600000e+00   8.6000000e-01   3.2800000e+00   3.7800000e+02
   1.0000000e+00   1.2430000e+01   1.5300000e+00   2.2900000e+00   2.1500000e+01   8.6000000e+01   2.7400000e+00   3.1500000e+00   3.9000000e-01   1.7700000e+00   3.9400000e+00   6.9000000e-01   2.8400000e+00   3.5200000e+02
   1.0000000e+00   1.1790000e+01   2.1300000e+00   2.7800000e+00   2.8500000e+01   9.2000000e+01   2.1300000e+00   2.2400000e+00   5.8000000e-01   1.7600000e+00   3.0000000e+00   9.7000000e-01   2.4400000e+00   4.6600000e+02
   1.0000000e+00   1.2370000e+01   1.6300000e+00   2.3000000e+00   2.4500000e+01   8.8000000e+01   2.2200000e+00   2.4500000e+00   4.0000000e-01   1.9000000e+00   2.1200000e+00   8.9000000e-01   2.7800000e+00   3.4200000e+02
   1.0000000e+00   1.2040000e+01   4.3000000e+00   2.3800000e+00   2.2000000e+01   8.0000000e+01   2.1000000e+00   1.7500000e+00   4.2000000e-01   1.3500000e+00   2.6000000e+00   7.9000000e-01   2.5700000e+00   5.8000000e+02
   2.0000000e+00   1.2860000e+01   1.3500000e+00   2.3200000e+00   1.8000000e+01   1.2200000e+02   1.5100000e+00   1.2500000e+00   2.1000000e-01   9.4000000e-01   4.1000000e+00   7.6000000e-01   1.2900000e+00   6.3000000e+02
   2.0000000e+00   1.2880000e+01   2.9900000e+00   2.4000000e+00   2.0000000e+01   1.0400000e+02   1.3000000e+00   1.2200000e+00   2.4000000e-01   8.3000000e-01   5.4000000e+00   7.4000000e-01   1.4200000e+00   5.3000000e+02
   2.0000000e+00   1.2810000e+01   2.3100000e+00   2.4000000e+00   2.4000000e+01   9.8000000e+01   1.1500000e+00   1.0900000e+00   2.7000000e-01   8.3000000e-01   5.7000000e+00   6.6000000e-01   1.3600000e+00   5.6000000e+02
   2.0000000e+00   1.2700000e+01   3.5500000e+00   2.3600000e+00   2.1500000e+01   1.0600000e+02   1.7000000e+00   1.2000000e+00   1.7000000e-01   8.4000000e-01   5.0000000e+00   7.8000000e-01   1.2900000e+00   6.0000000e+02
   2.0000000e+00   1.2510000e+01   1.2400000e+00   2.2500000e+00   1.7500000e+01   8.5000000e+01   2.0000000e+00   5.8000000e-01   6.0000000e-01   1.2500000e+00   5.4500000e+00   7.5000000e-01   1.5100000e+00   6.5000000e+02
   2.0000000e+00   1.2600000e+01   2.4600000e+00   2.2000000e+00   1.8500000e+01   9.4000000e+01   1.6200000e+00   6.6000000e-01   6.3000000e-01   9.4000000e-01   7.1000000e+00   7.3000000e-01   1.5800000e+00   6.9500000e+02
   2.0000000e+00   1.2250000e+01   4.7200000e+00   2.5400000e+00   2.1000000e+01   8.9000000e+01   1.3800000e+00   4.7000000e-01   5.3000000e-01   8.0000000e-01   3.8500000e+00   7.5000000e-01   1.2700000e+00   7.2000000e+02
   2.0000000e+00   1.2530000e+01   5.5100000e+00   2.6400000e+00   2.5000000e+01   9.6000000e+01   1.7900000e+00   6.0000000e-01   6.3000000e-01   1.1000000e+00   5.0000000e+00   8.2000000e-01   1.6900000e+00   5.1500000e+02
   2.0000000e+00   1.3490000e+01   3.5900000e+00   2.1900000e+00   1.9500000e+01   8.8000000e+01   1.6200000e+00   4.8000000e-01   5.8000000e-01   8.8000000e-01   5.7000000e+00   8.1000000e-01   1.8200000e+00   5.8000000e+02
   2.0000000e+00   1.2840000e+01   2.9600000e+00   2.6100000e+00   2.4000000e+01   1.0100000e+02   2.3200000e+00   6.0000000e-01   5.3000000e-01   8.1000000e-01   4.9200000e+00   8.9000000e-01   2.1500000e+00   5.9000000e+02
   2.0000000e+00   1.2930000e+01   2.8100000e+00   2.7000000e+00   2.1000000e+01   9.6000000e+01   1.5400000e+00   5.0000000e-01   5.3000000e-01   7.5000000e-01   4.6000000e+00   7.7000000e-01   2.3100000e+00   6.0000000e+02
   2.0000000e+00   1.3360000e+01   2.5600000e+00   2.3500000e+00   2.0000000e+01   8.9000000e+01   1.4000000e+00   5.0000000e-01   3.7000000e-01   6.4000000e-01   5.6000000e+00   7.0000000e-01   2.4700000e+00   7.8000000e+02
   2.0000000e+00   1.3520000e+01   3.1700000e+00   2.7200000e+00   2.3500000e+01   9.7000000e+01   1.5500000e+00   5.2000000e-01   5.0000000e-01   5.5000000e-01   4.3500000e+00   8.9000000e-01   2.0600000e+00   5.2000000e+02
   2.0000000e+00   1.3620000e+01   4.9500000e+00   2.3500000e+00   2.0000000e+01   9.2000000e+01   2.0000000e+00   8.0000000e-01   4.7000000e-01   1.0200000e+00   4.4000000e+00   9.1000000e-01   2.0500000e+00   5.5000000e+02
   2.0000000e+00   1.2250000e+01   3.8800000e+00   2.2000000e+00   1.8500000e+01   1.1200000e+02   1.3800000e+00   7.8000000e-01   2.9000000e-01   1.1400000e+00   8.2100000e+00   6.5000000e-01   2.0000000e+00   8.5500000e+02
   2.0000000e+00   1.3160000e+01   3.5700000e+00   2.1500000e+00   2.1000000e+01   1.0200000e+02   1.5000000e+00   5.5000000e-01   4.3000000e-01   1.3000000e+00   4.0000000e+00   6.0000000e-01   1.6800000e+00   8.3000000e+02
   2.0000000e+00   1.3880000e+01   5.0400000e+00   2.2300000e+00   2.0000000e+01   8.0000000e+01   9.8000000e-01   3.4000000e-01   4.0000000e-01   6.8000000e-01   4.9000000e+00   5.8000000e-01   1.3300000e+00   4.1500000e+02
   2.0000000e+00   1.2870000e+01   4.6100000e+00   2.4800000e+00   2.1500000e+01   8.6000000e+01   1.7000000e+00   6.5000000e-01   4.7000000e-01   8.6000000e-01   7.6500000e+00   5.4000000e-01   1.8600000e+00   6.2500000e+02
   2.0000000e+00   1.3320000e+01   3.2400000e+00   2.3800000e+00   2.1500000e+01   9.2000000e+01   1.9300000e+00   7.6000000e-01   4.5000000e-01   1.2500000e+00   8.4200000e+00   5.5000000e-01   1.6200000e+00   6.5000000e+02
   2.0000000e+00   1.3080000e+01   3.9000000e+00   2.3600000e+00   2.1500000e+01   1.1300000e+02   1.4100000e+00   1.3900000e+00   3.4000000e-01   1.1400000e+00   9.4000000e+00   5.7000000e-01   1.3300000e+00   5.5000000e+02
   2.0000000e+00   1.3500000e+01   3.1200000e+00   2.6200000e+00   2.4000000e+01   1.2300000e+02   1.4000000e+00   1.5700000e+00   2.2000000e-01   1.2500000e+00   8.6000000e+00   5.9000000e-01   1.3000000e+00   5.0000000e+02
   2.0000000e+00   1.2790000e+01   2.6700000e+00   2.4800000e+00   2.2000000e+01   1.1200000e+02   1.4800000e+00   1.3600000e+00   2.4000000e-01   1.2600000e+00   1.0800000e+01   4.8000000e-01   1.4700000e+00   4.8000000e+02
   2.0000000e+00   1.3110000e+01   1.9000000e+00   2.7500000e+00   2.5500000e+01   1.1600000e+02   2.2000000e+00   1.2800000e+00   2.6000000e-01   1.5600000e+00   7.1000000e+00   6.1000000e-01   1.3300000e+00   4.2500000e+02
   2.0000000e+00   1.3230000e+01   3.3000000e+00   2.2800000e+00   1.8500000e+01   9.8000000e+01   1.8000000e+00   8.3000000e-01   6.1000000e-01   1.8700000e+00   1.0520000e+01   5.6000000e-01   1.5100000e+00   6.7500000e+02
   2.0000000e+00   1.2580000e+01   1.2900000e+00   2.1000000e+00   2.0000000e+01   1.0300000e+02   1.4800000e+00   5.8000000e-01   5.3000000e-01   1.4000000e+00   7.6000000e+00   5.8000000e-01   1.5500000e+00   6.4000000e+02
   2.0000000e+00   1.3170000e+01   5.1900000e+00   2.3200000e+00   2.2000000e+01   9.3000000e+01   1.7400000e+00   6.3000000e-01   6.1000000e-01   1.5500000e+00   7.9000000e+00   6.0000000e-01   1.4800000e+00   7.2500000e+02
   2.0000000e+00   1.3840000e+01   4.1200000e+00   2.3800000e+00   1.9500000e+01   8.9000000e+01   1.8000000e+00   8.3000000e-01   4.8000000e-01   1.5600000e+00   9.0100000e+00   5.7000000e-01   1.6400000e+00   4.8000000e+02
   2.0000000e+00   1.2450000e+01   3.0300000e+00   2.6400000e+00   2.7000000e+01   9.7000000e+01   1.9000000e+00   5.8000000e-01   6.3000000e-01   1.1400000e+00   7.5000000e+00   6.7000000e-01   1.7300000e+00   8.8000000e+02
   2.0000000e+00   1.4340000e+01   1.6800000e+00   2.7000000e+00   2.5000000e+01   9.8000000e+01   2.8000000e+00   1.3100000e+00   5.3000000e-01   2.7000000e+00   1.3000000e+01   5.7000000e-01   1.9600000e+00   6.6000000e+02
   2.0000000e+00   1.3480000e+01   1.6700000e+00   2.6400000e+00   2.2500000e+01   8.9000000e+01   2.6000000e+00   1.1000000e+00   5.2000000e-01   2.2900000e+00   1.1750000e+01   5.7000000e-01   1.7800000e+00   6.2000000e+02
   2.0000000e+00   1.2360000e+01   3.8300000e+00   2.3800000e+00   2.1000000e+01   8.8000000e+01   2.3000000e+00   9.2000000e-01   5.0000000e-01   1.0400000e+00   7.6500000e+00   5.6000000e-01   1.5800000e+00   5.2000000e+02
   2.0000000e+00   1.3690000e+01   3.2600000e+00   2.5400000e+00   2.0000000e+01   1.0700000e+02   1.8300000e+00   5.6000000e-01   5.0000000e-01   8.0000000e-01   5.8800000e+00   9.6000000e-01   1.8200000e+00   6.8000000e+02
   2.0000000e+00   1.2850000e+01   3.2700000e+00   2.5800000e+00   2.2000000e+01   1.0600000e+02   1.6500000e+00   6.0000000e-01   6.0000000e-01   9.6000000e-01   5.5800000e+00   8.7000000e-01   2.1100000e+00   5.7000000e+02
   2.0000000e+00   1.2960000e+01   3.4500000e+00   2.3500000e+00   1.8500000e+01   1.0600000e+02   1.3900000e+00   7.0000000e-01   4.0000000e-01   9.4000000e-01   5.2800000e+00   6.8000000e-01   1.7500000e+00   6.7500000e+02
   2.0000000e+00   1.3780000e+01   2.7600000e+00   2.3000000e+00   2.2000000e+01   9.0000000e+01   1.3500000e+00   6.8000000e-01   4.1000000e-01   1.0300000e+00   9.5800000e+00   7.0000000e-01   1.6800000e+00   6.1500000e+02
   2.0000000e+00   1.3730000e+01   4.3600000e+00   2.2600000e+00   2.2500000e+01   8.8000000e+01   1.2800000e+00   4.7000000e-01   5.2000000e-01   1.1500000e+00   6.6200000e+00   7.8000000e-01   1.7500000e+00   5.2000000e+02
   2.0000000e+00   1.3450000e+01   3.7000000e+00   2.6000000e+00   2.3000000e+01   1.1100000e+02   1.7000000e+00   9.2000000e-01   4.3000000e-01   1.4600000e+00   1.0680000e+01   8.5000000e-01   1.5600000e+00   6.9500000e+02
   2.0000000e+00   1.2820000e+01   3.3700000e+00   2.3000000e+00   1.9500000e+01   8.8000000e+01   1.4800000e+00   6.6000000e-01   4.0000000e-01   9.7000000e-01   1.0260000e+01   7.2000000e-01   1.7500000e+00   6.8500000e+02
   2.0000000e+00   1.3580000e+01   2.5800000e+00   2.6900000e+00   2.4500000e+01   1.0500000e+02   1.5500000e+00   8.4000000e-01   3.9000000e-01   1.5400000e+00   8.6600000e+00   7.4000000e-01   1.8000000e+00   7.5000000e+02
   2.0000000e+00   1.3400000e+01   4.6000000e+00   2.8600000e+00   2.5000000e+01   1.1200000e+02   1.9800000e+00   9.6000000e-01   2.7000000e-01   1.1100000e+00   8.5000000e+00   6.7000000e-01   1.9200000e+00   6.3000000e+02
   2.0000000e+00   1.2200000e+01   3.0300000e+00   2.3200000e+00   1.9000000e+01   9.6000000e+01   1.2500000e+00   4.9000000e-01   4.0000000e-01   7.3000000e-01   5.5000000e+00   6.6000000e-01   1.8300000e+00   5.1000000e+02
   2.0000000e+00   1.2770000e+01   2.3900000e+00   2.2800000e+00   1.9500000e+01   8.6000000e+01   1.3900000e+00   5.1000000e-01   4.8000000e-01   6.4000000e-01   9.8999990e+00   5.7000000e-01   1.6300000e+00   4.7000000e+02
   2.0000000e+00   1.4160000e+01   2.5100000e+00   2.4800000e+00   2.0000000e+01   9.1000000e+01   1.6800000e+00   7.0000000e-01   4.4000000e-01   1.2400000e+00   9.7000000e+00   6.2000000e-01   1.7100000e+00   6.6000000e+02
   2.0000000e+00   1.3710000e+01   5.6500000e+00   2.4500000e+00   2.0500000e+01   9.5000000e+01   1.6800000e+00   6.1000000e-01   5.2000000e-01   1.0600000e+00   7.7000000e+00   6.4000000e-01   1.7400000e+00   7.4000000e+02
   2.0000000e+00   1.3400000e+01   3.9100000e+00   2.4800000e+00   2.3000000e+01   1.0200000e+02   1.8000000e+00   7.5000000e-01   4.3000000e-01   1.4100000e+00   7.3000000e+00   7.0000000e-01   1.5600000e+00   7.5000000e+02
   2.0000000e+00   1.3270000e+01   4.2800000e+00   2.2600000e+00   2.0000000e+01   1.2000000e+02   1.5900000e+00   6.9000000e-01   4.3000000e-01   1.3500000e+00   1.0200000e+01   5.9000000e-01   1.5600000e+00   8.3500000e+02
   2.0000000e+00   1.3170000e+01   2.5900000e+00   2.3700000e+00   2.0000000e+01   1.2000000e+02   1.6500000e+00   6.8000000e-01   5.3000000e-01   1.4600000e+00   9.3000000e+00   6.0000000e-01   1.6200000e+00   8.4000000e+02
   2.0000000e+00   1.4130000e+01   4.1000000e+00   2.7400000e+00   2.4500000e+01   9.6000000e+01   2.0500000e+00   7.6000000e-01   5.6000000e-01   1.3500000e+00   9.2000000e+00   6.1000000e-01   1.6000000e+00   5.6000000e+02
