# Supplementary material for: A pre-averaged pseudo nearest neighbor classifier
Source: PeerJ Comput Sci. 2024 Aug 13;10:e2247. doi: 10.7717/peerj-cs.2247 (PMC11419614; doi:10.7717/peerj-cs.2247)
Supplement: Supplemental Information 3 — This file is required by the algorithm program proposed in this paper. Its specific content is the path on the disk where the experimental datasets are stored. [file peerj-cs-10-2247-s003.txt]

d:/data/Vehicle.data	0
d:/data/Balancescale.data	0
d:/data/Blood.data	0
d:/data/Bupa.data	0
d:/data/Ionosphere.data	0
d:/data/pima-indians-diabetes.data	0
d:/data/parkinsons.data	0
d:/data/hill.data	0
d:/data/haberman-survival.data	0
d:/data/musk-1.data	0
d:/data/Sonar.data	0
d:/data/wine.data	0
d:/data/cardiotocography-10clases.data	0
d:/data/QSAR.data	0
d:/data/band.dat	1
d:/data/pima.dat	1
d:/data/wine.dat	1
d:/data/steel-plates.data	0
d:/data/mammographic.dat	1
d:/data/androgen_receptor.data	1
d:/data/semeion.data	1
d:/data/CNAE-9.data	0
